# Supplementary material for: Transgenerational Effects of Water-Deficit and Heat Stress on Germination and Seedling Vigour—New Insights from Durum Wheat microRNAs
Source: Plants (Basel). 2020 Feb 4;9(2):189. doi: 10.3390/plants9020189 (PMC7076468; doi:10.3390/plants9020189)
Supplement: Supplementary file 1 [file plants-09-00189-s001.zip]

Archive with 10 entries (10 files):
- Supplementary files Revision 2/Supplementary Figure S1.jpg
- Supplementary files Revision 2/Supplementary Table S1 revised.xlsx
- Supplementary files Revision 2/Supplementary Table S2.xlsx
- Supplementary files Revision 2/Supplementary Table S3.xlsx
- Supplementary files Revision 2/Supplementary Table S4.xlsx
- Supplementary files Revision 2/Supplementary Table S5.xlsx
- Supplementary files Revision 2/Supplementary Table S6.xlsx
- Supplementary files Revision 2/Supplementary Table S7.xlsx
- Supplementary files Revision 2/Supplementary Table S8 revised.xlsx
- Supplementary files Revision 2/Supplementary Table S9.xlsx
