# Supplementary material for: Transgenerational Effects of Water-Deficit and Heat Stress on Germination and Seedling Vigour—New Insights from Durum Wheat microRNAs
Source: Plants (Basel). 2020 Feb 4;9(2):189. doi: 10.3390/plants9020189 (PMC7076468; doi:10.3390/plants9020189)
Supplement: Supplementary file 1 [file plants-09-00189-s001.zip › Supplementary files Revision 2/Supplementary Table S1 revised.xlsx]

## Sheet: Table S1
Table S1. Summary of 2202 MIR-miRNA entries identified in this study*.
*Description of the terms used in the table is listed the separate sheet.
Pre-miRNA index number within each group	miRNA index number within each group	MIR-miR entry index number within each group	miR_name	miR_seq	length	genomeID	strand	start	end	pre-miRNA_seq	#mir/MIR	mirIDs,	aln_mirID	aln_mirSeq	aln_miRID	aln_miRSeq	type	sequence alignment in miRbase	group	SS	hairpin length	GC%	dG	MFEI	TCG(norm)	TWH(norm)	SCG(norm)	SWH(norm)	Expression level
1	1	1-1	ttu-miR160	TGCCTGGCTCCCTGTATGCCA	21	LT934124.1	-	375197634	375197740	tgatatgatgTGCCTGGCTCCCTGTATGCCActcatccagagcaacaccttttgcaataaggttgcctgcgatggatgGCGTGCACGGATCCAAGCATAtcgaaccc	2	ttu-MIR160,ata-MIR160b,	ttu-MIR160	atatgatgTGCCTGGCTCCCTGTATGCCActcatccagagcaacaccttttgcaataaggttgcctgcgatggatggcgtgcacggatccaagcatatcg	ttu-miR160	TGCCTGGCTCCCTGTATGCCA	5'	Per	G1	.....((((((((.(((.(((.(((((((((..(((((((.(((..(((((.......))))))))))).))))..))))))))).))).))).)))))))).....	97	52.3	-52.9	0.9	4738.68	3539.8	2303.7	2089.34	high
1	2	1-2	ata-miR160b-3p	GCGTGCACGGATCCAAGCATA	21	LT934124.1	-	375197634	375197740	tgatatgatgTGCCTGGCTCCCTGTATGCCActcatccagagcaacaccttttgcaataaggttgcctgcgatggatgGCGTGCACGGATCCAAGCATAtcgaaccc	2	ttu-MIR160,ata-MIR160b,	ata-MIR160b	tgatatgatgTGCCTGGCTCCCTGTATGCCActcatccagagcaacaccttttgcaataaggttgcctgcgatggatgGCGTGCACGGATCCAAGCATAtcgaaccc	ata-miR160b-3p	GCGTGCACGGATCCAAGCATA	3'	Per	G1	.....((((((((.(((.(((.(((((((((..(((((((.(((..(((((.......))))))))))).))))..))))))))).))).))).)))))))).....	97	52.3	-52.9	0.9	0	9.46471	4.99537	0	low
2	3	2-3	bdi-miR156b-5p	TGACAGAAGAGAGTGAGCAC	20	LT934122.1	+	185450261	185450396	agctcctggtgtggagaggccctcgagagatTGACAGAAGAGAGTGAGCACacggcgtgatgccggcataacatgtatgccgtcttcgccgcgtGCTCACTCCTCTTTCTGTCAGCctctttctctcaggagttta	3	bdi-MIR156c,zma-MIR156d,ata-MIR156d,	bdi-MIR156c	agctcctggtgttgagagggcctcgagagatTGACAGAAGAGAGTGAGCACacggcgtgatgtccggcatatgtatgccgtcgtcgccgcgtgctcactcctctttctgtcagcctctttctctccggagtttatcttgcatccag	bdi-miR156b-5p	TGACAGAAGAGAGTGAGCAC	5'	Per	G1	(((((((((....(((((((..((....))..(((((((((((((((((((.(((((.((...(((((((.....)))))))))..))))).)))))))))).)))).))))).)))))))....)))))))))..	81	55.1	-76.1	1	11362.4	7451.19	6173.28	6327.54	high
2	4	2-4	zma-miR156d-3p_1ss8TC	GCTCACTCCTCTTTCTGTCAGC	22	LT934122.1	+	185450261	185450396	agctcctggtgtggagaggccctcgagagatTGACAGAAGAGAGTGAGCACacggcgtgatgccggcataacatgtatgccgtcttcgccgcgtGCTCACTCCTCTTTCTGTCAGCctctttctctcaggagttta	3	bdi-MIR156c,zma-MIR156d,ata-MIR156d,	zma-MIR156d	aggctctcgagagatTGACAGAAGAGAGTGAGCACacggcgcgacgaacgacatagcatgtatgccgtcctcgccgcgtGCTCACTTCTCTTTCTGTCAGCctctttctctcgatggct	zma-miR156d-3p	GCTCACTTCTCTTTCTGTCAGC	3'	Diff	G1	(((((((((....(((((((..((....))..(((((((((((((((((((.(((((.((...(((((((.....)))))))))..))))).)))))))))).)))).))))).)))))))....)))))))))..	81	55.1	-76.1	1	1058.91	1192.55	1733.39	1463.61	high
3	5	3-5	bdi-miR156a_R-1_1ss9GT	TGACAGAATAGAGAGAGCAC	20	LT934119.1	+	440413765	440413900	cggagggcgccaccgggctgccctggaaggcgctggtcgtcgacatcgccggggaccggttgtggctggagctgtgggcactactatcccatggctgagtTGACAGAAGAGAGAGAGCACagctggagtcggcggc	1	bdi-MIR156a,	bdi-MIR156a	cggatggcgccaccgggctgacctggaaggcgctggccgtcgacattgccgggggccggttgtggctggcgctgtgggcactatgatcccatggctgagtTGACAGAAGAGAGAGAGCACAgctggagtcggcggccgtgactcctg	bdi-miR156a	TGACAGAAGAGAGAGAGCACA	3'	Diff	G1	(((..((((((.(((((....)))))..))))))..)))......(((((((...(((((((((.((..(((..((((.........))))..)))...((......))......)))))))))))..))))))).	90	66.9	-55.8	0.6	32.088	15.6168	22.0629	16.7818	middle
4	6	4-6	bdi-miR156b-5p	TGACAGAAGAGAGTGAGCAC	20	LT934115.1	+	71681926	71682036	ctttggaggtcTGACAGAAGAGAGTGAGCACacgcggtggtttcctagcatgcgagcgccatgctgggagctgcgcgtGCTCACCCTCTCTCTGTCAGCcattcaccatgc	2	bdi-MIR156g,ata-MIR156a,	bdi-MIR156g	ctttggaggttTGACAGAAGAGAGTGAGCACacgcggtggtttcctagcatgcaggagccatgctgggagctgcgcgtGCTCACCCTCTCTCTGTCAGCcgttcaccatgc	bdi-miR156b-5p	TGACAGAAGAGAGTGAGCAC	5'	Per	G1	...((((((.((((((((((((.((((((((.((((((....(((((((((((....).)))))))))))))))).)))))))).)))).)))))))))).))))......	102	59.5	-64.8	1	11362.4	7451.19	6173.28	6327.54	high
4	7	4-7	bdi-miR156g-3p	GCTCACCCTCTCTCTGTCAGC	21	LT934115.1	+	71681926	71682036	ctttggaggtcTGACAGAAGAGAGTGAGCACacgcggtggtttcctagcatgcgagcgccatgctgggagctgcgcgtGCTCACCCTCTCTCTGTCAGCcattcaccatgc	2	bdi-MIR156g,ata-MIR156a,	bdi-MIR156g	ctttggaggttTGACAGAAGAGAGTGAGCACacgcggtggtttcctagcatgcaggagccatgctgggagctgcgcgtGCTCACCCTCTCTCTGTCAGCcgttcaccatgc	bdi-miR156g-3p	GCTCACCCTCTCTCTGTCAGC	3'	Per	G1	...((((((.((((((((((((.((((((((.((((((....(((((((((((....).)))))))))))))))).)))))))).)))).)))))))))).))))......	102	59.5	-64.8	1	395.408	396.098	449.583	430.334	middle
5	8	5-8	zma-miR156a-5p	TGACAGAAGAGAGTGAGCAC	20	LT934116.1	-	116146759	116146889	gaggtggaggcTGACAGAAGAGAGTGAGCACacatggtgcctttcttgcatggtgaattaatgggagagagttcatgcttgaagctatgtgtGCTCACTTCTCTCTCTGTCAGCcattataactctctctc	3	zma-MIR156c,ata-MIR156b,sof-MIR156,	zma-MIR156c	ggtggaggagaggtgaaagcTGACAGAAGAGAGTGAGCACacatggtgcctttcttgcatgatgtatgatcgagagagttcatgctcgaagctatgcgtgctcacttctctctttgtcagccattagaactcctctatc	zma-miR156a-5p	TGACAGAAGAGAGTGAGCAC	5'	Per	G1	(((...((((((((((((((((((((((((((((((((..((((((..(((.........)))..)))))).(((....))).)))))))))))))))).)))).)))))))))).))....)))......	125	47.3	-63.8	1	11362.4	7451.19	6173.28	6327.54	high
5	9	5-9	ata-miR156b-3p_1ss6TC	GCTCACTTCTCTCTCTGTCAGC	22	LT934116.1	-	116146759	116146889	gaggtggaggcTGACAGAAGAGAGTGAGCACacatggtgcctttcttgcatggtgaattaatgggagagagttcatgcttgaagctatgtgtGCTCACTTCTCTCTCTGTCAGCcattataactctctctc	3	zma-MIR156c,ata-MIR156b,sof-MIR156,	ata-MIR156b	aggtggaggcTGACAGAAGAGAGTGAGCACacatggtgcctttcttgcatggtgaattaatgggagaagttcatgcttgaagctatgtgtGCTCATTTCTCTCTCTGTCAGCcattataact	ata-miR156b-3p	GCTCATTTCTCTCTCTGTCAGC	3'	Diff	G1	(((...((((((((((((((((((((((((((((((((..((((((..(((.........)))..)))))).(((....))).)))))))))))))))).)))).)))))))))).))....)))......	125	47.3	-63.8	1	0	5.67882	10.8233	8.3909	middle
6	10	6-10	osa-miR156a	TGACAGAAGAGAGTGAGCAC	20	LT934113.1	-	592879168	592879277	gcgcgcgcggTGACAGAAGAGAGTGAGCACacggccgggcgggacggcacccgccggatggtgccgtcgcggccgcgtGCTCACTGCTCTATCTGTCACCagctgcttct	5	osa-MIR156e,osa-MIR156i,sbi-MIR156g,zma-MIR156l,ata-MIR156c,	osa-MIR156i	ggTGACAGAAGAGAGTGAGCACacggccgggcggaacggcaccggcggatgtgccgtcgcggccgcgtgctcactgctctgtctgtcatc	osa-miR156a	TGACAGAAGAGAGTGAGCAC	5'	Per	G1	(((.((..((((((((((((((((((((((.((((((((((((......)))))).((((....)))).)))))).))))))))).)))).))))))))).)))))....	106	70	-74.7	1	11362.4	7451.19	6173.28	6327.54	high
6	11	6-11	zma-miR156l-3p	GCTCACTGCTCTATCTGTCACC	22	LT934113.1	-	592879168	592879277	gcgcgcgcggTGACAGAAGAGAGTGAGCACacggccgggcgggacggcacccgccggatggtgccgtcgcggccgcgtGCTCACTGCTCTATCTGTCACCagctgcttct	5	osa-MIR156e,osa-MIR156i,sbi-MIR156g,zma-MIR156l,ata-MIR156c,	zma-MIR156l	gTGACAGAAGAGAGTGAGCACacggccgggcggaacggcaccggcggatgtgccgtcgcggccgcgtGCTCACTGCTCTATCTGTCACCc	zma-miR156l-3p	GCTCACTGCTCTATCTGTCACC	3'	Per	G1	(((.((..((((((((((((((((((((((.((((((((((((......)))))).((((....)))).)))))).))))))))).)))).))))))))).)))))....	106	70	-74.7	1	2758.54	3552.1	3196.62	3329.39	high
7	12	7-12	sbi-miR156a	TGACAGAAGAGAGTGAGCAC	20	LT934121.1	-	434589925	434590015	gTGACAGAAGAGAGTGAGCACacggccggtcgttacggcaccgcccgggtgtgcCGTCGCGGCCGCGTGCTCACTGCTcttcctgtcatcc	1	sbi-MIR156h,	sbi-MIR156h	gTGACAGAAGAGAGTGAGCACacggccgggcgtgacggcaccggtcaaggatgtgccgtcgcggccgcgtgctcactgctctttctgtcatccg	sbi-miR156a	TGACAGAAGAGAGTGAGCAC	5'	Per	G1	(((((((((((((((((((((.((((((..((..(((((((.((....))))))))))))))))).))))))))).)))))).))))))..	89	67	-59.7	1	11362.4	7451.19	6173.28	6327.54	high
7	13	7-13	sbi-MIR156h-p3	CGTCGCGGCCGCGTGCTCACTGCT	24	LT934121.1	-	434589925	434590015	gTGACAGAAGAGAGTGAGCACacggccggtcgttacggcaccgcccgggtgtgcCGTCGCGGCCGCGTGCTCACTGCTcttcctgtcatcc	1	sbi-MIR156h,	sbi-MIR156h	gTGACAGAAGAGAGTGAGCACacggccgggcgtgacggcaccggtcaaggatgtgccgtcgcggccgcgtgctcactgctctttctgtcatccg	sbi-MIR156h-p3	cgtcgcggccgcgtgctcactgct	3'	New	G1	(((((((((((((((((((((.((((((..((..(((((((.((....))))))))))))))))).))))))))).)))))).))))))..	89	67	-59.7	1	0	2.36618	0	0	low
8	14	8-14	bdi-miR156b-5p	TGACAGAAGAGAGTGAGCAC	20	LT934115.1	+	71681736	71681834	gtggaagtTGACAGAAGAGAGTGAGCACccatggtgtttccttagcatcaaggggcatgccagggagctatgcgtGCTCACTGCTCTATCTGTCAGCca	1	bdi-MIR156f,	bdi-MIR156f	tgagtggaagcTGACAGAAGAGAGTGAGCACccatggtgtttcgtttgcatcaaggacatgccagggagctatgcgtGCTCACTGCTCTATCTGTCAGCcagccactgat	bdi-miR156b-5p	TGACAGAAGAGAGTGAGCAC	5'	Per	G1	......((((((((((((((((((((((.((((((...(((((.((((........)))).))))))))))).))))))))).)))).)))))))))..	91	53.5	-50.8	1	11362.4	7451.19	6173.28	6327.54	high
8	15	8-15	bdi-miR156f-3p	GCTCACTGCTCTATCTGTCAGC	22	LT934115.1	+	71681736	71681834	gtggaagtTGACAGAAGAGAGTGAGCACccatggtgtttccttagcatcaaggggcatgccagggagctatgcgtGCTCACTGCTCTATCTGTCAGCca	1	bdi-MIR156f,	bdi-MIR156f	tgagtggaagcTGACAGAAGAGAGTGAGCACccatggtgtttcgtttgcatcaaggacatgccagggagctatgcgtGCTCACTGCTCTATCTGTCAGCcagccactgat	bdi-miR156f-3p	GCTCACTGCTCTATCTGTCAGC	3'	Per	G1	......((((((((((((((((((((((.((((((...(((((.((((........)))).))))))))))).))))))))).)))).)))))))))..	91	53.5	-50.8	1	16.5616	16.5632	25.3931	26.9708	middle
9	16	9-16	sbi-miR156a	TGACAGAAGAGAGTGAGCAC	20	LT934115.1	+	71681244	71681339	TGACAGAAGAGAGTGAGCACacatggtgcctttcttgcatggtgaattaatgggggaagttcatgcttgaagctatgtgtgctcacttctctctct	1	sbi-MIR156c,	sbi-MIR156c	TGACAGAAGAGAGTGAGCACacatggtgcctttcttgcatgatgaatgagtggattcatgctcgaagctatgcgtgctcacttctctctctgtca	sbi-miR156a	TGACAGAAGAGAGTGAGCAC	5'	Per	G1	....(((((((((((((((((((((((....(((..((((((..................))))))..))))))))))))))))))).)))).)))	92	45.8	-41.6	0.9	11362.4	7451.19	6173.28	6327.54	high
10	17	10-17	sbi-miR156a	TGACAGAAGAGAGTGAGCAC	20	LT934121.1	+	125410881	125410963	TGACAGAAGAGAGTGAGCACacggcgtgatgccggcataacatgtatgccgtcttcgccgcgtgctcactcctctttctgtca	1	sbi-MIR156a,	sbi-MIR156a	TGACAGAAGAGAGTGAGCACacggcgcgacgaacggcataatatgtatgtcgtcctcgccgcgtgctcacttctctttctgtca	sbi-miR156a	TGACAGAAGAGAGTGAGCAC	5'	Per	G1	.(((((((((((((((((((.(((((.((...(((((((.....)))))))))..))))).)))))))))).)))).))))).	81	55.4	-51.5	1.1	11362.4	7451.19	6173.28	6327.54	high
11	18	11-18	ata-miR156a-5p	TGACAGAAGAGAGTGAGCAC	20	LT934119.1	+	401087672	401087804	tgcgaatggcTGACAGAAGAGAGTGAGCACacagcggcagactacgtctggtaaagaggacggatggatgcgaggagagatatagacgcagctgctgttgcgtGCTCACCCTCTCTCTGTCAGCtctctctcc	2	ata-MIR156e,hvu-MIR156b,	ata-MIR156e	tgcgaatggcTGACAGAAGAGAGTGAGCACacagcggcagactacgtctggtaaagaggacggatggatgcgaagagagagatagacgcagctgctgttgcgtGCTCACCCTCTCTCTGTCAGCtctctctccg	ata-miR156a-5p	TGACAGAAGAGAGTGAGCAC	5'	Per	G1	...((..((((((((((((((.((((((((.(((((((((.((.((((((..........((........))..........)))))).))))))))))).)))))))).)))).))))))))).)..))...	127	55.6	-63.7	0.9	11362.4	7451.19	6173.28	6327.54	high
11	19	11-19	ata-miR156a-3p	GCTCACCCTCTCTCTGTCAGC	21	LT934119.1	+	401087672	401087804	tgcgaatggcTGACAGAAGAGAGTGAGCACacagcggcagactacgtctggtaaagaggacggatggatgcgaggagagatatagacgcagctgctgttgcgtGCTCACCCTCTCTCTGTCAGCtctctctcc	2	ata-MIR156e,hvu-MIR156b,	ata-MIR156e	tgcgaatggcTGACAGAAGAGAGTGAGCACacagcggcagactacgtctggtaaagaggacggatggatgcgaagagagagatagacgcagctgctgttgcgtGCTCACCCTCTCTCTGTCAGCtctctctccg	ata-miR156a-3p	GCTCACCCTCTCTCTGTCAGC	3'	Per	G1	...((..((((((((((((((.((((((((.(((((((((.((.((((((..........((........))..........)))))).))))))))))).)))))))).)))).))))))))).)..))...	127	55.6	-63.7	0.9	395.408	396.098	449.583	430.334	middle
12	20	12-20	far-miR156a_R-1_1ss9GT	TGACAGAATAGAGAGAGCAC	20	LT934123.1	+	222753438	222753553	tggtcgtggctggcaccgtggggggtgttgtcccatggctgagtTGACAGAAGAGAGAGAGCACagctggagtcggcggcgacccctgcgagacacccacctggagggagctctgg	1	far-MIR529,	far-MIR529	tggtcgtggctggcaccgtgggtggtggtatcccatggctgagtactTGACAGAAGAGAGAGAGCACAgcttgagtcggcggcgacccctgtgagacacccgcctggagggagctctgga	far-miR156a	TGACAGAAGAGAGAGAGCACA	5'	Diff	G1	.(((((..((((((.((...((((......))))..(((((.(((..............))).))))))).))))))..))))).....(((...(((.......)))..)))...	32	65.5	-42.7	0.6	32.088	15.6168	22.0629	16.7818	middle
13	21	13-21	tae-MIR159a-p5	GAGCTCCTATCATTCCAATG	20	LT934115.1	-	73318	73513	tttggttttgaggtgGAGCTCCTATCATTCCAATGaagggtctaccgaagggtttgtgcagctgcttgttcatggttcccactatcctatctccatagaaaacgaggagataggcttgtggTTTGCATGACCGAGGAGCCGCttcgatccctcgctgaccgctgtttggattgaagggagctctgcatcttgatct	5	tae-MIR159a,osa-MIR159b,bdi-MIR159b,hvu-MIR159a,far-MIR159,	tae-MIR159a	gtggagctcctatcattccaatgaagggtctaccgaagggtttgtgcagctgcttgttcatggttcccactatcctatctccattagaatacgaggagataggcttgtggtttgcatgaccgaggagccgcttcgatccctcgctgaccgctgTTTGGATTGAAGGGAGCTCTGcat	tae-MIR159a-p5	gagctcctatcattccaatg	5'	New	G1	...((((..((.(..(((((((..(((.(((((...((((((...((.((((.(((.((.(((.((((.(((((....((((...(((((((((...........)))))))))...))))....))))).)))).))).))..))).))))))..)))).))..))))).)))..)))))))..).))..)))).	192	50	-92.2	0.9	1001.98	1102.64	1611.01	1452.83	high
13	22	13-22	tae-MIR159a-p3	TTTGCATGACCGAGGAGCCGC	21	LT934115.1	-	73318	73513	tttggttttgaggtgGAGCTCCTATCATTCCAATGaagggtctaccgaagggtttgtgcagctgcttgttcatggttcccactatcctatctccatagaaaacgaggagataggcttgtggTTTGCATGACCGAGGAGCCGCttcgatccctcgctgaccgctgtttggattgaagggagctctgcatcttgatct	5	tae-MIR159a,osa-MIR159b,bdi-MIR159b,hvu-MIR159a,far-MIR159,	tae-MIR159a	gtggagctcctatcattccaatgaagggtctaccgaagggtttgtgcagctgcttgttcatggttcccactatcctatctccattagaatacgaggagataggcttgtggtttgcatgaccgaggagccgcttcgatccctcgctgaccgctgTTTGGATTGAAGGGAGCTCTGcat	tae-MIR159a-p3	tttgcatgaccgaggagccgc	3'	New	G1	...((((..((.(..(((((((..(((.(((((...((((((...((.((((.(((.((.(((.((((.(((((....((((...(((((((((...........)))))))))...))))....))))).)))).))).))..))).))))))..)))).))..))))).)))..)))))))..).))..)))).	192	50	-92.2	0.9	11013.4	9826.26	11152.2	9934.83	high
14	23	14-23	tae-miR160_L+1	ATGCCTGGCTCCCTGTATGCCA	22	LT934119.1	+	568697648	568697790	agaggtgaaaacaatgggatATGCCTGGCTCCCTGTATGCCActcgcgtagctgccaactctccaaacccagcgttggctctaccgcggatgGCGTGCGAGGAGCCAAGCATGaccgtctctctctctctctctctctctctc	2	tae-MIR160,ata-MIR160a,	tae-MIR160	agaggtgaaaacaatgggataTGCCTGGCTCCCTGTATGCCActcgcgtagctgccaactccccaaaccttgcgttggctctaccgcggatggcgtgcgaggagccaagcatgaccgtctctctctctctctctctctctctctctc	tae-miR160	TGCCTGGCTCCCTGTATGCCA	5'	Diff	G1	(((((.((.....((((..(((((.(((((((..((((((((..(((((((..((((((.((........)).)))))).))).))))..))))))))..))))))).))))).)))).....))))))).............	130	57.3	-64.9	0.8	8.79834	2.83941	4.16281	0	low
14	24	14-24	tae-MIR160-p3	GCGTGCGAGGAGCCAAGCATG	21	LT934119.1	+	568697648	568697790	agaggtgaaaacaatgggatATGCCTGGCTCCCTGTATGCCActcgcgtagctgccaactctccaaacccagcgttggctctaccgcggatgGCGTGCGAGGAGCCAAGCATGaccgtctctctctctctctctctctctctc	2	tae-MIR160,ata-MIR160a,	tae-MIR160	agaggtgaaaacaatgggataTGCCTGGCTCCCTGTATGCCActcgcgtagctgccaactccccaaaccttgcgttggctctaccgcggatggcgtgcgaggagccaagcatgaccgtctctctctctctctctctctctctctctc	tae-MIR160-p3	gcgtgcgaggagccaagcatg	3'	New	G1	(((((.((.....((((..(((((.(((((((..((((((((..(((((((..((((((.((........)).)))))).))).))))..))))))))..))))))).))))).)))).....))))))).............	130	57.3	-64.9	0.8	0	0	0	5.9935	low
15	25	15-25	sbi-miR160a_L+1	ATGCCTGGCTCCCTGTATGCCA	22	LT934123.1	+	653517898	653518004	cgatcagctcgtcgtgcgtgcGTGCCTGGCTCCCTGTATGCCActcatgtagcccaacccgcggcgtgattggatgctgtgggtgGCGTGCAAGGAGCCAAGCATGc	3	sbi-MIR160b,zma-MIR160b,zma-MIR160g,	sbi-MIR160b	TGCCTGGCTCCCTGTATGCCAcacatgtagcccaacccgtggcgtgattggatgctgtgggtggcgtgcaaggagccaagca	sbi-miR160a	TGCCTGGCTCCCTGTATGCCA	5'	Diff	G1	((((......)))).....((((((.(((((((.(((((((((((((((((..((((..(((...))).)))).))).)))))))))))))).))))))).))))))	88	63.6	-55.8	0.8	8.79834	2.83941	4.16281	0	low
15	26	15-26	zma-miR160b-3p	GCGTGCAAGGAGCCAAGCATG	21	LT934123.1	+	653517898	653518004	cgatcagctcgtcgtgcgtgcGTGCCTGGCTCCCTGTATGCCActcatgtagcccaacccgcggcgtgattggatgctgtgggtgGCGTGCAAGGAGCCAAGCATGc	3	sbi-MIR160b,zma-MIR160b,zma-MIR160g,	zma-MIR160g	aTGCCTGGCTCCCTGTATGCCAcacatgtagcccaacccgtgatgtgattggatgctgtgggtgGCGTGCAAGGAGCCAAGCATGt	zma-miR160b-3p	GCGTGCAAGGAGCCAAGCATG	3'	Per	G1	((((......)))).....((((((.(((((((.(((((((((((((((((..((((..(((...))).)))).))).)))))))))))))).))))))).))))))	88	63.6	-55.8	0.8	0	0	4.57909	5.79372	low
16	27	16-27	ata-miR160c-3p	GCGTGCAAGGAGCCAAGCATG	21	LT934124.1	+	610273695	610273798	cgtgcttgtgtgcctggctccctgtatgccactcatgtagcccaacccgcggcgtgattggatgctgtgggtgGCGTGCAAGGAGCCAAGCATGcgtacataca	1	ata-MIR160c,	ata-MIR160c	cgtgcttgtgTGCCTGGCTCCCTGTATGCCActcatgtagcccaacccgcggcgtgattggatgctgtgggtgGCGTGCAAGGAGCCAAGCATGcgtacataca	ata-miR160c-3p	GCGTGCAAGGAGCCAAGCATG	3'	Per	G1	.((((..(..(((.(((((((.(((((((((((((((((..((((..(((...))).)))).))).)))))))))))))).))))))).)))..))))).....	98	59.6	-56.2	0.9	0	0	4.57909	5.79372	low
17	28	17-28	osa-miR160a-5p_R+2	TGCCTGGCTCCCTGTATGCCACA	23	LT934121.1	-	111830249	111830334	tgTGCCTGGCTCCCTGTATGCCACAcatgtagcccaacccatggatgtggttgcctgctgggtgGCGTGCAAGGGGCCAAGCATGc	1	osa-MIR160a,	osa-MIR160a	gtgTGCCTGGCTCCCTGTATGCCAcacatgtagaccaacccatggtgtctggttgcctactgggtgGCGTGCAAGGAGCCAAGCATGc	osa-miR160a-5p	TGCCTGGCTCCCTGTATGCCA	5'	Diff	G1	.((((.(((((((.((((((((((.((.((((..(((((((....)).))))).)))))).)))))))))).))))))).))))..	83	61.6	-48	0.9	1.72516	2.52392	0	2.3974	low
17	29	17-29	osa-miR160a-3p	GCGTGCAAGGAGCCAAGCATG	21	LT934121.1	-	111830249	111830334	tgTGCCTGGCTCCCTGTATGCCACAcatgtagcccaacccatggatgtggttgcctgctgggtgGCGTGCAAGGGGCCAAGCATGc	1	osa-MIR160a,	osa-MIR160a	gtgTGCCTGGCTCCCTGTATGCCAcacatgtagaccaacccatggtgtctggttgcctactgggtgGCGTGCAAGGAGCCAAGCATGc	osa-miR160a-3p	GCGTGCAAGGAGCCAAGCATG	3'	Per	G1	.((((.(((((((.((((((((((.((.((((..(((((((....)).))))).)))))).)))))))))).))))))).))))..	83	61.6	-48	0.9	0	0	4.57909	5.79372	low
18	30	18-30	sbi-miR160a_R+2	TGCCTGGCTCCCTGTATGCCACA	23	LT934122.1	-	171127790	171127884	tgtgctgTGCCTGGCTCCCTGTATGCCACAcatgtagcccaacccatggatgtggttgcctgctgtgggtggcgtgcaaggggccaagcatgcat	2	sbi-MIR160a,zma-MIR160a,	sbi-MIR160a	TGCCTGGCTCCCTGTATGCCAcacatgtagcccaacccatatgctaaggttgcctgctgtgggtggcgtgcaaggggccaagca	sbi-miR160a	TGCCTGGCTCCCTGTATGCCA	5'	Diff	G1	.((((.((((.(((((((.((((((((((.(((((((..(((((((....)).))))).)))).))).)))))))))).))))))).))))))))	94	60	-52.6	0.9	1.72516	2.52392	0	2.3974	low
19	31	19-31	ata-miR164b-5p	TGGAGAAGCAGGGCACGTGCA	21	LT934113.1	+	60977553	60977686	aggaccgcgcTGGAGAAGCAGGGCACGTGCAtgcatgcgagcgcgctcgatctcctcctacctccgtcggtgggatcagagctgctacccctgcactgcactgCACGTGTTCTTCTCCTCCATCacggtctttc	1	ata-MIR164c,	ata-MIR164c	aggaccgcgcTGGAGAAGCAGGGCACGTGCAtgcatgcgggcgtgctcgatctcatcctgcctccgtcggtgggatcggagctgctagccctgcactgcactgCACGTGTTCTTCTCCTCCATCacggtctttc	ata-miR164b-5p	TGGAGAAGCAGGGCACGTGCA	5'	Per	G1	(((((((...(((((.((.((..((((((((((((((((((((.((((((((.((.((.((....)).)).)))))).)))))))).....)))).)))).))))))))..)).)).)))))...)))))))..	132	61.9	-67.3	0.8	8065.83	6243.39	5860.82	5236.72	high
19	32	19-32	ata-miR164c-3p	CACGTGTTCTTCTCCTCCATC	21	LT934113.1	+	60977553	60977686	aggaccgcgcTGGAGAAGCAGGGCACGTGCAtgcatgcgagcgcgctcgatctcctcctacctccgtcggtgggatcagagctgctacccctgcactgcactgCACGTGTTCTTCTCCTCCATCacggtctttc	1	ata-MIR164c,	ata-MIR164c	aggaccgcgcTGGAGAAGCAGGGCACGTGCAtgcatgcgggcgtgctcgatctcatcctgcctccgtcggtgggatcggagctgctagccctgcactgcactgCACGTGTTCTTCTCCTCCATCacggtctttc	ata-miR164c-3p	CACGTGTTCTTCTCCTCCATC	3'	Per	G1	(((((((...(((((.((.((..((((((((((((((((((((.((((((((.((.((.((....)).)).)))))).)))))))).....)))).)))).))))))))..)).)).)))))...)))))))..	132	61.9	-67.3	0.8	37.2635	51.1094	162.349	140.248	middle
20	33	20-33	ata-miR164a-5p	TGGAGAAGCAGGGCACGTGCT	21	LT934121.1	-	569218615	569218703	cgaacggtgcTGGAGAAGCAGGGCACGTGCTcgatccatggacccaaagcggttgcagCACGTGCGCTCCTTCTCCAGCatggcttctc	1	ata-MIR164a,	ata-MIR164a	cgaacggtgcTGGAGAAGCAGGGCACGTGCTcgatccatcgacccaaagcggttgcagCACGTGCGCTCCTTCTCCAGCatggcttctc	ata-miR164a-5p	TGGAGAAGCAGGGCACGTGCT	5'	Per	G1	.(((..((((((((((((.((.((((((((((((((..((....))....))))).))))))))).)).))))))))))))...)))..	86	61.8	-47.8	0.9	2274.46	2115.36	2813.23	2086.54	high
20	34	20-34	ata-miR164a-3p	CACGTGCGCTCCTTCTCCAGC	21	LT934121.1	-	569218615	569218703	cgaacggtgcTGGAGAAGCAGGGCACGTGCTcgatccatggacccaaagcggttgcagCACGTGCGCTCCTTCTCCAGCatggcttctc	1	ata-MIR164a,	ata-MIR164a	cgaacggtgcTGGAGAAGCAGGGCACGTGCTcgatccatcgacccaaagcggttgcagCACGTGCGCTCCTTCTCCAGCatggcttctc	ata-miR164a-3p	CACGTGCGCTCCTTCTCCAGC	3'	Per	G1	.(((..((((((((((((.((.((((((((((((((..((....))....))))).))))))))).)).))))))))))))...)))..	86	61.8	-47.8	0.9	138.703	163.739	188.991	154.632	middle
21	35	21-35	tae-miR164	TGGAGAAGCAGGGCACGTGCA	21	LT934111.1	+	486003083	486003238	ggTGGAGAAGCAGGGCACGTGCAtccatttccagctcggcattcccggcgtccggccggccggctgccgcggccttgcctggctgggtagtgcgtcgctcgatccggccgtgcgccggcggccggcccttgcatgCATGTGCCTTTCTTCTCCACC	1	tae-MIR164,	tae-MIR164	ggTGGAGAAGCAGGGCACGTGCAtccatttccagctcggcattcccggcgtccggccggccggctgccgcggccttgcctggctgggtagtgcgtcgctcgatccggccgtgcgccggcggccggcccttgcatgcatgtgcctttcttctccacc	tae-miR164	TGGAGAAGCAGGGCACGTGCA	5'	Per	G1	((((((((((.(((((((((((((.((......((.((((....((((((..(((((((...((((((.(((((......)))))))))))..(((....))))))))))..))))))..))))))...)).))))))))))))).))))))))))	156	70.5	-100.7	0.9	8065.83	6243.39	5860.82	5236.72	high
21	36	21-36	tae-MIR164-p3	CATGTGCCTTTCTTCTCCACC	21	LT934111.1	+	486003083	486003238	ggTGGAGAAGCAGGGCACGTGCAtccatttccagctcggcattcccggcgtccggccggccggctgccgcggccttgcctggctgggtagtgcgtcgctcgatccggccgtgcgccggcggccggcccttgcatgCATGTGCCTTTCTTCTCCACC	1	tae-MIR164,	tae-MIR164	ggTGGAGAAGCAGGGCACGTGCAtccatttccagctcggcattcccggcgtccggccggccggctgccgcggccttgcctggctgggtagtgcgtcgctcgatccggccgtgcgccggcggccggcccttgcatgcatgtgcctttcttctccacc	tae-MIR164-p3	catgtgcctttcttctccacc	3'	New	G1	((((((((((.(((((((((((((.((......((.((((....((((((..(((((((...((((((.(((((......)))))))))))..(((....))))))))))..))))))..))))))...)).))))))))))))).))))))))))	156	70.5	-100.7	0.9	419.215	747.712	847.548	686.855	high
22	37	22-37	ata-miR166b-5p_L-2R+1	GAATGACGCCGGGTCCGAAAG	21	LT934120.1	-	559787955	559788054	catggttgtcgagggGAATGACGCCGGGTCCGAAAGagagacgcgcgcatggtgtgcgtgtggcgcgttTCGGACCAGGCTTCATTCCCCatgactccat	3	ata-MIR166b,hvu-MIR166a,hvu-MIR166c,	ata-MIR166b	catggttgtcgagGGGAATGACGCCGGGTCCGAAAgagagacgcgcgcatggcgtgcgtgtggcgcgttTCGGACCAGGCTTCATTCCCCatgactccat	ata-miR166b-5p	GGGAATGACGCCGGGTCCGAAA	5'	Diff	G1	.((((..(((..(((((((((.(((.(((((((......((((((((((((.....))))).)))))))))))))).))).)))))))))..))).))))	99	61	-59.1	1	246.353	190.241	131.545	159.427	middle
22	38	22-38	ata-miR166a-3p	TCGGACCAGGCTTCATTCCCC	21	LT934120.1	-	559787955	559788054	catggttgtcgagggGAATGACGCCGGGTCCGAAAGagagacgcgcgcatggtgtgcgtgtggcgcgttTCGGACCAGGCTTCATTCCCCatgactccat	3	ata-MIR166b,hvu-MIR166a,hvu-MIR166c,	ata-MIR166b	catggttgtcgagGGGAATGACGCCGGGTCCGAAAgagagacgcgcgcatggcgtgcgtgtggcgcgttTCGGACCAGGCTTCATTCCCCatgactccat	ata-miR166a-3p	TCGGACCAGGCTTCATTCCCC	3'	Per	G1	.((((..(((..(((((((((.(((.(((((((......((((((((((((.....))))).)))))))))))))).))).)))))))))..))).))))	99	61	-59.1	1	16727.3	14447.2	9982.97	10527.7	high
23	39	23-39	ata-miR166c-5p	GGAACGTTGGCTGGCTCGAGG	21	LT934121.1	+	555564472	555564562	cggtttgtggGGAACGTTGGCTGGCTCGAGGcatccttgccgacggcgcgggtagaggcgTCGGACCAGGCTTCATTCCTTtcaaaccgcc	1	ata-MIR166c,	ata-MIR166c	cggtttgtggGGAACGTTGGCTGGCTCGAGGcatccttgccgacggcgcgggtcgaggcgTCGGACCAGGCTTCATTCCTTtcaaaccgcc	ata-miR166c-5p	GGAACGTTGGCTGGCTCGAGG	5'	Per	G1	(((((((..(((((....((((((..(((.((((((..(((...)))..))))....)).)))..))).)))...)))))..)))))))..	89	63.7	-39.3	0.7	133.528	160.9	129.88	147.44	middle
23	40	23-40	ata-miR166c-3p	TCGGACCAGGCTTCATTCCTT	21	LT934121.1	+	555564472	555564562	cggtttgtggGGAACGTTGGCTGGCTCGAGGcatccttgccgacggcgcgggtagaggcgTCGGACCAGGCTTCATTCCTTtcaaaccgcc	1	ata-MIR166c,	ata-MIR166c	cggtttgtggGGAACGTTGGCTGGCTCGAGGcatccttgccgacggcgcgggtcgaggcgTCGGACCAGGCTTCATTCCTTtcaaaccgcc	ata-miR166c-3p	TCGGACCAGGCTTCATTCCTT	3'	Per	G1	(((((((..(((((....((((((..(((.((((((..(((...)))..))))....)).)))..))).)))...)))))..)))))))..	89	63.7	-39.3	0.7	2239.18	1918.02	1395.79	1396.49	high
24	41	24-41	ata-miR166d-5p	GGAATGTTGTCTGGCTCGGGG	21	LT934123.1	-	557674276	557674446	cgttttgaggGGAATGTTGTCTGGCTCGGGGctctctttctttctctctctctgtcctcctcccctcgatcccttgatcggatcgagaggaaggtcgaagatccgatgaggggggagcagagagtagacgtgcgtagatcTCGGACCAGGCTTCATTCCCCccaaagacaa	1	ata-MIR166d,	ata-MIR166d	cgttttgaggGGAATGTTGTCTGGCTCGGGGctctctttctttctctctctctatcctcctcccctcgacccctccttgatcagatcgagagaaaggtcgaagatccgatgaggggggagaagagagtagacgtgcgtagatcTCGGACCAGGCTTCATTCCCCccaaagacaa	ata-miR166d-5p	GGAATGTTGTCTGGCTCGGGG	5'	Per	G1	.(((((..((((((((..((((((..(((((.(((.......(((..(((((((((((((((((((((((((.......)))))))).))...((((......)))))))))))..)))))))).))).......))))))))..))))))..))))))))...)))))..	168	55.6	-81	0.9	653.147	734.461	473.727	534.62	high
24	42	24-42	ata-miR166a-3p	TCGGACCAGGCTTCATTCCCC	21	LT934123.1	-	557674276	557674446	cgttttgaggGGAATGTTGTCTGGCTCGGGGctctctttctttctctctctctgtcctcctcccctcgatcccttgatcggatcgagaggaaggtcgaagatccgatgaggggggagcagagagtagacgtgcgtagatcTCGGACCAGGCTTCATTCCCCccaaagacaa	1	ata-MIR166d,	ata-MIR166d	cgttttgaggGGAATGTTGTCTGGCTCGGGGctctctttctttctctctctctatcctcctcccctcgacccctccttgatcagatcgagagaaaggtcgaagatccgatgaggggggagaagagagtagacgtgcgtagatcTCGGACCAGGCTTCATTCCCCccaaagacaa	ata-miR166a-3p	TCGGACCAGGCTTCATTCCCC	3'	Per	G1	.(((((..((((((((..((((((..(((((.(((.......(((..(((((((((((((((((((((((((.......)))))))).))...((((......)))))))))))..)))))))).))).......))))))))..))))))..))))))))...)))))..	168	55.6	-81	0.9	16727.3	14447.2	9982.97	10527.7	high
25	43	25-43	ata-miR166a-5p	GGAATGTTGTCTGGTTCAAGG	21	LT934111.1	+	319967651	319967766	gcttctgggtGGAATGTTGTCTGGTTCAAGGtctcgctctggtttgaggatggaaaactttcatttctctcagcttcctgcgatcTCGGACCAGGCTTCATTCCCCtcagagatag	1	ata-MIR166a,	ata-MIR166a	gcttctgggtGGAATGTTGTCTGGTTCAAGGtctcgctctggtttgaggatggaaacctttcatttctctcagcttcctgcgatcTCGGACCAGGCTTCATTCCCCtcagagatag	ata-miR166a-5p	GGAATGTTGTCTGGTTCAAGG	5'	Per	G1	..(((((((.((((((..(((((((((.(((((..((...((((.((((((((((...))))).)))))..))))....))))))).)))))))))..)))))).)))))))....	110	50	-48.3	0.8	164.581	238.511	222.294	202.58	middle
25	44	25-44	ata-miR166a-3p	TCGGACCAGGCTTCATTCCCC	21	LT934111.1	+	319967651	319967766	gcttctgggtGGAATGTTGTCTGGTTCAAGGtctcgctctggtttgaggatggaaaactttcatttctctcagcttcctgcgatcTCGGACCAGGCTTCATTCCCCtcagagatag	1	ata-MIR166a,	ata-MIR166a	gcttctgggtGGAATGTTGTCTGGTTCAAGGtctcgctctggtttgaggatggaaacctttcatttctctcagcttcctgcgatcTCGGACCAGGCTTCATTCCCCtcagagatag	ata-miR166a-3p	TCGGACCAGGCTTCATTCCCC	3'	Per	G1	..(((((((.((((((..(((((((((.(((((..((...((((.((((((((((...))))).)))))..))))....))))))).)))))))))..)))))).)))))))....	110	50	-48.3	0.8	16727.3	14447.2	9982.97	10527.7	high
26	45	26-45	ata-miR167b-5p	TGAAGCTGCCAGCATGATCTGA	22	LT934118.1	+	564584818	564584936	agaTGAAGCTGCCAGCATGATCTGAaagctatgctgcgtgttgatcttgatggtcatctccatcaagattgaagaacatggctgcaatcAGGTCATGTGGCAGCTTCATTttctaatgg	1	ata-MIR167d,	ata-MIR167d	cacaagtagaTGAAGCTGCCAGCATGATCTGAaagctagctatgttgcatgttgatcttgatggtcatctccatcaagattgaagaccatgggcatggctgcaatcAGGTCATGTGGCAGCTTCATTttctcatgg	ata-miR167b-5p	TGAAGCTGCCAGCATGATCTGA	5'	Per	G1	((((((((((((((.((((((((((.(((((((.......(..((((((((((......))))))))))..)....)))))))....))))))))))))))))))))))))........	111	44.5	-62	1.2	20088.6	16603.5	8686.53	9081.16	high
26	46	26-46	ata-miR167d-3p	AGGTCATGTGGCAGCTTCATT	21	LT934118.1	+	564584818	564584936	agaTGAAGCTGCCAGCATGATCTGAaagctatgctgcgtgttgatcttgatggtcatctccatcaagattgaagaacatggctgcaatcAGGTCATGTGGCAGCTTCATTttctaatgg	1	ata-MIR167d,	ata-MIR167d	cacaagtagaTGAAGCTGCCAGCATGATCTGAaagctagctatgttgcatgttgatcttgatggtcatctccatcaagattgaagaccatgggcatggctgcaatcAGGTCATGTGGCAGCTTCATTttctcatgg	ata-miR167d-3p	AGGTCATGTGGCAGCTTCATT	3'	Per	G1	((((((((((((((.((((((((((.(((((((.......(..((((((((((......))))))))))..)....)))))))....))))))))))))))))))))))))........	111	44.5	-62	1.2	316.74	230.939	196.484	166.619	middle
27	47	27-47	ata-miR167a-5p	TGAAGCTGCCAGCATGATCTA	21	LT934119.1	-	581578264	581578388	agggaacgagTGAAGCTGCCAGCATGATCTAgctccgagtgatcaaacaagaaacgctcgtggattcgagctcttgtggtcatgccttgctaGGTCATGCTGCGGCAGCCTCACTtcttcccgcc	1	ata-MIR167e,	ata-MIR167e	agggaacgagTGAAGCTGCCAGCATGATCTAgctccgagtgatcaaacaagaaaagcttgttgattcaagctcttgtggtcatgccttgctaGGTCATGCTGCGGCAGCCTCACTtcttcccgcc	ata-miR167a-5p	TGAAGCTGCCAGCATGATCTA	5'	Per	G1	.(((((..(((((.(((((((((((((((((((.....((((((..((((((...(((((......))))))))))))))))).....)))))))))))))..)))))).)))))..)))))...	121	55.2	-71.1	1	1297.15	1226.47	835.614	817.314	high
27	48	27-48	ata-miR167e-3p	GGTCATGCTGCGGCAGCCTCACT	23	LT934119.1	-	581578264	581578388	agggaacgagTGAAGCTGCCAGCATGATCTAgctccgagtgatcaaacaagaaacgctcgtggattcgagctcttgtggtcatgccttgctaGGTCATGCTGCGGCAGCCTCACTtcttcccgcc	1	ata-MIR167e,	ata-MIR167e	agggaacgagTGAAGCTGCCAGCATGATCTAgctccgagtgatcaaacaagaaaagcttgttgattcaagctcttgtggtcatgccttgctaGGTCATGCTGCGGCAGCCTCACTtcttcccgcc	ata-miR167e-3p	GGTCATGCTGCGGCAGCCTCACT	3'	Per	G1	.(((((..(((((.(((((((((((((((((((.....((((((..((((((...(((((......))))))))))))))))).....)))))))))))))..)))))).)))))..)))))...	121	55.2	-71.1	1	48.6496	55.8418	70.7677	39.5571	middle
28	49	28-49	ata-miR167b-5p	TGAAGCTGCCAGCATGATCTGA	22	LT934119.1	-	55185913	55186009	cacaagctggTGAAGCTGCCAGCATGATCTGAtgacctaactcatggatcagaatccatgtcaatcAGGTCATGCTGGAGTTTCATCtgctggtcgg	1	ata-MIR167b,	ata-MIR167b	cacaagctggTGAAGCTGCCAGCATGATCTGAtgacctaactcatggatcagaatccatgtcaatcAGGTCATGCTGGAGTTTCATCtgctggtcgg	ata-miR167b-5p	TGAAGCTGCCAGCATGATCTGA	5'	Per	G1	.((.(((.(((((((((.((((((((((((((((((.......((((((....))))))))).)))))))))))))))))))))))).))).))...	93	49.5	-50	1	20088.6	16603.5	8686.53	9081.16	high
28	50	28-50	ata-miR167b-3p	AGGTCATGCTGGAGTTTCATC	21	LT934119.1	-	55185913	55186009	cacaagctggTGAAGCTGCCAGCATGATCTGAtgacctaactcatggatcagaatccatgtcaatcAGGTCATGCTGGAGTTTCATCtgctggtcgg	1	ata-MIR167b,	ata-MIR167b	cacaagctggTGAAGCTGCCAGCATGATCTGAtgacctaactcatggatcagaatccatgtcaatcAGGTCATGCTGGAGTTTCATCtgctggtcgg	ata-miR167b-3p	AGGTCATGCTGGAGTTTCATC	3'	Per	G1	.((.(((.(((((((((.((((((((((((((((((.......((((((....))))))))).)))))))))))))))))))))))).))).))...	93	49.5	-50	1	5745.83	4636.76	2653.37	2989.56	high
29	51	29-51	tae-miR167c-5p	TGAAGCTGCCAGCATGATCTGC	22	LT934122.1	-	208299852	208300004	cctttgctggtgtgagagacTGAAGCTGCCAGCATGATCTGCtcgtcgagcatgcgagccgaaaacgcgttcggtcgcgcggggttatatatcttggaattttggctccatcAGATCATGCTGCAGCTTCATTctctcacggccaccaacaga	1	tae-MIR167c,	tae-MIR167c	cctttgctggtgtgagagacTGAAGCTGCCAGCATGATCTGCtcatccagcatgcgccgaaaccgcgttcggttgcgcggggttatcttggaatttttgctccatcagatcatgctgcagcttcattttctcacggccaccaacaga	tae-miR167c-5p	TGAAGCTGCCAGCATGATCTGC	5'	Per	G1	.(((((.((((((((((((.((((((((.(((((((((((((((...)))).((.(((((((((.((((......))))(..(((.....)))..)...)))))))))))..))))))))))))))))))).))))))))).))).))).)).	151	53.6	-76.2	0.9	11205.4	13171.7	16026.9	15887	high
29	52	29-52	tae-MIR167c-p3	AGATCATGCTGCAGCTTCATT	21	LT934122.1	-	208299852	208300004	cctttgctggtgtgagagacTGAAGCTGCCAGCATGATCTGCtcgtcgagcatgcgagccgaaaacgcgttcggtcgcgcggggttatatatcttggaattttggctccatcAGATCATGCTGCAGCTTCATTctctcacggccaccaacaga	1	tae-MIR167c,	tae-MIR167c	cctttgctggtgtgagagacTGAAGCTGCCAGCATGATCTGCtcatccagcatgcgccgaaaccgcgttcggttgcgcggggttatcttggaatttttgctccatcagatcatgctgcagcttcattttctcacggccaccaacaga	tae-MIR167c-p3	agatcatgctgcagcttcatt	3'	New	G1	.(((((.((((((((((((.((((((((.(((((((((((((((...)))).((.(((((((((.((((......))))(..(((.....)))..)...)))))))))))..))))))))))))))))))).))))))))).))).))).)).	151	53.6	-76.2	0.9	642.796	599.116	892.506	818.713	high
30	53	30-53	ata-miR167a-5p	TGAAGCTGCCAGCATGATCTA	21	LT934119.1	-	55188943	55189038	tgtgaatgagTGAAGCTGCCAGCATGATCTAtctttgattcgcttctgcgtgtgaatccttgttaGATCATGACTGACAGCCTCATTtcttcccag	1	ata-MIR167c,	ata-MIR167c	tgtgaatgagTGAAGCTGCCAGCATGATCTAcctttgattcgcttctgcgtgtgaatccttgttaGATCATGACTGACAGCCTCATTtcttcccag	ata-miR167a-5p	TGAAGCTGCCAGCATGATCTA	5'	Per	G1	((.(((..(((((.((((.((((((((((((.....(((((((........))))))).....))))))))).))).)))).)))))..))).)).	95	44.8	-40.1	0.9	1297.15	1226.47	835.614	817.314	high
30	54	30-54	ata-miR167c-3p	GATCATGACTGACAGCCTCATT	22	LT934119.1	-	55188943	55189038	tgtgaatgagTGAAGCTGCCAGCATGATCTAtctttgattcgcttctgcgtgtgaatccttgttaGATCATGACTGACAGCCTCATTtcttcccag	1	ata-MIR167c,	ata-MIR167c	tgtgaatgagTGAAGCTGCCAGCATGATCTAcctttgattcgcttctgcgtgtgaatccttgttaGATCATGACTGACAGCCTCATTtcttcccag	ata-miR167c-3p	GATCATGACTGACAGCCTCATT	3'	Per	G1	((.(((..(((((.((((.((((((((((((.....(((((((........))))))).....))))))))).))).)))).)))))..))).)).	95	44.8	-40.1	0.9	735.955	741.086	421.276	418.347	high
31	55	31-55	ata-miR167f-5p	TGAAGCTGCCAGCATGATCTGC	22	LT934121.1	+	148013440	148013570	tgtgagagacTGAAGCTGCCAGCATGATCTGCtcgtccagcatgcgagccgaaaacgcgttccatcgcgcggggttgtatatttggaattttggctccatcAGATCATGCTGCAGCTTCATTttctcacgg	1	ata-MIR167f,	ata-MIR167f	tgtgagagacTGAAGCTGCCAGCATGATCTGCtcatccagcatgcgccgaaaccgcgttcggttgcgcggggttatcttggaatttttgctccatCAGATCATGCTGCAGCTTCATtttctcacgg	ata-miR167f-5p	TGAAGCTGCCAGCATGATCTGC	5'	Per	G1	(((((((((.((((((((.((((((((((((..........(((.(((((((((.((((......))))(..(........)..)...)))))))))))))))))))))))))))))))).))))))))).	130	51.9	-64.6	0.9	11205.4	13171.7	16026.9	15887	high
31	56	31-56	ata-miR167f-3p_L-1R+1	AGATCATGCTGCAGCTTCATT	21	LT934121.1	+	148013440	148013570	tgtgagagacTGAAGCTGCCAGCATGATCTGCtcgtccagcatgcgagccgaaaacgcgttccatcgcgcggggttgtatatttggaattttggctccatcAGATCATGCTGCAGCTTCATTttctcacgg	1	ata-MIR167f,	ata-MIR167f	tgtgagagacTGAAGCTGCCAGCATGATCTGCtcatccagcatgcgccgaaaccgcgttcggttgcgcggggttatcttggaatttttgctccatCAGATCATGCTGCAGCTTCATtttctcacgg	ata-miR167f-3p	CAGATCATGCTGCAGCTTCAT	3'	Diff	G1	(((((((((.((((((((.((((((((((((..........(((.(((((((((.((((......))))(..(........)..)...)))))))))))))))))))))))))))))))).))))))))).	130	51.9	-64.6	0.9	642.796	599.116	892.506	818.713	high
32	57	32-57	osa-miR168a-5p	TCGCTTGGTGCAGATCGGGAC	21	LT934122.1	-	99797645	99797755	cctccccgtcgccgccgcctcgggcTCGCTTGGTGCAGATCGGGACcctccgcccgccccgacgggccggatCCCGCCTTGCACCAAGTGAATcggagccggcgcagcgac	10	osa-MIR168a,bdi-MIR168,sbi-MIR168,zma-MIR168a,zma-MIR168b,ata-MIR168,hvu-MIR168,sof-MIR168a,sof-MIR168b,ssp-MIR168a,	osa-MIR168a	cgcctcgggcTCGCTTGGTGCAGATCGGGACccgccgccgccgctgccggggccgGATCCCGCCTTGCACCAAGTGAATcggagccg	osa-miR168a-5p	TCGCTTGGTGCAGATCGGGAC	5'	Per	G1	.......((((((((((.(((.(..(((((((((((((..(((((...((((((((......)))).)))))))))..)))))))))))))..).))).)))))..)))))	104	75.7	-68.6	0.8	13669.5	14016.3	11231.3	10954.9	high
32	58	32-58	osa-miR168a-3p_L-3	CCCGCCTTGCACCAAGTGAAT	21	LT934122.1	-	99797645	99797755	cctccccgtcgccgccgcctcgggcTCGCTTGGTGCAGATCGGGACcctccgcccgccccgacgggccggatCCCGCCTTGCACCAAGTGAATcggagccggcgcagcgac	10	osa-MIR168a,bdi-MIR168,sbi-MIR168,zma-MIR168a,zma-MIR168b,ata-MIR168,hvu-MIR168,sof-MIR168a,sof-MIR168b,ssp-MIR168a,	osa-MIR168a	cgcctcgggcTCGCTTGGTGCAGATCGGGACccgccgccgccgctgccggggccgGATCCCGCCTTGCACCAAGTGAATcggagccg	osa-miR168a-3p	GATCCCGCCTTGCACCAAGTGAAT	3'	Diff	G1	.......((((((((((.(((.(..(((((((((((((..(((((...((((((((......)))).)))))))))..)))))))))))))..).))).)))))..)))))	104	75.7	-68.6	0.8	3571.09	14659.9	8569.55	11430.8	high
33	59	33-59	far-MIR169-p5_2ss18CT24AG	TGGCTGCAAGGGCCTTATCTCTGG	24	LT934114.1	+	763115311	763115444	aagccttacaTGGCTGCAAGGGCCTTATCTCTGAtagccaaggatgacttgcctatgtcttgttcctccctcaaggcttaattggccttggggtgtggtttcatgGGCAGTCTCCTTGGCTAGCctgagtggct	1	far-MIR169,	far-MIR169	ggcacgagggcaaagccttacatggctgcaagggccttacctctgaTAGCCAAGGATGACTTGCCTAtgtcttcttcctccctcagatgcctaattagccttggaggtgtggggtctcatgggcagtcaccttggctagcctgagtggct	far-MIR169-p5	tggctgcaagggccttacctctga	5'	New	G1	.((((......)))).....((((....(((...((((((((((.(((.((((((((.......((..((((((((((.....))))))))))...))...)))))))))))))))))))))....))).))))	114	52.2	-66.1	0.9	182.177	335.524	527.15	477.582	middle
33	60	33-60	far-MIR169-p3_1ss8AG	GGCAGTCGCCTTGGCTAGC	19	LT934114.1	+	763115311	763115444	aagccttacaTGGCTGCAAGGGCCTTATCTCTGAtagccaaggatgacttgcctatgtcttgttcctccctcaaggcttaattggccttggggtgtggtttcatgGGCAGTCTCCTTGGCTAGCctgagtggct	1	far-MIR169,	far-MIR169	ggcacgagggcaaagccttacatggctgcaagggccttacctctgaTAGCCAAGGATGACTTGCCTAtgtcttcttcctccctcagatgcctaattagccttggaggtgtggggtctcatgggcagtcaccttggctagcctgagtggct	far-MIR169-p3	ggcagtcaccttggctagc	3'	New	G1	.((((......)))).....((((....(((...((((((((((.(((.((((((((.......((..((((((((((.....))))))))))...))...)))))))))))))))))))))....))).))))	114	52.2	-66.1	0.9	45.5443	54.4221	227.706	162.424	middle
34	61	34-61	ata-miR169a-5p	TAGCCAAGGATGATTTGCCTGTG	23	LT934117.1	+	612907887	612907985	acatcttcgaTAGCCAAGGATGATTTGCCTGTGaatctcccctgggagcccagctctcgggcacccggttccatgggcaagtcaatttggctacccaag	1	ata-MIR169b,	ata-MIR169b	acatcttcgaTAGCCAAGGATGATTTGCCTGTGaacctcccccgggagcccagctctcgggaacctggttccaTGGGCAAGTCATCCTGGCTACCCaagtacc	ata-miR169a-5p	TAGCCAAGGATGATTTGCCTGTG	5'	Per	G1	..........((((((((..(((((((((..((((((...(((((((((...))))))))).....)))).))..))))))))).))))))))......	83	55.6	-44.4	0.8	90.9161	98.4329	177.058	123.067	middle
35	62	35-62	ata-miR169a-5p	TAGCCAAGGATGATTTGCCTGTG	23	LT934120.1	-	683842606	683842724	ccatcttcgaTAGCCAAGGATGATTTGGCTGTGagactcgcctggcagccgagctctctgccacagagagcggcctccggcggtttcaTGGGCAAGTCACCCTGGCTACCagagtacct	1	ata-MIR169a,	ata-MIR169a	ccatcttcgaTAGCCAAGGATGATTTGCCTGTGaaactcccttggcagccgagctctctgccacagagagcggtgtccggcggttccaTGGGCAAGTCACCCTGGCTACCcgagcacct	ata-miR169a-5p	TAGCCAAGGATGATTTGCCTGTG	5'	Per	G1	.....(((..((((((.((.(((((((.(..((((((.((((.((..(((..((((((((...)))))))))))..))))))))))))..).))))))))).))))))...))).....	109	59.7	-61.7	0.9	90.9161	98.4329	177.058	123.067	middle
35	63	35-63	ata-miR169a-3p	TGGGCAAGTCACCCTGGCTACC	22	LT934120.1	-	683842606	683842724	ccatcttcgaTAGCCAAGGATGATTTGGCTGTGagactcgcctggcagccgagctctctgccacagagagcggcctccggcggtttcaTGGGCAAGTCACCCTGGCTACCagagtacct	1	ata-MIR169a,	ata-MIR169a	ccatcttcgaTAGCCAAGGATGATTTGCCTGTGaaactcccttggcagccgagctctctgccacagagagcggtgtccggcggttccaTGGGCAAGTCACCCTGGCTACCcgagcacct	ata-miR169a-3p	TGGGCAAGTCACCCTGGCTACC	3'	Per	G1	.....(((..((((((.((.(((((((.(..((((((.((((.((..(((..((((((((...)))))))))))..))))))))))))..).))))))))).))))))...))).....	109	59.7	-61.7	0.9	533.076	1154.22	1493.62	1205.89	high
36	64	36-64	ata-miR169c-5p_R-2	TAGCCAAGGATGACTTGCC	19	LT934114.1	-	422834678	422834794	cctcgtctggTAGCCAAGGATGACTTGCCtatatgctctttcagaagccccggttattacatgactggtttcggatgagttccatgaTAGGCGGTCACCTTGGCTAGcctgagcagc	1	ata-MIR169c,	ata-MIR169c	cctcgtctggTAGCCAAGGATGACTTGCCTAtatgctctttcagaagccccggttattccatggctggtttcagatgagttccatgataGGCGGTCACCTTGGCTAGCctgagcagc	ata-miR169c-5p	TAGCCAAGGATGACTTGCCTA	5'	Diff	G1	.((((...(((((((((((.(((((.((((((..((((.(((.((((((..((((((...))))))))))))))).))))......)))))))))))))))))))).))))))....	112	52.1	-50.4	0.8	5.34801	3.94363	14.9167	7.59177	middle
36	65	36-65	ata-miR169c-3p_L+2R-1	TAGGCGGTCACCTTGGCTAG	20	LT934114.1	-	422834678	422834794	cctcgtctggTAGCCAAGGATGACTTGCCtatatgctctttcagaagccccggttattacatgactggtttcggatgagttccatgaTAGGCGGTCACCTTGGCTAGcctgagcagc	1	ata-MIR169c,	ata-MIR169c	cctcgtctggTAGCCAAGGATGACTTGCCTAtatgctctttcagaagccccggttattccatggctggtttcagatgagttccatgataGGCGGTCACCTTGGCTAGCctgagcagc	ata-miR169c-3p	GGCGGTCACCTTGGCTAGC	3'	Diff	G1	.((((...(((((((((((.(((((.((((((..((((.(((.((((((..((((((...))))))))))))))).))))......)))))))))))))))))))).))))))....	112	52.1	-50.4	0.8	538.251	485.539	764.291	629.318	high
37	66	37-66	bdi-miR169h-5p_R-2	TAGCCAAGGATGACTTGCC	19	LT934113.1	+	480350601	480350761	cttgcatgagggccagagcctgcctggtctggTAGCCAAGGATGACTTGCCtatatgctctttcagaagccccggttattacatggctggtttcggatgagttccatgataGGCGGTCACCTTGGCTAGCctgagcagctcttgtctgtcatggaaggcct	1	bdi-MIR169h,	bdi-MIR169h	cttgcatgagggccagagcctgcttcctccggTAGCCAAGGATGACTTGCCTAtatttgctccttcagaagtcctggttaattacatgccaggtttcagatgagtttggcgataGGCAGTCACCTTGGCTAGCctgagtggctcttgcctcttatggaaggcct	bdi-miR169h-5p	TAGCCAAGGATGACTTGCCTA	5'	Diff	G1	(((.(((((((((.((((.((((....((.(((((((((((.(((((.((((((..((((.(((.(((((((((((....)).)))..))))))))).))))......)))))))))))))))))))).)).)))))))))).)))).))))).)))....	157	54	-73.4	0.8	5.34801	3.94363	14.9167	7.59177	middle
37	67	37-67	bdi-miR169h-3p	GGCAGTCACCTTGGCTAGC	19	LT934113.1	+	480350601	480350761	cttgcatgagggccagagcctgcctggtctggTAGCCAAGGATGACTTGCCtatatgctctttcagaagccccggttattacatggctggtttcggatgagttccatgataGGCGGTCACCTTGGCTAGCctgagcagctcttgtctgtcatggaaggcct	1	bdi-MIR169h,	bdi-MIR169h	cttgcatgagggccagagcctgcttcctccggTAGCCAAGGATGACTTGCCTAtatttgctccttcagaagtcctggttaattacatgccaggtttcagatgagtttggcgataGGCAGTCACCTTGGCTAGCctgagtggctcttgcctcttatggaaggcct	bdi-miR169h-3p	GGCAGTCACCTTGGCTAGC	3'	Per	G1	(((.(((((((((.((((.((((....((.(((((((((((.(((((.((((((..((((.(((.(((((((((((....)).)))..))))))))).))))......)))))))))))))))))))).)).)))))))))).)))).))))).)))....	157	54	-73.4	0.8	19.6669	20.8224	74.5142	44.3519	middle
38	68	38-68	ata-miR169d-5p_R+1	CAGCCAAGGATGACTTGCCGGC	22	LT934114.1	+	634181133	634181234	gaacgggatgCAGCCAAGGATGACTTGCCGGCtcctggtgttgggagttcgttgagccttaagagttagccggcaagTTGTCCTTGGCTACACCTAGTtctc	1	ata-MIR169d,	ata-MIR169d	gaacgggatgCAGCCAAGGATGACTTGCCGGctcctggtgttgggagttcactgagctttagagttagccGGCAAGTTGTCCTTGGCTACAcctagttctc	ata-miR169d-5p	CAGCCAAGGATGACTTGCCGG	5'	Diff	G1	(((((((.((.(((((((((..((((((((((((((......))).((((...))))..........)))))))))))..))))))))).))))).))))..	100	54.9	-53.9	1	883.974	1133.87	1357.63	1039.47	high
38	69	38-69	ata-MIR169d-p3	TTGTCCTTGGCTACACCTAGT	21	LT934114.1	+	634181133	634181234	gaacgggatgCAGCCAAGGATGACTTGCCGGCtcctggtgttgggagttcgttgagccttaagagttagccggcaagTTGTCCTTGGCTACACCTAGTtctc	1	ata-MIR169d,	ata-MIR169d	gaacgggatgCAGCCAAGGATGACTTGCCGGctcctggtgttgggagttcactgagctttagagttagccGGCAAGTTGTCCTTGGCTACAcctagttctc	ata-MIR169d-p3	TTGTCCTTGGCTACAcctagt	3'	New	G1	(((((((.((.(((((((((..((((((((((((((......))).((((...))))..........)))))))))))..))))))))).))))).))))..	100	54.9	-53.9	1	1741.55	2887.68	4936.26	3532.57	high
39	70	39-70	ata-miR169e-5p	CAGCCAAGGATGACTTGCCGA	21	LT934115.1	-	208192620	208192719	gactatggtgCAGCCAAGGATGACTTGCCGAtcgaataatgatacatcatcgtcatatacattgatcgatCGGCGAGTTGTTCTTGGCTACgtcttagct	1	ata-MIR169g,	ata-MIR169g	gactatggtgCAGCCAAGGATGACTTGCCGAtcgaacaatgatacatcatcatatcatatacattgatccatcGGCGAGTTGTTCTTGGCTACAtcttagct	ata-miR169e-5p	CAGCCAAGGATGACTTGCCGA	5'	Per	G1	..(((.(..(.(((((((((..(((((((((((((..(((((((...........))).))))..)))))))))))))..))))))))).)..).)))..	96	45	-47.1	1	87.2933	103.954	140.842	85.7071	middle
39	71	39-71	ata-miR169g-3p_L+1R-1	CGGCGAGTTGTTCTTGGCTAC	21	LT934115.1	-	208192620	208192719	gactatggtgCAGCCAAGGATGACTTGCCGAtcgaataatgatacatcatcgtcatatacattgatcgatCGGCGAGTTGTTCTTGGCTACgtcttagct	1	ata-MIR169g,	ata-MIR169g	gactatggtgCAGCCAAGGATGACTTGCCGAtcgaacaatgatacatcatcatatcatatacattgatccatcGGCGAGTTGTTCTTGGCTACAtcttagct	ata-miR169g-3p	GGCGAGTTGTTCTTGGCTACA	3'	Diff	G1	..(((.(..(.(((((((((..(((((((((((((..(((((((...........))).))))..)))))))))))))..))))))))).)..).)))..	96	45	-47.1	1	288.792	236.618	275.578	213.369	middle
40	72	40-72	bdi-miR169b_R-2	TAGCCAAGGATGACTTGCC	19	LT934123.1	-	672133938	672134045	gagatagagggcagaatgTAGCCAAGGATGACTTGCCgggtatgtgcatgtatgcttcatggtgagggtatgcatcccctgctttgaatccatgctgatatttcccgg	1	bdi-MIR169b,	bdi-MIR169b	gagatagagagtggaatgTAGCCAAGGATGACTTGCCGGgtatgtgcatgtacgcttcagggaattatatgcatccctggtctgaatccatgctgatatttcccgg	bdi-miR169b	TAGCCAAGGATGACTTGCCGG	5'	Diff	G1	........(((..(((((((((...((((.....((.(((...(((((((....((((.....)))).))))))).))).)).....))))..))).)))))))))..	98	50	-31.4	0.6	5.34801	3.94363	14.9167	7.59177	middle
41	73	41-73	ata-miR169e-5p	CAGCCAAGGATGACTTGCCGA	21	LT934113.1	+	678432799	678432891	gagtggaatgCAGCCAAGGATGACTTGCCGAcagcacacaacaaggtggtagtaatcttgccGGCAAGTCCGTCCTTGGCTACaccttgctct	2	ata-MIR169e,ata-MIR169f,	ata-MIR169e	gagtggaatgCAGCCAAGGATGACTTGCCGAcagcacacaacaaggtggtagtaatcttgccGGCAAGTCCGTCCTTGGCTACAccttgctct	ata-miR169e-5p	CAGCCAAGGATGACTTGCCGA	5'	Per	G1	(((..(..((.(((((((((((((((((((.((((.(((......)))))........)).)))))))).))))))))))).))..)..))).	92	53.8	-43.9	0.9	87.2933	103.954	140.842	85.7071	middle
41	74	41-74	ata-miR169f-3p_R-1	GGCAAGTCCGTCCTTGGCTAC	21	LT934113.1	+	678432799	678432891	gagtggaatgCAGCCAAGGATGACTTGCCGAcagcacacaacaaggtggtagtaatcttgccGGCAAGTCCGTCCTTGGCTACaccttgctct	2	ata-MIR169e,ata-MIR169f,	ata-MIR169e	gagtggaatgCAGCCAAGGATGACTTGCCGAcagcacacaacaaggtggtagtaatcttgccGGCAAGTCCGTCCTTGGCTACAccttgctct	ata-miR169f-3p	GGCAAGTCCGTCCTTGGCTACA	3'	Diff	G1	(((..(..((.(((((((((((((((((((.((((.(((......)))))........)).)))))))).))))))))))).))..)..))).	92	53.8	-43.9	0.9	4609.29	4102.95	10771.7	9017.83	high
42	75	42-75	ata-miR169i-5p_1ss15TC	TAGCCAAGGATGACCTGCCTG	21	LT934120.1	+	478571163	478571291	gcttcttctggTAGCCAAGGATGACTTGCCTGtggatatatagcttgatcgattgcagttacatctctgcatgtatatatgtgatctctcactatgtacaacaGGCAGTCTCCTTGGCTAGCccgagtg	1	ata-MIR169i,	ata-MIR169i	gcttcttctgaTAGCCAAGGATGACTTGCCTGtggatatatagcttgatcgattgcagttacatctctgaatgtacgtgatctgtcactgtgtacaacaGGCAGTCTCCTTGGCTAGCccgagtgtc	ata-miR169i-5p	TAGCCAAGGATGACTTGCCTG	5'	Diff	G1	.....(((.((((((((((((.((((.((((((...(((((((..(((..(((..((..(((((......)))))....))..)))..))))))))))..)))))))))))))))))))).)).)))..	122	45.7	-55.2	0.9	52.79	81.8697	552.96	469.191	high
42	76	42-76	ata-miR169i-3p	GGCAGTCTCCTTGGCTAGC	19	LT934120.1	+	478571163	478571291	gcttcttctggTAGCCAAGGATGACTTGCCTGtggatatatagcttgatcgattgcagttacatctctgcatgtatatatgtgatctctcactatgtacaacaGGCAGTCTCCTTGGCTAGCccgagtg	1	ata-MIR169i,	ata-MIR169i	gcttcttctgaTAGCCAAGGATGACTTGCCTGtggatatatagcttgatcgattgcagttacatctctgaatgtacgtgatctgtcactgtgtacaacaGGCAGTCTCCTTGGCTAGCccgagtgtc	ata-miR169i-3p	GGCAGTCTCCTTGGCTAGC	3'	Per	G1	.....(((.((((((((((((.((((.((((((...(((((((..(((..(((..((..(((((......)))))....))..)))..))))))))))..)))))))))))))))))))).)).)))..	122	45.7	-55.2	0.9	56.9304	77.1373	344.68	271.506	middle
43	77	43-77	ata-MIR169h-p5	AGAATGTAGCCAAGGATGACT	21	LT934124.1	-	641714593	641714720	gggcAGAATGTAGCCAAGGATGACTtgccgggtatgtgtatgtatgcttcatggtgagggtatgcatccctgctttgaatccatgctgatattttccggCAAGTTGTTCTTGGCTAGCatcttgtcct	1	ata-MIR169h,	ata-MIR169h	gggcagaatgTAGCCAAGGATGACTTGCCGGgtatgtgcatgtatgcttcatggtgagggtatgcatccctgctttgaatccatgctgatattttccgGCAAGTTGTTCTTGGCTAGCatcttgtcct	ata-MIR169h-p5	agaatgTAGCCAAGGATGACT	5'	New	G1	(((((..(((((((((((((..((((((((((...((((..(((((.((((..((.((((.......))))))..))))..)))))..))))..))))))))))..)))))))))).)))..))))).	127	47.7	-66	1.1	5.34801	3.94363	48.2192	36.3606	middle
43	78	43-78	ata-miR169h-3p_L-1	CAAGTTGTTCTTGGCTAGC	19	LT934124.1	-	641714593	641714720	gggcAGAATGTAGCCAAGGATGACTtgccgggtatgtgtatgtatgcttcatggtgagggtatgcatccctgctttgaatccatgctgatattttccggCAAGTTGTTCTTGGCTAGCatcttgtcct	1	ata-MIR169h,	ata-MIR169h	gggcagaatgTAGCCAAGGATGACTTGCCGGgtatgtgcatgtatgcttcatggtgagggtatgcatccctgctttgaatccatgctgatattttccgGCAAGTTGTTCTTGGCTAGCatcttgtcct	ata-miR169h-3p	GCAAGTTGTTCTTGGCTAGC	3'	Diff	G1	(((((..(((((((((((((..((((((((((...((((..(((((.((((..((.((((.......))))))..))))..)))))..))))..))))))))))..)))))))))).)))..))))).	127	47.7	-66	1.1	483.908	539.488	1153.93	835.494	high
44	79	44-79	ata-miR169a-5p	TAGCCAAGGATGATTTGCCTGTG	23	LT934117.1	+	613053326	613053472	tgggtgtaagaggccatcttcgaTAGCCAAGGATGATTTGCCTGTGaaactcgcctggcagccgagctctctgccacagagagcagcatccggcggttccaTGGGCAAGTCACCCTGGCTACCagagtacttcttaccacaacccat	2	tae-MIR169,ata-MIR169j,	ata-MIR169j	ccatcttcgaTAGCCAAGGATGATTTGCCTGTGaaactcccttggcagccgagctctctgccacagagagcggcgtccggcggttccaTGGGCAAGTCACCCTGGCTACCcgagtacct	ata-miR169a-5p	TAGCCAAGGATGATTTGCCTGTG	5'	Per	G1	(((((((((((((...(((....((((((.((.(((((((((..((.(((.((((.((..((...((((((((...)))))))).))..))))))))).))..))))))))))).))))))..)))...))))))))....))))).	146	55.8	-73.5	0.9	90.9161	98.4329	177.058	123.067	middle
44	80	44-80	tae-miR169_L+1_1ss18G-	TGGGCAAGTCACCCTGGCTACC	22	LT934117.1	+	613053326	613053472	tgggtgtaagaggccatcttcgaTAGCCAAGGATGATTTGCCTGTGaaactcgcctggcagccgagctctctgccacagagagcagcatccggcggttccaTGGGCAAGTCACCCTGGCTACCagagtacttcttaccacaacccat	2	tae-MIR169,ata-MIR169j,	tae-MIR169	tgggggtaagaggccatcttcgatagccaaggatgatttgcctgtgaaactcccttggcagccgagctctctgccacagagagcggcgtccggcggttccatGGGCAAGTCACCCTGGGCTACCcgaagtacctcttaccacaccccat	tae-miR169	GGGCAAGTCACCCTGGGCTACC	3'	Diff	G1	(((((((((((((...(((....((((((.((.(((((((((..((.(((.((((.((..((...((((((((...)))))))).))..))))))))).))..))))))))))).))))))..)))...))))))))....))))).	146	55.8	-73.5	0.9	533.076	1154.22	1493.62	1205.89	high
45	81	45-81	bdi-miR171c-5p	CGGTATTGGTGCGGTTCAATC	21	LT934113.1	-	706458814	706458942	cctgcgaggggagtgaacgCGGTATTGGTGCGGTTCAATCagagagctggtgccccaggagacaaggggttccgcccttCGATTGAGCCGTGCCAATATCacgcggtttctcttgactcgcatcctcct	3	tae-MIR171b,bdi-MIR171c,ata-MIR171c,	bdi-MIR171c	cgCGGTATTGGTGCGGTTCAATCagaaagctggcgctccggacgcaaaaggggttcctctcttTGATTGAGCCGTGCCAATATCac	bdi-miR171c-5p	CGGTATTGGTGCGGTTCAATC	5'	Per	G1	..((((((..(((.((((((((((((((..((((((((((..((.((.((..((((.........))))..)))).))..))))))))))..)))))))..))))..))).)))..)))))).......	120	58.9	-67.9	0.9	164.581	177.936	287.234	226.554	middle
45	82	45-82	bdi-miR171b	TGATTGAGCCGTGCCAATATC	21	LT934113.1	-	706458814	706458942	cctgcgaggggagtgaacgCGGTATTGGTGCGGTTCAATCagagagctggtgccccaggagacaaggggttccgcccttCGATTGAGCCGTGCCAATATCacgcggtttctcttgactcgcatcctcct	3	tae-MIR171b,bdi-MIR171c,ata-MIR171c,	bdi-MIR171c	cgCGGTATTGGTGCGGTTCAATCagaaagctggcgctccggacgcaaaaggggttcctctcttTGATTGAGCCGTGCCAATATCac	bdi-miR171b	TGATTGAGCCGTGCCAATATC	3'	Per	G1	..((((((..(((.((((((((((((((..((((((((((..((.((.((..((((.........))))..)))).))..))))))))))..)))))))..))))..))).)))..)))))).......	120	58.9	-67.9	0.9	7186.76	6237.81	5411.84	5690.13	high
46	83	46-83	ata-miR171a-5p	TGGTATTGTTTCGGCTCATG	20	LT934113.1	-	651726210	651726300	gacgacatgcTGGTATTGTTTCGGCTCATGtcctcgtcgagcacatcgtcggatgagatgTGAGCCGAACCAATATCACTCatgtattctt	2	bdi-MIR171f,ata-MIR171a,	ata-MIR171a	gacgacatgcTGGTATTGTTTCGGCTCATGtcctcgtcgagcacatcgtcggatgagatgTGAGCCGAACCAATATCACTCatgtattctt	ata-miR171a-5p	TGGTATTGTTTCGGCTCATG	5'	Per	G1	((..(((((.((((((((.(((((((((..((.(((((..((.....))..)))))))..))))))))).))))))))..)))))..))..	89	48.4	-41.5	0.9	53.8251	50.1629	60.777	49.1467	middle
46	84	46-84	bdi-miR171f_1ss20CT	TGAGCCGAACCAATATCACTC	21	LT934113.1	-	651726210	651726300	gacgacatgcTGGTATTGTTTCGGCTCATGtcctcgtcgagcacatcgtcggatgagatgTGAGCCGAACCAATATCACTCatgtattctt	2	bdi-MIR171f,ata-MIR171a,	bdi-MIR171f	acgacatggcatggtattgtttcggctcatgtccttctcgagctgatggtcggatgagatgTGAGCCGAACCAATATCACCCatgtattct	bdi-miR171f	TGAGCCGAACCAATATCACCC	3'	Diff	G1	((..(((((.((((((((.(((((((((..((.(((((..((.....))..)))))))..))))))))).))))))))..)))))..))..	89	48.4	-41.5	0.9	2304.13	2091.7	2210.45	2190.03	high
47	85	47-85	bdi-MIR171a-p5	TGATTGAGCCGCGCCAATATC	21	LT934122.1	+	470105235	470105354	gaggtaggaagccgaccggaggaagggcttcccaagggggggaagctggTGATTGAGCCGCGCCAATATCTCacgcgcgccagtggaattaccggcctcagctgcctttgccgccgcagc	1	bdi-MIR171a,	bdi-MIR171a	gaggtaggaggcggagcggaggaaaggcttcccgaccgggggaagctggTGATTGAGCCGCGCCAATATCtctcgcgcgccagtggaattgccggcttcagctgctttcgccgccgcagc	bdi-MIR171a-p5	TGATTGAGCCGCGCCAATATC	5'	New	G1	..(((.....)))...(((.((((((((..(((....))).((.((((((((((..(((((((...........)))))...))..)))))))))).))....)))))).)).)))....	58	65	-45.2	0.6	4894.98	4183.4	3892.39	3988.2	high
47	86	47-86	bdi-miR171a_R+2	TGATTGAGCCGCGCCAATATCCA	23	LT934122.1	+	470105235	470105354	gaggtaggaagccgaccggaggaagggcttcccaagggggggaagctggTGATTGAGCCGCGCCAATATCTCacgcgcgccagtggaattaccggcctcagctgcctttgccgccgcagc	1	bdi-MIR171a,	bdi-MIR171a	gaggtaggaggcggagcggaggaaaggcttcccgaccgggggaagctggTGATTGAGCCGCGCCAATATCtctcgcgcgccagtggaattgccggcttcagctgctttcgccgccgcagc	bdi-miR171a	TGATTGAGCCGCGCCAATATC	3'	Diff	G1	..(((.....)))...(((.((((((((..(((....))).((.((((((((((..(((((((...........)))))...))..)))))))))).))....)))))).)).)))....	58	65	-45.2	0.6	84.3605	95.5935	50.7862	42.5539	middle
48	87	48-87	ata-miR171b-5p	TGTTGGCATGGCTCAATCAAA	21	LT934118.1	+	54232560	54232668	ggagagtccgaTGTTGGCATGGCTCAATCAATtcgagtgggcagcgatcgaggcgtgatatgattgtttaactcgatcTGATTGAGCCGTGCCAATATCgcaagctcct	1	ata-MIR171b,	ata-MIR171b	ggagagtccgaTGTTGGCATGGCTCAATCAAAtcgagtgggcggcgatcgaggcgtgaagatatgattgtttaactcgatcTGATTGAGCCGTGCCAATATCgcaagctcct	ata-miR171b-5p	TGTTGGCATGGCTCAATCAAA	5'	Per	G1	((((....((((((((((((((((((((((..((((((....((((((((..........))))))))..))))))..))))))))))))))))))))))....)))).	108	50.5	-61.2	1.1	37.2635	49.2165	32.4699	33.5636	middle
48	88	48-88	ata-miR171b-3p	TGATTGAGCCGTGCCAATATC	21	LT934118.1	+	54232560	54232668	ggagagtccgaTGTTGGCATGGCTCAATCAATtcgagtgggcagcgatcgaggcgtgatatgattgtttaactcgatcTGATTGAGCCGTGCCAATATCgcaagctcct	1	ata-MIR171b,	ata-MIR171b	ggagagtccgaTGTTGGCATGGCTCAATCAAAtcgagtgggcggcgatcgaggcgtgaagatatgattgtttaactcgatcTGATTGAGCCGTGCCAATATCgcaagctcct	ata-miR171b-3p	TGATTGAGCCGTGCCAATATC	3'	Per	G1	((((....((((((((((((((((((((((..((((((....((((((((..........))))))))..))))))..))))))))))))))))))))))....)))).	108	50.5	-61.2	1.1	7186.76	6237.81	5411.84	5690.13	high
49	89	49-89	osa-MIR171a-p5	CGATATTGGTGAGGTTCAATC	21	LT934123.1	-	561026194	561026284	ggagCGATATTGGTGAGGTTCAATCcgatgctaggttttacaactgtggtaagaccagtatcTGATTGAGCCGTGCCAATATCtctccctc	2	osa-MIR171a,bdi-MIR171e,	osa-MIR171a	ggaaagagcgatattggtgaggttcaatccgatgattggttttacagcagtggtaaaatcagtatcTGATTGAGCCGCGCCAATATCtcttcctct	osa-MIR171a-p5	cgatattggtgaggttcaatc	5'	New	G1	((((.(((((((((..(((((((((.((((((.((((((((.......)))))))))))))).)))))))))..))))))))).))))...	88	47.3	-51.6	1.2	6.21059	7.57176	15.8187	21.5766	middle
49	90	49-90	osa-miR171a_1ss12CT	TGATTGAGCCGTGCCAATATC	21	LT934123.1	-	561026194	561026284	ggagCGATATTGGTGAGGTTCAATCcgatgctaggttttacaactgtggtaagaccagtatcTGATTGAGCCGTGCCAATATCtctccctc	2	osa-MIR171a,bdi-MIR171e,	osa-MIR171a	ggaaagagcgatattggtgaggttcaatccgatgattggttttacagcagtggtaaaatcagtatcTGATTGAGCCGCGCCAATATCtcttcctct	osa-miR171a	TGATTGAGCCGCGCCAATATC	3'	Diff	G1	((((.(((((((((..(((((((((.((((((.((((((((.......)))))))))))))).)))))))))..))))))))).))))...	88	47.3	-51.6	1.2	7186.76	6237.81	5411.84	5690.13	high
50	91	50-91	ata-miR171d-5p	TGTTGGCTCGACTCACTCAGA	21	LT934118.1	+	625088699	625088798	gtcactatgaTGTTGGCTCGACTCACTCAGAccacgccggccggccggccggagccatccgcggcggtggttcTGATTGAGCCGTGCCAATATCttagtg	1	ata-MIR171d,	ata-MIR171d	gtcactatgaTGTTGGCTCGACTCACTCAGAccacgccggccggccggccggagccatccgcggcggtggttcTGATTGAGCCGTGCCAATATCttagtgatct	ata-miR171d-5p	TGTTGGCTCGACTCACTCAGA	5'	Per	G1	..(((((.(((((((((.((.((((.(((((((((.((((((....)))))).(((......))).)))).))))).)))).)).))))))))).)))))	98	62	-59.3	1	811	852.77	652.312	632.315	high
50	92	50-92	ata-miR171b-3p	TGATTGAGCCGTGCCAATATC	21	LT934118.1	+	625088699	625088798	gtcactatgaTGTTGGCTCGACTCACTCAGAccacgccggccggccggccggagccatccgcggcggtggttcTGATTGAGCCGTGCCAATATCttagtg	1	ata-MIR171d,	ata-MIR171d	gtcactatgaTGTTGGCTCGACTCACTCAGAccacgccggccggccggccggagccatccgcggcggtggttcTGATTGAGCCGTGCCAATATCttagtgatct	ata-miR171b-3p	TGATTGAGCCGTGCCAATATC	3'	Per	G1	..(((((.(((((((((.((.((((.(((((((((.((((((....)))))).(((......))).)))).))))).)))).)).))))))))).)))))	98	62	-59.3	1	7186.76	6237.81	5411.84	5690.13	high
51	93	51-93	tae-MIR171a-p5	TGTTGGCTCGACTCACTCAGA	21	LT934119.1	+	626778199	626778328	tggaatggtcactatgaTGTTGGCTCGACTCACTCAGAccacgcctgccggccggccgtagccatgcatctgcatgcggtggtggctcTGATTGAGCCGTGCCAATATCtcagtgctctttcatgcatgc	1	tae-MIR171a,	tae-MIR171a	tggaatggtcactatgatgttggctcgactcactcagaccacgcctgccggccggccgtagccatgcatctgcatgcggtggtggctcTGATTGAGCCGTGCCAATATCtcagtgctctttcatgcatgc	tae-MIR171a-p5	tgttggctcgactcactcaga	5'	New	G1	(((((..(.((((..(((((((((.((.((((.((((((((((((.(((....)))......(((((....))))).))).)))).))))).)))).)).)))))))))..)))))..))))).......	123	56.9	-58	0.8	811	852.77	652.312	632.315	high
51	94	51-94	tae-miR171a	TGATTGAGCCGTGCCAATATC	21	LT934119.1	+	626778199	626778328	tggaatggtcactatgaTGTTGGCTCGACTCACTCAGAccacgcctgccggccggccgtagccatgcatctgcatgcggtggtggctcTGATTGAGCCGTGCCAATATCtcagtgctctttcatgcatgc	1	tae-MIR171a,	tae-MIR171a	tggaatggtcactatgatgttggctcgactcactcagaccacgcctgccggccggccgtagccatgcatctgcatgcggtggtggctcTGATTGAGCCGTGCCAATATCtcagtgctctttcatgcatgc	tae-miR171a	TGATTGAGCCGTGCCAATATC	3'	Per	G1	(((((..(.((((..(((((((((.((.((((.((((((((((((.(((....)))......(((((....))))).))).)))).))))).)))).)).)))))))))..)))))..))))).......	123	56.9	-58	0.8	7186.76	6237.81	5411.84	5690.13	high
52	95	52-95	ata-miR172c-3p	GGAATCTTGATGATGCTGCAT	21	LT934115.1	-	737636998	737637188	gatttctggtgtggcatcatcaagattcacacaatgtatggcatgcatgcgatgctctcatccttccccatccatacatgcatgtgaactggagttccgttcatgcatgggagatggatagattgatgagctttgctagctagccagcgtactatgtgtgGGAATCTTGATGATGCTGCATcggcgatcaa	1	ata-MIR172c,	ata-MIR172c	gatttctggtGTGGCATCATCAAGATTCACACAatgtatggcatgcatgcgatgctctcatccttccccatccatgcatgcatgtgaactgtagttccgttcatgcatggagatggatggattgatgagcttgcttgctcgctagccagcgtactatgtgtgGGAATCTTGATGATGCTGCATcggtgatcaa	ata-miR172c-3p	GGAATCTTGATGATGCTGCAT	3'	Per	G1	(((..((((((..(((((((((((((((.((((..(((((((..((..((((.(((((((..((...(((((....((((((..(((((.((....)))))))))))))...)))))..))..))).)))).))))..))..))))...)))....)))).)))))))))))))))..))))))..)))..	189	47.1	-92.4	1	197.186	128.247	147.363	171.414	middle
53	96	53-96	ata-miR172b-5p	GCAGCACCACCAAGATTCACA	21	LT934122.1	+	679135016	679135122	tcttgcaggtGCAGCACCACCAAGATTCACAtcgcatccgtcgtaaaattaaatttatgcgacgcgccagatgatgAGAATCTTGATGATGCTGCATcagcaggcac	1	ata-MIR172b,	ata-MIR172b	tcttgcaggtGCAGCACCACCAAGATTCACAtcggatccgtcgtaaaatcaaatttatgcgacgcgccaggtgatgAGAATCTTGATGATGCTGCATcagcaggcac	ata-miR172b-5p	GCAGCACCACCAAGATTCACA	5'	Per	G1	.(((((.(((((((((.((.((((((((.((((((...(((((((.((......)).))))))).)).....)))).)))))))).)).))))))))).)))))...	103	47.7	-47.2	0.9	157.335	206.331	139.87	134.254	middle
53	97	53-97	ata-miR172b-3p	AGAATCTTGATGATGCTGCAT	21	LT934122.1	+	679135016	679135122	tcttgcaggtGCAGCACCACCAAGATTCACAtcgcatccgtcgtaaaattaaatttatgcgacgcgccagatgatgAGAATCTTGATGATGCTGCATcagcaggcac	1	ata-MIR172b,	ata-MIR172b	tcttgcaggtGCAGCACCACCAAGATTCACAtcggatccgtcgtaaaatcaaatttatgcgacgcgccaggtgatgAGAATCTTGATGATGCTGCATcagcaggcac	ata-miR172b-3p	AGAATCTTGATGATGCTGCAT	3'	Per	G1	.(((((.(((((((((.((.((((((((.((((((...(((((((.((......)).))))))).)).....)))).)))))))).)).))))))))).)))))...	103	47.7	-47.2	0.9	3444.29	2166	2219.61	1626.64	high
54	98	54-98	tae-MIR319-p5	GGGAGCTCACTTCAGTCCACT	21	LT934118.1	+	144998793	144999003	agtttgaGGGAGCTCACTTCAGTCCACTcatgggaggtagcggggattgaacgagctgccgactcattcactcgagcacacagtagatatgagactggtccagggcttaccagtatgttacaatatttactgtgcgaatgagcgaatgcagcgggagattgttctctctttcctcctccatgctTGGACTGAAGGGAGCTCCCTCatctct	1	tae-MIR319,	tae-MIR319	agtttgagggagctcacttcagtccactcatgggaggtagcggggattgaacgagctgccgactcattcactcgagcacacagtagatatgagactagtccagggcataccagtatgttacaatatgtactgtgcgaatgagcgaatgcagcgggagattgttctctctttcctcctccatgcTTGGACTGAAGGGAGCTCCCTcatctct	tae-MIR319-p5	gggagctcacttcagtccact	5'	New	G1	....(((((((((((.((((((((((..(((((((((....(((((..((((((.((.(((.(((((((.((((....((((((((((((...((((((.........))))))........))))))))))))....)))).))))).))))).)).)))))))))))..)))))..))))..)))))))))).))))))))))).....	202	50.7	-103.5	1	0	5.67882	4.16281	11.987	middle
54	99	54-99	tae-miR319_L-1R+1	TGGACTGAAGGGAGCTCCCTC	21	LT934118.1	+	144998793	144999003	agtttgaGGGAGCTCACTTCAGTCCACTcatgggaggtagcggggattgaacgagctgccgactcattcactcgagcacacagtagatatgagactggtccagggcttaccagtatgttacaatatttactgtgcgaatgagcgaatgcagcgggagattgttctctctttcctcctccatgctTGGACTGAAGGGAGCTCCCTCatctct	1	tae-MIR319,	tae-MIR319	agtttgagggagctcacttcagtccactcatgggaggtagcggggattgaacgagctgccgactcattcactcgagcacacagtagatatgagactagtccagggcataccagtatgttacaatatgtactgtgcgaatgagcgaatgcagcgggagattgttctctctttcctcctccatgcTTGGACTGAAGGGAGCTCCCTcatctct	tae-miR319	TTGGACTGAAGGGAGCTCCCT	3'	Diff	G1	....(((((((((((.((((((((((..(((((((((....(((((..((((((.((.(((.(((((((.((((....((((((((((((...((((((.........))))))........))))))))))))....)))).))))).))))).)).)))))))))))..)))))..))))..)))))))))).))))))))))).....	202	50.7	-103.5	1	224.616	173.204	238.945	188.196	middle
55	100	55-100	bdi-miR319b-5p	AGAGCTCTCTTCAGTCCACTC	21	LT934115.1	-	449732487	449732677	tctgtgtgagAGAGCTCTCTTCAGTCCACTCtcagatggttgtagggtttaattagctgccgattcattcattcacctaccaagaaccaaggcggagcgcatgtcttggtagccgactggatgacgcgggagctaatatttagctcgacgttgtttgtggTTGGACTGAAGGGTGCTCCCTtgctcgcagt	3	osa-MIR319a,bdi-MIR319b,ata-MIR319,	bdi-MIR319b	atgtataagAGAGCTCTCTTCAGTCCACTCtcagatgactgtagggttttattagctgccgattcatccattcacctaccaagaatcatgagggcgtatatgtcttggtagccgactggatggcacgggagctacaaaaagcttttcgttgtttgtggTTGGACTGAAGGGTGCTCCCTtgcttacaata	bdi-miR319b-5p	AGAGCTCTCTTCAGTCCACTC	5'	Per	G1	.(((((..((.((((.((((((((((((..(.(((((..(.((.(((((..(((((((.(((..(((((((.((..(((((((((......(((...)))...)))))))))..)).)))))))..))).)))))))....))))).)))..))))).)..)))))))))))).)))).))..)..)))).	189	50.8	-89.7	0.9	7.24569	0	4.99537	19.1792	middle
55	101	55-101	osa-miR319a-3p.2-3p_R+1	TTGGACTGAAGGGTGCTCCCT	21	LT934115.1	-	449732487	449732677	tctgtgtgagAGAGCTCTCTTCAGTCCACTCtcagatggttgtagggtttaattagctgccgattcattcattcacctaccaagaaccaaggcggagcgcatgtcttggtagccgactggatgacgcgggagctaatatttagctcgacgttgtttgtggTTGGACTGAAGGGTGCTCCCTtgctcgcagt	3	osa-MIR319a,bdi-MIR319b,ata-MIR319,	osa-MIR319a	tgtgtaagaagagagctctcttcagtccactctcagatggctgtagggttttattagctgccgaatcatccattcacctaccaagaaagttgcaggagtgtatctcttggtagcggACTGGATGACGCGGGAGCTAAaatttagctctgcgccgtttgtggTTGGACTGAAGGGTGCTCCCttgctcaagc	osa-miR319a-3p.2-3p	TTGGACTGAAGGGTGCTCCC	3'	Diff	G1	.(((((..((.((((.((((((((((((..(.(((((..(.((.(((((..(((((((.(((..(((((((.((..(((((((((......(((...)))...)))))))))..)).)))))))..))).)))))))....))))).)))..))))).)..)))))))))))).)))).))..)..)))).	189	50.8	-89.7	0.9	10514.5	12294.7	14858.7	18310.2	high
56	102	56-102	ata-miR390-5p	AAGCTCAGGAGGGATAGCGCC	21	LT934120.1	-	649132900	649133040	acaatccttgAAGCTCAGGAGGGATAGCGCCtaggtttattgcaaccaacaagagagaccggccggcccgccggctggctcttggtggttcatcgatctgttcgtccgaagcGCTATCTATCCTGAGCTCCacggtttgtt	1	ata-MIR390,	ata-MIR390	acaatccttgAAGCTCAGGAGGGATAGCGCCtaggtttattgcaaccagcaagagaccgaccggccggccggccggctcttgatggttcatcgatctgttcgtccgaagCGCTATCTATCCTGAGCTCCacggtttgtt	ata-miR390-5p	AAGCTCAGGAGGGATAGCGCC	5'	Per	G1	((((.((.((.(((((((((..((((((((.((((((...((.(((((.((((((...((((((((....)))))))))))))).)))))))..)))))).((....)).))))))))..))))))))).)).)).)))).	140	55.3	-73.3	0.9	2503.9	2574.4	2932.28	2875.68	high
56	103	56-103	ata-miR390-3p_L-1	GCTATCTATCCTGAGCTCC	19	LT934120.1	-	649132900	649133040	acaatccttgAAGCTCAGGAGGGATAGCGCCtaggtttattgcaaccaacaagagagaccggccggcccgccggctggctcttggtggttcatcgatctgttcgtccgaagcGCTATCTATCCTGAGCTCCacggtttgtt	1	ata-MIR390,	ata-MIR390	acaatccttgAAGCTCAGGAGGGATAGCGCCtaggtttattgcaaccagcaagagaccgaccggccggccggccggctcttgatggttcatcgatctgttcgtccgaagCGCTATCTATCCTGAGCTCCacggtttgtt	ata-miR390-3p	CGCTATCTATCCTGAGCTCC	3'	Diff	G1	((((.((.((.(((((((((..((((((((.((((((...((.(((((.((((((...((((((((....)))))))))))))).)))))))..)))))).((....)).))))))))..))))))))).)).)).)))).	140	55.3	-73.3	0.9	419.215	304.764	235.615	282.893	middle
57	104	57-104	ata-miR393-5p	TTCCAAAGGGATCGCATTGAT	21	LT934114.1	-	774598162	774598256	tagtggaggaTTCCAAAGGGATCGCATTGATcgatctctccgtcgccggcgtgcaaggtcgatggaTCAGTGCAATCCCTCTGGAATtctccgct	1	ata-MIR393,	ata-MIR393	tagtggaggaTTCCAAAGGGATCGCATTGATcgatctctccgtcatcggcgtgcaaggtcgatggatCAGTGCAATCCCTTTGGAATTctccgctcg	ata-miR393-5p	TTCCAAAGGGATCGCATTGAT	5'	Per	G1	.((((((((((((((.((((((.(((((((((.(((...((..(((....)))...))..))).))))))))).)))))).))))))))))))))	94	54.7	-55.2	1.1	9957.65	8724.57	8398.05	8091.23	high
57	105	57-105	ata-miR393-3p_L+1R-1_1ss15TC	TCAGTGCAATCCCTCTGGAAT	21	LT934114.1	-	774598162	774598256	tagtggaggaTTCCAAAGGGATCGCATTGATcgatctctccgtcgccggcgtgcaaggtcgatggaTCAGTGCAATCCCTCTGGAATtctccgct	1	ata-MIR393,	ata-MIR393	tagtggaggaTTCCAAAGGGATCGCATTGATcgatctctccgtcatcggcgtgcaaggtcgatggatCAGTGCAATCCCTTTGGAATTctccgctcg	ata-miR393-3p	CAGTGCAATCCCTTTGGAATT	3'	Diff	G1	.((((((((((((((.((((((.(((((((((.(((...((..(((....)))...))..))).))))))))).)))))).))))))))))))))	94	54.7	-55.2	1.1	6245.78	5176.25	3687.41	3689.6	high
58	106	58-106	bdi-miR394	TTGGCATTCTGTCCACCTCC	20	LT934122.1	-	478921001	478921173	tagtcatgtgggcttgccaaaggggcgcttaccgagagctctTTGGCATTCTGTCCACCTCCttgtgaatcttgcgggggagatctcacgatctgtcgtgcttgcaggttgcttggagGTGGGCATACTGCCAATGGAGCtgtgtaggcctccctttgtaaaacccatatggc	2	bdi-MIR394,ata-MIR394,	bdi-MIR394	gcagtagtaatagtcatgtgggtttgccaaaggggcgcttaccgagagctctTTGGCATTCTGTCCACCTCCttgcgagtctcgcgggagatctcatgatctgttgttgagcttgcagatagcttggaggtgggcatactgccaatggagctgtgtaggcttccctttgtaaaacccatatggcgaagatcaaaccagct	bdi-miR394	TTGGCATTCTGTCCACCTCC	5'	Per	G1	..((((((((((.((..(((((((..((((((....((((((((((((...(((((((((((..(..(..(((((..((((((((....))))).))...)..))))))..)..)))))))))))...)))))).))))))..))))))..)))))))..)).))))))))))	171	54.3	-89.6	1	32110.8	32601.2	34115.9	37361.1	high
58	107	58-107	ata-miR394-3p_L-2R+3	GTGGGCATACTGCCAATGGAGC	22	LT934122.1	-	478921001	478921173	tagtcatgtgggcttgccaaaggggcgcttaccgagagctctTTGGCATTCTGTCCACCTCCttgtgaatcttgcgggggagatctcacgatctgtcgtgcttgcaggttgcttggagGTGGGCATACTGCCAATGGAGCtgtgtaggcctccctttgtaaaacccatatggc	2	bdi-MIR394,ata-MIR394,	ata-MIR394	cgagagctctTTGGCATTCTGTCCACCTCCttgtgaatcttgcaggggagatctcacgatctgtcgagcttgcgggttgcttggAGGTGGGCATACTGCCAATGGagctgtgtag	ata-miR394-3p	AGGTGGGCATACTGCCAATGG	3'	Diff	G1	..((((((((((.((..(((((((..((((((....((((((((((((...(((((((((((..(..(..(((((..((((((((....))))).))...)..))))))..)..)))))))))))...)))))).))))))..))))))..)))))))..)).))))))))))	171	54.3	-89.6	1	28.9828	33.1265	46.6234	34.7623	middle
59	108	59-108	bdi-miR395h-5p_1ss6CT	GTTCCTTGCAAGCACTTCACG	21	LT934113.1	-	741661768	741661842	ccatggGTTCCCTGCAAGCACTTCATGaggcgttgttccaaatgccactgTGAAGTGTTTGGGGGAACTCttggt	1	bdi-MIR395h,	bdi-MIR395h	accatgaGTTCCCTGCAAGCACTTCACGaggccgttttctgagggctactgTGAAGTGTTTGGGGGAACTCttggt	bdi-miR395h-5p	GTTCCCTGCAAGCACTTCACG	5'	Diff	G1	(((.(((((((((.((((((((((((..((((((......))))))...))))))))))))))))))))).))).	74	52	-43.1	1.1	7.24569	5.44221	6.66049	3.89578	low
59	109	59-109	bdi-miR395a	TGAAGTGTTTGGGGGAACTC	20	LT934113.1	-	741661768	741661842	ccatggGTTCCCTGCAAGCACTTCATGaggcgttgttccaaatgccactgTGAAGTGTTTGGGGGAACTCttggt	1	bdi-MIR395h,	bdi-MIR395h	accatgaGTTCCCTGCAAGCACTTCACGaggccgttttctgagggctactgTGAAGTGTTTGGGGGAACTCttggt	bdi-miR395a	TGAAGTGTTTGGGGGAACTC	3'	Per	G1	(((.(((((((((.((((((((((((..((((((......))))))...))))))))))))))))))))).))).	74	52	-43.1	1.1	20.5295	15.3515	9.29694	8.4908	middle
60	110	60-110	ata-miR395a-5p_1ss5CT	GTTCTCTTCAAGCACTTCAGG	21	LT934114.1	-	640112629	640112712	ctcgtcgggaGTTCCCTTCAAGCACTTCAGGaagcatctctttcagggcaattcTGAAGTGTTTGGGGGAACTCttgttgtcgc	1	ata-MIR395f,	ata-MIR395f	ctcgtcgggaGTTCCCTTCAAGCACTTCAGGaagcatctctttcaaggcatttcTGAAGTGTTTGGGGGAACTCttgttgtcgc	ata-miR395a-5p	GTTCCCTTCAAGCACTTCAGG	5'	Diff	G1	.....(..((((((((.(((((((((((((((.((.(((.....)))))..)))))))))))))))))))))))..).......	72	51.2	-39.1	0.9	4.65794	0	3.33025	2.99675	low
60	111	60-111	ata-miR395a-3p	TGAAGTGTTTGGGGGAACTC	20	LT934114.1	-	640112629	640112712	ctcgtcgggaGTTCCCTTCAAGCACTTCAGGaagcatctctttcagggcaattcTGAAGTGTTTGGGGGAACTCttgttgtcgc	1	ata-MIR395f,	ata-MIR395f	ctcgtcgggaGTTCCCTTCAAGCACTTCAGGaagcatctctttcaaggcatttcTGAAGTGTTTGGGGGAACTCttgttgtcgc	ata-miR395a-3p	TGAAGTGTTTGGGGGAACTC	3'	Per	G1	.....(..((((((((.(((((((((((((((.((.(((.....)))))..)))))))))))))))))))))))..).......	72	51.2	-39.1	0.9	20.5295	15.3515	9.29694	8.4908	middle
61	112	61-112	ata-miR395a-5p_1ss5CT	GTTCTCTTCAAGCACTTCAGG	21	LT934114.1	-	640181415	640181498	ctcgtcgggaGTTCCCTTCAAGCACTTCAGGaagcatcttttgtagggcatttaTGAAGTGTTTGTGGGAACTCttgttgtcac	1	ata-MIR395a,	ata-MIR395a	ctcgtcgggaGTTCCCTTCAAGCACTTCAGGaagcatcttttgtagggcatttcTGAAGTGTTTGGGGGAACTCttgttgtcac	ata-miR395a-5p	GTTCCCTTCAAGCACTTCAGG	5'	Diff	G1	.....(..((((((((..(((((((((((..((((.(((.....))))).))..))))))))))).))))))))..).......	72	46.4	-35.8	0.9	4.65794	0	3.33025	2.99675	low
61	113	61-113	ata-miR395a-3p	TGAAGTGTTTGGGGGAACTC	20	LT934114.1	-	640181415	640181498	ctcgtcgggaGTTCCCTTCAAGCACTTCAGGaagcatcttttgtagggcatttaTGAAGTGTTTGTGGGAACTCttgttgtcac	1	ata-MIR395a,	ata-MIR395a	ctcgtcgggaGTTCCCTTCAAGCACTTCAGGaagcatcttttgtagggcatttcTGAAGTGTTTGGGGGAACTCttgttgtcac	ata-miR395a-3p	TGAAGTGTTTGGGGGAACTC	3'	Per	G1	.....(..((((((((..(((((((((((..((((.(((.....))))).))..))))))))))).))))))))..).......	72	46.4	-35.8	0.9	20.5295	15.3515	9.29694	8.4908	middle
62	114	62-114	ata-miR395e-5p_1ss8AG	GTTCCTTGCAAGCACTTCACG	21	LT934114.1	-	734357131	734357213	cttaccgtggGTTCCTCGCAAGCACTTCACGaggcagtattacaaatgccactgtgagtgtttgggggaactcttggtgatgc	1	ata-MIR395e,	ata-MIR395e	cttaccgtggGTTCCTTACAAGCACTTCACGaggcattattacaaatgccactgTGAAGTGTTTGGGGGAACTCttggtgatgc	ata-miR395e-5p	GTTCCTTACAAGCACTTCACG	5'	Diff	G1	.(((((..(((((((((.((((((((.((((.((((..........))))..)))))))))))))))))))))..)))))...	79	51.8	-39.7	0.9	7.24569	5.44221	6.66049	3.89578	low
63	115	63-115	tae-MIR395a-p5_1ss20TC	GTTCCTTGCAAGCACTTCACG	21	LT934114.1	-	734447710	734447785	cttaccgtggGTTCCTTGCAAGCACTTCACGagcattatttcaaatgccactgTGAAGTGTTTGGGGGAACTCttg	1	tae-MIR395a,	tae-MIR395a	cttacagtgggttccttgcaagcacttcatgaggcattattaaaaatgccactGTGAAGTGTTTGGGGGAACTCttg	tae-MIR395a-p5	gttccttgcaagcacttcatg	5'	New	G1	........(((((((...(((((((((((((.(((((......)))))...)))))))))))))..)))))))...	65	47.4	-32	0.9	7.24569	5.44221	6.66049	3.89578	low
63	116	63-116	tae-miR395a_L-1	TGAAGTGTTTGGGGGAACTC	20	LT934114.1	-	734447710	734447785	cttaccgtggGTTCCTTGCAAGCACTTCACGagcattatttcaaatgccactgTGAAGTGTTTGGGGGAACTCttg	1	tae-MIR395a,	tae-MIR395a	cttacagtgggttccttgcaagcacttcatgaggcattattaaaaatgccactGTGAAGTGTTTGGGGGAACTCttg	tae-miR395a	GTGAAGTGTTTGGGGGAACTC	3'	Diff	G1	........(((((((...(((((((((((((.(((((......)))))...)))))))))))))..)))))))...	65	47.4	-32	0.9	20.5295	15.3515	9.29694	8.4908	middle
64	117	64-117	ata-miR395a-3p	TGAAGTGTTTGGGGGAACTC	20	LT934113.1	-	741585598	741585810	cttactgcgggttccctgcaagcacttcaagaagcattatttcaaacgccattgcgaagtattggaggaactcttggtgatgccaagctccaagaactaagaaggtgatcaatacgaagcatgtttggtcttaccgtgggttccctacgagcactccacgaggcattattacaaataccactgTGAAGTGTTCGGGGGAACTCttgatgatgc	1	ata-MIR395b,	ata-MIR395b	cttactgcggGTTCCCTGCAAACACTTCACGaagcattatttcaaacgccattgcgaagtgtttggaggaactcttggtgaagtcaagctccaagaactaagaaggtgatcaatacgaagcatgtttggtcttaccgtgggttccctacgagcactccacgaggcattattccaaataccactgTGAAGTGTTTGGGGGAACTCttggtgatgc	ata-miR395a-3p	TGAAGTGTTTGGGGGAACTC	3'	Per	G1	.....((((((...)))))).............(((((((((((((((....(((...(((((((.(((...(((((.....))))).)))....(((.....)))..)))))))...)))))))))).........(((((((((.((((((((.((((.((.(((......))).))..)))).)))))))))))))))))..))))))))	66	46.9	-69.4	0.7	20.5295	15.3515	9.29694	8.4908	middle
65	118	65-118	osa-miR395b_L-1	TGAAGTGTTTGGGGGAACTC	20	LT934114.1	-	734633420	734633485	gagttcccttcaagcactttacgtagcactttttcaaggtattatgTGAAGTGTTTGGGGGAACTC	1	osa-MIR395q,	osa-MIR395q	gagttcccttcaagcacttcacatgacactatttcaatgtctattatGTGAAGTGTTTGGGGGAACTC	osa-miR395b	GTGAAGTGTTTGGGGGAACTC	3'	Diff	G1	((((((((.((((((((((((((((..(((((...)))))..))))))))))))))))))))))))	66	42.4	-36.7	1.3	20.5295	15.3515	9.29694	8.4908	middle
66	119	66-119	ata-miR395a-3p	TGAAGTGTTTGGGGGAACTC	20	LT934113.1	-	741627751	741627985	gtattactaggagttcccttcaagcactttacgaagtactttttaaaggtattatgTGAAGTGTTTGGGGGAACTCttggtgcaaccaagcacttagcagatattgcaagtcataaaccacacgagatgtactgcaaatcacgtttaccatattactgggagttcctttcaaacactttatggatcaactttccgagtgctcacgtgacgtgtttgggggaactctcggtgtaac	1	ata-MIR395d,	ata-MIR395d	gtattactgggAGTTCCCTTCAAGCACTTTACGaactacttttttaaggtattatgtgaagtgtttggggaactcttggtgcaactaagcacttaaaagatattgcaagtcataaaccacacgagatgtactgcaaatcccgtttggtatcactgggaattcctttcaaacactttacggatcacctttctcagggctcatgTGAAGTGTTTGGGGGAACTCtcggtgtaac	ata-miR395a-3p	TGAAGTGTTTGGGGGAACTC	5'	Per	G1	....(((((((((((((((.((((((((((((..((((((((...))))))))..))))))))))))))))))))))))))).......((.....)).(((.(((((.(((((............))).)))))))))).............((((((((((((.(..(((((((.(((((((...((((...))))..)).))))).)))))))..)))))))))))))....	78	42.1	-88.1	0.9	20.5295	15.3515	9.29694	8.4908	middle
67	120	67-120	ata-miR395a-3p	TGAAGTGTTTGGGGGAACTC	20	LT934113.1	-	741588213	741588349	gtcacctggagttctcctcaaatcacttcagttgctagcttatgcctaattgttgcattggcactgctttaaagtgtgcattgcagggataagcgaggcgtgcatagTGAAGTTTTTGGGGGAACTCtgggtggcaa	1	ata-MIR395c,	ata-MIR395c	gtcacctggaGTTCTCCTCAAATCACTTCAattgctagcttatgcctaattgttgcattggcactgttttaaagtgtgcattgcagggataagagaggcgtgcatagTGAAGTGTTTGGGGGAACTCtgggtggcaa	ata-miR395a-3p	TGAAGTGTTTGGGGGAACTC	3'	Per	G1	((((((..(((((((((.(((((((((.....((((.((((((.(((.......(((...((((.(((....)))))))..)))))).))))))..)))).....)))))....)))))))))))))..))))))..	135	47.4	-63.6	1	20.5295	15.3515	9.29694	8.4908	middle
68	121	68-121	zma-miR395a-3p_L-1	TGAAGTGTTTGGGGGAACTC	20	LT934114.1	-	734587013	734587076	gttccatgcaagcacttcacgagcattctttcaaatgccattgTGAAGTGTTTGGGGGAACTCt	2	zma-MIR395d,zma-MIR395g,	zma-MIR395d	aGTTCTATGCAAGCACTTCACGAggcattgtttcaagagcttttGTGAAGTGTTTGGGGGAACTCt	zma-miR395a-3p	GTGAAGTGTTTGGGGGAACTC	3'	Diff	G1	(((((...(((((((((((((((((((......)))))..))))))))))))))..)))))...	61	45.3	-30.6	1.1	20.5295	15.3515	9.29694	8.4908	middle
69	122	69-122	bdi-miR395e-5p	GTTCTCCTCAAATCACTTCAGT	22	LT934113.1	-	741693801	741693952	gttggttgtcacctggaGTTCTTCTCAAATCACTTCAGTagctagctcacactaccccattgttgcattgccactgttttaaaagtgtgaattgcggggatatagagctttgcatagTGAAGTGTTTGGGGGAACTCtgggtggcaaccagc	1	bdi-MIR395e,	bdi-MIR395e	gttggttgtcacctggaGTTCTCCTCAAATCACTTCAGTagctagctagcttgtgcctccttgttgcattgccactgttttataagtgtgcttggggccagagagctgtgcacagTGAAGTGTTTGGGGGAACTCtgggtggcaaccagc	bdi-miR395e-5p	GTTCTCCTCAAATCACTTCAGT	5'	Per	G1	(((((((((((((..((((((..(.((((.(((((((.((((.(((((......((((......(((((..((((........))))..)).))))))).....)))))..)).)).))))))))))))..))))))..)))))))))))))	152	46.7	-76.1	1.1	0	0	16.6512	10.7883	middle
69	123	69-123	bdi-miR395a	TGAAGTGTTTGGGGGAACTC	20	LT934113.1	-	741693801	741693952	gttggttgtcacctggaGTTCTTCTCAAATCACTTCAGTagctagctcacactaccccattgttgcattgccactgttttaaaagtgtgaattgcggggatatagagctttgcatagTGAAGTGTTTGGGGGAACTCtgggtggcaaccagc	1	bdi-MIR395e,	bdi-MIR395e	gttggttgtcacctggaGTTCTCCTCAAATCACTTCAGTagctagctagcttgtgcctccttgttgcattgccactgttttataagtgtgcttggggccagagagctgtgcacagTGAAGTGTTTGGGGGAACTCtgggtggcaaccagc	bdi-miR395a	TGAAGTGTTTGGGGGAACTC	3'	Per	G1	(((((((((((((..((((((..(.((((.(((((((.((((.(((((......((((......(((((..((((........))))..)).))))))).....)))))..)).)).))))))))))))..))))))..)))))))))))))	152	46.7	-76.1	1.1	20.5295	15.3515	9.29694	8.4908	middle
70	124	70-124	bdi-miR395h-5p_1ss6CT	GTTCCTTGCAAGCACTTCACG	21	LT934113.1	-	741627598	741627693	gtttggtagtaccgtgaGTTCCCTGCAAGCACTTCATGaggcactatttcaaacgccaccgTGAAGTGTTTGGGGGAACTCttggtgccaccaagc	1	bdi-MIR395l,	bdi-MIR395l	gtttggtattatcatgaGTTCCCTGCAAGCACTTCACGaggcactatcccaagggctactgTGAAGTGTTTGGGGGAACTCttggtgtcaccaagc	bdi-miR395h-5p	GTTCCCTGCAAGCACTTCACG	5'	Diff	G1	(((((((.(((((..(((((((((.(((((((((((((.(((............)))..))))))))))))))))))))))..))))).)))))))	96	52.1	-54.8	1.1	7.24569	5.44221	6.66049	3.89578	low
70	125	70-125	bdi-miR395a	TGAAGTGTTTGGGGGAACTC	20	LT934113.1	-	741627598	741627693	gtttggtagtaccgtgaGTTCCCTGCAAGCACTTCATGaggcactatttcaaacgccaccgTGAAGTGTTTGGGGGAACTCttggtgccaccaagc	1	bdi-MIR395l,	bdi-MIR395l	gtttggtattatcatgaGTTCCCTGCAAGCACTTCACGaggcactatcccaagggctactgTGAAGTGTTTGGGGGAACTCttggtgtcaccaagc	bdi-miR395a	TGAAGTGTTTGGGGGAACTC	3'	Per	G1	(((((((.(((((..(((((((((.(((((((((((((.(((............)))..))))))))))))))))))))))..))))).)))))))	96	52.1	-54.8	1.1	20.5295	15.3515	9.29694	8.4908	middle
71	126	71-126	bdi-miR395a	TGAAGTGTTTGGGGGAACTC	20	LT934114.1	-	734633129	734633218	tggtattaccatgaattccctgcaggcacttcatgaggcactatttcaaatgctaccgTGAAGTGTTTGGGGGAACTCttggtgccacca	1	bdi-MIR395n,	bdi-MIR395n	tggtattaccatgaGTTCCCTGCAAGCACTTCACCatgcactaccccaagggctattgTGAAGTGTTTGGGGGAACTCttggtgtcacca	bdi-miR395a	TGAAGTGTTTGGGGGAACTC	3'	Per	G1	.(((..(((((.((.((((((.((..(((((((((.((((..........))))..)))))))))..)))))))).)).)))))..))).	88	47.8	-40	0.9	20.5295	15.3515	9.29694	8.4908	middle
72	127	72-127	ata-miR396e-5p	TTCCACAGCTTTCTTGAACTG	21	LT934123.1	+	82967911	82968016	ctttgctgtcTTCCACAGCTTTCTTGAACTGcatctgcaattggtggatgctagcttctaccggcaagatctgcaGTTCAATAAAGCTGTGGGAAAttgcagagag	1	ata-MIR396e,	ata-MIR396e	ctttgctgtcTTCCACAGCTTTCTTGAACTGcatctgcaattggtggatgctagcttctgctcgcaagatctgcaGTTCAATAAAGCTGTGGGAAAttgcagagag	ata-miR396e-5p	TTCCACAGCTTTCTTGAACTG	5'	Per	G1	((((((..(.((((((((((((.(((((((((((((((...(((((((........))))))))).)))..)))))))))).)))))))))))).)..))))))..	104	46.2	-53.3	1.1	3068.55	3151.27	4263.13	3760.92	high
72	128	72-128	ata-miR396e-3p	GTTCAATAAAGCTGTGGGAAA	21	LT934123.1	+	82967911	82968016	ctttgctgtcTTCCACAGCTTTCTTGAACTGcatctgcaattggtggatgctagcttctaccggcaagatctgcaGTTCAATAAAGCTGTGGGAAAttgcagagag	1	ata-MIR396e,	ata-MIR396e	ctttgctgtcTTCCACAGCTTTCTTGAACTGcatctgcaattggtggatgctagcttctgctcgcaagatctgcaGTTCAATAAAGCTGTGGGAAAttgcagagag	ata-miR396e-3p	GTTCAATAAAGCTGTGGGAAA	3'	Per	G1	((((((..(.((((((((((((.(((((((((((((((...(((((((........))))))))).)))..)))))))))).)))))))))))).)..))))))..	104	46.2	-53.3	1.1	736.99	551.792	344.68	357.213	high
73	129	73-129	ata-miR396c-5p	TTCCACAGCTTTCTTGAACTT	21	LT934121.1	+	591048607	591048777	tgccatgcctTTCCACAGCTTTCTTGAACTTctcttgcgctctccttaattaccccccactctctctgtctctccctttctctccgttggtagagagagacatgaatggggagggacaggagcaggagcagcaagaagagGGTCAAGAAAGCTGTGGGAAGaaatggcata	1	ata-MIR396c,	ata-MIR396c	tgccatgcctTTCCACAGCTTTCTTGAACTTctcttgcgcctctccttaattactccccactctctctgtctctccctttctctccgttggtagagagagacatgaacggggagagagaacaggagcaggagcagcaagaagagGGTCAAGAAAGCTGTGGGAAGaaatggcata	ata-miR396c-5p	TTCCACAGCTTTCTTGAACTT	5'	Per	G1	((((((..(((((((((((((((((((.((((((((((...(((((...............(((.(((((((((((((((((((........)))))))........))))))))))))))).)))))..))))).))))).)))))))))))))))))))..))))))..	169	50.9	-92.6	1.1	33485.9	25648.9	16751.6	14482.1	high
73	130	73-130	ata-miR396c-3p	GGTCAAGAAAGCTGTGGGAAG	21	LT934121.1	+	591048607	591048777	tgccatgcctTTCCACAGCTTTCTTGAACTTctcttgcgctctccttaattaccccccactctctctgtctctccctttctctccgttggtagagagagacatgaatggggagggacaggagcaggagcagcaagaagagGGTCAAGAAAGCTGTGGGAAGaaatggcata	1	ata-MIR396c,	ata-MIR396c	tgccatgcctTTCCACAGCTTTCTTGAACTTctcttgcgcctctccttaattactccccactctctctgtctctccctttctctccgttggtagagagagacatgaacggggagagagaacaggagcaggagcagcaagaagagGGTCAAGAAAGCTGTGGGAAGaaatggcata	ata-miR396c-3p	GGTCAAGAAAGCTGTGGGAAG	3'	Per	G1	((((((..(((((((((((((((((((.((((((((((...(((((...............(((.(((((((((((((((((((........)))))))........))))))))))))))).)))))..))))).))))).)))))))))))))))))))..))))))..	169	50.9	-92.6	1.1	685.235	639.814	408.788	378.789	high
74	131	74-131	tae-MIR397-p5	TTGAGTGCAGCGTTGATGAAC	21	LT934121.1	-	105175517	105175609	cgcaaaggtgccaTTGAGTGCAGCGTTGATGAACcgtcctactcctccgaggccggagcggtTCACCGGCGCTGCACACAATGacggctctgc	1	tae-MIR397,	tae-MIR397	cgcaaaggtgccattgagtgcagcgttgatgaaccgtcctactcctccgaggccggagcggtTCACCGGCGCTGCACACAATGacggctctgc	tae-MIR397-p5	ttgagtgcagcgttgatgaac	5'	New	G1	.(((.((..(.(((((.((((((((..(.((((((((((..(((....)))...))).))))))).)..)))))))).))))).)..)).)))	92	62.4	-46.3	0.8	348.828	327.479	340.518	302.073	middle
74	132	74-132	tae-miR397-5p	TCACCGGCGCTGCACACAATG	21	LT934121.1	-	105175517	105175609	cgcaaaggtgccaTTGAGTGCAGCGTTGATGAACcgtcctactcctccgaggccggagcggtTCACCGGCGCTGCACACAATGacggctctgc	1	tae-MIR397,	tae-MIR397	cgcaaaggtgccattgagtgcagcgttgatgaaccgtcctactcctccgaggccggagcggtTCACCGGCGCTGCACACAATGacggctctgc	tae-miR397-5p	TCACCGGCGCTGCACACAATG	3'	Per	G1	.(((.((..(.(((((.((((((((..(.((((((((((..(((....)))...))).))))))).)..)))))))).))))).)..)).)))	92	62.4	-46.3	0.8	50.7198	38.8053	56.6142	25.1727	middle
75	133	75-133	ata-miR398g-5p_L+1R-1_1ss9GA	GGGGTCGAACTGGGAACACAT	21	LT934116.1	-	693911845	693911964	atacgcgaggaaattcctgcGGGGTCGAACTGGGAACACATgggatacgaaccgcttgattgacgagcgactcttatcaactcatGTGTTCTCAGGTCGCCCCCGCtggagcctcctcgc	2	tae-MIR398,ata-MIR398g,	ata-MIR398g	cgaggaaattcctgtgGGGTCGAGCTGGGAACACATGagatatgaaccgcttgattgacgagcgtctcttatcaactcaTGTGTTCTCAGGTCGCCCCCGctggagcctc	ata-miR398g-5p	GGGTCGAGCTGGGAACACATG	5'	Diff	G1	....(((((((..((((.((((((.(((.((((((((((((((((((.((..((((((.....))))))..)).))))...)))))))))))))).))).)))))).))))..)))))))	116	56.7	-70	1	111.791	92.7541	108.233	118.671	middle
75	134	75-134	tae-miR398_L-1R+1	GTGTTCTCAGGTCGCCCCCGC	21	LT934116.1	-	693911845	693911964	atacgcgaggaaattcctgcGGGGTCGAACTGGGAACACATgggatacgaaccgcttgattgacgagcgactcttatcaactcatGTGTTCTCAGGTCGCCCCCGCtggagcctcctcgc	2	tae-MIR398,ata-MIR398g,	tae-MIR398	atacgcgaggaaattcctgcggggtcgaactgggaacacatgggatacgaaccgcttgattgacgagcgactcttatcaactcaTGTGTTCTCAGGTCGCCCCCGctggagcctcctcgc	tae-miR398	TGTGTTCTCAGGTCGCCCCCG	3'	Diff	G1	....(((((((..((((.((((((.(((.((((((((((((((((((.((..((((((.....))))))..)).))))...)))))))))))))).))).)))))).))))..)))))))	116	56.7	-70	1	36.2284	53.9488	85.7538	62.3324	middle
76	135	76-135	bdi-MIR399a-p5	GTGCAGTTCTCCTCTGGCATG	21	LT934124.1	-	485643470	485643601	agtgttcagggtgagaatcacaGTGCAGTTCTCCTCTGGCATGgatgccaatgtagcaggtcctggacaatggcctatgctatcaccgtcccTGCCAAAGGAGAATTGCCCTGccattcagtataaaccctg	2	bdi-MIR399a,sbi-MIR399h,	bdi-MIR399a	cagtgcagttctcctctggcatggatgctaatgtagcaggccctgcacaatggactatgctatcactgtcccTGCCAAAGGAGAATTACCCTGccagtgc	bdi-MIR399a-p5	gtgcagttctcctctggcatg	5'	New	G1	......((((((..((((..(((.(((((((((((.(((((.(((((.....((((((((.((........))))..))))))...))))).))))).))))))))))).)))..)))).......))))))	126	51.5	-57.7	0.8	114.896	128.72	114.061	85.1077	middle
76	136	76-136	bdi-miR399a_1ss16AG	TGCCAAAGGAGAATTGCCCTG	21	LT934124.1	-	485643470	485643601	agtgttcagggtgagaatcacaGTGCAGTTCTCCTCTGGCATGgatgccaatgtagcaggtcctggacaatggcctatgctatcaccgtcccTGCCAAAGGAGAATTGCCCTGccattcagtataaaccctg	2	bdi-MIR399a,sbi-MIR399h,	bdi-MIR399a	cagtgcagttctcctctggcatggatgctaatgtagcaggccctgcacaatggactatgctatcactgtcccTGCCAAAGGAGAATTACCCTGccagtgc	bdi-miR399a	TGCCAAAGGAGAATTACCCTG	3'	Diff	G1	......((((((..((((..(((.(((((((((((.(((((.(((((.....((((((((.((........))))..))))))...))))).))))).))))))))))).)))..)))).......))))))	126	51.5	-57.7	0.8	689.375	767.351	541.165	554.899	high
77	137	77-137	tae-MIR399-p5	GGGCGCTTCTCCCTTGGCACG	21	LT934111.1	-	526097460	526097584	cgtgtgtgaatcacaGGGCGCTTCTCCCTTGGCACGgtggcatgcatgtacatatgatggtggtagcctggtgagcgtgcggtgcagcttgctagcaagccgtgcgTGCCAAAGGAGAATTGCCC	1	tae-MIR399,	tae-MIR399	tcgtgtgtgaatcacagggcgcttctcccttggcacggtggcatgcatgtacatatgatggtggtagcctggtgagcgtgcggtgcagcttgctagcaagccgtgcgTGCCAAAGGAGAATTGCCC	tae-MIR399-p5	gggcgcttctcccttggcacg	5'	New	G1	..((((.....))))((((..((((((.((((((((...(((((((((..(((.....(((....)))..)))..))))).)))).(((((....)))))....)))))))).))))))..))))	110	58.4	-56.9	0.8	21.7371	28.3941	27.4745	40.7558	middle
77	138	77-138	tae-miR399	TGCCAAAGGAGAATTGCCC	19	LT934111.1	-	526097460	526097584	cgtgtgtgaatcacaGGGCGCTTCTCCCTTGGCACGgtggcatgcatgtacatatgatggtggtagcctggtgagcgtgcggtgcagcttgctagcaagccgtgcgTGCCAAAGGAGAATTGCCC	1	tae-MIR399,	tae-MIR399	tcgtgtgtgaatcacagggcgcttctcccttggcacggtggcatgcatgtacatatgatggtggtagcctggtgagcgtgcggtgcagcttgctagcaagccgtgcgTGCCAAAGGAGAATTGCCC	tae-miR399	TGCCAAAGGAGAATTGCCC	3'	Per	G1	..((((.....))))((((..((((((.((((((((...(((((((((..(((.....(((....)))..)))..))))).)))).(((((....)))))....)))))))).))))))..))))	110	58.4	-56.9	0.8	6.21059	7.33515	6.93801	2.69708	low
78	139	78-139	ata-miR399a-5p_R-1_1ss20CT	GGGCGCTTCTCCATTGGCATG	21	LT934112.1	-	587267488	587267627	gtgtgaatcccaGGGCGCTTCTCCATTGGCACGgtggcatgcatgcatgtagccaggtgagttgaagaagctccatgcacggaagctacctagctagccatgctgtgcgTGCCAAAGGAGAATTGCCCTGcgattcacct	1	ata-MIR399a,	ata-MIR399a	gtgtgaatcccaGGGCGCTTCTCCATTGGCACGGcggcatgcatgcatgtagccaggtgagttgaagaagctccatgcacggaagctacctagctagccatgctgtgcgTGCCAAAGGAGAATTGCCCTGcgattcacct	ata-miR399a-5p	GGGCGCTTCTCCATTGGCACGG	5'	Diff	G1	..(((((((.((((((..((((((.(((((((((..(((((...((...((((.((((.((((......((.....)).....)))))))).)))))))))))..).)))))))).))))))..)))))).)))))))..	136	55.7	-69.6	0.9	5.17549	12.3041	7.49305	7.1922	middle
78	140	78-140	ata-miR399a-3p	TGCCAAAGGAGAATTGCCCTG	21	LT934112.1	-	587267488	587267627	gtgtgaatcccaGGGCGCTTCTCCATTGGCACGgtggcatgcatgcatgtagccaggtgagttgaagaagctccatgcacggaagctacctagctagccatgctgtgcgTGCCAAAGGAGAATTGCCCTGcgattcacct	1	ata-MIR399a,	ata-MIR399a	gtgtgaatcccaGGGCGCTTCTCCATTGGCACGGcggcatgcatgcatgtagccaggtgagttgaagaagctccatgcacggaagctacctagctagccatgctgtgcgTGCCAAAGGAGAATTGCCCTGcgattcacct	ata-miR399a-3p	TGCCAAAGGAGAATTGCCCTG	3'	Per	G1	..(((((((.((((((..((((((.(((((((((..(((((...((...((((.((((.((((......((.....)).....)))))))).)))))))))))..).)))))))).))))))..)))))).)))))))..	136	55.7	-69.6	0.9	689.375	767.351	541.165	554.899	high
79	141	79-141	ata-miR399b-5p_L-2R+2	GGGCGCTTCTCCTTTGGCACG	21	LT934117.1	+	111057286	111057437	gtgtgaatcccaGGGCGCTTCTCCTTTGGCACGgaggcatgcatgtactgatggtaggagttggccaggtgaagaagctccaggccgatcagtgcgtgcagctagccagccgcgtcgtgcgTGCCAAAGGAGAATTGCCCTGcgattcacct	1	ata-MIR399b,	ata-MIR399b	gtgtgaatccCAGGGCGCTTCTCCTTTGGCAcggaggcatacttgtactgatggtaggagttggccaggtgaggaagctccaggccgatcagtgtgtgcagctagccagccgcgtcgcgcgTGCCAAAGGAGAATTGCCCTGcgattcacct	ata-miR399b-5p	CAGGGCGCTTCTCCTTTGGCA	5'	Diff	G1	..(((((((.((((((..(((((((((((((((..(((.((((((((((((((((.((((((.............))))))..))).)))))))))))))))).((.....))......)))))))))))))))..)))))).)))))))..	148	59.2	-87.1	1	27.9477	61.5206	44.1258	53.9415	middle
79	142	79-142	ata-miR399a-3p	TGCCAAAGGAGAATTGCCCTG	21	LT934117.1	+	111057286	111057437	gtgtgaatcccaGGGCGCTTCTCCTTTGGCACGgaggcatgcatgtactgatggtaggagttggccaggtgaagaagctccaggccgatcagtgcgtgcagctagccagccgcgtcgtgcgTGCCAAAGGAGAATTGCCCTGcgattcacct	1	ata-MIR399b,	ata-MIR399b	gtgtgaatccCAGGGCGCTTCTCCTTTGGCAcggaggcatacttgtactgatggtaggagttggccaggtgaggaagctccaggccgatcagtgtgtgcagctagccagccgcgtcgcgcgTGCCAAAGGAGAATTGCCCTGcgattcacct	ata-miR399a-3p	TGCCAAAGGAGAATTGCCCTG	3'	Per	G1	..(((((((.((((((..(((((((((((((((..(((.((((((((((((((((.((((((.............))))))..))).)))))))))))))))).((.....))......)))))))))))))))..)))))).)))))))..	148	59.2	-87.1	1	689.375	767.351	541.165	554.899	high
80	143	80-143	hvu-miR399	TGCCAAAGGAGATTTGCCCCG	21	LT934112.1	+	635346824	635346951	tcagaagaactaggtagatttgccaaaggagatttgccgaactataggtactataggtaggttttgccaaaaggagatttgccccgaactatcggtaggttTGCCAAAGGAGATTTGCCCCAaagaac	1	hvu-MIR399,	hvu-MIR399	tcagaagaactaggtagatttgccaaaggagatttgccgaactataggtactgtaggtaggttttgccaaaaggagatttgccccgaactatcggtaggttTGCCAAAGGAGATTTGCCCCGaagaactta	hvu-miR399	TGCCAAAGGAGATTTGCCCCG	3'	Per	G1	............(((((((((.((...(((((..((((((.((((((...))))))...(((....((....))......)))........))))))..))).))...))))))))))).........	107	43.8	-31.9	0.6	17.5967	18.9294	6.66049	5.9935	middle
81	144	81-144	ata-miR408-5p_1ss20GA	CAGGGATGGAGCAGAGCAAAG	21	LT934123.1	-	657113444	657113618	aggggagaggagaCAGGGATGGAGCAGAGCAAGGgatggggcaagcaacaaacttcacttccttccactgatcaccacctgattatgacaagagcgagagagttgtgagagatgagaggttccgactgttgttgttgctccctccctgcactgcctcttccctggctcccctccc	1	ata-MIR408,	ata-MIR408	agggcagaggagaCAGGGATGGAGCAGAGCAAGGgatggggcaaacaacaaacttcaactgcttccttccactgatcacctcctgattatatgacaagagcgagagagttgtgagagatgagagcttttgttattgttgttgttgttgctccctcccTGCACTGCCTCTTCCCTGCCtcccctccca	ata-miR408-5p	CAGGGATGGAGCAGAGCAAGG	5'	Diff	G1	..(((((.((((.((((((.(..((((.((.(((((.(((((.((((((((...((....(((..((((..((((.((((..................)).)).)))).)).))..)))....))...))))))))))))).))))))).))))..).)))))).)))).)))))	173	55.4	-78.8	0.8	0	0	6.66049	0	low
82	145	82-145	ata-miR528-5p	TGGAAGGGGCATGCAGAGGAG	21	LT934118.1	+	616996559	616996666	gcagcagcggTGGAAGGGGCATGCAGAGGAGcggccatggcccgtgggagctttgcttgccttgtctctcgctctctCCTCTGCCTGCCTCTTCCATTcctgcggcta	1	ata-MIR528,	ata-MIR528	gcagcagcggTGGAAGGGGCATGCAGAGGAGcggccatggcccatgggagctttgcttgccttgcctctcgctctctCCTGTGCCTGCCTCTTCCATTcctgcggcta	ata-miR528-5p	TGGAAGGGGCATGCAGAGGAG	5'	Per	G1	((.((((..((((((((((((.(((((((((.(((....))).((((((((............).)))))))...))))))))).))))))))))))..)))).))..	106	63.9	-63.9	0.9	101.44	153.328	119.056	103.088	middle
82	146	82-146	ata-miR528-3p_1ss4GC	CCTCTGCCTGCCTCTTCCATT	21	LT934118.1	+	616996559	616996666	gcagcagcggTGGAAGGGGCATGCAGAGGAGcggccatggcccgtgggagctttgcttgccttgtctctcgctctctCCTCTGCCTGCCTCTTCCATTcctgcggcta	1	ata-MIR528,	ata-MIR528	gcagcagcggTGGAAGGGGCATGCAGAGGAGcggccatggcccatgggagctttgcttgccttgcctctcgctctctCCTGTGCCTGCCTCTTCCATTcctgcggcta	ata-miR528-3p	CCTGTGCCTGCCTCTTCCATT	3'	Diff	G1	((.((((..((((((((((((.(((((((((.(((....))).((((((((............).)))))))...))))))))).))))))))))))..)))).))..	106	63.9	-63.9	0.9	42.439	79.5035	133.21	94.6974	middle
83	147	83-147	tae-MIR530-p5	TGCATTTGCACCTGCACCTAG	21	LT934113.1	-	566163081	566163239	gttatgggatagagcTGCATTTGCACCTGCACCTAGagaggaagaaaggtcgagggcttggaacttggccatgcatgcgattgcgatgcatgcaacgttctccttgaccctctcgctcttcctgtaggTGCAGTGGCATATGCAACTCTatcacaggca	1	tae-MIR530,	tae-MIR530	gttatgggatagagctgcatttgcacctgcacctagagaggaagaaaggtcgagggcttggaacttggccatgcatgcgattgcgatgcatgcaacgttctccttgaccctctcgctcttcctgtaggTGCAGTGGCATATGCAACTCTatcacaggca	tae-MIR530-p5	tgcatttgcacctgcacctag	5'	New	G1	....((.(((((((.(((((.(((..(((((((((.((((((.((..((((((((....(((((...((.((((((((....)).))))))))...)))))))))))))...))..)))).)).)))))))))..))).))))).))))))).))....	151	52.2	-74.9	0.9	697.656	711.746	876.687	998.518	high
83	148	83-148	tae-miR530	TGCAGTGGCATATGCAACTCT	21	LT934113.1	-	566163081	566163239	gttatgggatagagcTGCATTTGCACCTGCACCTAGagaggaagaaaggtcgagggcttggaacttggccatgcatgcgattgcgatgcatgcaacgttctccttgaccctctcgctcttcctgtaggTGCAGTGGCATATGCAACTCTatcacaggca	1	tae-MIR530,	tae-MIR530	gttatgggatagagctgcatttgcacctgcacctagagaggaagaaaggtcgagggcttggaacttggccatgcatgcgattgcgatgcatgcaacgttctccttgaccctctcgctcttcctgtaggTGCAGTGGCATATGCAACTCTatcacaggca	tae-miR530	TGCAGTGGCATATGCAACTCT	3'	Per	G1	....((.(((((((.(((((.(((..(((((((((.((((((.((..((((((((....(((((...((.((((((((....)).))))))))...)))))))))))))...))..)))).)).)))))))))..))).))))).))))))).))....	151	52.2	-74.9	0.9	5.17549	22.7153	47.456	43.1532	middle
84	149	84-149	tae-MIR1117-p5	CTTTAGTACCGGTTCGTGGCACGA	24	LT934111.1	+	528288783	528288899	gtttgaaaatgggacCTTTAGTACCGGTTCGTGGCACGAaccgggactaaaggtctcaaccccattagttccggttcgtgccacAAACCGCGACTAAAAGGGAGGAGCtttagtcgc	1	tae-MIR1117,	tae-MIR1117	gtttgaaaatgggaccttTAGTACCGGTTCGTGGCACGAACCgggactaaaggtctcaaccccattagttccggttcgtgccacaaaccgcgactaaaagggaggagctttagtcgc	tae-MIR1117-p5	cttTAGTACCGGTTCGTGGCACGA	5'	New	G1	..(((((.......((((((((..(((((.((((((((((((((((((((.((........)).)))))))))))))))))))).)))))..)))))).)).......)))))....	87	52.1	-55.6	0.9	2053.12	2298.03	1854.53	1716.54	high
84	150	84-150	tae-MIR1117-p3	AAACCGCGACTAAAAGGGAGGAGC	24	LT934111.1	+	528288783	528288899	gtttgaaaatgggacCTTTAGTACCGGTTCGTGGCACGAaccgggactaaaggtctcaaccccattagttccggttcgtgccacAAACCGCGACTAAAAGGGAGGAGCtttagtcgc	1	tae-MIR1117,	tae-MIR1117	gtttgaaaatgggaccttTAGTACCGGTTCGTGGCACGAACCgggactaaaggtctcaaccccattagttccggttcgtgccacaaaccgcgactaaaagggaggagctttagtcgc	tae-MIR1117-p3	aaaccgcgactaaaagggaggagc	3'	New	G1	..(((((.......((((((((..(((((.((((((((((((((((((((.((........)).)))))))))))))))))))).)))))..)))))).)).......)))))....	87	52.1	-55.6	0.9	23.8073	10.4112	30.8048	17.9805	middle
85	151	85-151	tae-MIR1118-p5_1ss16AG	AGGAAGCACTACATTGTGGAATGG	24	LT934115.1	+	247277755	247277894	gaagcacgtggatagAGGAAGCACTACATTATGGAATGGagggagtatgttgtaggcaatgattgtttgccttgaagattttatagatcctgctctggtctttctgattttgtctgttccttttttttatgtttggttcg	1	tae-MIR1118,	tae-MIR1118	gaagcacgtggatagaggaagCACTACATTATGGAATGGAGGGAgtatgttgtaggcaatgattgtttgccttgaagattttatagatcctgctctggtctttctgattttgtctgttccttttttttatgtttggttcg	tae-MIR1118-p5	aggaagCACTACATTATGGAATGG	5'	New	G1	(((.(((((..(.(((((((.((..(((..((((((.((..((((((......((((((.......))))))....((((.....)))).))))))..)).)))).))..))).)))))))))..)..))))..).))).	139	39.3	-34.1	0.6	755.622	565.043	447.641	451.91	high
86	152	86-152	tae-MIR1120c-p5	TATAAGAACGTTTTTGACACT	21	LT934115.1	+	435978795	435978868	ctctgtcccataaTATAAGAACGTTTTTGACACTagtgtagtgttaaaaacgTTCTTATATTTTGGGACAGAGg	1	tae-MIR1120c,	tae-MIR1120c	ctctgtcccaTAATATAAGAACGTTTTTGACactagtgtagtgttaaaaacgttcttatattttgggacagagg	tae-MIR1120c-p5	TATAAGAACGTTTTTGACact	5'	New	G1	((((((((((.((((((((((((((((((((((((...)))))))))))))))))))))))).)))))))))).	73	35.1	-50.2	1.9	2201.65	2088.39	2859.43	2554.43	high
86	153	86-153	tae-MIR1120c-p3	TTCTTATATTTTGGGACAGAG	21	LT934115.1	+	435978795	435978868	ctctgtcccataaTATAAGAACGTTTTTGACACTagtgtagtgttaaaaacgTTCTTATATTTTGGGACAGAGg	1	tae-MIR1120c,	tae-MIR1120c	ctctgtcccaTAATATAAGAACGTTTTTGACactagtgtagtgttaaaaacgttcttatattttgggacagagg	tae-MIR1120c-p3	ttcttatattttgggacagag	3'	New	G1	((((((((((.((((((((((((((((((((((((...)))))))))))))))))))))))).)))))))))).	73	35.1	-50.2	1.9	156.645	153.17	121.415	92.1002	middle
87	154	87-154	tae-MIR1120b-p5	TCTGTCCCAAAATATAAGAAC	21	LT934124.1	+	74309553	74309645	taaatactcccTCTGTCCCAAAATATAAGAACatttttgacactattgtaatgttaaaaatgttcTTATATTGTGGGACAGAGGGAgtagttt	1	tae-MIR1120b,	tae-MIR1120b	taaatactccctctgtcccaaaatataagaacatttttgacactattgtaatgttaaaaatgTTCTTATATTGTGGGACAGAGggagtagttt	tae-MIR1120b-p5	tctgtcccaaaatataagaac	5'	New	G1	....((((((((((((((((.(((((((((((((((((((((.........))))))))))))))))))))).))))))))))))))))....	85	31.2	-56.5	1.9	112.826	68.6191	105.319	135.453	middle
87	155	87-155	tae-MIR1120b-p3_2ss8GA18GA	TTATATTATGGGACAGAAGGA	21	LT934124.1	+	74309553	74309645	taaatactcccTCTGTCCCAAAATATAAGAACatttttgacactattgtaatgttaaaaatgttcTTATATTGTGGGACAGAGGGAgtagttt	1	tae-MIR1120b,	tae-MIR1120b	taaatactccctctgtcccaaaatataagaacatttttgacactattgtaatgttaaaaatgTTCTTATATTGTGGGACAGAGggagtagttt	tae-MIR1120b-p3	TTATATTGTGGGACAGAGgga	3'	New	G1	....((((((((((((((((.(((((((((((((((((((((.........))))))))))))))))))))).))))))))))))))))....	85	31.2	-56.5	1.9	1725.85	1579.5	1600.88	1283.01	high
88	156	88-156	hvu-miR1120_L-4R+1_1ss10TC	TCTTACATTATGGGACGGAGG	21	LT934123.1	+	496574427	496574506	tactccctccgtcccataatataagagtgtttttgacactacactagtgtaaaaaacatTCTTATATTATGGGACGGAGG	1	hvu-MIR1120,	hvu-MIR1120	ctactccctccttcccatatataagagtgtttttaatactacactagtgtgaaaaACATTCTTATATTATGGGACGGAGgagtt	hvu-miR1120	ACATTCTTATATTATGGGACGGAG	3'	Diff	G1	.....(((((((((((((((((((((((((((((.((((((...)))))).)))))))))))))))))))))))))))))	75	37.5	-52.5	1.7	499.262	427.174	422.802	365.404	middle
89	157	89-157	tae-MIR1121-p5_2ss16TA21TC	TCTGTAAAGAAATATAAGAGC	21	LT934113.1	-	38041731	38041828	tatatatgtactcccTCTGTAAAGAAATATTAGAGTgtttagatcacttaagtagtgaTCTAAACGCTCTTATATTTCTttacggagggagtactgta	1	tae-MIR1121,	tae-MIR1121	tatatatgtactccctctgtaaagaaatattagagtgtttagatcacttaAGTAGTGATCTAAACGCTCTTAtatttctttacggagggagtactgta	tae-MIR1121-p5	tctgtaaagaaatattagagt	5'	New	G1	..((((.(((((((((((((((((((((((.(((((((((((((((((.....))))))))))))))))).)))))))))))))))))))))))))))	96	32.7	-65.3	2	384.021	437.269	440.425	387.18	middle
89	158	89-158	tae-MIR1121-p3_1ss6AG	TCTAAGCGCTCTTATATTTCT	21	LT934113.1	-	38041731	38041828	tatatatgtactcccTCTGTAAAGAAATATTAGAGTgtttagatcacttaagtagtgaTCTAAACGCTCTTATATTTCTttacggagggagtactgta	1	tae-MIR1121,	tae-MIR1121	tatatatgtactccctctgtaaagaaatattagagtgtttagatcacttaAGTAGTGATCTAAACGCTCTTAtatttctttacggagggagtactgta	tae-MIR1121-p3	TCTAAACGCTCTTAtatttct	3'	New	G1	..((((.(((((((((((((((((((((((.(((((((((((((((((.....))))))))))))))))).)))))))))))))))))))))))))))	96	32.7	-65.3	2	229.792	229.992	362.164	161.825	middle
90	159	90-159	tae-MIR1122a-p5	CAAGAATTTTGGGACGGAGGGAGT	24	LT934120.1	+	166081178	166081472	ataagtactccctctgttcctaaatactccctccgtcccaaaaattttggcttagatttgtctaaatacgtatgtatcaagtcatgttttagtattagatacatccgtatctagactaatctaagaCAAGAATTTTGGGACGGAGGGAGTataagtctttttagagattccactacaaactacatacggatgtatatagacatattttagAGTGTAGATTCACTCATTTTACTTcgtatgtagtccatagtggaatctctaagaaggcatatatttaggaacagagggtgtacca	1	tae-MIR1122a,	tae-MIR1122a	ataagtactccctctgttcctaaatactccctccgtcccaaaaattttggcttagatttgtctaaatacgtatgtatcaagtcatgttttagtatTAGATACATCCGTATCTAGActaatctaagacaagaattttgggacggagggagtataagtctttttagagattccactacaaactacatacggatgtatatagacatattttagagtgtagattcactcattttacttcgtatgtagtccatagtggaatctctaagaaggcatatatttaggaacagagggtgtacca	tae-MIR1122a-p5	caagaattttgggacggagggagt	5'	New	G1	....((((.((((((((((((((((((((((((((((((((((.(((((.((((((((.(((((.(((((.(((((((.(((.((......))))).))))))).))))).))))).)))))))).))))).))))))))))))))))))))..(((((((((((((((((((((...((((((((((((.(((..((((.....))))(((((......)))))....)))))))))))))))...)))))))))))))))))))))......)))))))))))))).))))..	129	35.3	-157.9	1.5	1367.88	1372.86	1249.4	1040.27	high
90	160	90-160	tae-MIR1122a-p3_2ss21AG24TC	AGTGTAGATTCACTCATTTTGCTC	24	LT934120.1	+	166081178	166081472	ataagtactccctctgttcctaaatactccctccgtcccaaaaattttggcttagatttgtctaaatacgtatgtatcaagtcatgttttagtattagatacatccgtatctagactaatctaagaCAAGAATTTTGGGACGGAGGGAGTataagtctttttagagattccactacaaactacatacggatgtatatagacatattttagAGTGTAGATTCACTCATTTTACTTcgtatgtagtccatagtggaatctctaagaaggcatatatttaggaacagagggtgtacca	1	tae-MIR1122a,	tae-MIR1122a	ataagtactccctctgttcctaaatactccctccgtcccaaaaattttggcttagatttgtctaaatacgtatgtatcaagtcatgttttagtatTAGATACATCCGTATCTAGActaatctaagacaagaattttgggacggagggagtataagtctttttagagattccactacaaactacatacggatgtatatagacatattttagagtgtagattcactcattttacttcgtatgtagtccatagtggaatctctaagaaggcatatatttaggaacagagggtgtacca	tae-MIR1122a-p3	agtgtagattcactcattttactt	3'	New	G1	....((((.((((((((((((((((((((((((((((((((((.(((((.((((((((.(((((.(((((.(((((((.(((.((......))))).))))))).))))).))))).)))))))).))))).))))))))))))))))))))..(((((((((((((((((((((...((((((((((((.(((..((((.....))))(((((......)))))....)))))))))))))))...)))))))))))))))))))))......)))))))))))))).))))..	129	35.3	-157.9	1.5	3143.59	3189.61	2879.83	2381.82	high
91	161	91-161	tae-MIR1122c-p5_2ss4AG21GC	TCCGTCCCATAATGTAAGACC	21	LT934118.1	+	104165808	104165892	tactctcTCCGTCCCATAATGTAAGACGtttttgcaaactatgttagcttgcaaaaacgtcttgCATTATGGGACGGAGGGAGTA	1	tae-MIR1122c,	tae-MIR1122c	gtgaactactctctccatcccataatgtaagacgtttttgcaaactatattagcttgcaaaaacgTCTAATATTATGGGACGGAGGgagtagtaca	tae-MIR1122c-p5	tccatcccataatgtaagacg	5'	New	G1	(((((((((((((((((((((((((((((((((((((.(((...))).)))))))))))))))))))))))))))))))))))))	85	42.4	-65	1.8	41.4039	50.1629	67.4375	70.7233	middle
91	162	91-162	tae-MIR1122c-p3_2	TATTATGGGACGGAGGGAGTA	21	LT934118.1	+	104165808	104165892	tactctcTCCGTCCCATAATGTAAGACGtttttgcaaactatgttagcttgcaaaaacgtcttgCATTATGGGACGGAGGGAGTA	1	tae-MIR1122c,	tae-MIR1122c	gtgaactactctctccatcccataatgtaagacgtttttgcaaactatattagcttgcaaaaacgTCTAATATTATGGGACGGAGGgagtagtaca	tae-MIR1122c-p3	TATTATGGGACGGAGGgagta	3'	New	G1	(((((((((((((((((((((((((((((((((((((.(((...))).)))))))))))))))))))))))))))))))))))))	85	42.4	-65	1.8	26.9126	17.9829	30.111	19.1792	middle
92	163	92-163	tae-MIR1122b-p5_2ss7GA17TG	CTAAATATAAGTCTTTGTAGAGAT	24	LT934116.1	-	133190296	133190459	tatactccctccgttcCTAAATGTAAGTCTTTTTAGAGATttcactacaaactacatacggacgtatatggacatattttagagtgtagattcactcattttgatccgtatctagtccatagtgaaatctctaaaaAGACTTATATTTAGGAACGGAgggagta	1	tae-MIR1122b,	tae-MIR1122b	ttatactccctctgttcctaaatgtaagtctttttagagatttcactgcaaaatacatacggatgtatatggacatattttagagtatagattcacgcattttgatccgtatctagtccatagtgaaatccctaaaaAGACTTATATGTAGGAACGGAgggagtaaat	tae-MIR1122b-p5	ctaaatgtaagtctttttagagat	5'	New	G1	..(((((((((((((((((((((((((((((((((((((((((((((...((((.((((((((..((((....))))....(((((......))))).....).))))))).))))...)))))))))))))))))))))))))))))))))))))))))))))	162	34.8	-94.4	1.7	356.591	396.571	388.806	321.851	middle
92	164	92-164	tae-miR1122b-3p_1ss11GT	AGACTTATATTTAGGAACGGA	21	LT934116.1	-	133190296	133190459	tatactccctccgttcCTAAATGTAAGTCTTTTTAGAGATttcactacaaactacatacggacgtatatggacatattttagagtgtagattcactcattttgatccgtatctagtccatagtgaaatctctaaaaAGACTTATATTTAGGAACGGAgggagta	1	tae-MIR1122b,	tae-MIR1122b	ttatactccctctgttcctaaatgtaagtctttttagagatttcactgcaaaatacatacggatgtatatggacatattttagagtatagattcacgcattttgatccgtatctagtccatagtgaaatccctaaaaAGACTTATATGTAGGAACGGAgggagtaaat	tae-miR1122b-3p	AGACTTATATGTAGGAACGGA	3'	Diff	G1	..(((((((((((((((((((((((((((((((((((((((((((((...((((.((((((((..((((....))))....(((((......))))).....).))))))).))))...)))))))))))))))))))))))))))))))))))))))))))))	162	34.8	-94.4	1.7	1329.58	1335.47	1361.24	1249.65	high
93	165	93-165	tae-MIR1123-p5	ATGACATGTGGCATTCACAAA	21	LT934120.1	+	437751807	437752024	aaaaaaattatatgagaccaggtctcatataaatcaggtgagacccgccctgatgaATGACATGTGGCATTCACAAAtcacaaagcatctaatctctccccccctgatttcaggtggggggtggggtgGATGCTTTGTGATTTGTGAATGACacgtgtcatccatcaggatgggtctcacctgctaatccgtgagacctggtctcatagaattttttt	1	tae-MIR1123,	tae-MIR1123	aaaaaaattatatgagaccaggtctcatataaatcaggtgagacccgccctgatgaatgacatgtggcattcacaaatcacaaagcatctaatctctccccccctgatttcaggtggggggtggggtggatgctttgtgatttgtgaatgacacgtgtcatccatcaggatgggtctcacctgctaaTCCGTGAGACCTGGTCTCATAGAattttttt	tae-MIR1123-p5	atgacatgtggcattcacaaa	5'	New	G1	(((((((((.((((((((((((((((((......((((((((((((..(((((((.((((((((((.((((((((((((((((((((((((.((((((((((((((....)))).)))))).)))))))))))))))))))))))))))).)))))))))).)))))))..)))))))))))).......)))))))))))))))))).)))))))))	149	45	-154.2	1.6	1878.7	1755.7	1219.7	1066.84	high
93	166	93-166	tae-MIR1123-p3_1ss23AC	GATGCTTTGTGATTTGTGAATGCC	24	LT934120.1	+	437751807	437752024	aaaaaaattatatgagaccaggtctcatataaatcaggtgagacccgccctgatgaATGACATGTGGCATTCACAAAtcacaaagcatctaatctctccccccctgatttcaggtggggggtggggtgGATGCTTTGTGATTTGTGAATGACacgtgtcatccatcaggatgggtctcacctgctaatccgtgagacctggtctcatagaattttttt	1	tae-MIR1123,	tae-MIR1123	aaaaaaattatatgagaccaggtctcatataaatcaggtgagacccgccctgatgaatgacatgtggcattcacaaatcacaaagcatctaatctctccccccctgatttcaggtggggggtggggtggatgctttgtgatttgtgaatgacacgtgtcatccatcaggatgggtctcacctgctaaTCCGTGAGACCTGGTCTCATAGAattttttt	tae-MIR1123-p3	gatgctttgtgatttgtgaatgac	3'	New	G1	(((((((((.((((((((((((((((((......((((((((((((..(((((((.((((((((((.((((((((((((((((((((((((.((((((((((((((....)))).)))))).)))))))))))))))))))))))))))).)))))))))).)))))))..)))))))))))).......)))))))))))))))))).)))))))))	149	45	-154.2	1.6	3674.6	4001.68	3496.76	3590.11	high
94	167	94-167	tae-MIR1125-p5	AATTTAACCAACGAGACCAACTGC	24	LT934112.1	+	88956402	88956541	tttggccgtaAATTTAACCAACGAGACCAACTGCggcgggaacaaaaattatactgctgaattatatcaaaaatacgaattcagtggcataggttttgctcccgccacattcgGTCTTGTTGGTTAAATTTACGGTCaaa	1	tae-MIR1125,	tae-MIR1125	tttggccgtaaatttAACCAACGAGACCAACTGCGGCGGgaacaaaaattatatcgctgaattatatcaaaaatacgaattcagtagcataggttttgctcccgccacattcggtcttgttggttaaatttacggtcaaa	tae-MIR1125-p5	aatttAACCAACGAGACCAACTGC	5'	New	G1	((((((((((((((((((((((((((((...((.(((((((.(((((..(((.(..(((((((.(((.....)))..)))))))..).)))..))))).))))))).))...))))))))))))))))))))))))))))	140	40	-75.7	1.4	595.182	755.283	831.729	652.093	high
94	168	94-168	tae-MIR1125-p3_2ss5TC20CT	GTCTCGTTGGTTAAATTTATGGTC	24	LT934112.1	+	88956402	88956541	tttggccgtaAATTTAACCAACGAGACCAACTGCggcgggaacaaaaattatactgctgaattatatcaaaaatacgaattcagtggcataggttttgctcccgccacattcgGTCTTGTTGGTTAAATTTACGGTCaaa	1	tae-MIR1125,	tae-MIR1125	tttggccgtaaatttAACCAACGAGACCAACTGCGGCGGgaacaaaaattatatcgctgaattatatcaaaaatacgaattcagtagcataggttttgctcccgccacattcggtcttgttggttaaatttacggtcaaa	tae-MIR1125-p3	gtcttgttggttaaatttacggtc	3'	New	G1	((((((((((((((((((((((((((((...((.(((((((.(((((..(((.(..(((((((.(((.....)))..)))))))..).)))..))))).))))))).))...))))))))))))))))))))))))))))	140	40	-75.7	1.4	85.9132	52.0559	58.2793	64.7298	middle
95	169	95-169	tae-MIR1127a-p5_1ss16AG	ACTCGTCCAAGAAATGAATGTATC	24	LT934118.1	+	185597596	185597746	acattagatgtactcaactactccttccgttcggaattACTCGTCCAAGAAATAAATGTATCtaaatgcattttagttgtagatacatccatttttatcatttttgtgaCAAGTAATTCCGAACGGAGGGAGTatattctaatgttggatc	1	tae-MIR1127a,	tae-MIR1127a	acattagatgtactcaactacTCCTTCCGTTCGGAATTACtcgtccaagaaataaatgtatctaaatgcattttagttgtagatacatccatttttatcatttttgtgacaagtaattccgaacggagggagtatattctaatgttggatc	tae-MIR1127a-p5	ACtcgtccaagaaataaatgtatc	5'	New	G1	((((((((.(((......(((((((((((((((((((((((.((((((((((((((((((((((...((......))..)))))))))......))))..)))))).))).))))))))))))))))))))))))))))))))))......	145	33.8	-63.2	1.2	118.691	168.629	229.371	140.248	middle
95	170	95-170	tae-MIR1127a-p3_1ss11CG	CAAGTAATTCGGAACGGAGGGAGT	24	LT934118.1	+	185597596	185597746	acattagatgtactcaactactccttccgttcggaattACTCGTCCAAGAAATAAATGTATCtaaatgcattttagttgtagatacatccatttttatcatttttgtgaCAAGTAATTCCGAACGGAGGGAGTatattctaatgttggatc	1	tae-MIR1127a,	tae-MIR1127a	acattagatgtactcaactacTCCTTCCGTTCGGAATTACtcgtccaagaaataaatgtatctaaatgcattttagttgtagatacatccatttttatcatttttgtgacaagtaattccgaacggagggagtatattctaatgttggatc	tae-MIR1127a-p3	caagtaattccgaacggagggagt	3'	New	G1	((((((((.(((......(((((((((((((((((((((((.((((((((((((((((((((((...((......))..)))))))))......))))..)))))).))).))))))))))))))))))))))))))))))))))......	145	33.8	-63.2	1.2	3439.46	3414.87	3665.07	3397.12	high
96	171	96-171	tae-MIR1127b-p5_2ss19CG21GA	AATACTTGTCCTAGAAATGGA	21	LT934114.1	+	345471326	345471435	tctgtctggaAATAGTTGTCCTAGAAATGGAtgtatctagacttattttagctatagatacatccattttatgcatttataagaCAAGTATTTCTGGACGGAGGGAGTat	1	tae-MIR1127b,	tae-MIR1127b	catgacagatgcttctgtccggaaatacttgtcctagaaatcggtgtatctagacttattttaattatagacacatccattttatccatttataagACAAGTATTTCTGGACGGAGGgagtattata	tae-MIR1127b-p5	aatacttgtcctagaaatcgg	5'	New	G1	((((((..((((((.(((((.((((((((((((((((((..((......))...)))))))))))))))).........)).))))).))))))..))))))........	102	33.6	-45.2	1.2	0	4.73235	9.15818	8.3909	low
96	172	96-172	tae-miR1127b-3p_L-1R+4_1ss12TC	CAAGTATTTCCGGACGGAGGGAGT	24	LT934114.1	+	345471326	345471435	tctgtctggaAATAGTTGTCCTAGAAATGGAtgtatctagacttattttagctatagatacatccattttatgcatttataagaCAAGTATTTCTGGACGGAGGGAGTat	1	tae-MIR1127b,	tae-MIR1127b	catgacagatgcttctgtccggaaatacttgtcctagaaatcggtgtatctagacttattttaattatagacacatccattttatccatttataagACAAGTATTTCTGGACGGAGGgagtattata	tae-miR1127b-3p	ACAAGTATTTCTGGACGGAGG	3'	Diff	G1	((((((..((((((.(((((.((((((((((((((((((..((......))...)))))))))))))))).........)).))))).))))))..))))))........	102	33.6	-45.2	1.2	2867.22	2135.24	2137.6	2164.25	high
97	173	97-173	tae-MIR1131-p5_1ss12TG	CGGTTCGTGGCGAACCTTTAGCAC	24	LT934112.1	-	23041655	23041754	cattagtacCGGTTCGTGGCTAACCTTTAGCACcggttcgtgccacgaaccggtactaatgagggtggtgGCAGGATGTTGTCAGTCTGGGCCCcctcca	1	tae-MIR1131,	tae-MIR1131	catTAGTACCGGTTCGTGGCTAACCtttagcaccggttcgtgccacgaaccggtactaatgagggtggtggcaggatgttgtcagtctgggccccctcca	tae-MIR1131-p5	CGGTTCGTGGCTAACCtttagcac	5'	New	G1	((((((((((((((((((((.((((.........))))...))))))))))))))))))))..((.((.(((.((((.......))))..))).)).)).	61	57	-54.6	1	268.608	229.046	171.924	267.31	middle
97	174	97-174	tae-MIR1131-p3	GCAGGATGTTGTCAGTCTGGGCCC	24	LT934112.1	-	23041655	23041754	cattagtacCGGTTCGTGGCTAACCTTTAGCACcggttcgtgccacgaaccggtactaatgagggtggtgGCAGGATGTTGTCAGTCTGGGCCCcctcca	1	tae-MIR1131,	tae-MIR1131	catTAGTACCGGTTCGTGGCTAACCtttagcaccggttcgtgccacgaaccggtactaatgagggtggtggcaggatgttgtcagtctgggccccctcca	tae-MIR1131-p3	gcaggatgttgtcagtctgggccc	3'	New	G1	((((((((((((((((((((.((((.........))))...))))))))))))))))))))..((.((.(((.((((.......))))..))).)).)).	61	57	-54.6	1	343.653	376.695	267.252	360.809	middle
98	175	98-175	tae-MIR1133-p5	AAATGGATGTATCTAGCACTAACT	24	LT934112.1	-	551695125	551695304	acttcttagtgatagtggtcaattacatcatatactccctcagtccgaaaaagcatgtctcaagcttattcctcAAATGGATGTATCTAGCACTAACTtgatcctacatacatccatTTGAGGGACAAGCTTTTTCGGatggagggagtagtaattttgatatacacactgaagttgcta	1	tae-MIR1133,	tae-MIR1133	acttcttagtgatagtggtcaattacatCATATACTCCCTCCGTCCGAAAaagtttgtcccaagcttgttcctcaaatggatgtatctagcactaacttgatgctacatacattcatttgagggacacgctttttcggatggagggagtagtaattttgatatacacactgaagttgcta	tae-MIR1133-p5	aaatggatgtatctagcactaact	5'	New	G1	(((((..((((......(((((((((......(((((((((..(((((((((((.((((...........((((((((((((((((.(((.............))).)))))))))))))))))))).)))))))))))..))))))))))))))..)))).....))))))))).....	175	38.3	-73.2	1.1	381.951	489.325	410.037	388.978	middle
98	176	98-176	tae-MIR1133-p3_1ss11CA	TTGAGGGACAAGCTTTTTCGG	21	LT934112.1	-	551695125	551695304	acttcttagtgatagtggtcaattacatcatatactccctcagtccgaaaaagcatgtctcaagcttattcctcAAATGGATGTATCTAGCACTAACTtgatcctacatacatccatTTGAGGGACAAGCTTTTTCGGatggagggagtagtaattttgatatacacactgaagttgcta	1	tae-MIR1133,	tae-MIR1133	acttcttagtgatagtggtcaattacatCATATACTCCCTCCGTCCGAAAaagtttgtcccaagcttgttcctcaaatggatgtatctagcactaacttgatgctacatacattcatttgagggacacgctttttcggatggagggagtagtaattttgatatacacactgaagttgcta	tae-MIR1133-p3	ttgagggacacgctttttcgg	3'	New	G1	(((((..((((......(((((((((......(((((((((..(((((((((((.((((...........((((((((((((((((.(((.............))).)))))))))))))))))))).)))))))))))..))))))))))))))..)))).....))))))))).....	175	38.3	-73.2	1.1	140.428	113.576	89.0841	87.5051	middle
99	177	99-177	tae-MIR1135-p5_1ss16TA	ATTACTTGTCTCGGAAATGGA	21	LT934111.1	+	436256026	436256134	ctactccctccattcggaATTACTTGTCTCGGATATGGAtgtatctagaactaaaatacgtctagatacatctatttctgcgaCAAGTAATTCCGAACGGAGGGAGTag	1	tae-MIR1135,	tae-MIR1135	ctactccctccattcggaattacttgtctcggatatggatgtatctagaactaaaatacgtctagatacatctatttCTGCGACAAGTAATTCCGAACGGAgggagtag	tae-MIR1135-p5	attacttgtctcggatatgga	5'	New	G1	(((((((((((.((((((((((((((((.((((.(((((((((((((((.(........)))))))))))))))).)))).)))))))))))))))).)))))))))))	109	41.3	-74.2	1.6	2687.29	2799.34	2644.22	2367.43	high
99	178	99-178	tae-MIR1135-p3_1ss11CG	CAAGTAATTCGGAACGGAGGGAGT	24	LT934111.1	+	436256026	436256134	ctactccctccattcggaATTACTTGTCTCGGATATGGAtgtatctagaactaaaatacgtctagatacatctatttctgcgaCAAGTAATTCCGAACGGAGGGAGTag	1	tae-MIR1135,	tae-MIR1135	ctactccctccattcggaattacttgtctcggatatggatgtatctagaactaaaatacgtctagatacatctatttCTGCGACAAGTAATTCCGAACGGAgggagtag	tae-MIR1135-p3	CAAGTAATTCCGAACGGAgggagt	3'	New	G1	(((((((((((.((((((((((((((((.((((.(((((((((((((((.(........)))))))))))))))).)))).)))))))))))))))).)))))))))))	109	41.3	-74.2	1.6	3439.46	3414.87	3665.07	3397.12	high
100	179	100-179	tae-MIR1136-p5_2ss4CG21GA	TTCGGAATTACTTGTCGCAGA	21	LT934121.1	-	10607422	10607528	tactccctccgTTCCGAATTACTTGTCGCAGGtatggatgtatctagatgtATTTTAGTTCTAAATACATCCATTtctgcgacgagtaatttgaaacggagggagta	1	tae-MIR1136,	tae-MIR1136	tactccctccgttccgaattacTTGTCGCAGGTATGGATGTATCTAgatgtattttagttctaaatacatccatttctgcgacgagtaatttgaaacggagggagta	tae-MIR1136-p5	ttccgaattacTTGTCGCAGG	5'	New	G1	(((((((((((((.(((((((((((((((((..((((((((((.((((...........)))).))))))))))..))))))))))))))))).)))))))))))))	107	40.2	-69.8	1.6	1517.63	1400.93	1367.07	1307.18	high
100	180	100-180	tae-MIR1136-p3_1ss13AG	ATTTTAGTTCTAGATACATCCATT	24	LT934121.1	-	10607422	10607528	tactccctccgTTCCGAATTACTTGTCGCAGGtatggatgtatctagatgtATTTTAGTTCTAAATACATCCATTtctgcgacgagtaatttgaaacggagggagta	1	tae-MIR1136,	tae-MIR1136	tactccctccgttccgaattacTTGTCGCAGGTATGGATGTATCTAgatgtattttagttctaaatacatccatttctgcgacgagtaatttgaaacggagggagta	tae-MIR1136-p3	attttagttctaaatacatccatt	3'	New	G1	(((((((((((((.(((((((((((((((((..((((((((((.((((...........)))).))))))))))..))))))))))))))))).)))))))))))))	107	40.2	-69.8	1.6	1002.49	970.606	1035.29	935.586	high
101	181	101-181	tae-MIR1137a-p5_1ss15GA	CTCCGTTCCAAAATAGATGAC	21	LT934123.1	+	180642582	180642729	cacgatgacgacgattacatagccttgtactccCTCCGTTCCAAAATGGATGACccaagtttgtactaaagttagtacaaagttgagtCATCTATTCTGGAACGGAGGGAGTagtagtaatacaacgttgctagtgataaggaaaatc	1	tae-MIR1137a,	tae-MIR1137a	cacgatgacgacgattacatagccttgtactccctccgttccaaaatggatgacccaagtttgtactaaagtTAGTACAAAGTTGAGTCATCtattctggaacggagggagtagtagtaatacaacgttgctagtgataaggaaaatc	tae-MIR1137a-p5	ctccgttccaaaatggatgac	5'	New	G1	...(((.......(((((.((((..((((((((((((((((((.((((((((((.(((.(((((((((....))))))))).))).)))))))))).))))))))))))))).(((....))).)))..))))))))).......)))	125	41.2	-71.1	1.2	2411.78	2296.14	3191.21	2476.52	high
101	182	101-182	tae-MIR1137a-p3_1ss9CT	CATCTATTTTGGAACGGAGGGAGT	24	LT934123.1	+	180642582	180642729	cacgatgacgacgattacatagccttgtactccCTCCGTTCCAAAATGGATGACccaagtttgtactaaagttagtacaaagttgagtCATCTATTCTGGAACGGAGGGAGTagtagtaatacaacgttgctagtgataaggaaaatc	1	tae-MIR1137a,	tae-MIR1137a	cacgatgacgacgattacatagccttgtactccctccgttccaaaatggatgacccaagtttgtactaaagtTAGTACAAAGTTGAGTCATCtattctggaacggagggagtagtagtaatacaacgttgctagtgataaggaaaatc	tae-MIR1137a-p3	CATCtattctggaacggagggagt	3'	New	G1	...(((.......(((((.((((..((((((((((((((((((.((((((((((.(((.(((((((((....))))))))).))).)))))))))).))))))))))))))).(((....))).)))..))))))))).......)))	125	41.2	-71.1	1.2	2924.15	2448.05	2537.79	2395.6	high
102	183	102-183	tae-miR1137b-5p_L+1R-1_1ss11GA	CTCCGTTCCAAAATAGATGAC	21	LT934117.1	-	5745775	5745864	ttgatctatCTCCGTTCCAGAATAGATGACccaactttatactaaaattagtacaaagTTGGGTTATCTATTTTAGAACggaaggagtac	1	tae-MIR1137b,	tae-MIR1137b	ttgatctatcTCCGTTCCAGAATAGATGACCaactttatactaaaattagtacaaagttgggttatctattttagaacggaaggagtac	tae-miR1137b-5p	TCCGTTCCAGAATAGATGACC	5'	Diff	G1	....(((...(((((((.((((((((((((((((((((.(((((....))))).)))))))))))))))))))).))))))).)))....	82	34.4	-44.1	1.4	2411.78	2296.14	3191.21	2476.52	high
102	184	102-184	tae-MIR1137b-p3_2ss7TC17AG	TTGGGTCATCTATTTTGGAAC	21	LT934117.1	-	5745775	5745864	ttgatctatCTCCGTTCCAGAATAGATGACccaactttatactaaaattagtacaaagTTGGGTTATCTATTTTAGAACggaaggagtac	1	tae-MIR1137b,	tae-MIR1137b	ttgatctatcTCCGTTCCAGAATAGATGACCaactttatactaaaattagtacaaagttgggttatctattttagaacggaaggagtac	tae-MIR1137b-p3	ttgggttatctattttagaac	3'	New	G1	....(((...(((((((.((((((((((((((((((((.(((((....))))).)))))))))))))))))))).))))))).)))....	82	34.4	-44.1	1.4	1892.16	1709.33	1508.19	1530.14	high
103	185	103-185	tae-MIR1138-p5_2ss1AG23AG	GGGTCTGTCTAGGACACATCTAGA	24	LT934111.1	-	531978831	531979024	atcttgtatAGGTCTGTCTAGGACACATCTAAAtgtgacataactatgtcacatctaagctgatgtccactctgtttgtggtctattttttttatcctagtttttttatttcttattgctacattatatatTTGTAGGAGCTTAGATGTGACATCcttaaaaacatctagatgtgaattaaacaaactgatctt	1	tae-MIR1138,	tae-MIR1138	atcttgtataggtctgtctaggacacatctaaatgtgacataactatgtcacatctaagctgatgtcaactctgtttgtggtctattttttttatcctagtttttttatttcttattgctacattatatatttgtaggaGCTTAGATGTGACATCCTTAAAAacatctagatgtgaattaaacaaactgatctt	tae-MIR1138-p5	aggtctgtctaggacacatctaaa	5'	New	G1	.........((((((((.(((..((((((((.((((....(((..((((((((((((((((.....((((.......)))).....................................(((((.........))))).))))))))))))))))..)))...)))).))))))))..))).)))....))))).	184	30.9	-54.3	0.9	172.861	176.044	149.028	122.267	middle
103	186	103-186	tae-MIR1138-p3_1ss5AG	TTGTGGGAGCTTAGATGTGACATC	24	LT934111.1	-	531978831	531979024	atcttgtatAGGTCTGTCTAGGACACATCTAAAtgtgacataactatgtcacatctaagctgatgtccactctgtttgtggtctattttttttatcctagtttttttatttcttattgctacattatatatTTGTAGGAGCTTAGATGTGACATCcttaaaaacatctagatgtgaattaaacaaactgatctt	1	tae-MIR1138,	tae-MIR1138	atcttgtataggtctgtctaggacacatctaaatgtgacataactatgtcacatctaagctgatgtcaactctgtttgtggtctattttttttatcctagtttttttatttcttattgctacattatatatttgtaggaGCTTAGATGTGACATCCTTAAAAacatctagatgtgaattaaacaaactgatctt	tae-MIR1138-p3	ttgtaggaGCTTAGATGTGACATC	3'	New	G1	.........((((((((.(((..((((((((.((((....(((..((((((((((((((((.....((((.......)))).....................................(((((.........))))).))))))))))))))))..)))...)))).))))))))..))).)))....))))).	184	30.9	-54.3	0.9	292.933	363.445	337.187	263.714	middle
104	187	104-187	ata-miR1432-5p_L+1R-1	ATCAGGAGAGATGACACCGAC	21	LT934114.1	+	205394346	205394455	ggtcctgtgATCAGGAGAGATGACACCGACaccgatcagatgggtcggcttaaccaggccgtgcatccgtctgttcggagtTGGTGTCACCTCGCCTGAACAtagggctc	1	ata-MIR1432,	ata-MIR1432	ggtcctgtgaTCAGGAGAGATGACACCGACGccgatcagatgggtcggcttaaccaggccatgcatccgtctgttcggagTTGGTGTCACCTCGCCTGAACatagggctc	ata-miR1432-5p	TCAGGAGAGATGACACCGACG	5'	Diff	G1	(((((((((.(((((.(((.((((((((((.((((.(((((((((((((((....))))))...))))))))).)))).)))))))))).))).))))).))))))))).	109	58.2	-72.2	1.1	4956.05	3727.2	4042.09	4761.24	high
104	188	104-188	ata-miR1432-3p_L-1R+1	TGGTGTCACCTCGCCTGAACA	21	LT934114.1	+	205394346	205394455	ggtcctgtgATCAGGAGAGATGACACCGACaccgatcagatgggtcggcttaaccaggccgtgcatccgtctgttcggagtTGGTGTCACCTCGCCTGAACAtagggctc	1	ata-MIR1432,	ata-MIR1432	ggtcctgtgaTCAGGAGAGATGACACCGACGccgatcagatgggtcggcttaaccaggccatgcatccgtctgttcggagTTGGTGTCACCTCGCCTGAACatagggctc	ata-miR1432-3p	TTGGTGTCACCTCGCCTGAAC	3'	Diff	G1	(((((((((.(((((.(((.((((((((((.((((.(((((((((((((((....))))))...))))))))).)))).)))))))))).))).))))).))))))))).	109	58.2	-72.2	1.1	435.776	399.411	383.811	381.187	middle
105	189	105-189	tae-miR1847-5p	ACCTGCAGTTGGGCCAATGAC	21	LT934119.1	-	325566627	325566719	ccgtaactgtACCTGCAGTTGGGCCAATGACatgtgggcctaacagacggctggcccACATGCCATTGATCCAACTGTaggtgcagttacggc	1	tae-MIR1847,	tae-MIR1847	ccgtaactgtACCTGCAGTTGGGCCAATGACatgtgggcctaacagacggctggcccacatgccattgatccaactgtaggtgcagttacggc	tae-miR1847-5p	ACCTGCAGTTGGGCCAATGAC	5'	Per	G1	((((((((((((((((((((((..(((((.((((((((((............)))))))))).)))))..)))))))))))))))))))))).	92	55.9	-69.8	1.3	669.709	359.659	356.336	417.148	high
105	190	105-190	tae-MIR1847-p3_2ss13TC21TC	ACATGCCATTGACCCAACTGC	21	LT934119.1	-	325566627	325566719	ccgtaactgtACCTGCAGTTGGGCCAATGACatgtgggcctaacagacggctggcccACATGCCATTGATCCAACTGTaggtgcagttacggc	1	tae-MIR1847,	tae-MIR1847	ccgtaactgtACCTGCAGTTGGGCCAATGACatgtgggcctaacagacggctggcccacatgccattgatccaactgtaggtgcagttacggc	tae-MIR1847-p3	acatgccattgatccaactgt	3'	New	G1	((((((((((((((((((((((..(((((.((((((((((............)))))))))).)))))..)))))))))))))))))))))).	92	55.9	-69.8	1.3	65.2112	77.6106	71.6003	38.3584	middle
106	191	106-191	tae-MIR5049-p5_1ss7AG	TTACTTGTCTTAGATTTGTCT	21	LT934124.1	+	589783622	589783735	acggaaggatgtacttcctccaatccgtaTTACTTATCTTAGATTTGTCTagatacatacatttatacaaatttaagacgaaTAATATGGATCGGAGGGAGTAcctgataataa	1	tae-MIR5049,	tae-MIR5049	acggaaggatgtacttcctccaatccgtattacttatcttagatttgtctagatacatacatttatacaaatttaagacgaatAATATGGATCGGAGGGAGTACctgataataa	tae-MIR5049-p5	ttacttatcttagatttgtct	5'	New	G1	..........(((((((((((.((((((((((.(..((((((((((((.(((((......))))).))))))))))))..).)))))))))).)))))))))))..........	94	33.3	-47.5	1.3	117.829	120.675	110.869	114.875	middle
106	192	106-192	tae-MIR5049-p3_2ss11CT18AG	TAATATGGATTGGAGGGGGTA	21	LT934124.1	+	589783622	589783735	acggaaggatgtacttcctccaatccgtaTTACTTATCTTAGATTTGTCTagatacatacatttatacaaatttaagacgaaTAATATGGATCGGAGGGAGTAcctgataataa	1	tae-MIR5049,	tae-MIR5049	acggaaggatgtacttcctccaatccgtattacttatcttagatttgtctagatacatacatttatacaaatttaagacgaatAATATGGATCGGAGGGAGTACctgataataa	tae-MIR5049-p3	tAATATGGATCGGAGGGAGTA	3'	New	G1	..........(((((((((((.((((((((((.(..((((((((((((.(((((......))))).))))))))))))..).)))))))))).)))))))))))..........	94	33.3	-47.5	1.3	68.3165	50.1629	30.8048	25.1727	middle
107	193	107-193	hvu-MIR5050-p5	TTTTGCCGGTTGAACGACCTCA	22	LT934123.1	-	60557918	60558025	gtTTTTGCCGGTTGAACGACCTCAccatgtcgaccgcctcttcctcgacaagtgccagggagatctgctcgtgCCATGATGAGGTCGTTCAACCagcaaaacggcggc	2	tae-MIR5050,hvu-MIR5050,	hvu-MIR5050	gctggtgtttttgccggttgaacgacctcaccatgtcgaccgcctcttccttgacaggtatcaggaagaaaagatctgctcgtgccatgTTGAGGTCGTTCAACCAGCAAaacggcggc	hvu-MIR5050-p5	ttttgccggttgaacgacctca	5'	New	G1	((((((((.(((((((((((((((.((((.(((.((..(((((((...........)))))))..)).)))...)))).))))))))))))))).))))))..))...	105	57.4	-49.7	0.8	1324.93	1127.25	923.311	940.98	high
107	194	107-194	tae-MIR5050-p3	CCATGATGAGGTCGTTCAACC	21	LT934123.1	-	60557918	60558025	gtTTTTGCCGGTTGAACGACCTCAccatgtcgaccgcctcttcctcgacaagtgccagggagatctgctcgtgCCATGATGAGGTCGTTCAACCagcaaaacggcggc	2	tae-MIR5050,hvu-MIR5050,	tae-MIR5050	gccggTTGAACGACCTCACCATGTCGaccgcctctcctcaagaagtgccagggagatctgctcgtgccatgatgaggtcgttcaaccagc	tae-MIR5050-p3	ccatgatgaggtcgttcaacc	3'	New	G1	((((((((.(((((((((((((((.((((.(((.((..(((((((...........)))))))..)).)))...)))).))))))))))))))).))))))..))...	105	57.4	-49.7	0.8	166.651	125.881	114.061	151.036	middle
108	195	108-195	tae-miR5062-5p	TGAACCTTAGGGAACAGCCGCAT	23	LT934120.1	+	652391233	652391390	cgtagcttctTGAACCTTAGGGAACAGCCGCATaacaccattaacttgaaaaccacttaccttatcccaaaactgctcctaccacaatataaggggtaaggaatggtttttggtttgtgaggtcatGCGGATTTTTCACCAAGGTTCAAGtggttatc	2	tae-MIR5062,ata-MIR5062a,	tae-MIR5062	cgtagcttctTGAACCTTAGGGAACAGCCGCATaacaccattaacttgaaaaccacttatcttatcccaaaactgctcctaccacaatataaggggtaaggaatggtttttagtttgtgaggtcatgcggatttttcaccaaggttcaagtggttatc	tae-miR5062-5p	TGAACCTTAGGGAACAGCCGCAT	5'	Per	G1	.(((((..((((((((((.(((((...((((((.((..(((....(..(((((((.((.(((((((((........................))))))))))))))))))..)...)))..)).))))))....))).))))))))))))..))))).	156	42.4	-61	0.9	4473.7	4125.66	4217.76	3753.13	high
108	196	108-196	ata-miR5062a-3p_2ss2TC18AG	GCGGATTTTTCACCAAGGTTCAAG	24	LT934120.1	+	652391233	652391390	cgtagcttctTGAACCTTAGGGAACAGCCGCATaacaccattaacttgaaaaccacttaccttatcccaaaactgctcctaccacaatataaggggtaaggaatggtttttggtttgtgaggtcatGCGGATTTTTCACCAAGGTTCAAGtggttatc	2	tae-MIR5062,ata-MIR5062a,	ata-MIR5062a	cgtagcttctTGAACCTTAGGGAAAAGCCGCATaacaccattaacttgaaaaccacttatcttatcccagaactgctcctaccacaatataaggggtaaaaaatggtttttagtttgtgaggtcatGTGGATTTTTCACCAAGATTCAAGtggttatc	ata-miR5062a-3p	GTGGATTTTTCACCAAGATTCAAG	3'	Diff	G1	.(((((..((((((((((.(((((...((((((.((..(((....(..(((((((.((.(((((((((........................))))))))))))))))))..)...)))..)).))))))....))).))))))))))))..))))).	156	42.4	-61	0.9	200.809	223.367	295.559	258.919	middle
109	197	109-197	bdi-MIR5067-p5_2ss13TC17CT	CGATCCATATTACTTGTCGCT	21	LT934124.1	+	708847649	708847734	tactccctcCGTTCCATATTACTTGTCGCTgatttagtacaactttgtactaaatcAGCGACAAGTAATATGGAACGGAGggagta	1	bdi-MIR5067,	bdi-MIR5067	tactccctccgatccatattatttgccgctgatttagtgcaactttgtactaaaTCAGCGACAACTAATATGGATaggagggagta	bdi-MIR5067-p5	cgatccatattatttgccgct	5'	New	G1	(((((((((((((((((((((((((((((((((((((((((....)))))))))))))))))))))))))))))))))))))))))	86	40.7	-74	2.1	12.4212	12.3041	8.32561	9.58961	middle
109	198	109-198	bdi-MIR5067-p3_2ss19TA20AC	AGCGACAACTAATATGGAACGGAG	24	LT934124.1	+	708847649	708847734	tactccctcCGTTCCATATTACTTGTCGCTgatttagtacaactttgtactaaatcAGCGACAAGTAATATGGAACGGAGggagta	1	bdi-MIR5067,	bdi-MIR5067	tactccctccgatccatattatttgccgctgatttagtgcaactttgtactaaaTCAGCGACAACTAATATGGATaggagggagta	bdi-MIR5067-p3	AGCGACAACTAATATGGATaggag	3'	New	G1	(((((((((((((((((((((((((((((((((((((((((....)))))))))))))))))))))))))))))))))))))))))	86	40.7	-74	2.1	0	0	8.32561	0	low
110	199	110-199	tae-MIR5084-p5_1ss22AG	AGTACCGTATGGTGCTGTAGTGTG	24	LT934111.1	+	492238387	492238515	aaaaaaggggtttagatcctctgcAGTACCGTATGGTGCTGTAGTATGgataacatgtggggccaggtctcacctggcagtgactgtacaacatcatACAGTACTGCAGAGGATCCTAACCccttaaaa	1	tae-MIR5084,	tae-MIR5084	aaaaaaggggtttagatcctctgcagtaccgtatggtgctgtagtatggataacatgtggggccaggtctcacctggcagtgactgtacaacatcATACAGTACTGCAGAGGATCCTAAccccttaaaa	tae-MIR5084-p5	agtaccgtatggtgctgtagtatg	5'	New	G1	....((((((((..(((((((((((((((.((((((((.((((.((((.....))))....((((((.....))))))........)))).)))))))).)))))))))))))))..))))))))....	121	46.5	-71.4	1.2	14.4914	0	4.16281	7.1922	middle
110	200	110-200	tae-miR5084_L-2R+2	ACAGTACTGCAGAGGATCCTAACC	24	LT934111.1	+	492238387	492238515	aaaaaaggggtttagatcctctgcAGTACCGTATGGTGCTGTAGTATGgataacatgtggggccaggtctcacctggcagtgactgtacaacatcatACAGTACTGCAGAGGATCCTAACCccttaaaa	1	tae-MIR5084,	tae-MIR5084	aaaaaaggggtttagatcctctgcagtaccgtatggtgctgtagtatggataacatgtggggccaggtctcacctggcagtgactgtacaacatcATACAGTACTGCAGAGGATCCTAAccccttaaaa	tae-miR5084	ATACAGTACTGCAGAGGATCCTAA	3'	Diff	G1	....((((((((..(((((((((((((((.((((((((.((((.((((.....))))....((((((.....))))))........)))).)))))))).)))))))))))))))..))))))))....	121	46.5	-71.4	1.2	40.3688	14.1971	26.642	21.5766	middle
111	201	111-201	ata-miR5084-5p_1ss8AG	ATCCTCTGCAGTACTGTACGGTGC	24	LT934124.1	+	570558930	570559049	gacgggttaggATCCTCTGCAGTACTGCACGGTGCtatacagtcactgccatgtgggacctggccccacatgtcatcgacactacagcaccatATGGTACTGCAGAGGATCTCAACCcct	1	ata-MIR5084,	ata-MIR5084	agacgggttaggATCCTCTACAGTACTGTACGGTGCtcttagtcactgccatgtgggacctggccccacatatcatccacactacagcACCATACGGTACTGCAGAGGATCtcaacccctc	ata-miR5084-5p	ATCCTCTACAGTACTGTACGGTGC	5'	Diff	G1	...(((((..((((((((((((((((....((((((.((..(((..((.((((((((.......)))))))).))..)))..)).))))))....))))))))))))))))..)))))..	115	55	-68.2	1	17.5967	14.1971	34.135	9.58961	middle
111	202	111-202	ata-MIR5084-p3	ACGGTACTGCAGAGGATCTCAACC	24	LT934124.1	+	570558930	570559049	gacgggttaggATCCTCTGCAGTACTGCACGGTGCtatacagtcactgccatgtgggacctggccccacatgtcatcgacactacagcaccatATGGTACTGCAGAGGATCTCAACCcct	1	ata-MIR5084,	ata-MIR5084	agacgggttaggATCCTCTACAGTACTGTACGGTGCtcttagtcactgccatgtgggacctggccccacatatcatccacactacagcACCATACGGTACTGCAGAGGATCtcaacccctc	ata-MIR5084-p3	ACGGTACTGCAGAGGATCtcaacc	3'	New	G1	...(((((..((((((((((((((((....((((((.((..(((..((.((((((((.......)))))))).))..)))..)).))))))....))))))))))))))))..)))))..	115	55	-68.2	1	26.9126	31.2335	49.1211	47.948	middle
112	203	112-203	tae-MIR5085-p5_1ss9CT	TTTGTGGCTTGTGTAAAAAAG	21	LT934124.1	+	624474040	624474168	taaagtgaaaaaggacatttTTTGTGGCCTGTGTAAAAAAGacaattttcgacgcttaattacaactattcacgaggcatttttttaatctttttatacatgccacaaacaatgtcccttttcaccgaa	1	tae-MIR5085,	tae-MIR5085	taaagtgaaaAAGGACATTTTTTGTGGCCTGtgtaaaaaagacaattttcgacgcttaattacaactattcacgaggcatttttttatctttttatacatgccacaaacaatgtcccttttcaccgaa	tae-MIR5085-p5	TTTGTGGCCTGtgtaaaaaag	5'	New	G1	....(((((((.(((((((.((((((((.((((((((((.((......))...((((.................))))............)))))))))).)))))))).))))))).)))))))....	121	32.6	-41.1	1	9.31589	13.2506	9.15818	7.1922	middle
113	204	113-204	ata-miR5168-5p	GGGTTGTTGTCTGGTTCAAGG	21	LT934119.1	+	411834627	411834748	agttaggttaaggGGGTTGTTGTCTGGTTCAAGGtctccacatacataatatacatggagagcatgatatggattgtatgatttggtgaccTCGGACCAGGCTTCAATCCCTttaaccagca	1	ata-MIR5168,	ata-MIR5168	agttaggttaaggGGGTTGTTGTCTGGTTCAAGGtctccacatacatcatatacatggagagcatggtatatggattgtatgatttggtgatcTCGGACCAGGCTTCAATCCCTttaaccagca	ata-miR5168-5p	GGGTTGTTGTCTGGTTCAAGG	5'	Per	G1	.(((.((((((((((((((..(((((((((.(((((.(((((((((...((((((((.....)))).))))...))))))...))).))))).)))))))))..))))))))))))))))).	120	43.4	-63.8	1.2	299.143	281.102	248.103	254.125	middle
113	205	113-205	ata-miR5168-3p	TCGGACCAGGCTTCAATCCCT	21	LT934119.1	+	411834627	411834748	agttaggttaaggGGGTTGTTGTCTGGTTCAAGGtctccacatacataatatacatggagagcatgatatggattgtatgatttggtgaccTCGGACCAGGCTTCAATCCCTttaaccagca	1	ata-MIR5168,	ata-MIR5168	agttaggttaaggGGGTTGTTGTCTGGTTCAAGGtctccacatacatcatatacatggagagcatggtatatggattgtatgatttggtgatcTCGGACCAGGCTTCAATCCCTttaaccagca	ata-miR5168-3p	TCGGACCAGGCTTCAATCCCT	3'	Per	G1	.(((.((((((((((((((..(((((((((.(((((.(((((((((...((((((((.....)))).))))...))))))...))).))))).)))))))))..))))))))))))))))).	120	43.4	-63.8	1.2	14010.6	10636.9	7927.65	7810.43	high
114	206	114-206	tae-MIR5175-p5_1ss1AT	TTTACTCGTCGTGGTTTTAGT	21	LT934113.1	-	266768781	266768865	actccctctgttccaaATTACTCGTCGTGGTTTTAGTccaaatttgaactaaaaccATGACGAGTAATTTGGAACGGagggagta	1	tae-MIR5175,	tae-MIR5175	actccctctgTTCCAAATTACTCGTCGTGGTtttagtccaaatttgaactaaaaccatgacgagtaatttggaacggagggagta	tae-MIR5175-p5	ATTACTCGTCGTGGTtttagt	5'	New	G1	(((((((((((((((((((((((((((((((((((((.((....)).))))))))))))))))))))))))))))))))))))).	84	41.2	-65.6	1.9	174.932	159.007	221.461	224.157	middle
114	207	114-207	tae-MIR5175-p3_1ss2TC	ACGACGAGTAATTTGGAACGG	21	LT934113.1	-	266768781	266768865	actccctctgttccaaATTACTCGTCGTGGTTTTAGTccaaatttgaactaaaaccATGACGAGTAATTTGGAACGGagggagta	1	tae-MIR5175,	tae-MIR5175	actccctctgTTCCAAATTACTCGTCGTGGTtttagtccaaatttgaactaaaaccatgacgagtaatttggaacggagggagta	tae-MIR5175-p3	atgacgagtaatttggaacgg	3'	New	G1	(((((((((((((((((((((((((((((((((((((.((....)).))))))))))))))))))))))))))))))))))))).	84	41.2	-65.6	1.9	1155	1195.87	1041.67	946.374	high
115	208	115-208	bdi-MIR5200a-p5_1ss10GT	GAGCCTTAGTGAATATCTACA	21	LT934124.1	+	8934715	8934813	aaagcagtcGAGCCTTAGTGAATATCTACAccagtaagtttttttcttcatgccagaaatacttaacagTGTAGATACTCCCTAAGGCTTggtggtatt	1	bdi-MIR5200a,	bdi-MIR5200a	aaagcactagaGCCTTAGGGAATATCTACACTagtaagttcttttcctttcttctggacatgcttagcagTGTAGATACTCCCTAAGGCTTcggtcgtatt	bdi-MIR5200a-p5	gaGCCTTAGGGAATATCTACA	5'	New	G1	...((..(((((((((((.((.(((((((((...(((((...(((((.......))))).)))))...))))))))).)).)))))))))))..))...	93	38.4	-38.2	1	37.6086	38.8053	27.4745	49.1467	middle
115	209	115-209	bdi-miR5200a-3p	TGTAGATACTCCCTAAGGCTT	21	LT934124.1	+	8934715	8934813	aaagcagtcGAGCCTTAGTGAATATCTACAccagtaagtttttttcttcatgccagaaatacttaacagTGTAGATACTCCCTAAGGCTTggtggtatt	1	bdi-MIR5200a,	bdi-MIR5200a	aaagcactagaGCCTTAGGGAATATCTACACTagtaagttcttttcctttcttctggacatgcttagcagTGTAGATACTCCCTAAGGCTTcggtcgtatt	bdi-miR5200a-3p	TGTAGATACTCCCTAAGGCTT	3'	Per	G1	...((..(((((((((((.((.(((((((((...(((((...(((((.......))))).)))))...))))))))).)).)))))))))))..))...	93	38.4	-38.2	1	1599.57	1487.22	927.196	1648.21	high
116	210	116-210	tae-MIR5200-p5	TAAGCCTTAGTGAATATCTAC	21	LT934124.1	+	8934124	8934216	actaatTAAGCCTTAGTGAATATCTACactagtaagtttttcttcatgtttgaaatgcttagcatTGTAGATACTCCCTAAGGCTTgggtggt	1	tae-MIR5200,	tae-MIR5200	actaattaagccttagtgaatatctacactagtaagtttttcttcatgtttgaaatgcttagcatTGTAGATACTCCCTAAGGCTTgggtggt	tae-MIR5200-p5	taagccttagtgaatatctac	5'	New	G1	((((..((((((((((.((.((((((((....((((..((((.........))))..))))....)))))))).)).))))))))))..))))	93	35.5	-33.4	1	2910.01	2940.68	1586.45	3132.2	high
116	211	116-211	tae-miR5200	TGTAGATACTCCCTAAGGCTT	21	LT934124.1	+	8934124	8934216	actaatTAAGCCTTAGTGAATATCTACactagtaagtttttcttcatgtttgaaatgcttagcatTGTAGATACTCCCTAAGGCTTgggtggt	1	tae-MIR5200,	tae-MIR5200	actaattaagccttagtgaatatctacactagtaagtttttcttcatgtttgaaatgcttagcatTGTAGATACTCCCTAAGGCTTgggtggt	tae-miR5200	TGTAGATACTCCCTAAGGCTT	3'	Per	G1	((((..((((((((((.((.((((((((....((((..((((.........))))..))))....)))))))).)).))))))))))..))))	93	35.5	-33.4	1	1599.57	1487.22	927.196	1648.21	high
117	212	117-212	ata-miR5200-5p	AAGCCTTAGTGAATATCTACA	21	LT934123.1	-	70159978	70160076	ttaagcactaAAGCCTTAGTGAATATCTACActagtaagtttttcttcatgttggaaatgcttagcatTGTAGATACTCCCTAAGGCTTgggtggtatt	1	ata-MIR5200,	ata-MIR5200	ttaagcactaAAGCCTTAGTGAATATCTACActagtaagtttttcttcatgctggaaatgcttagcatTGTAGATACTCCCTAAGGCTTgggtggtatt	ata-miR5200-5p	AAGCCTTAGTGAATATCTACA	5'	Per	G1	.....(((..(((((((((.((.((((((((....((((..(((((.......)))))..))))....)))))))).)).)))))))))..))).....	89	36.4	-36.5	1	712.493	672.941	556.567	1096.81	high
117	213	117-213	ata-miR5200-3p	TGTAGATACTCCCTAAGGCTT	21	LT934123.1	-	70159978	70160076	ttaagcactaAAGCCTTAGTGAATATCTACActagtaagtttttcttcatgttggaaatgcttagcatTGTAGATACTCCCTAAGGCTTgggtggtatt	1	ata-MIR5200,	ata-MIR5200	ttaagcactaAAGCCTTAGTGAATATCTACActagtaagtttttcttcatgctggaaatgcttagcatTGTAGATACTCCCTAAGGCTTgggtggtatt	ata-miR5200-3p	TGTAGATACTCCCTAAGGCTT	3'	Per	G1	.....(((..(((((((((.((.((((((((....((((..(((((.......)))))..))))....)))))))).)).)))))))))..))).....	89	36.4	-36.5	1	1599.57	1487.22	927.196	1648.21	high
118	214	118-214	tae-MIR5384-p5	TTCGCCGGTCGCGCGTTCCCC	21	LT934111.1	-	38971355	38971420	tgccgaccccTTCGCCGGTCGCGCGTTCCCCttgcggTGAGCGCGCCGCCGTCGAATGgatcggtg	1	tae-MIR5384,	tae-MIR5384	tgccgaccccttcgccggtcgcgcgttccccttgcggTGAGCGCGCCGCCGTCGAATGgatcggtg	tae-MIR5384-p5	ttcgccggtcgcgcgttcccc	5'	New	G1	.(((((.((.((((.(((..((((((((.((....)).))))))))..))).)))).)).))))).	64	72.7	-39	0.8	1171.73	1232.3	1706.75	1569.1	high
118	215	118-215	tae-miR5384-3p_2ss9CT20TC	TGAGCGCGTCGCCGTCGAACG	21	LT934111.1	-	38971355	38971420	tgccgaccccTTCGCCGGTCGCGCGTTCCCCttgcggTGAGCGCGCCGCCGTCGAATGgatcggtg	1	tae-MIR5384,	tae-MIR5384	tgccgaccccttcgccggtcgcgcgttccccttgcggTGAGCGCGCCGCCGTCGAATGgatcggtg	tae-miR5384-3p	TGAGCGCGCCGCCGTCGAATG	3'	Diff	G1	.(((((.((.((((.(((..((((((((.((....)).))))))))..))).)))).)).))))).	64	72.7	-39	0.8	38.2986	15.1435	24.1443	17.9805	middle
119	216	119-216	hvu-MIR6191-p5	ATTCTTGTCTTAGATTTGTCTAGA	24	LT934120.1	-	473894645	473894724	ATTCTTGTCTTAGATTTGTCTAGAtatggatgtatcaagtcttgatacatccgtatctagacaaatctaagacaagaatt	1	hvu-MIR6191,	hvu-MIR6191	attcttgtctTAGATTTGTCTAGATATGAAtatcaagtattttgatacattcatttctagataaacctaatacaagaatt	hvu-MIR6191-p5	attcttgtctTAGATTTGTCTAGA	5'	New	G1	((((((((((((((((((((((((((((((((((((((...)))))))))))))))))))))))))))))))))))))).	79	31.2	-57.9	2.3	120.934	169.891	148.335	148.439	middle
120	217	120-217	tae-miR6197-5p	TCTGTAAACAAATGTAGGACG	21	LT934111.1	+	178682924	178683014	aagtactcccTCTGTAAACAAATGTAGGACGtttttgcagtttaaattaaactgctaaaacaTCTTACATTTGTGTACAGAGGgaatatat	1	tae-MIR6197,	tae-MIR6197	aagtactcccTCTGTAAACAAATGTAGGACGtttttgcagtttaaattaaactgctaaaacatcttacatttgtgtacagagggaatatat	tae-miR6197-5p	TCTGTAAACAAATGTAGGACG	5'	Per	G1	..(((.((((((((((.((((((((((((.(((((.((((((((...)))))))).))))).)))))))))))).)))))))))).)))..	87	31.9	-48.3	1.7	59.0006	49.2165	31.6373	32.3649	middle
120	218	120-218	tae-MIR6197-p3_1ss14TA	TCTTACATTTGTGAACAGAGG	21	LT934111.1	+	178682924	178683014	aagtactcccTCTGTAAACAAATGTAGGACGtttttgcagtttaaattaaactgctaaaacaTCTTACATTTGTGTACAGAGGgaatatat	1	tae-MIR6197,	tae-MIR6197	aagtactcccTCTGTAAACAAATGTAGGACGtttttgcagtttaaattaaactgctaaaacatcttacatttgtgtacagagggaatatat	tae-MIR6197-p3	tcttacatttgtgtacagagg	3'	New	G1	..(((.((((((((((.((((((((((((.(((((.((((((((...)))))))).))))).)))))))))))).)))))))))).)))..	87	31.9	-48.3	1.7	45.5443	40.6982	38.2978	23.974	middle
121	219	121-219	hvu-MIR6200-p5_2ss1AT18AT	TCCTTTCCCAGTGACAGTAGGGGC	24	LT934118.1	-	672164338	672164526	ctttggtttggccaactagattggtagttcttgcaatgggagaagtgcttagctttgggttcaatcttgcggtgTCCTTTCCCAGTGACAGAAGGGGCagcaaggcacgtattgtattgttgccatcgaggataacaagatgtggtttttatcatattgcatgaatttatccctctacatcatgtcatc	1	hvu-MIR6200,	hvu-MIR6200	ttgggctttgTTTGGCCAACTAGATCTATGAttcttgcaatgggagaagtgcttggttttgggttcataccgtgcggtgacctttcccagtgacagaaggggcagcaaggcacacatcatgttgttgccatcagggtaacaagatgggctttcatcatagatttcagattgtccatctacatcatgtcatc	hvu-MIR6200-p5	acctttcccagtgacagaaggggc	5'	New	G1	..(..((((((....))))))..)............(((((((.(..(...((...(((.....))).))...)..))))))))((((((((...((((((((..((.....))..))))))))...((((((((...((((((((....))))))))........)))))).))....)).)))))).	48	43.4	-49.1	0.6	5.17549	14.1971	0	7.1922	middle
122	220	122-220	osa-MIR6253-p3	ATCATTTTCCTCTCATTA	18	LT934113.1	-	644556441	644556516	atattaatttgaggaaagtgggcagttgggctgagcttgataatctcttttgccaacaATCATTTTCCTCTCATTA	1	osa-MIR6253,	osa-MIR6253	atatcaattaGAGGAAAGTGGGCAGTTGGGTTaagcttattctgttttctccaacaatcattttcctctcattagacct	osa-MIR6253-p3	atcattttcctctcatta	3'	New	G1	....((((..(((((((((((...(((((...(((.........))).....)))))..)))))))))))..))))	72	36.8	-22	0.8	9.31589	11.3576	4.99537	0	middle
123	221	123-221	tae-miR7757-5p_1ss2TC	ACAAAACCTTCAGCTATCCATC	22	LT934115.1	+	702165265	702165608	tgcattatatATAAAACCTTCAGCTATCCATCtccatatcagtccgtctctcttaattttgtaatcttttggaaatatgcttaaatatcctcgaacataagaacgagccacacatgctgcaccaatactgtgaaaagtagcatagaatgagtaaaagaggctcttgacttttagattatgcaagagctttgatctacaagtcaacccttttttactaactactagtagctttgatctgccttcttatctataggattagttattatgtttaactatgtttttagaagattaagcaagcttattcgatatgtaaaTGGATAGTTTGAGGTTTTATTTataatgat	1	tae-MIR7757,	tae-MIR7757	tgcattacatATAAAACCTTCAGCTATCCATCtccatatcagcctgtctctcttaattttgaaacattttggaaatatgcttaaatatccttgaacataagaacgagccacacatgctgcaccaatactatgaaaagtagcatagaatgagtaaaagaggctcttgacttttagatcatgcaagagctttgatctacaggtaaacccttttttactaactactagcagctttaatctgccttcttatctatatgattagttattatgtctaagtatgtttttagaagattaagcaagctcattcgatatgtaaatggatagtttgaggttttatttataatgat	tae-miR7757-5p	ATAAAACCTTCAGCTATCCATC	5'	Diff	G1	..(((((((.(((((((((..((((((((((...(((((((((..(.((..(((((((((.(((.....((((((((((..(((..(((((.....(((((((...((....((.(((((.......(((((........)))))....(((((((((((...(((((((.(((((((.((....))..))))))).))))))).)))))))))))........)))))..))....)).)))))))....)))))...))).)))))))..))).....))).)))))))))..)))..))).))))))...))))))))))..))))))))).)))))))..	340	32	-101.4	0.9	98954.4	124237	124711	113156	high
123	222	123-222	tae-MIR7757-p3_1ss19AG	TGGATAGTTTGAGGTTTTGTTT	22	LT934115.1	+	702165265	702165608	tgcattatatATAAAACCTTCAGCTATCCATCtccatatcagtccgtctctcttaattttgtaatcttttggaaatatgcttaaatatcctcgaacataagaacgagccacacatgctgcaccaatactgtgaaaagtagcatagaatgagtaaaagaggctcttgacttttagattatgcaagagctttgatctacaagtcaacccttttttactaactactagtagctttgatctgccttcttatctataggattagttattatgtttaactatgtttttagaagattaagcaagcttattcgatatgtaaaTGGATAGTTTGAGGTTTTATTTataatgat	1	tae-MIR7757,	tae-MIR7757	tgcattacatATAAAACCTTCAGCTATCCATCtccatatcagcctgtctctcttaattttgaaacattttggaaatatgcttaaatatccttgaacataagaacgagccacacatgctgcaccaatactatgaaaagtagcatagaatgagtaaaagaggctcttgacttttagatcatgcaagagctttgatctacaggtaaacccttttttactaactactagcagctttaatctgccttcttatctatatgattagttattatgtctaagtatgtttttagaagattaagcaagctcattcgatatgtaaatggatagtttgaggttttatttataatgat	tae-MIR7757-p3	tggatagtttgaggttttattt	3'	New	G1	..(((((((.(((((((((..((((((((((...(((((((((..(.((..(((((((((.(((.....((((((((((..(((..(((((.....(((((((...((....((.(((((.......(((((........)))))....(((((((((((...(((((((.(((((((.((....))..))))))).))))))).)))))))))))........)))))..))....)).)))))))....)))))...))).)))))))..))).....))).)))))))))..)))..))).))))))...))))))))))..))))))))).)))))))..	340	32	-101.4	0.9	6524.22	4363.23	3162.07	2846.91	high
124	223	124-223	tae-miR9652-5p	CCTGTTTGTCATTAAGTTTCTT	22	LT934114.1	-	720073083	720073191	agatgtgtttgtcgCCTGTTTGTCATTAAGTTTCTTagtgcctttgccatcctagtgaaaggtcaaaaggtacttagaagcTTAATGAGAACATGTGACTaacgtactt	1	tae-MIR9652,	tae-MIR9652	ctattgagatgtgtttgtcaCCTGTTTGTCATTAAGTTTCTTagtgcctttgccatcttagtgaagggtcaaaaggtacttagAAGCTTAATGAGAACATGTGacaaacgtacttcgaggcgga	tae-miR9652-5p	CCTGTTTGTCATTAAGTTTCTT	5'	Per	G1	......(((.(((((.(((((.(((((((((((((.(((((((((.....(((......)))...))))))))).)))))))))))))))))).))))).)))......	97	38.5	-45.2	1.1	2023.62	1705.54	1650.14	1500.77	high
124	224	124-224	tae-MIR9652-p3_2ss7AC19AC	TTAATGCGAACATGTGACC	19	LT934114.1	-	720073083	720073191	agatgtgtttgtcgCCTGTTTGTCATTAAGTTTCTTagtgcctttgccatcctagtgaaaggtcaaaaggtacttagaagcTTAATGAGAACATGTGACTaacgtactt	1	tae-MIR9652,	tae-MIR9652	ctattgagatgtgtttgtcaCCTGTTTGTCATTAAGTTTCTTagtgcctttgccatcttagtgaagggtcaaaaggtacttagAAGCTTAATGAGAACATGTGacaaacgtacttcgaggcgga	tae-MIR9652-p3	TTAATGAGAACATGTGaca	3'	New	G1	......(((.(((((.(((((.(((((((((((((.(((((((((.....(((......)))...))))))))).)))))))))))))))))).))))).)))......	97	38.5	-45.2	1.1	290.863	321.8	367.16	423.141	middle
125	225	125-225	tae-miR9653b_L+3R-1	CCATGGCCAAGGTCTCTTGAGGC	23	LT934112.1	+	673017639	673017698	ccacggCCATGGCCAAGGTTTCTTGAGGCttGCCCTTGAAGACTTTGGCCAtgtccatgg	1	tae-MIR9653b,	tae-MIR9653b	ccacggccaTGGCCAAGGTCTCTTGAGGCTtggccttgaagactttggccatgtccatgg	tae-miR9653b	TGGCCAAGGTCTCTTGAGGCT	5'	Diff	G1	(((.((.((((((((((((((.(..(((.....)))..))))))))))))))).)).)))	60	56.7	-32.8	1	525.83	405.089	541.165	607.741	high
125	226	125-226	tae-MIR9653b-p3_1ss2GC	GCCCTTGAAGACTTTGGCCA	20	LT934112.1	+	673017639	673017698	ccacggCCATGGCCAAGGTTTCTTGAGGCttGCCCTTGAAGACTTTGGCCAtgtccatgg	1	tae-MIR9653b,	tae-MIR9653b	ccacggccaTGGCCAAGGTCTCTTGAGGCTtggccttgaagactttggccatgtccatgg	tae-MIR9653b-p3	ggccttgaagactttggcca	3'	New	G1	(((.((.((((((((((((((.(..(((.....)))..))))))))))))))).)).)))	60	56.7	-32.8	1	51.7549	26.5012	60.777	92.3	middle
126	227	126-227	tae-MIR9654b-p5_1ss21AG	AAGCCTTGAGGAATAGGGTAGACT	24	LT934112.1	+	653005106	653005230	atgctcacatgcacgttggtttgcttcAAGCCTTGAGGAATAGGGTAGACTgcacggagctatgtgcagtgcagtttacactaTTCCGAAAGGCTTGAAGCGAATtaactagcattgtgcctctt	1	tae-MIR9654b,	tae-MIR9654b	atgctcacattcacgttggttcgcttcaagccttgaggaatagggtaaactgcacggagttatgtgcagtgcagtttacactaTTCCGAAAGGCTTGAAGCGAATtaactagcattgtgcctctt	tae-MIR9654b-p5	aagccttgaggaatagggtaaact	5'	New	G1	..((.((.((((..(((..(((((((((((((((..(((((((.(((((((((((...((.....)).))))))))))).)))))))..)))))))))))))))..)))..)))))).)).....	118	46.4	-67.2	1.2	24.8424	13.2506	13.321	14.9838	middle
126	228	126-228	tae-miR9654b-3p_1ss19GA	TTCCGAAAGGCTTGAAGCAAAT	22	LT934112.1	+	653005106	653005230	atgctcacatgcacgttggtttgcttcAAGCCTTGAGGAATAGGGTAGACTgcacggagctatgtgcagtgcagtttacactaTTCCGAAAGGCTTGAAGCGAATtaactagcattgtgcctctt	1	tae-MIR9654b,	tae-MIR9654b	atgctcacattcacgttggttcgcttcaagccttgaggaatagggtaaactgcacggagttatgtgcagtgcagtttacactaTTCCGAAAGGCTTGAAGCGAATtaactagcattgtgcctctt	tae-miR9654b-3p	TTCCGAAAGGCTTGAAGCGAAT	3'	Diff	G1	..((.((.((((..(((..(((((((((((((((..(((((((.(((((((((((...((.....)).))))))))))).)))))))..)))))))))))))))..)))..)))))).)).....	118	46.4	-67.2	1.2	1541.78	1191.61	720.582	673.07	high
127	229	127-229	tae-MIR9654a-p5_1ss14TC	AGGGTAGACTGCACGGAGCTATGT	24	LT934116.1	-	830422569	830422674	tgcacgttggttcgcttcaagccttgtggaatAGGGTAGACTGCATGGAGCTATGTgcagtgcagtttacactaTTCTGAAAGGCTTGAAGCGAATtaactagcat	1	tae-MIR9654a,	tae-MIR9654a	tgcacgttggttcgcttcaagccttgtggaatagggtagactgcatggagctatgtgcagtgcagtttacactaTTCTGAAAGGCTTGAAGCGAATtaactagcat	tae-MIR9654a-p5	agggtagactgcatggagctatgt	5'	New	G1	(((..(((..(((((((((((((((..(((((((.(((((((((((...((.....)).))))))))))).)))))))..)))))))))))))))..)))..))).	105	45.3	-59.9	1.2	24.8424	25.5547	6.66049	2.99675	middle
127	230	127-230	tae-miR9654a-3p	TTCTGAAAGGCTTGAAGCGAAT	22	LT934116.1	-	830422569	830422674	tgcacgttggttcgcttcaagccttgtggaatAGGGTAGACTGCATGGAGCTATGTgcagtgcagtttacactaTTCTGAAAGGCTTGAAGCGAATtaactagcat	1	tae-MIR9654a,	tae-MIR9654a	tgcacgttggttcgcttcaagccttgtggaatagggtagactgcatggagctatgtgcagtgcagtttacactaTTCTGAAAGGCTTGAAGCGAATtaactagcat	tae-miR9654a-3p	TTCTGAAAGGCTTGAAGCGAAT	3'	Per	G1	(((..(((..(((((((((((((((..(((((((.(((((((((((...((.....)).))))))))))).)))))))..)))))))))))))))..)))..))).	105	45.3	-59.9	1.2	68.834	50.1629	71.184	32.9643	middle
128	231	128-231	tae-MIR9655-p5	TCGGCTACTTCCTTTCCCTTGC	22	LT934122.1	+	115271179	115271300	cgggtgatccgtctcaggcgTCGGCTACTTCCTTTCCCTTGCcagtgcgccatgccggcgggtgcacccctcttgcacaggcAAGGGAAGGAAGTAGCCAACgtcttgggcggatctagcat	1	tae-MIR9655,	tae-MIR9655	cgggtgatccgtctcaggcgtcggctacttcctttcccttgccagtgcgccatgccggcgggtgcacccctcttgcacaggCAAGGGAAGGAAGTAGCCAACgtcttgggcggatctagcat	tae-MIR9655-p5	tcggctacttcctttcccttgc	5'	New	G1	.....((((((((..((((((.((((((((((((.((((((((....((((.....)))).(((((.......))))).)))))))))))))))))))).))))))..))))))))......	111	62.3	-76.4	1	128.352	141.971	113.228	179.805	middle
128	232	128-232	tae-miR9655-3p_L-1	AAGGGAAGGAAGTAGCCAAC	20	LT934122.1	+	115271179	115271300	cgggtgatccgtctcaggcgTCGGCTACTTCCTTTCCCTTGCcagtgcgccatgccggcgggtgcacccctcttgcacaggcAAGGGAAGGAAGTAGCCAACgtcttgggcggatctagcat	1	tae-MIR9655,	tae-MIR9655	cgggtgatccgtctcaggcgtcggctacttcctttcccttgccagtgcgccatgccggcgggtgcacccctcttgcacaggCAAGGGAAGGAAGTAGCCAACgtcttgggcggatctagcat	tae-miR9655-3p	CAAGGGAAGGAAGTAGCCAAC	3'	Diff	G1	.....((((((((..((((((.((((((((((((.((((((((....((((.....)))).(((((.......))))).)))))))))))))))))))).))))))..))))))))......	111	62.3	-76.4	1	12.4212	11.3576	19.1489	22.7753	middle
129	233	129-233	tae-MIR9658-p5	CCGATTCTCCCAGAATTTTGA	21	LT934122.1	+	64341086	64341234	tctggtaacaatagattgggattcaggcgcagttcttttgaCCGATTCTCCCAGAATTTTGAgaatcgcacctcctaaaccaaataggtttaagattgtgagaacggtctgattctcATCGTTCTGGGTGAATAGGCCaaaaaaaccag	1	tae-MIR9658,	tae-MIR9658	tctggtaacaatagattgggattcaggcgcagttcttttgaccgattctcccagaattttgagaatcgcacctcctaaaccaataggtttaagattgtgagaacggtctgattctcATCGTTCTGGGTGAATAGGCCaaaaaaccag	tae-MIR9658-p5	ccgattctcccagaattttga	5'	New	G1	.(((((.......(((((...........))))).(((((.((.((((.((((((((..((((((((........((((((.....)))))).((..((....))..)).))))))))..)))))))).)))).)).)))))..)))))	107	42.3	-50.2	0.8	85.9132	141.971	124.884	77.9155	middle
129	234	129-234	tae-miR9658-3p	ATCGTTCTGGGTGAATAGGCC	21	LT934122.1	+	64341086	64341234	tctggtaacaatagattgggattcaggcgcagttcttttgaCCGATTCTCCCAGAATTTTGAgaatcgcacctcctaaaccaaataggtttaagattgtgagaacggtctgattctcATCGTTCTGGGTGAATAGGCCaaaaaaaccag	1	tae-MIR9658,	tae-MIR9658	tctggtaacaatagattgggattcaggcgcagttcttttgaccgattctcccagaattttgagaatcgcacctcctaaaccaataggtttaagattgtgagaacggtctgattctcATCGTTCTGGGTGAATAGGCCaaaaaaccag	tae-miR9658-3p	ATCGTTCTGGGTGAATAGGCC	3'	Per	G1	.(((((.......(((((...........))))).(((((.((.((((.((((((((..((((((((........((((((.....)))))).((..((....))..)).))))))))..)))))))).)))).)).)))))..)))))	107	42.3	-50.2	0.8	347.793	435.376	405.457	360.809	middle
130	235	130-235	tae-MIR9659-p5	TGCTGGGAAAACTATTGAACT	21	LT934122.1	-	42376507	42376627	tccaggcctagttggggtggaTGCTGGGAAAACTATTGAACTagataagttacaactcatctcgaagtaacttgtctggTCCAATGGTTGTTCACGGCATCcacaaagggcctggctatcc	1	tae-MIR9659,	tae-MIR9659	tccaggcctagttggggtggatgctgggaaaactattgaactagataagttacaactcatctcgaagtaacttgtctggTCCAATGGTTGTTCACGGCATCcacaaagggcctggctatcc	tae-MIR9659-p5	tgctgggaaaactattgaact	5'	New	G1	.((((((((.......(((((((((((((.((((((((.((((((((((((((...((.....)).)))))))))))))).)))))))).))).))))))))))...))))))))......	114	47.9	-62.6	1.1	6.21059	10.4112	20.814	7.1922	middle
130	236	130-236	tae-miR9659-3p	TCCAATGGTTGTTCACGGCATC	22	LT934122.1	-	42376507	42376627	tccaggcctagttggggtggaTGCTGGGAAAACTATTGAACTagataagttacaactcatctcgaagtaacttgtctggTCCAATGGTTGTTCACGGCATCcacaaagggcctggctatcc	1	tae-MIR9659,	tae-MIR9659	tccaggcctagttggggtggatgctgggaaaactattgaactagataagttacaactcatctcgaagtaacttgtctggTCCAATGGTTGTTCACGGCATCcacaaagggcctggctatcc	tae-miR9659-3p	TCCAATGGTTGTTCACGGCATC	3'	Per	G1	.((((((((.......(((((((((((((.((((((((.((((((((((((((...((.....)).)))))))))))))).)))))))).))).))))))))))...))))))))......	114	47.9	-62.6	1.1	772.183	909.558	732.654	403.962	high
131	237	131-237	tae-miR9660-5p_L+1	CTTGCGAGCAACGGATGAATC	21	LT934122.1	+	642573020	642573107	gctctttctCTTGCGAGCAACGGATGAATCagcctcgttatccaatccagaggtggctgaTTTCTCCTTTGCTCGAGTAGAgaaagag	1	tae-MIR9660,	tae-MIR9660	gctctttctcTTGCGAGCAACGGATGAATCagccttgttatccaatccagaggtggctgatttctcctttgctcgagtagagaaagagta	tae-miR9660-5p	TTGCGAGCAACGGATGAATC	5'	Diff	G1	.((((((((((..(((((((.(((..((((((((((...............)).))))))))..))).)))))))...))))))))))	87	48.9	-44	1	97.2992	97.4865	182.331	164.222	middle
131	238	131-238	tae-MIR9660-p3	TTTCTCCTTTGCTCGAGTAGA	21	LT934122.1	+	642573020	642573107	gctctttctCTTGCGAGCAACGGATGAATCagcctcgttatccaatccagaggtggctgaTTTCTCCTTTGCTCGAGTAGAgaaagag	1	tae-MIR9660,	tae-MIR9660	gctctttctcTTGCGAGCAACGGATGAATCagccttgttatccaatccagaggtggctgatttctcctttgctcgagtagagaaagagta	tae-MIR9660-p3	tttctcctttgctcgagtaga	3'	New	G1	.((((((((((..(((((((.(((..((((((((((...............)).))))))))..))).)))))))...))))))))))	87	48.9	-44	1	0	6.62529	0	7.1922	low
132	239	132-239	tae-miR9661-5p_1ss14GA	TGAAGTAGAGCAGAGACCTCA	21	LT934117.1	+	607648117	607648193	ttggggaagaTGAAGTAGAGCAGGGACCTCAcgctcaagaagcggtgAGGTGCCTGACCTACTTCATCttcaccaac	1	tae-MIR9661,	tae-MIR9661	ttggggaagaTGAAGTAGAGCAGGGACCTCAcgctcaagaagcggtgaggtgcctgacctacttcatcttcaccaac	tae-miR9661-5p	TGAAGTAGAGCAGGGACCTCA	5'	Diff	G1	((((.(((((((((((((..((((.((((((((((.....))).))))))).))))..))))))))))))).)))).	76	53.2	-49.6	1.2	311.565	287.727	3512.58	1688.97	high
132	240	132-240	tae-MIR9661-p3	AGGTGCCTGACCTACTTCATC	21	LT934117.1	+	607648117	607648193	ttggggaagaTGAAGTAGAGCAGGGACCTCAcgctcaagaagcggtgAGGTGCCTGACCTACTTCATCttcaccaac	1	tae-MIR9661,	tae-MIR9661	ttggggaagaTGAAGTAGAGCAGGGACCTCAcgctcaagaagcggtgaggtgcctgacctacttcatcttcaccaac	tae-MIR9661-p3	aggtgcctgacctacttcatc	3'	New	G1	((((.(((((((((((((..((((.((((((((((.....))).))))))).))))..))))))))))))).)))).	76	53.2	-49.6	1.2	10.351	0	94.912	51.5441	middle
133	241	133-241	tae-MIR9662b-p5_1ss9CG	GCGGCTCTGTGGTGTTCAAGC	21	LT934121.1	-	110886062	110886161	tcggggagcccgGCGGCTCTCTGGTGTTCAAGCaggaacctcatgctaccggcagcatgcggcgcttgcTTGAACATCCCAGAGCCACCGgcgtgccaaa	2	tae-MIR9662b,tae-MIR9662a,	tae-MIR9662b	tcggggagcccggcggctctctggtgttcaagcaggaacctcatgctaccggcagcatgcggcgcttgcTTGAACATCCCAGAGCCACCGgcgtgccaaa	tae-MIR9662b-p5	gcggctctctggtgttcaagc	5'	New	G1	....((..(((((.((((((..((((((((((((((..((.((((((......)))))).))..))))))))))))))..)))))).)))).)..))...	93	64	-59.3	0.9	6058.43	7620.03	8512.11	8498.79	high
133	242	133-242	tae-miR9662a-3p	TTGAACATCCCAGAGCCACCG	21	LT934121.1	-	110886062	110886161	tcggggagcccgGCGGCTCTCTGGTGTTCAAGCaggaacctcatgctaccggcagcatgcggcgcttgcTTGAACATCCCAGAGCCACCGgcgtgccaaa	2	tae-MIR9662b,tae-MIR9662a,	tae-MIR9662a	ggggagcccggcggctctctggtgttcaagcaggaacctcatgctaccggcagcatgcggcgcttgcTTGAACATCCCAGAGCCACCGgcgtgccaa	tae-miR9662a-3p	TTGAACATCCCAGAGCCACCG	3'	Per	G1	....((..(((((.((((((..((((((((((((((..((.((((((......)))))).))..))))))))))))))..)))))).)))).)..))...	93	64	-59.3	0.9	16764.5	16099.5	14256.8	12643.9	high
134	243	134-243	tae-MIR9664-p5	ACGGCATAGAGGCACTGCAAA	21	LT934112.1	+	334672592	334672709	ggtctgatggttaacgaaaccACGGCATAGAGGCACTGCAAAcatccgagatgagcaaactaagcttgtccgtagttTGCAGTCCTCGATGTCGTAGttttgtttttccatctattgt	1	tae-MIR9664,	tae-MIR9664	ggtctgatggttaacgaaaccacggcatagaggcactgcaaacatccgagatgagcaaactaagcttgtccgtagtTTGCAGTCCTCGATGTCGTAGttttgtttttccatctattgt	tae-MIR9664-p5	acggcatagaggcactgcaaa	5'	New	G1	.....(((((..((((((((.(((((((.((((.(((((((((...((.((..(((.......)))..))))..))))))))))))).))))))).))))))))...)))))......	107	44.9	-55.8	1.1	375.741	348.301	164.847	224.157	middle
134	244	134-244	tae-miR9664-3p_L-1	TGCAGTCCTCGATGTCGTAG	20	LT934112.1	+	334672592	334672709	ggtctgatggttaacgaaaccACGGCATAGAGGCACTGCAAAcatccgagatgagcaaactaagcttgtccgtagttTGCAGTCCTCGATGTCGTAGttttgtttttccatctattgt	1	tae-MIR9664,	tae-MIR9664	ggtctgatggttaacgaaaccacggcatagaggcactgcaaacatccgagatgagcaaactaagcttgtccgtagtTTGCAGTCCTCGATGTCGTAGttttgtttttccatctattgt	tae-miR9664-3p	TTGCAGTCCTCGATGTCGTAG	3'	Diff	G1	.....(((((..((((((((.(((((((.((((.(((((((((...((.((..(((.......)))..))))..))))))))))))).))))))).))))))))...)))))......	107	44.9	-55.8	1.1	3749.13	5119.46	2963.09	3483.42	high
135	245	135-245	tae-MIR9665-p5_1ss24TC	GTTTGACTTTGCACTGCTAGCGGC	24	LT934113.1	+	717895035	717895165	taataatttgGTTTGACTTTGCACTGCTAGCGGCggcactgccgcactgcccggtcagtgtaagctcattacactgtccgggcagtgcggccgtgcacTGCTAGCAGTGTAAACTCAAATCAtatcattac	1	tae-MIR9665,	tae-MIR9665	taataatttggtttgactttgcactgctagcggtggcactgccgcactgcccggtcagtgtaagctcattacactgtccgggcagtgcggccgtgcactGCTAGCAGTGTAAACTCAAATCAtatcattac	tae-MIR9665-p5	gtttgactttgcactgctagcggt	5'	New	G1	((((.((.((((((((.((((((((((((((((..((((.((((((((((((((.((((((((.....)))))))).)))))))))))))).)))).)))))))))))))))).)))))))).)).)))).	130	51.1	-91.9	1.4	10.351	20.8224	18.3164	9.58961	middle
135	246	135-246	tae-miR9665-3p_L+1_1ss3CT	TGTTAGCAGTGTAAACTCAAATCA	24	LT934113.1	+	717895035	717895165	taataatttgGTTTGACTTTGCACTGCTAGCGGCggcactgccgcactgcccggtcagtgtaagctcattacactgtccgggcagtgcggccgtgcacTGCTAGCAGTGTAAACTCAAATCAtatcattac	1	tae-MIR9665,	tae-MIR9665	taataatttggtttgactttgcactgctagcggtggcactgccgcactgcccggtcagtgtaagctcattacactgtccgggcagtgcggccgtgcactGCTAGCAGTGTAAACTCAAATCAtatcattac	tae-miR9665-3p	GCTAGCAGTGTAAACTCAAATCA	3'	Diff	G1	((((.((.((((((((.((((((((((((((((..((((.((((((((((((((.((((((((.....)))))))).)))))))))))))).)))).)))))))))))))))).)))))))).)).)))).	130	51.1	-91.9	1.4	7.24569	4.73235	0	0	low
136	247	136-247	tae-MIR9666c-p5	TTCGCCATCATACGTCCAACC	21	LT934117.1	+	580999365	580999457	attcggaTTCGCCATCATACGTCCAACCgtgcatttgatatgcatatatatgcatcacgagccaCGGTTGGCTGTATGATGGCGAtaccgatt	1	tae-MIR9666c,	tae-MIR9666c	attcggattcGCCATCATACGTCCAACCGTGcatttgatatgcatatatatgcatcgcgagccacggttggctgtatgatggcgataccgatt	tae-MIR9666c-p5	ttcGCCATCATACGTCCAACC	5'	New	G1	..((((..((((((((((((..(((((((((..((((..((((((....))))))..)))).)))))))))..))))))))))))..))))..	89	46.2	-50.3	1.2	0	2.36618	7.07677	2.99675	low
136	248	136-248	tae-MIR9666c-p3	CGGTTGGCTGTATGATGGCGA	21	LT934117.1	+	580999365	580999457	attcggaTTCGCCATCATACGTCCAACCgtgcatttgatatgcatatatatgcatcacgagccaCGGTTGGCTGTATGATGGCGAtaccgatt	1	tae-MIR9666c,	tae-MIR9666c	attcggattcGCCATCATACGTCCAACCGTGcatttgatatgcatatatatgcatcgcgagccacggttggctgtatgatggcgataccgatt	tae-MIR9666c-p3	cggttggctgtatgatggcga	3'	New	G1	..((((..((((((((((((..(((((((((..((((..((((((....))))))..)))).)))))))))..))))))))))))..))))..	89	46.2	-50.3	1.2	0	7.57176	0	0	low
137	249	137-249	tae-miR9666a-3p	CGGTAGGGCTGTATGATGGCGA	22	LT934115.1	-	3395224	3395321	tcattcggattcgccatcatacgcccaaccgtgcatttgatatgcatatatatgcatcacgagccaCGGTAGGGCTGTATGATGGCGAtaccgattgg	1	tae-MIR9666a,	tae-MIR9666a	tcattcggattcgccatcatacgcccaaccgtgcatttgatatgcatatatatgcatcacgagccaCGGTAGGGCTGTATGATGGCGAtaccgattgg	tae-miR9666a-3p	CGGTAGGGCTGTATGATGGCGA	3'	Per	G1	.((.((((..((((((((((((((((.((((((..((((..((((((....))))))..)))).)))))).)))).))))))))))))..)))).)).	96	49	-54.4	1.1	7.24569	0	0	0	low
138	250	138-250	tae-MIR9666b-p5	TTCGCCATCATACGTCCAACC	21	LT934111.1	+	554636535	554636632	tcattcggaTTCGCCATCATACGTCCAACCgtgcatttgatatgcatatatatgcatcacgagccaCGGTTGGGCTGTATGATGGCGAtaccgattgg	1	tae-MIR9666b,	tae-MIR9666b	tcattcggattcGCCATCATACGTCCAACCGTGcatttgatatgcatatatatgcatcacgagccaCGGTTGGGCTGTATGATGGCGAtaccgattgg	tae-MIR9666b-p5	ttcGCCATCATACGTCCAACC	5'	New	G1	.((.((((..(((((((((((((((((((((((..((((..((((((....))))))..)))).))))))))))).))))))))))))..)))).)).	96	48	-55.8	1.2	0	2.36618	7.07677	2.99675	low
138	251	138-251	tae-miR9666b-3p	CGGTTGGGCTGTATGATGGCGA	22	LT934111.1	+	554636535	554636632	tcattcggaTTCGCCATCATACGTCCAACCgtgcatttgatatgcatatatatgcatcacgagccaCGGTTGGGCTGTATGATGGCGAtaccgattgg	1	tae-MIR9666b,	tae-MIR9666b	tcattcggattcGCCATCATACGTCCAACCGTGcatttgatatgcatatatatgcatcacgagccaCGGTTGGGCTGTATGATGGCGAtaccgattgg	tae-miR9666b-3p	CGGTTGGGCTGTATGATGGCGA	3'	Per	G1	.((.((((..(((((((((((((((((((((((..((((..((((((....))))))..)))).))))))))))).))))))))))))..)))).)).	96	48	-55.8	1.2	43.4741	17.0365	16.6512	19.1792	middle
139	252	139-252	tae-MIR9668-p5_1ss23AG	CAAGTATTTTCGGACGGAGGGAGT	24	LT934112.1	-	81365469	81365608	agatacatccattccaatgaCAAGTATTTTAGGACGGAGGGAATacaagattcgactccatgaagtagctttacctctagcaatagaagaaaaaaaaactccCTCTGTCCGGAAATACTTGTCggacaaattgatgtatc	1	tae-MIR9668,	tae-MIR9668	agatacatccattCCAATGACAAGTATTTTCGGAcggagggaatacaagattcgactccatgaagtagctttacctctagcaatagaataaaaaaaactccctctgtccggaaatacttgtcggacaaattgatgtatc	tae-MIR9668-p5	CAAGTATTTTCGGAcggagggaat	5'	New	G1	.((((((((.(((....((((((((((((..(((((((((((....(((.....(((......)))..)))....((((....))))............)))))))))))..))))))))))))....))).))))))))	139	38.6	-52.7	1	920.375	783.204	967.853	912.211	high
139	253	139-253	tae-MIR9668-p3_1ss4TC	CTCCGTCCGGAAATACTTGTC	21	LT934112.1	-	81365469	81365608	agatacatccattccaatgaCAAGTATTTTAGGACGGAGGGAATacaagattcgactccatgaagtagctttacctctagcaatagaagaaaaaaaaactccCTCTGTCCGGAAATACTTGTCggacaaattgatgtatc	1	tae-MIR9668,	tae-MIR9668	agatacatccattCCAATGACAAGTATTTTCGGAcggagggaatacaagattcgactccatgaagtagctttacctctagcaatagaataaaaaaaactccctctgtccggaaatacttgtcggacaaattgatgtatc	tae-MIR9668-p3	ctctgtccggaaatacttgtc	3'	New	G1	.((((((((.(((....((((((((((((..(((((((((((....(((.....(((......)))..)))....((((....))))............)))))))))))..))))))))))))....))).))))))))	139	38.6	-52.7	1	570.339	461.878	438.76	463.897	high
140	254	140-254	tae-MIR9670-p5	TTCTTCAAGTACTCCACTTTT	21	LT934121.1	-	110885937	110886015	cctgaacgtcTTCTTCAAGTACTCCACTTTTtttttcttgcggagaaaaAGGTGGAATACTTGAAGAAGAttttcaggt	1	tae-MIR9670,	tae-MIR9670	cctgaacgtcttcttcaagtactccacttttttttctcgcggagaaaaAGGTGGAATACTTGAAGAAGAttttcaggt	tae-MIR9670-p5	ttcttcaagtactccactttt	5'	New	G1	((((((..(((((((((((((.(((((((((((((((....))))))))))))))).)))))))))))))..)))))).	78	38	-47.3	1.6	16626.8	18085.2	21758.2	16685.9	high
140	255	140-255	tae-miR9670-3p	AGGTGGAATACTTGAAGAAGA	21	LT934121.1	-	110885937	110886015	cctgaacgtcTTCTTCAAGTACTCCACTTTTtttttcttgcggagaaaaAGGTGGAATACTTGAAGAAGAttttcaggt	1	tae-MIR9670,	tae-MIR9670	cctgaacgtcttcttcaagtactccacttttttttctcgcggagaaaaAGGTGGAATACTTGAAGAAGAttttcaggt	tae-miR9670-3p	AGGTGGAATACTTGAAGAAGA	3'	Per	G1	((((((..(((((((((((((.(((((((((((((((....))))))))))))))).)))))))))))))..)))))).	78	38	-47.3	1.6	1279.38	1382.79	1208.88	1246.65	high
141	256	141-256	tae-MIR9672b-p5	TGAAGGCGATGCTTAATGACA	21	LT934120.1	-	437511232	437511353	gTGAAGGCGATGCTTAATGACAgtcgtggtgtcctaggcgaagacgatgcttaatggccagcatagacatagtcgcctggctcttcTAAGATACCACGACTGTCATTaagcatcatcttcac	2	tae-MIR9672b,ata-MIR9672,	tae-MIR9672b	gtgaaggcgatgcttaatgacagtcgtggtgtcctaggtgaagacgatgcttaatggccagcgtagacagtcgcctggctcttctaggataCCACGACTGTCATTAAGCATCatcttcac	tae-MIR9672b-p5	tgaaggcgatgcttaatgaca	5'	New	G1	((((((..(((((((((((((((((((((((((((((((((.....(((((........)))))........)))))))).........)))))))))))))))))))))))))..))))))	122	48.4	-69.7	1.2	2598.1	2466.03	2622.15	2740.83	high
141	257	141-257	tae-MIR9672b-p3_1ss3GA	TAAGATACCACGACTGTCATT	21	LT934120.1	-	437511232	437511353	gTGAAGGCGATGCTTAATGACAgtcgtggtgtcctaggcgaagacgatgcttaatggccagcatagacatagtcgcctggctcttcTAAGATACCACGACTGTCATTaagcatcatcttcac	2	tae-MIR9672b,ata-MIR9672,	tae-MIR9672b	gtgaaggcgatgcttaatgacagtcgtggtgtcctaggtgaagacgatgcttaatggccagcgtagacagtcgcctggctcttctaggataCCACGACTGTCATTAAGCATCatcttcac	tae-MIR9672b-p3	taggataCCACGACTGTCATT	3'	New	G1	((((((..(((((((((((((((((((((((((((((((((.....(((((........)))))........)))))))).........)))))))))))))))))))))))))..))))))	122	48.4	-69.7	1.2	12985.8	11732.4	9251.84	10779.3	high
142	258	142-258	tae-MIR9672a-p5	TGCTTAATGACAGTCGTGGTG	21	LT934119.1	+	435495340	435495484	tctgtttgaagtgaagatgaTGCTTAATGACAGTCGTGGTGtcttagaagagccaggcgactatgtctacgctggccattaagcatcgtctttgcctaggacaCCACGACTGTCATTAAGCATCgccttcaccccaaacagagcc	1	tae-MIR9672a,	tae-MIR9672a	tctgtttgaagtgaagatgatgcttaatgacagtcgtggtgtcttagaagagccaggcgactatgtctacgctggccattaagcatcgtctttgcctaggacaCCACGACTGTCATTAAGCATCgccttcaccccaaacagagcc	tae-MIR9672a-p5	tgcttaatgacagtcgtggtg	5'	New	G1	((((((((..((((((..(((((((((((((((((((((((((((((....(((((.((..........)))))))......(((.......))))))))))))))))))))))))))))))))..))))))..))))))))...	142	49	-83.5	1.2	291.898	254.127	256.013	278.698	middle
142	259	142-259	tae-miR9672a-3p	CCACGACTGTCATTAAGCATC	21	LT934119.1	+	435495340	435495484	tctgtttgaagtgaagatgaTGCTTAATGACAGTCGTGGTGtcttagaagagccaggcgactatgtctacgctggccattaagcatcgtctttgcctaggacaCCACGACTGTCATTAAGCATCgccttcaccccaaacagagcc	1	tae-MIR9672a,	tae-MIR9672a	tctgtttgaagtgaagatgatgcttaatgacagtcgtggtgtcttagaagagccaggcgactatgtctacgctggccattaagcatcgtctttgcctaggacaCCACGACTGTCATTAAGCATCgccttcaccccaaacagagcc	tae-miR9672a-3p	CCACGACTGTCATTAAGCATC	3'	Per	G1	((((((((..((((((..(((((((((((((((((((((((((((((....(((((.((..........)))))))......(((.......))))))))))))))))))))))))))))))))..))))))..))))))))...	142	49	-83.5	1.2	820.315	703.228	773.033	785.748	high
143	260	143-260	tae-miR9673-5p	TAAGAAGCAAATAGCACATG	20	LT934124.1	+	41725591	41725680	cgcctcgaggTAAGAAGCAAATAGCACATGcaggaggtaagaaagaagcaagcgaatgcgTGTGCTCTTTCCTTCTTACCCtcgagccgg	1	tae-MIR9673,	tae-MIR9673	cgcctcgaggTAAGAAGCAAATAGCACATGcaggaggtaagaaagaagcaagcgaatgcgtgtgctctttccttcttaccctcgagccgg	tae-miR9673-5p	TAAGAAGCAAATAGCACATG	5'	Per	G1	((.((((((((((((((.(((.((((((((((....((.........)).......)))))))))).))).))))))))).))))).)).	89	52.2	-39.3	0.8	191.493	176.044	235.615	191.792	middle
143	261	143-261	tae-MIR9673-p3	TGTGCTCTTTCCTTCTTACCC	21	LT934124.1	+	41725591	41725680	cgcctcgaggTAAGAAGCAAATAGCACATGcaggaggtaagaaagaagcaagcgaatgcgTGTGCTCTTTCCTTCTTACCCtcgagccgg	1	tae-MIR9673,	tae-MIR9673	cgcctcgaggTAAGAAGCAAATAGCACATGcaggaggtaagaaagaagcaagcgaatgcgtgtgctctttccttcttaccctcgagccgg	tae-MIR9673-p3	tgtgctctttccttcttaccc	3'	New	G1	((.((((((((((((((.(((.((((((((((....((.........)).......)))))))))).))).))))))))).))))).)).	89	52.2	-39.3	0.8	73.492	64.36	83.2561	100.691	middle
144	262	144-262	tae-MIR9674a-p5	ATAGCATCATCCATCCTACCA	21	LT934119.1	-	651138130	651138217	aatttgtccATAGCATCATCCATCCTACCAttcaatggtggctgatgctgcccaacggtgggtaggtggctagtgctatggatagctt	1	tae-MIR9674a,	tae-MIR9674a	aatttgtccataGCATCATCCATCCTACCATTCaacggcggctgctgctgcccaccggtgggtaggatggctggtgctatggatagctt	tae-MIR9674a-p5	ataGCATCATCCATCCTACCA	5'	New	G1	...(((((((((((((...(((.((((((.......((..((....))..))........)))))))))...)))))))))))))...	82	48.9	-40.8	0.9	6897.38	6315.32	5475.76	5481.66	high
145	263	145-263	ata-miR9674c-5p_L+1R-1_1ss9TG	TTGAATTTGTCCATAGCATCA	21	LT934119.1	-	651137969	651138076	atcctctggTTGAATTTTTCCATAGCATCAgcaccggccattcaactctggtggtagtagttgctgccttttggcgctGGTGCTATTGATAAATTCAACcggatggtt	1	ata-MIR9674c,	ata-MIR9674c	atcctctggtTGAATTTTTCCATAGCATCAGcaccggccattcaactctggtggtagtagttgctgccttttggcgctGGTGCTATGGATAAATTCAACcggatggtt	ata-miR9674c-5p	TGAATTTTTCCATAGCATCAG	5'	Diff	G1	..(((((((((((((((.((.(((((((((((.((.((((........))))((((((....))))))....)).))))))))))).)).))))))))))))).))..	104	46.3	-53.6	1.1	935.211	870.753	1149.77	881.045	high
145	264	145-264	ata-miR9674c-3p	GGTGCTATGGATAAATTCAAC	21	LT934119.1	-	651137969	651138076	atcctctggTTGAATTTTTCCATAGCATCAgcaccggccattcaactctggtggtagtagttgctgccttttggcgctGGTGCTATTGATAAATTCAACcggatggtt	1	ata-MIR9674c,	ata-MIR9674c	atcctctggtTGAATTTTTCCATAGCATCAGcaccggccattcaactctggtggtagtagttgctgccttttggcgctGGTGCTATGGATAAATTCAACcggatggtt	ata-miR9674c-3p	GGTGCTATGGATAAATTCAAC	3'	Per	G1	..(((((((((((((((.((.(((((((((((.((.((((........))))((((((....))))))....)).))))))))))).)).))))))))))))).))..	104	46.3	-53.6	1.1	2120.92	1998.95	1812.49	1898.74	high
146	265	146-265	tae-miR9674b-5p	ATAGCATCATCCATCCTACCC	21	LT934118.1	-	660673291	660673382	gaacttgtccATAGCATCATCCATCCTACCCttcaacggtggttgccgattccccacggtgggTAAGATGGCTGATGCTATGAAtaacttca	2	tae-MIR9674b,ata-MIR9674a,	tae-MIR9674b	gaactcgtccATAGCATCATCCATCCTACCCttcaacggtggttgccgattccccacggtgggtaagatggctgatgctatgaataacttca	tae-miR9674b-5p	ATAGCATCATCCATCCTACCC	5'	Per	G1	(((.((((.((((((((((.(((((.(((((....((.((((...........)))).))))))).))))).)))))))))).)))).))).	91	48.9	-41.5	0.9	76633	90855	96955.1	88280.7	high
146	266	146-266	ata-miR9674a-3p_L-1R+1	TAAGATGGCTGATGCTATGGA	21	LT934118.1	-	660673291	660673382	gaacttgtccATAGCATCATCCATCCTACCCttcaacggtggttgccgattccccacggtgggTAAGATGGCTGATGCTATGAAtaacttca	2	tae-MIR9674b,ata-MIR9674a,	ata-MIR9674a	gaacttgtccATAGCATCATCCATCCTACCCttcaacggtggttgctgattccccacggtggGTAAGATGGCTGATGCTATGGataacttca	ata-miR9674a-3p	GTAAGATGGCTGATGCTATGG	3'	Diff	G1	(((.((((.((((((((((.(((((.(((((....((.((((...........)))).))))))).))))).)))))))))).)))).))).	91	48.9	-41.5	0.9	9.31589	6.62529	87.4189	86.3064	middle
147	267	147-267	ata-MIR9674b-p5	GTAGGATGGCCGGTGCTATGG	21	LT934118.1	-	658624920	658625057	ggcggctgctgctgccccacggtggGTAGGATGGCCGGTGCTATGGatagcttcaacccgatgttcgtgacacgcccccgtccgtcgtgagtcaagcagggagccaatcctctggcTGAATTTGTCCATAGCATCAGc	1	ata-MIR9674b,	ata-MIR9674b	ggcggctgctgctgccccacgatgggtaggatggccGGTGCTATGGATAGCTTCAACccgatgttcgtgccacaccgcgtccgtcgtgagtcaagcagggagccaatcctctggcTGAATTTGTCCATAGCATCAGcaccggccgt	ata-MIR9674b-p5	gtaggatggccGGTGCTATGG	5'	New	G1	...((((....((((((......))))))...))))(((((((((((((..(((..(((..((((..((((.(((...........))).))))))))))).((((......)))).)))..)))))))))))))...	33	60.9	-51.9	0.6	438.882	377.642	379.648	412.353	middle
147	268	147-268	ata-miR9674b-3p	TGAATTTGTCCATAGCATCAG	21	LT934118.1	-	658624920	658625057	ggcggctgctgctgccccacggtggGTAGGATGGCCGGTGCTATGGatagcttcaacccgatgttcgtgacacgcccccgtccgtcgtgagtcaagcagggagccaatcctctggcTGAATTTGTCCATAGCATCAGc	1	ata-MIR9674b,	ata-MIR9674b	ggcggctgctgctgccccacgatgggtaggatggccGGTGCTATGGATAGCTTCAACccgatgttcgtgccacaccgcgtccgtcgtgagtcaagcagggagccaatcctctggcTGAATTTGTCCATAGCATCAGcaccggccgt	ata-miR9674b-3p	TGAATTTGTCCATAGCATCAG	3'	Per	G1	...((((....((((((......))))))...))))(((((((((((((..(((..(((..((((..((((.(((...........))).))))))))))).((((......)))).)))..)))))))))))))...	33	60.9	-51.9	0.6	13981.6	14852	20673.3	16353.9	high
148	269	148-269	tae-miR9676-5p	TGGATGTCATCGTGGCCGTACA	22	LT934116.1	-	208059262	208059379	cttcacaccgTGGATGTCATCGTGGCCGTACAtgaatcgtcccccacatccagctctgttcaatttcaggcaaagtggacgtttcattgTACGGCCTGATGACATCCACGgcgtggct	1	tae-MIR9676,	tae-MIR9676	cttcacaccgTGGATGTCATCGTGGCCGTACAtgaatcgtcccccacatccagctctgttcaatttcaggcaaagtggacgtttcattgtacggcctgatgacatccacggcgtggct	tae-miR9676-5p	TGGATGTCATCGTGGCCGTACA	5'	Per	G1	..((((.(((((((((((((((.(((((((((((((.(((((...((.....((.(((........)))))...))))))).)))).)))))))))))))))))))))))).))))..	114	53.4	-65.6	1	371.6	218.635	213.968	237.343	middle
148	270	148-270	tae-MIR9676-p3	TACGGCCTGATGACATCCACG	21	LT934116.1	-	208059262	208059379	cttcacaccgTGGATGTCATCGTGGCCGTACAtgaatcgtcccccacatccagctctgttcaatttcaggcaaagtggacgtttcattgTACGGCCTGATGACATCCACGgcgtggct	1	tae-MIR9676,	tae-MIR9676	cttcacaccgTGGATGTCATCGTGGCCGTACAtgaatcgtcccccacatccagctctgttcaatttcaggcaaagtggacgtttcattgtacggcctgatgacatccacggcgtggct	tae-MIR9676-p3	tacggcctgatgacatccacg	3'	New	G1	..((((.(((((((((((((((.(((((((((((((.(((((...((.....((.(((........)))))...))))))).)))).)))))))))))))))))))))))).))))..	114	53.4	-65.6	1	240.143	122.095	138.205	159.427	middle
149	271	149-271	tae-miR9678-3p	TCTGGCGAGGGACATACACTGT	22	LT934124.1	+	703686137	703686229	taggatcaTCTGGCGAGGGACATACACTGTacaagtgaatcgcggcgcgccgtgcggcctgtacagtttatgtccccggcagacgatctacga	1	tae-MIR9678,	tae-MIR9678	cgtaggatcaTCTGGCGAGGGACATACACTGTacaagtgaatcgcggcgcgccctgcggcctgtacagtttatgtccccggcagacgatctacga	tae-miR9678-3p	TCTGGCGAGGGACATACACTGT	5'	Per	G1	..(((((.((((.((.((((((((.((((((((.((....(((((....)))))..)).)))))))).)))))))))).)))).)))))....	87	57	-50.3	0.9	14.4914	33.1265	46.6234	32.3649	middle
150	272	150-272	ata-miR9772a-5p	TGAGATGAGATTACCCCATAC	21	LT934119.1	-	611720723	611720814	cagcggccgtTGAGATGAGATTACCCCATACcctatagcggcagcttgactccgtgcacgcgtAGGGGGCAATCTCACCTCAACagccgctc	1	ata-MIR9772a,	ata-MIR9772a	cagcggccgtTGAGATGAGATTACCCCATACcctgtagcggcagctcgactccgtgcacgcgtAGGGGGCAATCTCACCTCAACagctgctc	ata-miR9772a-5p	TGAGATGAGATTACCCCATAC	5'	Per	G1	.((((((.((((((.(((((((.((((.(((......((((.((.....))))))......))).)))).))))))).)))))).)))))).	90	59.8	-47.2	0.9	12875.6	11094.5	14044.1	11545.9	high
150	273	150-273	ata-miR9772a-3p	AGGGGGCAATCTCACCTCAAC	21	LT934119.1	-	611720723	611720814	cagcggccgtTGAGATGAGATTACCCCATACcctatagcggcagcttgactccgtgcacgcgtAGGGGGCAATCTCACCTCAACagccgctc	1	ata-MIR9772a,	ata-MIR9772a	cagcggccgtTGAGATGAGATTACCCCATACcctgtagcggcagctcgactccgtgcacgcgtAGGGGGCAATCTCACCTCAACagctgctc	ata-miR9772a-3p	AGGGGGCAATCTCACCTCAAC	3'	Per	G1	.((((((.((((((.(((((((.((((.(((......((((.((.....))))))......))).)))).))))))).)))))).)))))).	90	59.8	-47.2	0.9	635.55	479.861	555.318	563.389	high
151	274	151-274	tae-miR9772	TGAGATGAGATTACCCCATAC	21	LT934120.1	-	653140983	653141070	tagcggccgtTGAGATGAGATTACCCCATACcctatagcggcagctcgactccgcacacgcgtAGGGGGCAATCTCACCTCAACagct	2	tae-MIR9772,ata-MIR9772b,	tae-MIR9772	agcggccgtTGAGATGAGATTACCCCATACcatatagcggcagctcgactccgcacacgcgtagggggcaatctcacctcaacagcttct	tae-miR9772	TGAGATGAGATTACCCCATAC	5'	Per	G1	....(((.((((((.(((((((.((((.(((......((((.((.....))))))......))).)))).))))))).)))))).)))	84	58	-38.3	0.8	12875.6	11094.5	14044.1	11545.9	high
151	275	151-275	ata-miR9772a-3p	AGGGGGCAATCTCACCTCAAC	21	LT934120.1	-	653140983	653141070	tagcggccgtTGAGATGAGATTACCCCATACcctatagcggcagctcgactccgcacacgcgtAGGGGGCAATCTCACCTCAACagct	2	tae-MIR9772,ata-MIR9772b,	ata-MIR9772b	tagcggccgtTGAGATGAGATTACCCCATACcatatagcggcagctcgactccgcacacgcgtAGGGGGCAATCTCACCTCAACagcttctc	ata-miR9772a-3p	AGGGGGCAATCTCACCTCAAC	3'	Per	G1	....(((.((((((.(((((((.((((.(((......((((.((.....))))))......))).)))).))))))).)))))).)))	84	58	-38.3	0.8	635.55	479.861	555.318	563.389	high
152	276	152-276	tae-miR9773_R+1	TTTGTTTTTATGTTATTTTGTGAAG	25	LT934117.1	-	269842708	269842872	ttgttgttcagaaataggaaagcagaatgaaatccagtcttagtcaaatatttcatatctcttcttatccatttaaacatatggatttagagtagagcatatggatcaatctatttataattataagaatcgaatgtgTTTGTTTTTATGTTATTTTGTGAAGaa	1	tae-MIR9773,	tae-MIR9773	ttgttgttcagaaataggaaagcagaatgaaatccagtcttagtcaaatatttcatatctcttcttatccatttaaacatatggatttagagtagagcatatggatcaatctatttataattataagaatcgaatgtgTTTGTTTTTATGTTATTTTGTGAAgaa	tae-miR9773	TTTGTTTTTATGTTATTTTGTGAA	3'	Diff	G1	...((.((((((((((((((((((((......((...(((((.........(((((((((((.(((((((((........))))))...))).)))).)))))))..................)))))...)).....)))))))))...))))))).)))).))	162	26.7	-30.1	0.7	26483	26809.7	39508.4	36987.1	high
153	277	153-277	tae-MIR9774-p5	ATACCCAATATCTTGCTAGA	20	LT934115.1	-	316608499	316608552	aagacagaaATACCCAATATCTTGCTAGAACAAGATATTGGGTATTTCTGTCtt	1	tae-MIR9774,	tae-MIR9774	aagacagaaatacccaatatcttgctagaaCAAGATATTGGGTATTTCTGTCtt	tae-MIR9774-p5	atacccaatatcttgctaga	5'	New	G1	((((((((((((((((((((((((......))))))))))))))))))))))))	54	33.3	-36.4	2	10.351	19.8759	24.9768	25.1727	middle
153	278	153-278	tae-miR9774_L+2	AACAAGATATTGGGTATTTCTGTC	24	LT934115.1	-	316608499	316608552	aagacagaaATACCCAATATCTTGCTAGAACAAGATATTGGGTATTTCTGTCtt	1	tae-MIR9774,	tae-MIR9774	aagacagaaatacccaatatcttgctagaaCAAGATATTGGGTATTTCTGTCtt	tae-miR9774	CAAGATATTGGGTATTTCTGTC	3'	Diff	G1	((((((((((((((((((((((((......))))))))))))))))))))))))	54	33.3	-36.4	2	1096.17	1295.72	1589.36	3840.64	high
154	279	154-279	tae-miR9776_L-1R+1_1ss18AG	TGGACGAGGATGTGCAGCTGC	21	LT934120.1	+	607820077	607820164	tagctagagctTGGACGAGGATGTGCAACTGCggtacggtaggaccttcagctacgaccggcagCTGCACATCCATGTCCAAGCTCta	2	tae-MIR9776,ata-MIR9776,	tae-MIR9776	tagctagagcTTGGACGAGGATGTGCAACTGcggtacggtaggaccttcagctacgaccggcagctgcacatccatgcccaagctctacct	tae-miR9776	TTGGACGAGGATGTGCAACTG	5'	Diff	G1	....((((((((((((..(((((((((.(((((((.((.(((.........)))))))).)))).)))))))))..))))))))))))	84	55.7	-49.9	1	5996.32	6421.8	6798.7	6309.96	high
154	280	154-280	ata-miR9776-3p_L+2R-1	CTGCACATCCATGTCCAAGCTC	22	LT934120.1	+	607820077	607820164	tagctagagctTGGACGAGGATGTGCAACTGCggtacggtaggaccttcagctacgaccggcagCTGCACATCCATGTCCAAGCTCta	2	tae-MIR9776,ata-MIR9776,	ata-MIR9776	agctagAGCTTGGACGAGGATGTGCAActgcggtacggtaggaccttcagctacgaccggcagctGCACATCCATGTCCAAGCTCTa	ata-miR9776-3p	GCACATCCATGTCCAAGCTCT	3'	Diff	G1	....((((((((((((..(((((((((.(((((((.((.(((.........)))))))).)))).)))))))))..))))))))))))	84	55.7	-49.9	1	27.9477	4.73235	15.8187	25.1727	middle
155	281	155-281	tae-MIR9777-p5	GTGCCGTGATGATTGCTTT	19	LT934122.1	-	117567509	117567621	gctgtttttGTGCCGTGATGATTGCTTTacttctgacacctcttgtacgagaagcgccttgatgcgcttcgctgagcagattGCAGCAAACATATCTGAGCACAgtcacacgc	1	tae-MIR9777,	tae-MIR9777	gctgtttttgtgccgtgatgattgctttacttctgacacctcttgtacgagaagcgccttgatgcgcttcgctgagcagattgcAGCAAACATATCTGAGCACAgtcacacgc	tae-MIR9777-p5	gtgccgtgatgattgcttt	5'	New	G1	(((((..((((((((..(((.(((((.....((((....(((..((....(((((((......))))))))).)))))))....))))).)))...)).))))))..))).))	113	49.6	-34.7	0.6	0	0	0	5.9935	low
155	282	155-282	tae-miR9777_L+2	GCAGCAAACATATCTGAGCACA	22	LT934122.1	-	117567509	117567621	gctgtttttGTGCCGTGATGATTGCTTTacttctgacacctcttgtacgagaagcgccttgatgcgcttcgctgagcagattGCAGCAAACATATCTGAGCACAgtcacacgc	1	tae-MIR9777,	tae-MIR9777	gctgtttttgtgccgtgatgattgctttacttctgacacctcttgtacgagaagcgccttgatgcgcttcgctgagcagattgcAGCAAACATATCTGAGCACAgtcacacgc	tae-miR9777	AGCAAACATATCTGAGCACA	3'	Diff	G1	(((((..((((((((..(((.(((((.....((((....(((..((....(((((((......))))))))).)))))))....))))).)))...)).))))))..))).))	113	49.6	-34.7	0.6	122.142	208.224	161.517	198.984	middle
156	283	156-283	tae-miR9778_R-1	TGCATCATCTCGAACTCGTC	20	LT934123.1	+	717697943	717698029	ccTGCATCATCTCGAACTCGTCggtgcgatagcgtgcagcgtgacatggtgttcatcaccggcgagTTCCAGATGATGCAGGCCTTC	1	tae-MIR9778,	tae-MIR9778	gaagcccTGCATCATCTCGAACTCGTCGgtgcgatagcgtgcagcgtgacatgctgttcatcaccaacgagttccagacgatgcaggccttc	tae-miR9778	TGCATCATCTCGAACTCGTCG	5'	Diff	G1	((((((((((((.(((((((((((((.((((.(((((.....).)))).))))...))))))))))))).)))))))))))).....	82	57.5	-51.9	1	78.6675	109.791	135.708	130.658	middle
156	284	156-284	tae-MIR9778-p3	TTCCAGACGATGCAGGCCTTC	21	LT934123.1	+	717697943	717698029	ccTGCATCATCTCGAACTCGTCggtgcgatagcgtgcagcgtgacatggtgttcatcaccggcgagTTCCAGATGATGCAGGCCTTC	1	tae-MIR9778,	tae-MIR9778	gaagcccTGCATCATCTCGAACTCGTCGgtgcgatagcgtgcagcgtgacatgctgttcatcaccaacgagttccagacgatgcaggccttc	tae-MIR9778-p3	ttccagacgatgcaggccttc	3'	New	G1	((((((((((((.(((((((((((((.((((.(((((.....).)))).))))...))))))))))))).)))))))))))).....	82	57.5	-51.9	1	17.5967	17.0365	11.6559	5.9935	middle
157	285	157-285	tae-MIR9779-p3	TACCTATGATGAGTTGCGAACT	22	LT934121.1	-	110883094	110883241	ttgtctcatttcatatctgtgtttaagaccaatgatctatattttatgctgtttttaaattgttctTACCTATGATGAGTTGCGAACTgtattgcctacattgtttgaacaatctgtgagaacgtatgcaacgtctgaggatgaacaa	1	tae-MIR9779,	tae-MIR9779	ttgtctcatttcttatctgtgtataagaccaatgatccatatttttatgttgttttaaaagtgttcttacctatgatgagttgcgaactgtattgcctacattgtttgaacaatctgtgagaagCTTATGCAACGTCTGAGGATgaacaa	tae-MIR9779-p3	tacctatgatgagttgcgaact	3'	New	G1	((((.((((((((.((...(((..(((((..((((........))))...))))).....(((((((((....(((..(((.(((((((((.....))))..)))))))).))).)))))))))...)))..)).)))).))))))))	64	33.8	-25.8	0.5	122.142	101.272	57.4467	39.5571	middle
158	286	158-286	tae-MIR9781-p5_1ss8TC	AGATTTCCACACGGATGTAGTTTC	24	LT934117.1	-	547610802	547610894	aatatgtgttatatgtcatgaaaagtatattattAGATTTCTACACGGATGTAGTTTCtaaatatatattttttgtcacatataatacatatt	1	tae-MIR9781,	tae-MIR9781	aatatgtgttatatgtcatgaaaagtatattattagatttctacacggatgtagtttctaaatatatattTTTTGTCACATATAATACATAtt	tae-MIR9781-p5	agatttctacacggatgtagtttc	5'	New	G1	((((((((((((((((.(..((((((((((..(((((...(((((....)))))..)))))..))))))))))..).))))))))))))))))	93	20.4	-35.3	1.9	40.3688	50.1629	43.2932	25.1727	middle
158	287	158-287	tae-MIR9781-p3_1ss5TC	TTTCCACACGGATGTAGTTTC	21	LT934117.1	-	547610802	547610894	aatatgtgttatatgtcatgaaaagtatattattAGATTTCTACACGGATGTAGTTTCtaaatatatattttttgtcacatataatacatatt	1	tae-MIR9781,	tae-MIR9781	aatatgtgttatatgtcatgaaaagtatattattagatttctacacggatgtagtttctaaatatatattTTTTGTCACATATAATACATAtt	tae-MIR9781-p3	tttctacacggatgtagtttc	3'	New	G1	((((((((((((((((.(..((((((((((..(((((...(((((....)))))..)))))..))))))))))..).))))))))))))))))	93	20.4	-35.3	1.9	40.3688	13.2506	18.3164	14.3844	middle
159	288	159-288	tae-MIR9782-p5_2ss1GA18AC	ATTTGAAAATAGAACATCTGAAGT	24	LT934116.1	-	256862105	256862241	aggttgtcaattttatcaccctaatataaactatataacacaaaaattatatcTTTTGAAAATAGAACATATGAAGTttatattggtatattttttgtAATATATGACTTGTATTAGGTTGGtcaaattgacgacct	1	tae-MIR9782,	tae-MIR9782	aggttgtcaattttatcaccctaatataaactatatagcacaaaaattataccgtttgaaaatagaacatatgaagtttatattggtatattttttgtaatatttgacttGTATTAGGTTGGTCAAATTGACGAcct	tae-MIR9782-p5	gtttgaaaatagaacatatgaagt	5'	New	G1	(((((((((((((.((((.((((((((((..((((((..(((((((.((((((.......((((((((.......)))).)))))))))).)))))))..))))))..)))))))))).)))).)))))))))))))	137	24.1	-44.6	1.4	0	5.67882	4.16281	0	low
159	289	159-289	tae-MIR9782-p3_1ss6TA	AATATATGACTTGTATTAGGTTGG	24	LT934116.1	-	256862105	256862241	aggttgtcaattttatcaccctaatataaactatataacacaaaaattatatcTTTTGAAAATAGAACATATGAAGTttatattggtatattttttgtAATATATGACTTGTATTAGGTTGGtcaaattgacgacct	1	tae-MIR9782,	tae-MIR9782	aggttgtcaattttatcaccctaatataaactatatagcacaaaaattataccgtttgaaaatagaacatatgaagtttatattggtatattttttgtaatatttgacttGTATTAGGTTGGTCAAATTGACGAcct	tae-MIR9782-p3	aatatttgacttGTATTAGGTTGG	3'	New	G1	(((((((((((((.((((.((((((((((..((((((..(((((((.((((((.......((((((((.......)))).)))))))))).)))))))..))))))..)))))))))).)))).)))))))))))))	137	24.1	-44.6	1.4	181.142	182.669	149.028	128.261	middle
160	290	160-290	ata-MIR9783-p5_2ss22CT23CT	CTATTTCTATAGGAGAGACGCTT	23	LT934120.1	-	411071678	411071782	aaaccgaatttttctgaagcaccggtgcCTATTTCTATAGGAGAGACGCTTaattaagcgtctatcctgtacaaATAAGCACCGGTGCTTAAGGAAagcgtggtt	1	ata-MIR9783,	ata-MIR9783	aaaccgaatttttTTTGAAGCACTGACGCCTATTTCTataggagagacgcccaattaagcgtctgccttatacaaATAAGCACCGGTGCTTAAGGAaagcctggtt	ata-MIR9783-p5	CTATTTCTataggagagacgccc	5'	New	G1	.(((((..(((((((.((((((((((((.(((((.(((((((.((((((((....)))))))).))))))).))))).)))))))))))).)))))))..)))))	104	42.9	-60.9	1.4	7.24569	0	0	0	low
160	291	160-291	ata-miR9783-3p_R+1_2ss18AG19GA	ATAAGCACCGGTGCTTAGAGAA	22	LT934120.1	-	411071678	411071782	aaaccgaatttttctgaagcaccggtgcCTATTTCTATAGGAGAGACGCTTaattaagcgtctatcctgtacaaATAAGCACCGGTGCTTAAGGAAagcgtggtt	1	ata-MIR9783,	ata-MIR9783	aaaccgaatttttTTTGAAGCACTGACGCCTATTTCTataggagagacgcccaattaagcgtctgccttatacaaATAAGCACCGGTGCTTAAGGAaagcctggtt	ata-miR9783-3p	ATAAGCACCGGTGCTTAAGGA	3'	Diff	G1	.(((((..(((((((.((((((((((((.(((((.(((((((.((((((((....)))))))).))))))).))))).)))))))))))).)))))))..)))))	104	42.9	-60.9	1.4	133.528	133.926	126.549	87.5051	middle
161	292	161-292	tae-MIR9783-p5_1ss2TC	ACCGGTGCTTATTTGTAGAGGGTA	24	LT934115.1	-	524568920	524569014	agtttttctctaagcACCGGTGCTTATTTGTAGAGGATAaacgcttaattaagcgtctgtcctgtagaAATAAGCACCGGTGCTTAAGAagaact	1	tae-MIR9783,	tae-MIR9783	agtttttctctaagtatcggtgcttatttgtagagggtagacgcttaattaagcgtctgtcctatagaaATAAGCACCGGTGCTTAAGAAgaact	tae-MIR9783-p5	atcggtgcttatttgtagagggta	5'	New	G1	(((((((((.(((((((((((((((((((.((.((((((.((((((....)))))).)))))).)).))))))))))))))))))))))))))))	95	40	-61.5	1.6	16.5616	11.3576	4.16281	0	middle
161	293	161-293	tae-MIR9783-p3_2ss5AG18AC	AATAGGCACCGGTGCTTCAGA	21	LT934115.1	-	524568920	524569014	agtttttctctaagcACCGGTGCTTATTTGTAGAGGATAaacgcttaattaagcgtctgtcctgtagaAATAAGCACCGGTGCTTAAGAagaact	1	tae-MIR9783,	tae-MIR9783	agtttttctctaagtatcggtgcttatttgtagagggtagacgcttaattaagcgtctgtcctatagaaATAAGCACCGGTGCTTAAGAAgaact	tae-MIR9783-p3	aATAAGCACCGGTGCTTAAGA	3'	New	G1	(((((((((.(((((((((((((((((((.((.((((((.((((((....)))))).)))))).)).))))))))))))))))))))))))))))	95	40	-61.5	1.6	181.142	213.429	303.052	275.701	middle
1	1	1-1	mtr-miR156j	TGACAGAAGAGGGTGAGCAC	20	LT934113.1	-	592879245	592879342	cgcggTGACAGAAGAGAGTGAGCACacggccgggcgggacggcacccgccggatggtgccgtcgcggccgcgtgctcactgctctatctgtcaccagc	1	mtr-MIR156j,	mtr-MIR156j	acatagaaatTGACAGAAGAGGGTGAGCACaaaaaaagtctttagtatataatgtttataccattatttttgtgtgctcatactcttctgacaattttcaatg	mtr-miR156j	TGACAGAAGAGGGTGAGCAC	5'	Per	G2	.((((((((((((((((((((((((.((((((((((((......)))))).((((....)))).)))))).))))))))).)))).))))))))).))	97	70.4	-69.9	1	10.351	5.67882	6.66049	8.3909	middle
2	2	2-2	gma-miR156a_L+1R+2	TTGACAGAAGAGAGTGAGCACCA	23	LT934115.1	+	71681698	71681873	tcaatatgtgatgtgcacaagagaggtgggtgctgtgtgtggaagTTGACAGAAGAGAGTGAGCACCCatggtgtttccttagcatcaaggggcatgccagggagctatgcgtgctcactgctctatctgtcagccactgatcagaccccgtttcttgcatgtaatcacatatcct	15	gma-MIR156h,gma-MIR156k,gma-MIR156n,gma-MIR156o,mtr-MIR156d,mdm-MIR156n,mdm-MIR156f,mdm-MIR156k,stu-MIR156f,mes-MIR156e,csi-MIR156b,cme-MIR156d,bna-MIR156f,rco-MIR156b,cca-MIR156b,	gma-MIR156o	aaatTGACAGAAGAGAGTGAGCACaaagaggcacttgatataaatctatatcactgcttttgtgtgctcactactctttctgtcggtttt	gma-miR156a	TGACAGAAGAGAGTGAGCAC	5'	Diff	G2	...(((((((((.((((...((((..((((..(((...((((...(((((((((((((((((((((.((((((...(((((.((((........)))).))))))))))).))))))))).)))).))))))))))))....)))..))))..))))...)))))))))))))...	170	50	-83.1	0.9	188.388	73.8247	27.4745	61.1337	middle
3	3	3-3	ath-miR156g_L+1R+1_1ss2CT	TTGACAGAAGAGAGTGAGCACC	22	LT934116.1	-	116146584	116146757	acatatgtgatgtgcagaagagaggtgggtgctgtgtgtggaagTTGACAGAAGAGAGTGAGCACCcatggtgtttccttagcatcaaggggcatgccagggaactatgcgtgctcactgctctatctgtcagccactgatcagaccccatttcttgcatgcaatcacatatcc	4	ath-MIR156g,aly-MIR156g,cme-MIR156d,cas-MIR156g,	ath-MIR156g	ataacgaaggCGACAGAAGAGAGTGAGCACacatggctctttttctagcatgctcatgctcgaaagctctgcgtgcttactctcttcttgtctcctgctctct	ath-miR156g	CGACAGAAGAGAGTGAGCAC	5'	Diff	G2	..(((((((((.((((...((((..((((..(((...((((...(((((((((((((((((((((.((((((...(((((.((((........)))).))))))))))).))))))))).)))).))))))))))))....)))..))))..))))...)))))))))))))..	170	50	-86.5	1	37.2635	48.27	39.1304	51.5441	middle
4	4	4-4	gma-miR156a_R+1	TGACAGAAGAGAGTGAGCACT	21	LT934120.1	-	396977978	396978099	aatggcTGACAGAAGAGAGTGAGCACAcagcggcagactacgtctggtaaagaggacggatggatgcgaagagatatagacgcagctgctgttgcgtgctcaccctctctctgtcagctctc	7	gma-MIR156q,gma-MIR156s,mes-MIR156d,lus-MIR156g,bra-MIR156e,bna-MIR156e,cas-MIR156a,	gma-MIR156s	cttcaggtttgttaatttgtggaggTGACAGAAGAGAGTGAGCACttggctctttcctagcatggatctttcgtgctaaaagctgtgtgctcattctctatctgtcaccacctccttttactccctctcctctt	gma-miR156a	TGACAGAAGAGAGTGAGCAC	5'	Diff	G2	...((((((((((((((.((((((((.(((((((((....((((((..........))))))..((((............)))).))))))))).)))))))).)))).))))))))))...	116	54.1	-62.8	1	180.107	156.168	85.7538	88.7038	middle
5	5	5-5	sbi-miR156e	TGACAGAAGAGAGCGAGCAC	20	LT934120.1	-	500571335	500571434	gcgggaggcTGACAGAAGAGAGCGAGCACacggcggaggccggcgtcgtggagacgccgaccctgacgcgttctccctcctctttccgtcggcctccggc	2	sbi-MIR156e,zma-MIR156k,	sbi-MIR156e	cgattaggccctgaagagatTGACAGAAGAGAGCGAGCACccggcgcggcggccggcatggagcgcatgccgtccccgccgcgtgctcgcttctctttctgtcagcctctctctcgtcctggg	sbi-miR156e	TGACAGAAGAGAGCGAGCAC	5'	Per	G2	((.((((((((((.((((((((.(((.((.((.(((.((.(((((((.....))))))).))))).)).)).))).)).))))))..)))))))))).))	100	71	-60.5	0.9	8.28079	5.67882	4.16281	0	low
6	6	6-6	bdi-miR156h-3p_R+1	GCTCACTGCTCTTCCTGTCATCC	23	LT934121.1	-	434589820	434589990	gctgcttagctcggcaaggaccggtacgggcgctgggcggtgacagaagagagtgagcacacggccggtcgttacggcaccgcccgggtgtgccgtcgcggccgcgtGCTCACTGCTCTTCCTGTCATCCactctcccgcttcccttccggccttcgccgtggctggctgc	1	bdi-MIR156h,	bdi-MIR156h	cggcttgggcggTGACAGAAGAGAGTGAGCACacggccggtcgtcacacgacggcgccgccgtgtcgcggccgcgtGCTCACTGCTCTTCCTGTCATCcactagctct	bdi-miR156h-3p	GCTCACTGCTCTTCCTGTCATC	3'	Diff	G2	((.((.(((((((((((((.((((...(((.((.(((.((((((((((((((((((((((.((((((..((..(((((((.((....))))))))))))))))).))))))))).)))))).)))))))......)))))..)))..)))))))).)))).))))))).))	171	69	-101.6	0.9	26.9126	36.9123	34.9676	25.1727	middle
7	7	7-7	osa-miR160f-5p	TGCCTGGCTCCCTGAATGCCA	21	LT934123.1	+	208141226	208141333	gctggtgccgctTGCCTGGCTCCCTGAATGCCAtccgagaagcgcgccgctgtgggaggcgtccctcctggTTGGCATTGAGGGAGTCATGCaggcctcggctcctcc	14	osa-MIR160f,bdi-MIR160e,sbi-MIR160f,mtr-MIR160c,ptc-MIR160f,ptc-MIR160e,mes-MIR160f,mes-MIR160e,vvi-MIR160b,vvi-MIR160a,csi-MIR160c,cme-MIR160d,cpa-MIR160d,rco-MIR160c,	osa-MIR160f	ggattaacgcTGCCTGGCTCCCTGAATGCCAtccgagaagcgtgccgctgtggccggctgcttcctggttgGCATTGAGGGAGTCATGCAGGgtttgctc	osa-miR160f-5p	TGCCTGGCTCCCTGAATGCCA	5'	Per	G2	...((.(((((((((.(((((((((.(((((((.((....((((...))))..((((((....)))))))).))))))).))))))))).))))))...))).))...	102	67.6	-61.6	0.8	10011.5	11999.4	7556.33	6927.29	high
7	8	7-8	osa-MIR160f-p3	TTGGCATTGAGGGAGTCATGC	21	LT934123.1	+	208141226	208141333	gctggtgccgctTGCCTGGCTCCCTGAATGCCAtccgagaagcgcgccgctgtgggaggcgtccctcctggTTGGCATTGAGGGAGTCATGCaggcctcggctcctcc	14	osa-MIR160f,bdi-MIR160e,sbi-MIR160f,mtr-MIR160c,ptc-MIR160f,ptc-MIR160e,mes-MIR160f,mes-MIR160e,vvi-MIR160b,vvi-MIR160a,csi-MIR160c,cme-MIR160d,cpa-MIR160d,rco-MIR160c,	osa-MIR160f	ggattaacgcTGCCTGGCTCCCTGAATGCCAtccgagaagcgtgccgctgtggccggctgcttcctggttgGCATTGAGGGAGTCATGCAGGgtttgctc	osa-MIR160f-p3	ttgGCATTGAGGGAGTCATGC	3'	New	G2	...((.(((((((((.(((((((((.(((((((.((....((((...))))..((((((....)))))))).))))))).))))))))).))))))...))).))...	102	67.6	-61.6	0.8	137.668	131.559	169.01	141.447	middle
8	9	8-9	osa-miR160f-5p_L-2R+2	CCTGGCTCCCTGAATGCCATC	21	LT934124.1	+	173542729	173542836	gctggtgccgcttgCCTGGCTCCCTGAATGCCATCcgggaagcgcgccactgtgggaggcgtccctcctggTTGGCATTGAGGGAGTCAAGCaggcctcggctcctcc	13	osa-MIR160f,bdi-MIR160e,sbi-MIR160f,mtr-MIR160c,ptc-MIR160f,ptc-MIR160e,mes-MIR160e,mes-MIR160f,vvi-MIR160b,vvi-MIR160a,cme-MIR160d,cpa-MIR160d,rco-MIR160c,	osa-MIR160f	ggattaacgcTGCCTGGCTCCCTGAATGCCAtccgagaagcgtgccgctgtggccggctgcttcctggttgGCATTGAGGGAGTCATGCAGGgtttgctc	osa-miR160f-5p	TGCCTGGCTCCCTGAATGCCA	5'	Diff	G2	...((.(((((((((.(((((((((.(((((((.((((((...(((((.(.....).)))))...)))))).))))))).))))))))).))))))...))).))...	102	67.6	-66.9	0.9	540.321	816.804	555.318	370.399	high
8	10	8-10	osa-MIR160f-p3_1ss19TA	TTGGCATTGAGGGAGTCAAGC	21	LT934124.1	+	173542729	173542836	gctggtgccgcttgCCTGGCTCCCTGAATGCCATCcgggaagcgcgccactgtgggaggcgtccctcctggTTGGCATTGAGGGAGTCAAGCaggcctcggctcctcc	13	osa-MIR160f,bdi-MIR160e,sbi-MIR160f,mtr-MIR160c,ptc-MIR160f,ptc-MIR160e,mes-MIR160e,mes-MIR160f,vvi-MIR160b,vvi-MIR160a,cme-MIR160d,cpa-MIR160d,rco-MIR160c,	osa-MIR160f	ggattaacgcTGCCTGGCTCCCTGAATGCCAtccgagaagcgtgccgctgtggccggctgcttcctggttgGCATTGAGGGAGTCATGCAGGgtttgctc	osa-MIR160f-p3	ttgGCATTGAGGGAGTCATGC	3'	New	G2	...((.(((((((((.(((((((((.(((((((.((((((...(((((.(.....).)))))...)))))).))))))).))))))))).))))))...))).))...	102	67.6	-66.9	0.9	702.832	605.741	664.384	1166.34	high
9	11	9-11	cme-miR160a_L+2	AATGCCTGGCTCCCTGTATGCCA	23	LT934119.1	+	568697658	568697768	acaatgggaTATGCCTGGCTCCCTGTATGCCActcgcgtagctgccaactctccaaacccagcgttggctctaccgcggatggcgtgcgaggagccaagcatgaccgtctc	1	cme-MIR160c,	cme-MIR160c	tcatcgtaaTGCCTGGCTCCCTGTATGCCAtttgcaaagcccatcatctaaaaataggtggccttctcgaatggcatgcaaggagccatgcatgtataaatt	cme-miR160a	TGCCTGGCTCCCTGTATGCCA	5'	Diff	G2	...((((..(((((.(((((((..((((((((..(((((((..((((((.((........)).)))))).))).))))..))))))))..))))))).))))).))))...	105	60.4	-60.6	0.9	5.17549	0	4.16281	0	low
10	12	10-12	gma-miR160a-5p_R+2	TGCCTGGCTCCCTGTATGCCATT	23	LT934123.1	-	434124406	434124508	atatgatgTGCCTGGCTCCCTGTATGCCACTcatccagagcaacatcttttgcaataaggttgcctgcgatggatggcgtgcacggatccaagcatatcgaac	35	gma-MIR160c,gma-MIR160e,gma-MIR160f,gma-MIR160d,gma-MIR160a,gma-MIR160b,mtr-MIR160a,mtr-MIR160d,ptc-MIR160b,ptc-MIR160c,mdm-MIR160e,mdm-MIR160c,stu-MIR160a,ppe-MIR160b,mes-MIR160h,mes-MIR160d,vvi-MIR160d,vvi-MIR160e,nta-MIR160a,nta-MIR160b,csi-MIR160a,lus-MIR160b,lus-MIR160f,lus-MIR160d,lus-MIR160e,cme-MIR160b,cme-MIR160c,cme-MIR160a,sly-MIR160a,cpa-MIR160c,cpa-MIR160f,ghr-MIR160,rco-MIR160a,cca-…	gma-MIR160b	atgtgtatgTGCCTGGCTCCCTGTATGCCAtttgcatagttcattgagcatcaatgatctttgtgaatgGCGTATGAGGAGCCAAGCATA	gma-miR160a-5p	TGCCTGGCTCCCTGTATGCCA	5'	Diff	G2	...((((((((.(((.(((.(((((((((..(((((((.(((((..(((.......))))))))))).))))..))))))))).))).))).))))))))...	97	50.5	-51.5	1	0	6.62529	9.99074	11.987	middle
11	13	11-13	gma-miR160a-5p_R+1	TGCCTGGCTCCCTGTATGCCAT	22	LT934124.1	-	375197703	375197805	atatgatgTGCCTGGCTCCCTGTATGCCACtcatccagagcaacaccttttgcaataaggttgcctgcgatggatggcgtgcacggatccaagcatatcgaac	65	gma-MIR160c,gma-MIR160e,gma-MIR160f,gma-MIR160d,gma-MIR160a,gma-MIR160b,ath-MIR160b,ath-MIR160c,ath-MIR160a,mtr-MIR160b,mtr-MIR160e,mtr-MIR160a,mtr-MIR160d,ptc-MIR160a,ptc-MIR160b,ptc-MIR160c,mdm-MIR160b,mdm-MIR160d,mdm-MIR160a,mdm-MIR160e,mdm-MIR160c,stu-MIR160a,aly-MIR160c,aly-MIR160b,aly-MIR160a,ppe-MIR160a,ppe-MIR160b,mes-MIR160b,mes-MIR160a,mes-MIR160h,mes-MIR160d,mes-MIR160g,vvi-MIR160d,vvi…	gma-MIR160b	atgtgtatgTGCCTGGCTCCCTGTATGCCAtttgcatagttcattgagcatcaatgatctttgtgaatgGCGTATGAGGAGCCAAGCATA	gma-miR160a-5p	TGCCTGGCTCCCTGTATGCCA	5'	Diff	G2	...((((((((.(((.(((.(((((((((..(((((((.(((..(((((.......))))))))))).))))..))))))))).))).))).))))))))...	97	51.5	-52.9	1	11.3861	10.4112	12.4884	0	middle
12	14	12-14	bdi-miR164a-5p_R+1	TGGAGAAGCAGGGCACGTGCAA	22	LT934111.1	-	395798863	395798999	gttggtgaggaggtccctgtTGGAGAAGCAGGGCACGTGCAAattatgatcgtagcacgcttcgtgcttgtatagtacgtgcatgcatggatcgtcgtgcacgcgctccccttctccaccatggccttctcacctag	53	bdi-MIR164e,gma-MIR164a,gma-MIR164i,gma-MIR164e,gma-MIR164g,gma-MIR164j,gma-MIR164d,gma-MIR164b,gma-MIR164f,gma-MIR164k,gma-MIR164h,gma-MIR164c,ath-MIR164a,ath-MIR164c,mtr-MIR164c,mtr-MIR164a,mtr-MIR164b,ptc-MIR164a,ptc-MIR164d,ptc-MIR164c,mdm-MIR164b,mdm-MIR164d,mdm-MIR164c,mdm-MIR164a,aly-MIR164a,aly-MIR164c,ppe-MIR164c,ppe-MIR164b,mes-MIR164b,mes-MIR164c,mes-MIR164a,csi-MIR164b,csi-MIR164d,csi…	bdi-MIR164e	tggtgagaatgcccctgtTGGAGAAGCAGGGCACGTGCAaagatcggagcacgtttcgtatgtgatgtacgtatgtgcatggatcgctgtgcacgcgctccccttctccaccatggccttcttacca	bdi-miR164a-5p	TGGAGAAGCAGGGCACGTGCA	5'	Diff	G2	...((((((((((.((.((.((((((((..((((.((((((....((((((...(((.((..((((((.....)))))).)).)))...))))))..)))))).))))..)))))))).)).))))))))))))...	131	55.5	-73.6	1	53.8251	53.9488	13.321	25.1727	middle
13	15	13-15	osa-miR164e_R+1_2ss20AC21GA	TGGAGAAGCAGGGCACGTGCAC	22	LT934121.1	-	569218669	569218745	ggtgcTGGAGAAGCAGGGCACGTGCTCgatccatggacccaaagcggttgcagcacgtgcgctccttctccagcatg	2	osa-MIR164e,ptc-MIR164b,	osa-MIR164e	ttgtgcagggTGGAGAAGCAGGGCACGTGAGcggccatccagtgtagcttcgctgcgcgtccatggcggcgaacgcgcgtgatctggagtttggatggtcgttcatgtgtccgtcttctccaccgagcactg	osa-miR164e	TGGAGAAGCAGGGCACGTGAG	5'	Diff	G2	.((((((((((((.((.((((((((((((((..((....))....))))).))))))))).)).)))))))))))).	75	62.3	-47.1	1	22.7722	21.7688	12.4884	10.7883	middle
14	16	14-16	zma-miR164h-5p_1ss20TC	TGGAGAAGCAGGGCACGTGCG	21	LT934122.1	-	624032104	624032186	acggtgcTGGAGAAGCAGGGCACGTGCTcgatccatatggacccaaagcggttgcagcacgtgcgctccttctccagcatggc	9	zma-MIR164h,ath-MIR164c,aly-MIR164c,bra-MIR164d,bna-MIR164d,bra-MIR164b,bra-MIR164c,bna-MIR164c,bna-MIR164b,	zma-MIR164h	gTGGAGAAGCAGGGCACGTGTGaattcattcgttccatcgacggtctggcgccgactcacgcatcgccggcgcggcgagctgagcgcgtgacacggaaagcaggtccgccgcgccggcgcccgcgctggccgatcgaccggctaactgtagctccacgaagcaaagccaggccagccggccgatcgatgcgtgcgtgCATGTGCCCTTCTTCTCCATCg	zma-miR164h-5p	TGGAGAAGCAGGGCACGTGTG	5'	Diff	G2	...((((((((((((.((.((((((((((((((....((....))....))))).))))))))).)).))))))))))))...	77	61.4	-47.8	0.9	14.4914	0	6.66049	9.58961	middle
15	17	15-17	csi-MIR166k-p5	GGAATGTTGTCTGGTTCAAGA	21	LT934112.1	-	351248276	351248414	atatgaagctattttgcttctgggtGGAATGTTGTCTGGTTCAAGGtctcgctctggtttgaggatggaaaactttcatttctctcagcttcctgcgatcTCGGACCAGGCTTCATTCCCCtcagagatagcttcaacc	10	ath-MIR165a,ath-MIR165b,aly-MIR165a,aly-MIR165b,csi-MIR166d,csi-MIR166k,lus-MIR166b,bna-MIR166f,cas-MIR165a,rco-MIR166a,	csi-MIR166k	gagagggttaggtttgagaggaatgttgtctggttcaagatcatggaggaagaataaatatctgaaccctaaatgatTCTTGGACCAGGCTTCATTCCactcaaccaactcctct	csi-MIR166k-p5	ggaatgttgtctggttcaaga	5'	New	G2	...((((((((((.....((((((.((((((..(((((((((.(((((..((...((((.((((((((((...))))).)))))..))))....))))))).)))))))))..)))))).))))))))))))))))...	133	46.8	-59.2	0.9	0	5.67882	0	0	low
15	18	15-18	ath-miR165a-3p	TCGGACCAGGCTTCATCCCCC	21	LT934112.1	-	351248276	351248414	atatgaagctattttgcttctgggtGGAATGTTGTCTGGTTCAAGGtctcgctctggtttgaggatggaaaactttcatttctctcagcttcctgcgatcTCGGACCAGGCTTCATTCCCCtcagagatagcttcaacc	10	ath-MIR165a,ath-MIR165b,aly-MIR165a,aly-MIR165b,csi-MIR166d,csi-MIR166k,lus-MIR166b,bna-MIR166f,cas-MIR165a,rco-MIR166a,	ath-MIR165b	tgaagaggctatttctgttgtggggaatgttgtttggatcgaggatatcataaacgcatacacatgtttatatgttatgatgcattatatgactgatgtaatgtacatatatatacatacatgccacatggtatcgTCGGACCAGGCTTCATCCCCCtcaacatgttaattgccttcaatca	ath-miR165a-3p	TCGGACCAGGCTTCATCCCCC	3'	Per	G2	...((((((((((.....((((((.((((((..(((((((((.(((((..((...((((.((((((((((...))))).)))))..))))....))))))).)))))))))..)))))).))))))))))))))))...	133	46.8	-59.2	0.9	7.24569	11.3576	0	5.9935	middle
16	19	16-19	bdi-miR166d-5p	GGAATGTTGTCTGGTTGGAGA	21	LT934117.1	-	16045979	16046095	ggcagttgaggGGAATGTTGTCTGGTTGGAGAcctggctcgcacgacggccggaccccggatcgatcgacggcgtgcgtgcgcggttTCGGACCAGGCTTCATTCCCCCCaactcaa	36	osa-MIR166c,osa-MIR166j,bdi-MIR166d,sbi-MIR166b,zma-MIR166g,zma-MIR166h,zma-MIR166f,ata-MIR166e,gma-MIR166c,gma-MIR166d,gma-MIR166f,gma-MIR166e,ath-MIR166a,ath-MIR166c,mtr-MIR166a,mtr-MIR166e,ptc-MIR166b,ptc-MIR166e,ptc-MIR166d,ptc-MIR166f,mdm-MIR166f,lja-MIR166,aly-MIR166c,mes-MIR166a,mes-MIR166i,vvi-MIR166f,nta-MIR166c,csi-MIR166c,lus-MIR166h,lus-MIR166j,cme-MIR166h,cas-MIR166a,cpa-MIR166e,rco-…	bdi-MIR166d	tcgctggtgcatgtatggcgcagttgaggGGAATGTTGTCTGGTTGGAGAcctagctagcagctagcacggatcatccatagatcgattcgacgctgcatatgcgcgcggttTCGGACCAGGCTTCATTCCCCccaactctcaactcgatcgatcttcttcgctc	bdi-miR166d-5p	GGAATGTTGTCTGGTTGGAGA	5'	Per	G2	...(((((.((((((((..(((((((..((((((..((.((((((.((.((((...)))).((....)))).)))))).))..))))))..)))))))..)))))))).)))))...	111	64.1	-62.3	0.8	23.8073	27.4476	32.4699	32.3649	middle
16	20	16-20	osa-miR166a-3p_R+2	TCGGACCAGGCTTCATTCCCCCT	23	LT934117.1	-	16045979	16046095	ggcagttgaggGGAATGTTGTCTGGTTGGAGAcctggctcgcacgacggccggaccccggatcgatcgacggcgtgcgtgcgcggttTCGGACCAGGCTTCATTCCCCCCaactcaa	36	osa-MIR166c,osa-MIR166j,bdi-MIR166d,sbi-MIR166b,zma-MIR166g,zma-MIR166h,zma-MIR166f,ata-MIR166e,gma-MIR166c,gma-MIR166d,gma-MIR166f,gma-MIR166e,ath-MIR166a,ath-MIR166c,mtr-MIR166a,mtr-MIR166e,ptc-MIR166b,ptc-MIR166e,ptc-MIR166d,ptc-MIR166f,mdm-MIR166f,lja-MIR166,aly-MIR166c,mes-MIR166a,mes-MIR166i,vvi-MIR166f,nta-MIR166c,csi-MIR166c,lus-MIR166h,lus-MIR166j,cme-MIR166h,cas-MIR166a,cpa-MIR166e,rco-…	osa-MIR166j	tgatccatggctgttgagagGAATGACGTCCGGTCTGAAGAtcgccgtccccaggcggtggctTCGGACCAGGCTTCATTCCCCatgactcatggaaccc	osa-miR166a-3p	TCGGACCAGGCTTCATTCCCC	3'	Diff	G2	...(((((.((((((((..(((((((..((((((..((.((((((.((.((((...)))).((....)))).)))))).))..))))))..)))))))..)))))))).)))))...	111	64.1	-62.3	0.8	38.2986	28.3941	34.135	17.9805	middle
17	21	17-21	osa-miR166k-3p_L+2R-1	CCTCGGACCAGGCTTCAATCCC	22	LT934119.1	+	411834629	411834747	ttaggttaagggggttgttgtctggttcaaggtctccacatacataatatacatggagagcatgatatggattgtatgatttggtgaCCTCGGACCAGGCTTCAATCCCtttaaccagc	1	osa-MIR166k,	osa-MIR166k	attaggttaaggGGTTTGTTGTCTGGCTCGAGGcatccgggactccggtttctcctttcctactggaggcgcctaatttccggcgagctcggagccTCGGACCAGGCTTCAATCCCTttaaccatgc	osa-miR166k-3p	TCGGACCAGGCTTCAATCCCT	3'	Diff	G2	...((((((((((((((..(((((((((.(((((.(((((((((...((((((((.....)))).))))...))))))...))).))))).)))))))))..))))))))))))))...	113	43.7	-62.4	1.2	12.4212	12.3041	4.16281	10.7883	middle
18	22	18-22	osa-miR166g-3p	TCGGACCAGGCTTCATTCCTC	21	LT934119.1	-	539842744	539842823	cgaggggaatgacgccgggtccgaaagagagacgcatggcgtgcgtgtggcgcgttTCGGACCAGGCTTCATTCCCCatg	19	osa-MIR166h,osa-MIR166g,bdi-MIR166f,sbi-MIR166f,sbi-MIR166k,zma-MIR166m,zma-MIR166l,gma-MIR166k,mtr-MIR166c,mtr-MIR166f,stu-MIR166b,mes-MIR166j,vvi-MIR166b,lus-MIR166e,cme-MIR166e,sly-MIR166c,aqc-MIR166d,aqc-MIR166a,hbr-MIR166a,	osa-MIR166g	agcatggtgtctggAATGGAGGCTGATCCAAGATCattgcttggtgcaaaatactagggcattgttgtaagtgccattagttcttttttgtttccgagtttgttatcgaggatcTCGGACCAGGCTTCATTCCTCacaccgtgct	osa-miR166g-3p	TCGGACCAGGCTTCATTCCTC	3'	Per	G2	...(((((((((.(((.(((((((((.....((((...))))(((.....))).))))))))).))).)))))))))...	74	63.8	-45.5	0.9	15.5265	17.0365	25.8094	27.5701	middle
19	23	19-23	bdi-miR167c-5p_R+1	TGAAGCTGCCAGCATGATCTGAC	23	LT934119.1	-	542764549	542764687	agggcggtagttagttcgagtgcccaagagaaagcgTGAAGCTGCCAGCATGATCTAACtcttgaagctgtggttagATCGTGCTGTGACAGTTTCACTctttccctgttgggcacatgacagagagcgacaccgcaat	5	bdi-MIR167c,sbi-MIR167b,zma-MIR167b,ata-MIR167a,lus-MIR167d,	bdi-MIR167c	ttcacttgctgtggtgcatcttctaggagcTGAAGCTGCCAGCATGATCTGAcgagagttcctcgtctgatagcaatgtttaattctcttgtcatgactaatgatcaGATCATGCTGTGCAGTTTCATCtgcttgtggatgcacaagatactgttcata	bdi-miR167c-5p	TGAAGCTGCCAGCATGATCTGA	5'	Diff	G2	...(((((.(((.((((..(((((((((.(((((.(((((((((.(((((((((((((((...........)))))))))))))))...))))))))).))))).))..)))))))........))))))))))))...	133	51.1	-66.8	0.9	43.4741	32.18	9.99074	11.987	middle
19	24	19-24	bdi-miR167c-3p_L-1_5ss5AG10GT13-A22TC23CT	ATCGTGCTTTGACAGTTTCACT	22	LT934119.1	-	542764549	542764687	agggcggtagttagttcgagtgcccaagagaaagcgTGAAGCTGCCAGCATGATCTAACtcttgaagctgtggttagATCGTGCTGTGACAGTTTCACTctttccctgttgggcacatgacagagagcgacaccgcaat	5	bdi-MIR167c,sbi-MIR167b,zma-MIR167b,ata-MIR167a,lus-MIR167d,	bdi-MIR167c	ttcacttgctgtggtgcatcttctaggagcTGAAGCTGCCAGCATGATCTGAcgagagttcctcgtctgatagcaatgtttaattctcttgtcatgactaatgatcaGATCATGCTGTGCAGTTTCATCtgcttgtggatgcacaagatactgttcata	bdi-miR167c-3p	GATCATGCTGTGCAGTTTCATC	3'	Diff	G2	...(((((.(((.((((..(((((((((.(((((.(((((((((.(((((((((((((((...........)))))))))))))))...))))))))).))))).))..)))))))........))))))))))))...	133	51.1	-66.8	0.9	7.24569	8.51823	19.1489	8.3909	middle
20	25	20-25	osa-miR167d-5p_R+4	TGAAGCTGCCAGCATGATCTGACCA	25	LT934120.1	+	66833669	66833784	caaggtgcaccacgagctggTGAAGCTGCCAGCATGATCTGATGAcctaactcatggatcagagtccatgtcaatcaggTCATGCTGGAGTTTCATCTGCtggtcggagcaccacg	9	osa-MIR167f,osa-MIR167h,bdi-MIR167d,bdi-MIR167c,zma-MIR167g,sof-MIR167a,sof-MIR167b,ptc-MIR167h,cme-MIR167d,	osa-MIR167h	cacaagttggTGAAGCTGCCAGCATGATCTGatgatgatgatgatccacctctctcatctgtgttcttgattaattacggatcaatcgatcAGGTCATGCTGTAGTTTCATCtgctggtt	osa-miR167d-5p	TGAAGCTGCCAGCATGATCTG	5'	Diff	G2	...(((((.((((.(((.(((((((((.((((((((((((((((((.......((((((....))))))))).)))))))))))))))))))))))).))).)).)).)))))...	110	53.4	-66.2	1.1	85.9132	83.2894	11.6559	13.1857	middle
20	26	20-26	osa-MIR167h-p3	TCATGCTGTAGTTTCATCTGC	21	LT934120.1	+	66833669	66833784	caaggtgcaccacgagctggTGAAGCTGCCAGCATGATCTGATGAcctaactcatggatcagagtccatgtcaatcaggTCATGCTGGAGTTTCATCTGCtggtcggagcaccacg	9	osa-MIR167f,osa-MIR167h,bdi-MIR167d,bdi-MIR167c,zma-MIR167g,sof-MIR167a,sof-MIR167b,ptc-MIR167h,cme-MIR167d,	osa-MIR167h	cacaagttggTGAAGCTGCCAGCATGATCTGatgatgatgatgatccacctctctcatctgtgttcttgattaattacggatcaatcgatcAGGTCATGCTGTAGTTTCATCtgctggtt	osa-MIR167h-p3	TCATGCTGTAGTTTCATCtgc	3'	New	G2	...(((((.((((.(((.(((((((((.((((((((((((((((((.......((((((....))))))))).)))))))))))))))))))))))).))).)).)).)))))...	110	53.4	-66.2	1.1	238.073	228.099	131.545	116.274	middle
21	27	21-27	osa-miR167a-5p_R+1	TGAAGCTGCCAGCATGATCTAA	22	LT934120.1	-	563581464	563581589	gtagttcgagtgcccaagagaaagcgTGAAGCTGCCAGCATGATCTAActcttgaagctggccgcgtggtgctggttagATCGTGCTGTGACAGTTTCACTctttccctgttgggcacatgacaga	43	osa-MIR167b,bdi-MIR167c,sbi-MIR167b,zma-MIR167i,zma-MIR167b,zma-MIR167h,ata-MIR167a,gma-MIR167g,gma-MIR167j,ath-MIR167a,ptc-MIR167c,ptc-MIR167a,mdm-MIR167c,mdm-MIR167g,mdm-MIR167f,mdm-MIR167d,stu-MIR167a,stu-MIR167c,stu-MIR167d,stu-MIR167b,aly-MIR167a,ppe-MIR167b,mes-MIR167b,vvi-MIR167e,vvi-MIR167b,vvi-MIR167c,nta-MIR167d,nta-MIR167e,csi-MIR167d,lus-MIR167e,lus-MIR167d,lus-MIR167a,cme-MIR167b,cme…	osa-MIR167b	gtgcccaagagaaagcgTGAAGCTGCCAGCATGATCTAacttgcagacaagaaatcagctcagctcgctggtttcgaacaggaaggcggctagctgaggcttcttctgagtacgtgatggttagatcatgctgtgacagtttcactccttccctgttgggcac	osa-miR167a-5p	TGAAGCTGCCAGCATGATCTA	5'	Diff	G2	...(((...(((((((((.(((((.(((((((((.(((((((((((((((.....(((..(((....)))))))))))))))))))))...))))))))).))))).))..)))))))..)))...	120	52.4	-60.6	0.9	25.8775	30.2871	0	0	middle
21	28	21-28	bdi-miR167c-3p_L-1_4ss5AG13-A22TC23CT	ATCGTGCTGTGACAGTTTCACT	22	LT934120.1	-	563581464	563581589	gtagttcgagtgcccaagagaaagcgTGAAGCTGCCAGCATGATCTAActcttgaagctggccgcgtggtgctggttagATCGTGCTGTGACAGTTTCACTctttccctgttgggcacatgacaga	43	osa-MIR167b,bdi-MIR167c,sbi-MIR167b,zma-MIR167i,zma-MIR167b,zma-MIR167h,ata-MIR167a,gma-MIR167g,gma-MIR167j,ath-MIR167a,ptc-MIR167c,ptc-MIR167a,mdm-MIR167c,mdm-MIR167g,mdm-MIR167f,mdm-MIR167d,stu-MIR167a,stu-MIR167c,stu-MIR167d,stu-MIR167b,aly-MIR167a,ppe-MIR167b,mes-MIR167b,vvi-MIR167e,vvi-MIR167b,vvi-MIR167c,nta-MIR167d,nta-MIR167e,csi-MIR167d,lus-MIR167e,lus-MIR167d,lus-MIR167a,cme-MIR167b,cme…	bdi-MIR167c	ttcacttgctgtggtgcatcttctaggagcTGAAGCTGCCAGCATGATCTGAcgagagttcctcgtctgatagcaatgtttaattctcttgtcatgactaatgatcaGATCATGCTGTGCAGTTTCATCtgcttgtggatgcacaagatactgttcata	bdi-miR167c-3p	GATCATGCTGTGCAGTTTCATC	3'	Diff	G2	...(((...(((((((((.(((((.(((((((((.(((((((((((((((.....(((..(((....)))))))))))))))))))))...))))))))).))))).))..)))))))..)))...	120	52.4	-60.6	0.9	57.9655	55.8418	111.563	100.691	middle
22	29	22-29	osa-miR167d-5p_R+1	TGAAGCTGCCAGCATGATCTGG	22	LT934119.1	-	55185961	55186074	aaggtgcaccacaagctggTGAAGCTGCCAGCATGATCTGAtgacctaactcatggatcagaatccatgtcaatcaggtcatgctggagtttcatctgctggtcggagcacaac	23	osa-MIR167i,osa-MIR167e,sbi-MIR167c,zma-MIR167i,zma-MIR167g,zma-MIR167h,gma-MIR167c,ath-MIR167d,gra-MIR167a,gra-MIR167b,aly-MIR167d,mes-MIR167a,vvi-MIR167a,nta-MIR167c,nta-MIR167b,nta-MIR167a,csi-MIR167c,lus-MIR167g,lus-MIR167i,lus-MIR167f,cme-MIR167d,rco-MIR167c,cca-MIR167,	osa-MIR167e	tgtgagagaaTGAAGCTGCCAGCATGATCTGgttgtcaggcatgagccaaatctatccatggtgttggtggtactgaaattaccgcgttttcgaggtttttcgtcgtgtcaacttgcgaagggaattacgggttcttgatgagcattggtgataggaggtgtgggcttggttagtagaggtagaattatgattgttcttgtgagtttcagtaagaggtgggagtgattggaatttggctccatcAGATCATGTTGCAGCTTCACTctctcacc	osa-miR167d-5p	TGAAGCTGCCAGCATGATCTG	5'	Diff	G2	...((((.((((.(((.(((((((((.((((((((((((((((((.......((((((....))))))))).)))))))))))))))))))))))).))).)).)).))))...	108	50	-60.5	1.1	7.24569	9.46471	0	0	low
23	30	23-30	bdi-miR167a_1ss21AT	TGAAGCTGCCAGCATGATCTT	21	LT934119.1	-	55188991	55189107	tcatgcccatgtgaatgagTGAAGCTGCCAGCATGATCTAtctttgattcgcttctgcgtgtgaatccttgttagatcatgactgacagcctcatttcttcccagcaatgggcatat	29	bdi-MIR167a,gma-MIR167f,gma-MIR167e,ath-MIR167b,mtr-MIR167b,ptc-MIR167d,ptc-MIR167b,ptc-MIR167g,ptc-MIR167f,mdm-MIR167j,mdm-MIR167a,mdm-MIR167h,mdm-MIR167i,lja-MIR167b,gra-MIR167c,aly-MIR167b,ppe-MIR167d,mes-MIR167h,mes-MIR167g,vvi-MIR167c,csi-MIR167e,csi-MIR167b,lus-MIR167a,lus-MIR167b,cme-MIR167c,bna-MIR167d,cas-MIR167b,cpa-MIR167c,ghr-MIR167a,	bdi-MIR167a	agagaaagcgTGAAGCTGCCAGCATGATCTAtctgacttgtggtggcaagtgccacagcaaattcagcaacgccgtggcttcggggccggc	bdi-miR167a	TGAAGCTGCCAGCATGATCTA	5'	Diff	G2	..(((((((((((((..(((((.((((.((((((((((((.....(((((((........))))))).....))))))))).))).)))).)))))..)))...))).)))))))..	113	45.3	-52	1	18.6318	22.7153	19.1489	14.3844	middle
24	31	24-31	bdi-miR167a_R+1_1ss21AT	TGAAGCTGCCAGCATGATCTTT	22	LT934120.1	+	66831074	66831192	gtcatgcccatgtgaatgagTGAAGCTGCCAGCATGATCTATctttgattcgcttctgcgtgtgaatccttgttagatcatgactgacagcctcatttcttcccagcaatgggcatata	27	bdi-MIR167a,gma-MIR167f,gma-MIR167e,ath-MIR167b,mtr-MIR167b,ptc-MIR167d,ptc-MIR167b,ptc-MIR167g,ptc-MIR167f,mdm-MIR167j,mdm-MIR167a,mdm-MIR167h,mdm-MIR167i,lja-MIR167b,gra-MIR167c,aly-MIR167b,ppe-MIR167d,mes-MIR167h,mes-MIR167g,csi-MIR167e,csi-MIR167b,lus-MIR167b,cme-MIR167c,bna-MIR167d,cas-MIR167b,cpa-MIR167c,ghr-MIR167a,	bdi-MIR167a	agagaaagcgTGAAGCTGCCAGCATGATCTAtctgacttgtggtggcaagtgccacagcaaattcagcaacgccgtggcttcggggccggc	bdi-miR167a	TGAAGCTGCCAGCATGATCTA	5'	Diff	G2	...(((((((((((((..(((((.((((.((((((((((((.....(((((((........))))))).....))))))))).))).)))).)))))..)))...))).)))))))...	113	45.4	-52	1	0	0	14.9861	13.1857	middle
25	32	25-32	osa-miR167d-5p_L+1R+1	CTGAAGCTGCCAGCATGATCTGA	23	LT934121.1	+	148013427	148013583	acgcctttgctggtgtgagagaCTGAAGCTGCCAGCATGATCTGCtcgtccagcatgcgagccgaaaacgcgttccatcgcgcggggttgtatatttggaattttggctccatcagatcatgctgcagcttcattttctcacggccaccaacggata	7	osa-MIR167d,osa-MIR167j,bdi-MIR167c,sbi-MIR167g,sbi-MIR167d,zma-MIR167e,zma-MIR167f,	osa-MIR167j	ttgtgatgtgtgcaccttaagcagcTGAAGCTGCCAGCATGATCTGatcttttgcgatctctttttttatctgaataagttgatggaaatattgggttcctaagattcagatcgtgctgcgcagtttcatctgctaatcgatgcactacactgtgaattt	osa-miR167d-5p	TGAAGCTGCCAGCATGATCTG	5'	Diff	G2	...((.(((.((((((((((((.((((((((.((((((((((((..........(((.(((((((((.((((......))))(..(........)..)...)))))))))))))))))))))))))))))))).))))))))).))).))).))...	151	52.9	-73.8	0.9	14.4914	4.73235	4.99537	5.9935	middle
26	33	26-33	mtr-miR167b-5p_R+1	TGAAGCTGCCAGCATGATCTGT	22	LT934122.1	-	208299953	208300087	ggtgtgagagacTGAAGCTGCCAGCATGATCTGCtcgtcgagcatgcgagccgaaaacgcgttcggtcgcgcggggttatatatcttggaattttggctccatcagatcatgctgcagcttcattctctcacggc	2	mtr-MIR167b,bna-MIR167d,	mtr-MIR167b	caatgacagtTGAAGCTGCCAGCATGATCTGtgctttccttcctgtgtatatactttaatttccagctgaatttaaatataaccaaaaaaataaatatgtttggtctaaattttgatcaaacttatatatatttttgcttatgtttaagtctggggtgagtttatttgtggtaagaacaGATCATGTTGGAGCTTCACCtgttaaat	mtr-miR167b-5p	TGAAGCTGCCAGCATGATCTG	5'	Diff	G2	..(((((((((.((((((((.(((((((((((((((...)))).((.(((((((((.((((......))))(..(((.....)))..)...)))))))))))..))))))))))))))))))).)))))))))..	131	54.1	-69.8	1	114.896	108.844	117.391	99.4922	middle
27	34	27-34	bdi-MIR169c-p5_1ss16GC	CTAAGAGGCAGAGAACGGGATG	22	LT934113.1	+	678428707	678428861	tgctgggttgccatacgCTAAGAGGCAGAGAACGGGATGcagccaaggatgacttgccggctcctggtgctgggagttcgttgagctttagagttagcCGGCAAGTTGTCTTTGGCTACacttagttctcttcttctggtgtttggccctcaagc	32	bdi-MIR169c,sbi-MIR169b,zma-MIR169c,gma-MIR169m,gma-MIR169g,gma-MIR169k,gma-MIR169a,ath-MIR169b,mtr-MIR169a,ptc-MIR169f,mdm-MIR169g,aly-MIR169b,ppe-MIR169a,ppe-MIR169b,mes-MIR169e,mes-MIR169d,vvi-MIR169c,vvi-MIR169g,vvi-MIR169a,vvi-MIR169k,vvi-MIR169j,csi-MIR169g,csi-MIR169n,csi-MIR169f,lus-MIR169f,lus-MIR169l,sly-MIR169a,bna-MIR169n,bna-MIR169a,cas-MIR169b,ghr-MIR169b,aqc-MIR169c,	bdi-MIR169c	ttgccatacgctaagaggcagagaaggggatgCAGCCAAGGATGACTTGCCGGctcctggtgttgggggaattgcagctttgttgagccttgagttagccGGCAGGTTGTCCTTGGCTACacctagttctcttcttctggtgtttggccct	bdi-MIR169c-p5	ctaagaggcagagaaggggatg	5'	New	G2	.((((((..((((.(((((.(((((.(((((((....((.(((((((((..(((((((((((.(((..(((..(......)..)))..)))....)))))))))))..))))))))).))....))))))).)))))))))).)))).)))).))	154	53.5	-79.6	1	93.1589	121.148	174.838	157.03	middle
27	35	27-35	bdi-miR169c-3p_L+1_2ss6GA13CT	CGGCAAGTTGTCTTTGGCTAC	21	LT934113.1	+	678428707	678428861	tgctgggttgccatacgCTAAGAGGCAGAGAACGGGATGcagccaaggatgacttgccggctcctggtgctgggagttcgttgagctttagagttagcCGGCAAGTTGTCTTTGGCTACacttagttctcttcttctggtgtttggccctcaagc	32	bdi-MIR169c,sbi-MIR169b,zma-MIR169c,gma-MIR169m,gma-MIR169g,gma-MIR169k,gma-MIR169a,ath-MIR169b,mtr-MIR169a,ptc-MIR169f,mdm-MIR169g,aly-MIR169b,ppe-MIR169a,ppe-MIR169b,mes-MIR169e,mes-MIR169d,vvi-MIR169c,vvi-MIR169g,vvi-MIR169a,vvi-MIR169k,vvi-MIR169j,csi-MIR169g,csi-MIR169n,csi-MIR169f,lus-MIR169f,lus-MIR169l,sly-MIR169a,bna-MIR169n,bna-MIR169a,cas-MIR169b,ghr-MIR169b,aqc-MIR169c,	bdi-MIR169c	ttgccatacgctaagaggcagagaaggggatgCAGCCAAGGATGACTTGCCGGctcctggtgttgggggaattgcagctttgttgagccttgagttagccGGCAGGTTGTCCTTGGCTACacctagttctcttcttctggtgtttggccct	bdi-miR169c-3p	GGCAGGTTGTCCTTGGCTAC	3'	Diff	G2	.((((((..((((.(((((.(((((.(((((((....((.(((((((((..(((((((((((.(((..(((..(......)..)))..)))....)))))))))))..))))))))).))....))))))).)))))))))).)))).)))).))	154	53.5	-79.6	1	22600.3	18712.7	15551.4	14739.2	high
28	36	28-36	bdi-miR169c-5p_R+2	CAGCCAAGGATGACTTGCCGGCA	23	LT934113.1	+	678437059	678437230	actgccgcaagagccatgcacaaagaggcggagagtggaatgCAGCCAAGGATGACTTGCCAGCAgcacagaacaaggcggtaatctttgatacgattgccatttgcccggcaagtccatccTTGGCTACACCTTACTCTCTAcctctcctgtattgcttttgcatggcctg	23	bdi-MIR169f,gma-MIR169f,gma-MIR169v,ptc-MIR169h,ptc-MIR169g,ptc-MIR169p,ptc-MIR169e,ptc-MIR169d,ptc-MIR169s,mdm-MIR169h,mdm-MIR169j,mdm-MIR169i,ppe-MIR169a,ppe-MIR169c,ppe-MIR169b,vvi-MIR169s,vvi-MIR169w,csi-MIR169k,csi-MIR169m,csi-MIR169g,cme-MIR169h,rco-MIR169b,rco-MIR169a,	bdi-MIR169f	gggccatgcaggacgaggcacagagcaggatgCAGCCAAGGATGACTTGCCGGccggctggccggcaatgtcgccgccggcgtgacatgatgcttgcccggcaagtttgtccttggctacaccttgctctctgcccatcatgtgttgccct	bdi-miR169c-5p	CAGCCAAGGATGACTTGCCGG	5'	Diff	G2	...(((((((((((.(((((...(((((..(((((((...((.((((((((((((((((((.(((((..........))(((((((........)))))))...)))..))))))).))))))))))).))...)))))))..)))))..))))).))))))))..)))...	166	52.3	-83	0.9	18.6318	21.7688	6.66049	0	middle
28	37	28-37	bdi-MIR169f-p3_2ss14GA21GA	TTGGCTACACCTTACTCTCTA	21	LT934113.1	+	678437059	678437230	actgccgcaagagccatgcacaaagaggcggagagtggaatgCAGCCAAGGATGACTTGCCAGCAgcacagaacaaggcggtaatctttgatacgattgccatttgcccggcaagtccatccTTGGCTACACCTTACTCTCTAcctctcctgtattgcttttgcatggcctg	23	bdi-MIR169f,gma-MIR169f,gma-MIR169v,ptc-MIR169h,ptc-MIR169g,ptc-MIR169p,ptc-MIR169e,ptc-MIR169d,ptc-MIR169s,mdm-MIR169h,mdm-MIR169j,mdm-MIR169i,ppe-MIR169a,ppe-MIR169c,ppe-MIR169b,vvi-MIR169s,vvi-MIR169w,csi-MIR169k,csi-MIR169m,csi-MIR169g,cme-MIR169h,rco-MIR169b,rco-MIR169a,	bdi-MIR169f	gggccatgcaggacgaggcacagagcaggatgCAGCCAAGGATGACTTGCCGGccggctggccggcaatgtcgccgccggcgtgacatgatgcttgcccggcaagtttgtccttggctacaccttgctctctgcccatcatgtgttgccct	bdi-MIR169f-p3	ttggctacaccttgctctctg	3'	New	G2	...(((((((((((.(((((...(((((..(((((((...((.((((((((((((((((((.(((((..........))(((((((........)))))))...)))..))))))).))))))))))).))...)))))))..)))))..))))).))))))))..)))...	166	52.3	-83	0.9	0	5.67882	0	0	low
29	38	29-38	zma-MIR169c-p5	AGAGAACGGGATGCAGCCAAG	21	LT934114.1	+	634181110	634181254	gctgccatacgctacgaggcAGAGAACGGGATGCAGCCAAGgatgacttgccggctcctggtgttgggagttcgttgagccttaagagttagccggcaagttgtcctTGGCTACACCTAGTTCTCTTCttctggtgtttggccct	24	bdi-MIR169f,bdi-MIR169c,zma-MIR169c,zma-MIR169r,gma-MIR169v,mtr-MIR169g,mtr-MIR169l,ptc-MIR169e,mdm-MIR169h,mdm-MIR169j,ppe-MIR169c,mes-MIR169b,mes-MIR169c,mes-MIR169f,mes-MIR169g,vvi-MIR169w,vvi-MIR169c,vvi-MIR169d,vvi-MIR169a,csi-MIR169k,csi-MIR169g,csi-MIR169m,cme-MIR169f,cme-MIR169h,	zma-MIR169c	atgaggtagagaacgggatgCAGCCAAGGATGACTTGCCGGctcctggaacctggaggcgtctcagcttgctgtgctgtggcttagaacttagtcGGCAAGTCTGTCCTTGGCTACAcctagttctcttcctct	zma-MIR169c-p5	agagaacgggatgCAGCCAAG	5'	New	G2	...((((.((((((.((((.((((((((((.((.(((((((((..((((((((((((((......))).((((...))))..........)))))))))))..))))))))).))))).))))))).)))))))))).))))...	139	55.2	-78.9	1	9.31589	20.8224	6.66049	7.1922	middle
29	39	29-39	bdi-MIR169c-p3	TGGCTACACCTAGTTCTCTTC	21	LT934114.1	+	634181110	634181254	gctgccatacgctacgaggcAGAGAACGGGATGCAGCCAAGgatgacttgccggctcctggtgttgggagttcgttgagccttaagagttagccggcaagttgtcctTGGCTACACCTAGTTCTCTTCttctggtgtttggccct	24	bdi-MIR169f,bdi-MIR169c,zma-MIR169c,zma-MIR169r,gma-MIR169v,mtr-MIR169g,mtr-MIR169l,ptc-MIR169e,mdm-MIR169h,mdm-MIR169j,ppe-MIR169c,mes-MIR169b,mes-MIR169c,mes-MIR169f,mes-MIR169g,vvi-MIR169w,vvi-MIR169c,vvi-MIR169d,vvi-MIR169a,csi-MIR169k,csi-MIR169g,csi-MIR169m,cme-MIR169f,cme-MIR169h,	bdi-MIR169c	ttgccatacgctaagaggcagagaaggggatgCAGCCAAGGATGACTTGCCGGctcctggtgttgggggaattgcagctttgttgagccttgagttagccGGCAGGTTGTCCTTGGCTACacctagttctcttcttctggtgtttggccct	bdi-MIR169c-p3	TGGCTACacctagttctcttc	3'	New	G2	...((((.((((((.((((.((((((((((.((.(((((((((..((((((((((((((......))).((((...))))..........)))))))))))..))))))))).))))).))))))).)))))))))).))))...	139	55.2	-78.9	1	806.342	760.016	680.203	708.432	high
30	40	30-40	osa-miR169p_L+2R-2_1ss16A-	TGTAGCCAAGGACAACTTGCC	21	LT934114.1	-	634181062	634181173	agaagagaactaggTGTAGCCAAGGACAACTTGCCggctaactcttaaggctcaacgaactcccaacaccaggagccggCAAGTCATCCTTGGCTGCATCccgttctctgcc	2	osa-MIR169p,ptc-MIR169ac,	osa-MIR169p	gagcaaggtgTAGCCAAGGACAAACTTGCCGGatcaacagagaaggactgccagtctccggccaattaattaacctcgccgtcggccatcgccggccggcaagtcatccttggctgcatcctgctc	osa-miR169p	TAGCCAAGGACAAACTTGCCGG	5'	Diff	G2	...(((((((..((((((((((((((..(((((((((((.........((............)).........)))))))))))..))))))))))))))..)))))))...	106	54.5	-57.3	0.9	6.21059	5.67882	9.15818	0	low
30	41	30-41	osa-MIR169p-p3	CAAGTCATCCTTGGCTGCATC	21	LT934114.1	-	634181062	634181173	agaagagaactaggTGTAGCCAAGGACAACTTGCCggctaactcttaaggctcaacgaactcccaacaccaggagccggCAAGTCATCCTTGGCTGCATCccgttctctgcc	2	osa-MIR169p,ptc-MIR169ac,	osa-MIR169p	gagcaaggtgTAGCCAAGGACAAACTTGCCGGatcaacagagaaggactgccagtctccggccaattaattaacctcgccgtcggccatcgccggccggcaagtcatccttggctgcatcctgctc	osa-MIR169p-p3	caagtcatccttggctgcatc	3'	New	G2	...(((((((..((((((((((((((..(((((((((((.........((............)).........)))))))))))..))))))))))))))..)))))))...	106	54.5	-57.3	0.9	8.28079	14.1971	12.4884	17.9805	middle
31	42	31-42	zma-MIR169a-p5	CTCGGGGACTATGGTGCAGCC	21	LT934116.1	+	249254972	249255129	cttggccgtcgcctagcatcaggCTCGGGGACTATGGTGCAGCCaaggatgacttgccgatcgaacaatgatacatcaccatcatatacattgggaacGATCGGCGAGTTGTTCTTGGCtacatcttagctcctgctcctcatgtcaggccggcctgc	3	bdi-MIR169a,zma-MIR169a,vvi-MIR169f,	zma-MIR169a	taggctcggggactatggtgCAGCCAAGGATGACTTGCCGAtcgatgtgacgcctcttgatctcgtcgtcgtcagatcgtcgccgatcatcGGCAAGTTGTTCTTGGCTACAccgtggctcctgctcctg	zma-MIR169a-p5	ctcggggactatggtgCAGCC	5'	New	G2	...(((((..((((..(((.(((..((((..(((.((((.(((((((((..((((((((((((..((((((((...........))).)))))....))))))))))))..))))))))).)))).)))..))))..))).)))..)))))))))...	152	54.4	-83.3	1	7.24569	18.9294	16.6512	17.9805	middle
31	43	31-43	bdi-MIR169a-p3	GATCGGCGAGTTGTTCTTGGC	21	LT934116.1	+	249254972	249255129	cttggccgtcgcctagcatcaggCTCGGGGACTATGGTGCAGCCaaggatgacttgccgatcgaacaatgatacatcaccatcatatacattgggaacGATCGGCGAGTTGTTCTTGGCtacatcttagctcctgctcctcatgtcaggccggcctgc	3	bdi-MIR169a,zma-MIR169a,vvi-MIR169f,	bdi-MIR169a	ggaagggtaggatacgtttttgcttgcccgtggccgcgctaacattaggcttggggactatggtgCAGCCAAGGATGACTTGCCGAtcgaaacgatgcacaatatgcatcgatcGGCGAGTTGTTCTTGGCTACAtcttagctcctgcccctcatgttaggccggcatgcggtggtatgta	bdi-MIR169a-p3	gatcGGCGAGTTGTTCTTGGC	3'	New	G2	...(((((..((((..(((.(((..((((..(((.((((.(((((((((..((((((((((((..((((((((...........))).)))))....))))))))))))..))))))))).)))).)))..))))..))).)))..)))))))))...	152	54.4	-83.3	1	59.0006	53.9488	52.4514	49.1467	middle
32	44	32-44	cme-MIR169j-p5_1ss9AT	ATAGCCAATAATGACTTGCC	20	LT934117.1	-	487247472	487247627	gagagcctcccttcatctgATAGCCAAGAATGACTTGCCtatgcaatgcctctgctaactgatccatctcaccatcggctgggaagcccctgtgatggatgcagtttgtgtggttgcatggGTGGGTCTTCTTGGCTAACCagaggggctctcatc	8	bdi-MIR169d,cme-MIR169j,cme-MIR169i,cme-MIR169m,cme-MIR169c,cme-MIR169l,cme-MIR169b,cme-MIR169a,	cme-MIR169j	attgtttgaTAGCCAAAAATGACTTGCCTGctaattcgattagcaaaagagatctaaatttattacttagaacttgaatgagcttcattttcaggcagtctttttggctaatctaacaag	cme-MIR169j-p5	aTAGCCAAAAATGACTTGCC	5'	New	G2	(((((((((......((((.((((((((((.((((..((((((((..(((...((.((((((((((((.((.....((((....))))..)).))))))).))))).))..)))))))))))..))))))))))))))..)))))))))))))...	153	53.2	-84.2	1	0	0	5.82793	0	low
32	45	32-45	bdi-MIR169d-p3_1ss18GA	GTGGGTCTTCTTGGCTAACC	20	LT934117.1	-	487247472	487247627	gagagcctcccttcatctgATAGCCAAGAATGACTTGCCtatgcaatgcctctgctaactgatccatctcaccatcggctgggaagcccctgtgatggatgcagtttgtgtggttgcatggGTGGGTCTTCTTGGCTAACCagaggggctctcatc	8	bdi-MIR169d,cme-MIR169j,cme-MIR169i,cme-MIR169m,cme-MIR169c,cme-MIR169l,cme-MIR169b,cme-MIR169a,	bdi-MIR169d	atggagatggagagcctcccttgattttggTAGCCAAGAATGACTTGCCTAtgcttgccctctgctaaccagctagccatgcatggtaaccaatggacaaatttcttgtggttggcgtggttagtgtggttgcatgggtgggtcttcttggctagccagagcggctctcatccaccatgccaggcca	bdi-MIR169d-p3	gtgggtcttcttggctagcc	3'	New	G2	(((((((((......((((.((((((((((.((((..((((((((..(((...((.((((((((((((.((.....((((....))))..)).))))))).))))).))..)))))))))))..))))))))))))))..)))))))))))))...	153	53.2	-84.2	1	18.6318	10.4112	74.098	49.1467	middle
33	46	33-46	osa-miR169n	TAGCCAAGAATGACTTGCCTA	21	LT934118.1	-	115766098	115766253	gagagcctcctttcatccggTAGCCAAGAATGACTTGCCTAtgcaatgcctctgctaactgatccatctcaccatcggctgggaagcccctgtgatggatgcagtttgtgtggttgcatggGTGGGTCTTCTTGGCTAGCCagagtggctctcatc	6	osa-MIR169o,osa-MIR169n,bdi-MIR169d,sbi-MIR169i,zma-MIR169o,csi-MIR169p,	osa-MIR169n	ctccctttggTAGCCAAGAATGACTTGCCTAtgtgttttgccttgtgttggctcatccatccatctatcagccgttgcagatttgcagtggcagattaaagggtttcagaaagaaattcttgtgatggatgtgcaatgtggctgcatgggccggtcttcttggctagccagagtggc	osa-miR169n	TAGCCAAGAATGACTTGCCTA	5'	Per	G2	(((((((..((((.....((((((((((((.((((..((((((((..(((...((.((((((((((((.((.....((((....))))..)).))))))).))))).))..)))))))))))..)))))))))))))).)))))).)))))))...	153	53.8	-81.4	1	0	6.62529	18.3164	0	middle
33	47	33-47	bdi-MIR169d-p3	GTGGGTCTTCTTGGCTAGCC	20	LT934118.1	-	115766098	115766253	gagagcctcctttcatccggTAGCCAAGAATGACTTGCCTAtgcaatgcctctgctaactgatccatctcaccatcggctgggaagcccctgtgatggatgcagtttgtgtggttgcatggGTGGGTCTTCTTGGCTAGCCagagtggctctcatc	6	osa-MIR169o,osa-MIR169n,bdi-MIR169d,sbi-MIR169i,zma-MIR169o,csi-MIR169p,	bdi-MIR169d	atggagatggagagcctcccttgattttggTAGCCAAGAATGACTTGCCTAtgcttgccctctgctaaccagctagccatgcatggtaaccaatggacaaatttcttgtggttggcgtggttagtgtggttgcatgggtgggtcttcttggctagccagagcggctctcatccaccatgccaggcca	bdi-MIR169d-p3	gtgggtcttcttggctagcc	3'	New	G2	(((((((..((((.....((((((((((((.((((..((((((((..(((...((.((((((((((((.((.....((((....))))..)).))))))).))))).))..)))))))))))..)))))))))))))).)))))).)))))))...	153	53.8	-81.4	1	28.9828	43.5376	119.056	61.1337	middle
34	48	34-48	far-MIR169-p5_1ss6CT	AAGGGTCTTACCTCTGATAGCC	22	LT934123.1	+	258463163	258463343	agaagagagcaagccttacatggctgcAAGGGTCTTACCTCTGATAGCCaaggatgacttgcctatgtcttcatccatgttcaatgcttcattagccttggcgtgggttctcatgGGCAGTCGCCTTGGCTAGCctgagtggctcttgctgcttatgcaaggctgaatttggctctctgta	5	osa-MIR169i,osa-MIR169k,sbi-MIR169g,zma-MIR169j,far-MIR169,	far-MIR169	ggcacgagggcaaagccttacatggctgcaagggccttacctctgaTAGCCAAGGATGACTTGCCTAtgtcttcttcctccctcagatgcctaattagccttggaggtgtggggtctcatgggcagtcaccttggctagcctgagtggct	far-MIR169-p5	aagggccttacctctgaTAGCC	5'	New	G2	...(((((((.((((((.((((((.(((((((((....(((...(((((((((.(((((.(((((((.....((((((((.(((.(((.....))).)))))))))))...)))))))))))))))))))))....))).))))))))).))).))).)))))).......)))))))...	175	50.3	-88.2	1	0	8.51823	11.6559	10.7883	middle
34	49	34-49	zma-miR169i-3p_R+1_1ss8TG	GGCAGTCGCCTTGGCTAGT	19	LT934123.1	+	258463163	258463343	agaagagagcaagccttacatggctgcAAGGGTCTTACCTCTGATAGCCaaggatgacttgcctatgtcttcatccatgttcaatgcttcattagccttggcgtgggttctcatgGGCAGTCGCCTTGGCTAGCctgagtggctcttgctgcttatgcaaggctgaatttggctctctgta	5	osa-MIR169i,osa-MIR169k,sbi-MIR169g,zma-MIR169j,far-MIR169,	zma-MIR169j	gcgataagagtctgtccagaTAGCCAAGGATGACTTGCCTGtggcttcttggcttggcttggctcgggcaaaaccttgtgcacgttttattgctcgcctcgtggcctcgatcacaGGCAGTCTCCTTGGCTAGtccgggcgggccccttat	zma-miR169i-3p	GGCAGTCTCCTTGGCTAG	3'	Diff	G2	...(((((((.((((((.((((((.(((((((((....(((...(((((((((.(((((.(((((((.....((((((((.(((.(((.....))).)))))))))))...)))))))))))))))))))))....))).))))))))).))).))).)))))).......)))))))...	175	50.3	-88.2	1	9.31589	8.51823	9.15818	14.3844	middle
35	50	35-50	osa-miR169n_R-2	TAGCCAAGAATGACTTGCC	19	LT934113.1	+	756800106	756800280	gcagagagcaagccttacatggctgcaagggccttatctttgaTAGCCAAGAATGACTTGCCtgtgtcatgttccccctcaaggcagcttaattggccttggggtgtggtttcatgggcagtcttcttggctagcctgagtggctcctgccgcccatgctaggctgtctctttca	6	osa-MIR169o,osa-MIR169n,bdi-MIR169d,sbi-MIR169i,zma-MIR169o,gma-MIR169j,	osa-MIR169n	ctccctttggTAGCCAAGAATGACTTGCCTAtgtgttttgccttgtgttggctcatccatccatctatcagccgttgcagatttgcagtggcagattaaagggtttcagaaagaaattcttgtgatggatgtgcaatgtggctgcatgggccggtcttcttggctagccagagtggc	osa-miR169n	TAGCCAAGAATGACTTGCCTA	5'	Diff	G2	..((((((..(((((..((((((.(((.(((((...((.....((((((((((.((((.(((..((.......((.(((((((((..........)))))))))...))...))..)))))))))))))))))....))..))))).))).))).)))..)))))..))))))..	171	53.7	-83.3	0.9	0	5.67882	9.15818	0	low
36	51	36-51	osa-miR169n_R+1_1ss21AG	TAGCCAAGAATGACTTGCCTGA	22	LT934114.1	+	763111983	763112157	agcagagagaaagccttacatgtctagaggggccttatctctgaTAGCCAAGAATGACTTGCCTGTgtcttgttcctccctcaaggcttaattggccttggggtgtggtttcatgggcagtcttcttggctagcctgagtggctcctgccgcccatgctaggctgtctctttcat	19	osa-MIR169o,osa-MIR169n,bdi-MIR169d,sbi-MIR169i,zma-MIR169o,gma-MIR169j,ath-MIR169l,ath-MIR169j,ath-MIR169i,ath-MIR169n,aly-MIR169l,aly-MIR169i,aly-MIR169j,mes-MIR169y,mes-MIR169q,mes-MIR169w,csi-MIR169i,csi-MIR169l,cas-MIR169g,	osa-MIR169n	ctccctttggTAGCCAAGAATGACTTGCCTAtgtgttttgccttgtgttggctcatccatccatctatcagccgttgcagatttgcagtggcagattaaagggtttcagaaagaaattcttgtgatggatgtgcaatgtggctgcatgggccggtcttcttggctagccagagtggc	osa-miR169n	TAGCCAAGAATGACTTGCCTA	5'	Diff	G2	...(((((((.(((((..((((.....(((((((....(((...((((((((((.(((.((((..((.......((..((((((((((.....))))))))))...))...))..)))))))))))))))))....))).)))))))......))))..))))).)))))))...	169	52	-84.3	0.9	33.1231	38.8053	26.642	14.3844	middle
37	52	37-52	zma-MIR169k-p3_2ss15CT19TC	TTGGCTAGCCCGAGTGGCCCTC	22	LT934120.1	+	478571157	478571300	acgagggcttcttctggtagccaaggatgacttgcctgtggatatatagcttgatcgattgcagttacatctctgcatgtatatatgtgatctctcactatgtacaacaggcagtctccTTGGCTAGCCCGAGTGGCCCTCatc	1	zma-MIR169k,	zma-MIR169k	cgatgagagcactgctctggTAGCCAAGGATGACTTGCCTGtggcctccatcagtcgcagaggacgctgttcttctgcttgtggttgtcgatcgcaGGCAGTCTCCTTGGCTAGcccgagcggctctcatcca	zma-MIR169k-p3	TTGGCTAGcccgagcggctctc	3'	New	G2	..(((((((..(((.((((((((((((.((((.((((((...(((((((..(((..(((..((..(((((......)))))....))..)))..))))))))))..)))))))))))))))))))).)).))).)))))))...	139	47.9	-70	1	8.28079	10.4112	0	0	middle
38	53	38-53	ppe-MIR169a-p3_1ss9GT	GGCAAGTTTTCTTTGGCTACA	21	LT934121.1	+	537086841	537086990	gaaatcatccaaggtctcgcatgtggggatgaggtgctcctgtttgtgtagccaaggatgacttgccggccccttctccactcgaggtcGGCAAGTTTTCTTTGGCTACAtgatagcctcgttctctcatgcaagaccttagatggtgta	6	ppe-MIR169a,ppe-MIR169b,vvi-MIR169g,csi-MIR169g,bna-MIR169b,ghr-MIR169b,	ppe-MIR169a	agtctcagagtgtttacatgaagcacaagagattggattgCAGCCAAGGATGACTTGCCGGcatttacagtactcttgctttatgcagttgaggtttgccggcaagttgtctttggctacattttgctctcttcttctcatgtcagcctctgagact	ppe-MIR169a-p3	ggcaagttgtctttggctaca	3'	New	G2	...((((((.(((((((.(((((.(((((((((((........(..((((((((((((..(((((((((((...((.......)))))))))))))..))))))))))))..)..))))))))))).))))).))))))).))))))...	144	51.3	-85.5	1.1	1779.33	1419.71	1652.63	1338.95	high
39	54	39-54	bna-MIR169b-p3	GGCAAGTTTTCCTTGGCTACA	21	LT934122.1	+	569503509	569503658	gaaatcgtccaaggtctcgcatgtggggatgaggtgctcctgtttgtgtagccaaggatgacttgccggcgccttctccactcgaggtcGGCAAGTTTTCTTTGGCTACAtgatagcctcgttctctcatgcaagaccttagatggtgta	4	ppe-MIR169a,ppe-MIR169b,vvi-MIR169g,bna-MIR169b,	bna-MIR169b	gtgaccaaagtagtgtgCAGCCAAGGATGACTTGCCGAtttgaaatatatttttaatactttactaagacatcttttcagtttcaaatttgtcttggagaggctaggaagaaattacaatttatttcgtagtttaaagaaaaaatatgatcggcaagttttccttggctacatgtttctttgtgtcgc	bna-MIR169b-p3	ggcaagttttccttggctaca	3'	New	G2	...((((((.(((((((.(((((.(((((((((((........(..((((((((((((..((((((((..(((((........)))))))))))))..))))))))))))..)..))))))))))).))))).))))))).))))))...	144	52	-84	1.1	130.422	159.954	280.573	200.183	middle
40	55	40-55	bdi-miR169k-3p	GGGCAAGTCAGCCTGGCTACC	21	LT934124.1	-	47918919	47919040	taagaggccatcttcggtagccaaggatgatttgcctgtgaaccgactggctgagaggcgaactctcggcgcacccgagaggttccacGGGCAAGTCAGCCTGGCTACCcgagtgcctcgta	2	bdi-MIR169k,ata-MIR169b,	bdi-MIR169k	tctttgcatggaagtaggaggccatctttgaTAGCCAAGGATGATTTGCCTGTaaaaccgattgtcgtcgcctctcggtgccgttccaggcactcgaagggagggcggcagcaacaggttctatGGGCAAGTCAGCCTGGCTACCcgagtacctcttacccatattccatgcca	bdi-miR169k-3p	GGGCAAGTCAGCCTGGCTACC	3'	Per	G2	...(((((...((..(((((((.(((.(((((((((((((((((...((((((((((.....)))))))).)).......)))).))))))))))))).))))))))))..)).)))))...	116	59.8	-69.3	0.9	0	5.67882	25.8094	11.987	middle
41	56	41-56	osa-miR171e-5p_2ss2GA21AG	TATTGGCTCGGCTCACTCAGG	21	LT934111.1	+	359526947	359527065	caaatgaaatcgcagctgcggTATTGGCTCGGCTCACTCAGGtcatcgtgttgcagaagcatatgcttctcggtataatcTGATTGAGCCGCGCCAATATCTCAgtgccatttcatcag	13	osa-MIR171e,sbi-MIR171d,sbi-MIR171i,zma-MIR171d,zma-MIR171e,gma-MIR171d,ath-MIR171a,mdm-MIR171c,mdm-MIR171e,aly-MIR171a,cme-MIR171e,bra-MIR171e,bna-MIR171f,	osa-MIR171e	tggtagctatgaTGTTGGCTCGGCTCACTCAGAcggcattggcgtgatgcaaagcatgcatgcgtgcttgctagctcacttgtgtttcTGATTGAGCCGTGCCAATATCttagtgctct	osa-miR171e-5p	TGTTGGCTCGGCTCACTCAGA	5'	Diff	G2	...(((((((.(((.(((.(((((((((.(((((((.((((((....(((..(.((((((....)))))))..))).)))))).))))))).))))))))).)))))).)))))))...	113	48.7	-59.2	1	1118.94	1133.87	1175.58	1094.41	high
41	57	41-57	osa-miR171b_R+3_1ss12TC	TGATTGAGCCGCGCCAATATCCCA	24	LT934111.1	+	359526947	359527065	caaatgaaatcgcagctgcggTATTGGCTCGGCTCACTCAGGtcatcgtgttgcagaagcatatgcttctcggtataatcTGATTGAGCCGCGCCAATATCTCAgtgccatttcatcag	13	osa-MIR171e,sbi-MIR171d,sbi-MIR171i,zma-MIR171d,zma-MIR171e,gma-MIR171d,ath-MIR171a,mdm-MIR171c,mdm-MIR171e,aly-MIR171a,cme-MIR171e,bra-MIR171e,bna-MIR171f,	osa-MIR171e	tggtagctatgaTGTTGGCTCGGCTCACTCAGAcggcattggcgtgatgcaaagcatgcatgcgtgcttgctagctcacttgtgtttcTGATTGAGCCGTGCCAATATCttagtgctct	osa-miR171b	TGATTGAGCCGTGCCAATATC	3'	Diff	G2	...(((((((.(((.(((.(((((((((.(((((((.((((((....(((..(.((((((....)))))))..))).)))))).))))))).))))))))).)))))).)))))))...	113	48.7	-59.2	1	47.6145	58.6812	9.99074	16.7818	middle
42	58	42-58	osa-miR171e-5p_2ss2GA21AC	TATTGGCTCGGCTCACTCAGC	21	LT934112.1	+	388291063	388291181	gaaatgaaatcgcagctgcggTATTGGCTCGGCTCACTCAGGtcatcgtgttgcagaagcatatgcttctcggtataatctgattgagccgcgccaatatctcagtgccatttcatcag	6	osa-MIR171e,sbi-MIR171i,sbi-MIR171d,zma-MIR171e,zma-MIR171d,gma-MIR171d,	osa-MIR171e	tggtagctatgaTGTTGGCTCGGCTCACTCAGAcggcattggcgtgatgcaaagcatgcatgcgtgcttgctagctcacttgtgtttcTGATTGAGCCGTGCCAATATCttagtgctct	osa-miR171e-5p	TGTTGGCTCGGCTCACTCAGA	5'	Diff	G2	...(((((((.(((.(((.(((((((((.(((((((.((((((....(((..(.((((((....)))))))..))).)))))).))))))).))))))))).)))))).)))))))...	113	48.7	-59.2	1	6.21059	5.67882	16.6512	11.987	middle
43	59	43-59	mdm-miR171i_R+1	TGAGCCGAACCAATATCACTCT	22	LT934114.1	-	594188272	594188379	agagaagaagaagacatgctggtattgtttcggctcatatcctcgtcgagcacatcgtcggatgagatgTGAGCCGAACCAATATCACTCAtgtattcttccttcaga	3	mdm-MIR171i,nta-MIR479b,lus-MIR171h,	mdm-MIR171i	tgcaaaagcaaacatggtgtgatattggttttggctcatatctctgataattagcttatcttcgatcataaatcgtcatgatgcacaacaaagactagtactacgtactctttgagaTGAGCCGAACCAATATCACTCttgtatgcttctttgca	mdm-miR171i	TGAGCCGAACCAATATCACTC	3'	Diff	G2	...(((((((((.(((((.((((((((.(((((((((((((.(((((..((.....))..)))))))))))))))))).))))))))..))))).)))))).)))...	102	45.4	-52	1.1	25.8775	29.3406	38.2978	26.3714	middle
44	60	44-60	mtr-miR171c_R+1_1ss21TC	TGATTGAGCCGTGCCAATATCC	22	LT934118.1	+	54232552	54232675	tctggccgggagagtccgatgttggcatggctcaatcaattcgagtgggcagcgatcgaggcgtgatatgattgtttaactcgatcTGATTGAGCCGTGCCAATATCGcaagctccttgcctag	5	mtr-MIR171c,mes-MIR171k,mes-MIR171g,rco-MIR171c,rco-MIR171e,	mtr-MIR171c	attgagatattggcttggttcactcagaagaaacaaaaaataacactacttgtgaatgttttgattttgattttgatttTGATTGAGCCGTGCCAATATTtcaaa	mtr-miR171c	TGATTGAGCCGTGCCAATATT	3'	Diff	G2	...(((..((((....((((((((((((((((((((((..((((((....((((((((..........))))))))..))))))..))))))))))))))))))))))....))))..)))...	118	52.4	-68.3	1.1	36.2284	42.5912	28.3071	26.3714	middle
45	61	45-61	gma-miR171e_L+1	ATGATTGAGCCGTGCCAATATC	22	LT934123.1	-	561026137	561026236	atggagggagcgatattggtgaggttcaatccgatgctaggttttacaactgtggtaagaccagtatCTGATTGAGCCGTGCCAATATCtctccctcgct	5	gma-MIR171u,gma-MIR171e,mes-MIR171g,mes-MIR171k,rco-MIR171e,	gma-MIR171e	acatggggatgttggacggttcaatcaaatcaaatctcctaatggctgggtcctttggtaTGATTGAGCCGTGCCAATATCaaatcctgc	gma-miR171e	TGATTGAGCCGTGCCAATATC	3'	Diff	G2	...(((((((.(((((((((..(((((((((.((((((.((((((((.......)))))))))))))).)))))))))..))))))))).)))))))...	94	48	-60.3	1.3	12.4212	4.73235	6.66049	0	middle
46	62	46-62	vvi-miR172d_L-2R+1	AGAATCTTGATGATGCTGCATT	22	LT934121.1	-	602002435	602002562	cacagtcggttcttgcaggtgcagcaccaccaagattcacatcggatccgtcgtcgtaaattaaatttatgcgacgcgccaggtgatgAGAATCTTGATGATGCTGCATCagcaggcactcgactcga	3	vvi-MIR172d,nta-MIR172i,lus-MIR172a,	vvi-MIR172d	gttagctgatgcagcatcatcaagattcacacccaatggaagggcagtgatgcaatctctgccaaagattttgagaTGAGAATCTTGATGATGCTGCATtcgcagtgaa	vvi-miR172d	TGAGAATCTTGATGATGCTGCAT	3'	Diff	G2	...(((((((.(((((.(((((((((.((.((((((((.((((((...(((((.(((((((...))))))))))))..))....)))).)))))))).)).))))))))).))))).)).)))))...	122	50.8	-60.3	0.9	6.21059	6.62529	0	0	low
47	63	47-63	mtr-miR172b_L+1	AAGAATCTTGATGATGCTGCAT	22	LT934122.1	+	679135006	679135131	cacagtcggttcttgcaggtgcagcaccaccaagattcacatcgcatccgtcgtaaaattaaatttatgcgacgcgccagatgatGAGAATCTTGATGATGCTGCATcagcaggcactcgactcga	1	mtr-MIR172b,	mtr-MIR172b	tgtttgcagatgtagcatcatcaagattcatatgtgaatgatgcagagtggaactgctaatatttcaattgatcttttgaaataAGAATCTTGATGATGCTGCATcagccatat	mtr-miR172b	AGAATCTTGATGATGCTGCAT	3'	Diff	G2	...(((((((.(((((.(((((((((.((.((((((((.((((((...(((((((.((......)).))))))).)).....)))).)))))))).)).))))))))).))))).)).)))))...	120	49.2	-56.5	0.9	6.21059	0	5.82793	0	low
48	64	48-64	gma-miR390a-5p_R+1	AAGCTCAGGAGGGATAGCGCCA	22	LT934120.1	-	649132995	649133146	tagggaacaatccttgAAGCTCAGGAGGGATAGCGCCTaggtttattgcaaccaacaagagagaccggccggcccgccggctggctcttggtggttcatcgatctgttcgtccgaagcgctatctatcctgagctccacggtttgttcttac	46	gma-MIR390g,gma-MIR390a,gma-MIR390f,gma-MIR390e,gma-MIR390c,ath-MIR390b,ath-MIR390a,mtr-MIR390,ptc-MIR390a,ptc-MIR390c,mdm-MIR390a,mdm-MIR390e,mdm-MIR390f,mdm-MIR390c,mdm-MIR390d,mdm-MIR390b,lja-MIR390a,lja-MIR390b,aly-MIR390b,aly-MIR390a,ppe-MIR390,mes-MIR390b,mes-MIR390,vvi-MIR390,nta-MIR390b,nta-MIR390c,csi-MIR390a,csi-MIR390b,lus-MIR390d,lus-MIR390b,lus-MIR390a,cme-MIR390a,cme-MIR390b,sly-MIR…	gma-MIR390c	tgtaAAGCTCAGGAGGGATAGCGCCatggatgatctcttctccactcttgatcttctcttgCGCTATCCATCCTGAGTTTCatggcttct	gma-miR390a-5p	AAGCTCAGGAGGGATAGCGCC	5'	Diff	G2	...(((((((.((.((.(((((((((..((((((((.((((((...((.(((((.((((((...((((((((....)))))))))))))).)))))))..)))))).((....)).))))))))..))))))))).)).)).)))))))...	146	54.6	-79.7	1	11.3861	14.1971	4.99537	10.7883	middle
49	65	49-65	osa-miR393a_L+1R+2	TTCCAAAGGGATCGCATTGATCCA	24	LT934113.1	+	764146705	764146798	agtggaggaTTCCAAAGGGATCGCATTGATCCAtctctccgtaaccggcgctcaagatcgatggaTCAGTGCAATCCCTCTGGAATTCtcccct	4	osa-MIR393b,zma-MIR393b,zma-MIR393a,cme-MIR393c,	osa-MIR393b	tcggcctgaggaaactagtggaggacTCCAAAGGGATCGCATTGATCtggctagctatctcgatcgatcgcctcatcgatcgacgacgacgtgcgtgatcgaTCAGTGCAATCCCTTTGGAATtttcctctt	osa-miR393a	TCCAAAGGGATCGCATTGATC	5'	Diff	G2	((.(((((((((((.((((((.(((((((((((((((((((....)))......)))..))))))))))))).)))))).))))))))))).))	94	52.1	-52.7	1.1	16.5616	0	0	0	middle
49	66	49-66	osa-miR393b-3p_R+2_1ss15TC	TCAGTGCAATCCCTCTGGAATTT	23	LT934113.1	+	764146705	764146798	agtggaggaTTCCAAAGGGATCGCATTGATCCAtctctccgtaaccggcgctcaagatcgatggaTCAGTGCAATCCCTCTGGAATTCtcccct	4	osa-MIR393b,zma-MIR393b,zma-MIR393a,cme-MIR393c,	osa-MIR393b	tcggcctgaggaaactagtggaggacTCCAAAGGGATCGCATTGATCtggctagctatctcgatcgatcgcctcatcgatcgacgacgacgtgcgtgatcgaTCAGTGCAATCCCTTTGGAATtttcctctt	osa-miR393b-3p	TCAGTGCAATCCCTTTGGAAT	3'	Diff	G2	((.(((((((((((.((((((.(((((((((((((((((((....)))......)))..))))))))))))).)))))).))))))))))).))	94	52.1	-52.7	1.1	0	0	0	8.3909	low
50	67	50-67	osa-miR393a_L+2R-1	CTTCCAAAGGGATCGCATTGAT	22	LT934116.1	-	46996195	46996306	cttggggaagCATCCAAAGGGATCGCATTGATccttccatccatggtgctggtggcggtcatcaatcgaccggctcgacggATCATGCGATCCTTTTGGAAGcttcctctag	54	osa-MIR393b,osa-MIR393a,bdi-MIR393b,bdi-MIR393a,sbi-MIR393b,sbi-MIR393a,zma-MIR393c,zma-MIR393a,gma-MIR393i,gma-MIR393c,gma-MIR393j,gma-MIR393h,gma-MIR393e,gma-MIR393a,gma-MIR393k,gma-MIR393d,gma-MIR393f,gma-MIR393g,ath-MIR393b,ath-MIR393a,mtr-MIR393a,mtr-MIR393b,ptc-MIR393b,ptc-MIR393a,ptc-MIR393c,mdm-MIR393h,mdm-MIR393g,mdm-MIR393a,mdm-MIR393f,mdm-MIR393b,mdm-MIR393c,mdm-MIR393d,mdm-MIR393e,aly…	osa-MIR393a	tggggaagcaTCCAAAGGGATCGCATTGATCcttcatcgctctcgctcgcttccatggcggtcgtcgtctacaagcagcttgacggatcatgcgatccttttggaggcttcctct	osa-miR393a	TCCAAAGGGATCGCATTGATC	5'	Diff	G2	...((((((((.((((((((((((((((.(((((..(((.(((......))))))(((((.......))))).......))))))))))))))))))))).))))))))...	106	54.5	-62	1	5.17549	4.73235	4.16281	0	low
50	68	50-68	osa-MIR393a-p3_1ss20GA	ATCATGCGATCCTTTTGGAAG	21	LT934116.1	-	46996195	46996306	cttggggaagCATCCAAAGGGATCGCATTGATccttccatccatggtgctggtggcggtcatcaatcgaccggctcgacggATCATGCGATCCTTTTGGAAGcttcctctag	54	osa-MIR393b,osa-MIR393a,bdi-MIR393b,bdi-MIR393a,sbi-MIR393b,sbi-MIR393a,zma-MIR393c,zma-MIR393a,gma-MIR393i,gma-MIR393c,gma-MIR393j,gma-MIR393h,gma-MIR393e,gma-MIR393a,gma-MIR393k,gma-MIR393d,gma-MIR393f,gma-MIR393g,ath-MIR393b,ath-MIR393a,mtr-MIR393a,mtr-MIR393b,ptc-MIR393b,ptc-MIR393a,ptc-MIR393c,mdm-MIR393h,mdm-MIR393g,mdm-MIR393a,mdm-MIR393f,mdm-MIR393b,mdm-MIR393c,mdm-MIR393d,mdm-MIR393e,aly…	osa-MIR393a	tggggaagcaTCCAAAGGGATCGCATTGATCcttcatcgctctcgctcgcttccatggcggtcgtcgtctacaagcagcttgacggatcatgcgatccttttggaggcttcctct	osa-MIR393a-p3	atcatgcgatccttttggagg	3'	New	G2	...((((((((.((((((((((((((((.(((((..(((.(((......))))))(((((.......))))).......))))))))))))))))))))).))))))))...	106	54.5	-62	1	10.351	4.73235	4.99537	0	middle
51	69	51-69	osa-miR393a_R+1	TCCAAAGGGATCGCATTGATCC	22	LT934115.1	-	29599395	29599506	cttggggaagcaTCCAAAGGGATCGCATTGATCCttccatccatggtgttgatggctgtcatcaatcaaccggctcgacagatcatgcgatccttttggaagcttcctctag	37	osa-MIR393a,bdi-MIR393a,sbi-MIR393a,zma-MIR393b,gma-MIR393c,gma-MIR393e,gma-MIR393a,gma-MIR393d,gma-MIR393f,gma-MIR393g,ath-MIR393b,ath-MIR393a,mtr-MIR393a,mtr-MIR393b,ptc-MIR393b,ptc-MIR393a,mdm-MIR393h,mdm-MIR393g,stu-MIR393,aly-MIR393a,aly-MIR393b,ppe-MIR393a,mes-MIR393b,mes-MIR393a,vvi-MIR393b,vvi-MIR393a,csi-MIR393c,csi-MIR393a,lus-MIR393a,lus-MIR393c,cme-MIR393b,cme-MIR393c,cme-MIR393a,sly-…	osa-MIR393a	tggggaagcaTCCAAAGGGATCGCATTGATCcttcatcgctctcgctcgcttccatggcggtcgtcgtctacaagcagcttgacggatcatgcgatccttttggaggcttcctct	osa-miR393a	TCCAAAGGGATCGCATTGATC	5'	Diff	G2	...((((((((.((((((((((((((((.((((..((...((..((((((((((.....)))))))..)))))...))..)))))))))))))))))))).))))))))...	106	50	-57.1	1	11.3861	0	7.49305	5.9935	middle
52	70	52-70	gma-miR395h_L-1	TGAAGTGTTTGGGAGAACTC	20	LT934113.1	-	741587977	741588078	cgagtttggcctcatcaggagttctcttgaagcacttcaggatgcatcttttcaagaacttttcTGAAGTGTTTGGGAGAACTCttggtgtcaccaagcatt	1	gma-MIR395h,	gma-MIR395h	ctgttggctgtctcctggagttcctctgaacgcttcatgtgaggggctagctattataaacgttataagccttctttcaATGAAGTGTTTGGGAGAACTCttgggctcaacca	gma-miR395h	ATGAAGTGTTTGGGAGAACTC	3'	Diff	G2	...((((((...(((((((((((((((..((.((((((((((....((((...))))....))))))))))))..)))))))))))))))...))))))...	96	44.1	-51.3	1.1	8.28079	8.51823	4.99537	0	low
53	71	53-71	ppe-miR395c_L-1R+2	TGAAGTGTTTGGGGGAACTCCA	22	LT934114.1	-	734341862	734341963	cacgtttggtattacctggagttcctttcgaacactttatggatcacctttccgagggctcacgTGAAGTGTTTGGGGGAACTCTAggtgtaaccaagcatt	1	ppe-MIR395l,	ppe-MIR395l	tcaggtgtcacctagagttcctctgaccacttcattgggaaatagtcttcttgtaactatacatcctaCTGAAGTGTTTGGGGGAACTCcaggtggcatttga	ppe-miR395c	CTGAAGTGTTTGGGGGAACTC	3'	Diff	G2	...(((((((..(((((((((((.((..(((((((((((((((...((((...))))..)).)))))))))))))..)))))))))))))..)))))))...	96	47.1	-52.8	1.1	9.31589	6.62529	0	0	low
54	72	54-72	bdi-miR395p-5p_1ss5CG	GTTTGCTGCAAGCACTTCACG	21	LT934114.1	-	734586793	734586951	cattctttcaaatgccattgtgaagtgtttgggggaactcttgctgatgccaaacttcattcaatgccagtcaagaaacaaaggagacggtcatcacaaagcatgtttggtcttaccatggGTTCGCTGCAAGCACTTCACGaggcattattagaaatg	1	bdi-MIR395p,	bdi-MIR395p	attgccatgaGTTTCCTGCAAGCACTTCACGaggcactatcgatcccaagggctactgTGAAGTGTTTGGAGGAACTCttggtgtcacc	bdi-miR395p-5p	GTTTCCTGCAAGCACTTCACG	3'	Diff	G2	..((((....((((((.((((((((((((((((.((((((.((.(((..((((((........(((((.(((.............))))).)))..........))))))..))).)).)))))).)).))))))))))))))))))))...))))...	154	43.4	-56.6	0.8	5.17549	6.62529	7.49305	0	low
55	73	55-73	osa-miR396e-5p	TCCACAGGCTTTCTTGAACTG	21	LT934113.1	-	755601838	755601968	tgcgcgggcatgctcTCCACAGGCTTTCTTGAACTGtgaactcgcgggcggattgtggcgctcccgccttctcttcggccgCCTCCGCCTGTTGATGGTTCAagaaagcccatggaaaccatgcccgcctc	13	tae-MIR396,osa-MIR396e,osa-MIR396f,bdi-MIR396b,bdi-MIR396a,sbi-MIR396e,sbi-MIR396d,zma-MIR396c,zma-MIR396d,ata-MIR396d,ata-MIR396a,ata-MIR396b,far-MIR396,	osa-MIR396f	gccatgctcTCCACAGGCTTTCTTGAACTGtgaactcgtgtgtgcatgctcctcatatattgttctagatcccatgcatgatgcatatcgatcgatctgatctgaattaggtcatcgatgcgcatctggatccccatcttgttgATAGTTCAAGAAAGTCCTTGGAAAacatggtg	osa-miR396e-5p	TCCACAGGCTTTCTTGAACTG	5'	Per	G2	...(((((((((...((((..(((((((((((((..(.(....(((((((((....((((.....(((........))))))))))))))))).)..)))))))))))))..))))...)))))))))...	125	61.8	-72.4	0.9	129681	116565	144920	134776	high
55	74	55-74	tae-MIR396-p3_1ss1TC	CCTCCGCCTGTTGATGGTTCA	21	LT934113.1	-	755601838	755601968	tgcgcgggcatgctcTCCACAGGCTTTCTTGAACTGtgaactcgcgggcggattgtggcgctcccgccttctcttcggccgCCTCCGCCTGTTGATGGTTCAagaaagcccatggaaaccatgcccgcctc	13	tae-MIR396,osa-MIR396e,osa-MIR396f,bdi-MIR396b,bdi-MIR396a,sbi-MIR396e,sbi-MIR396d,zma-MIR396c,zma-MIR396d,ata-MIR396d,ata-MIR396a,ata-MIR396b,far-MIR396,	tae-MIR396	ggctttcttgAACTGTGAACTCGCGGGGATGgggattccctggattgtggcgctcctgccttctcttcggccgtctccgcctgttgatggttcaagaaagccc	tae-MIR396-p3	tctccgcctgttgatggttca	3'	New	G2	...(((((((((...((((..(((((((((((((..(.(....(((((((((....((((.....(((........))))))))))))))))).)..)))))))))))))..))))...)))))))))...	125	61.8	-72.4	0.9	607.603	428.751	355.504	345.226	high
56	75	56-75	osa-miR396e-5p_R-1	TCCACAGGCTTTCTTGAACT	20	LT934114.1	+	759453121	759453264	aaagatgcgcgggcatgctcTCCACAGGCTTTCTTGAACTgtgaactcgcggggattgtggcgctgctgccttctcttcggccgcctccgcctgttgatggttcaagaAAGCCCATGGAAACCATGCCCgcctcctgtgtctgg	16	tae-MIR396,osa-MIR396e,osa-MIR396f,osa-MIR396h,osa-MIR396g,osa-MIR396d,bdi-MIR396b,bdi-MIR396a,sbi-MIR396e,sbi-MIR396d,zma-MIR396c,zma-MIR396d,ata-MIR396d,ata-MIR396a,ata-MIR396b,far-MIR396,	osa-MIR396f	gccatgctcTCCACAGGCTTTCTTGAACTGtgaactcgtgtgtgcatgctcctcatatattgttctagatcccatgcatgatgcatatcgatcgatctgatctgaattaggtcatcgatgcgcatctggatccccatcttgttgATAGTTCAAGAAAGTCCTTGGAAAacatggtg	osa-miR396e-5p	TCCACAGGCTTTCTTGAACTG	5'	Diff	G2	..(((..((((((((((...((((..(((((((((((((..(.(((..((((((...(((((((....))..........)))))))))))..))).)..)))))))))))))..))))...))))))))).....)..)))..	140	59	-73.7	0.9	4391.92	4607.42	6215.07	6381.88	high
56	76	56-76	ata-MIR396d-p3	AAGCCCATGGAAACCATGCCC	21	LT934114.1	+	759453121	759453264	aaagatgcgcgggcatgctcTCCACAGGCTTTCTTGAACTgtgaactcgcggggattgtggcgctgctgccttctcttcggccgcctccgcctgttgatggttcaagaAAGCCCATGGAAACCATGCCCgcctcctgtgtctgg	16	tae-MIR396,osa-MIR396e,osa-MIR396f,osa-MIR396h,osa-MIR396g,osa-MIR396d,bdi-MIR396b,bdi-MIR396a,sbi-MIR396e,sbi-MIR396d,zma-MIR396c,zma-MIR396d,ata-MIR396d,ata-MIR396a,ata-MIR396b,far-MIR396,	ata-MIR396d	gggcatgctcTCCACAGGCTTTCTTGAACTGtgaactcgcggggatggggattccctggattgtggcgctcctgccttctcttcggccgtctccgcctgttgatgGTTCAAGAAAGCCCATGGAAAccatgcccgc	ata-MIR396d-p3	AAGCCCATGGAAAccatgccc	3'	New	G2	..(((..((((((((((...((((..(((((((((((((..(.(((..((((((...(((((((....))..........)))))))))))..))).)..)))))))))))))..))))...))))))))).....)..)))..	140	59	-73.7	0.9	28.9828	22.7153	735.152	709.631	high
57	77	57-77	gma-miR396a-5p_1ss21GA	TTCCACAGCTTTCTTGAACTA	21	LT934122.1	+	659895706	659895882	agggccgatccaattgcatggccctctctgtgatcTTCCACAGCTTTCTTGAACTGcatgcgcgcatggatctgcctctcgctagatcgcttcggcttgctagctgcgcgatcgagaggccggccgggcagTTCAATAAAGCTGTGGGAAGtctcagtgagaggccaattgttcggt	25	gma-MIR396i,gma-MIR396a,ath-MIR396a,mtr-MIR396b,ptc-MIR396b,ptc-MIR396a,mdm-MIR396b,mdm-MIR396a,lja-MIR396,aly-MIR396a,mes-MIR396a,mes-MIR396b,vvi-MIR396d,vvi-MIR396a,csi-MIR396b,lus-MIR396c,lus-MIR396a,cme-MIR396e,cme-MIR396b,sly-MIR396a,cas-MIR396a,cpa-MIR396,ghr-MIR396b,ghr-MIR396a,hbr-MIR396b,	gma-MIR396a	tcatggctctctttgtattcTTCCACAGCTTTCTTGAACTGcatccaaagagttcctttgcatgcatgccatggcactcttactcccaaatcttgttttgcggTTCAATAAAGCTGTGGGAAGatacagatagggtcaac	gma-miR396a-5p	TTCCACAGCTTTCTTGAACTG	5'	Diff	G2	...(((((..((((....((((((((.(((.((..((((((((((((.(((((((((.((....)).((.((.(((((((....((((((..(((((....))))).))))))))))))).))))..))))))))).))))))))))))..)).))).))).))))))))).)))))	174	56.5	-93.6	0.9	53.8251	48.27	34.9676	40.7558	middle
57	78	57-78	gma-miR396a-3p	TTCAATAAAGCTGTGGGAAG	20	LT934122.1	+	659895706	659895882	agggccgatccaattgcatggccctctctgtgatcTTCCACAGCTTTCTTGAACTGcatgcgcgcatggatctgcctctcgctagatcgcttcggcttgctagctgcgcgatcgagaggccggccgggcagTTCAATAAAGCTGTGGGAAGtctcagtgagaggccaattgttcggt	25	gma-MIR396i,gma-MIR396a,ath-MIR396a,mtr-MIR396b,ptc-MIR396b,ptc-MIR396a,mdm-MIR396b,mdm-MIR396a,lja-MIR396,aly-MIR396a,mes-MIR396a,mes-MIR396b,vvi-MIR396d,vvi-MIR396a,csi-MIR396b,lus-MIR396c,lus-MIR396a,cme-MIR396e,cme-MIR396b,sly-MIR396a,cas-MIR396a,cpa-MIR396,ghr-MIR396b,ghr-MIR396a,hbr-MIR396b,	gma-MIR396a	tcatggctctctttgtattcTTCCACAGCTTTCTTGAACTGcatccaaagagttcctttgcatgcatgccatggcactcttactcccaaatcttgttttgcggTTCAATAAAGCTGTGGGAAGatacagatagggtcaac	gma-miR396a-3p	TTCAATAAAGCTGTGGGAAG	3'	Per	G2	...(((((..((((....((((((((.(((.((..((((((((((((.(((((((((.((....)).((.((.(((((((....((((((..(((((....))))).))))))))))))).))))..))))))))).))))))))))))..)).))).))).))))))))).)))))	174	56.5	-93.6	0.9	0	5.67882	0	0	low
58	79	58-79	gma-miR396a-3p_L+1	GTTCAATAAAGCTGTGGGAAG	21	LT934121.1	-	591136834	591136986	gcatggccctctctgtgatcttccacagctttcttgaactgcatgcgcgcatggatctgcttcgctagatcgcttcggcttgctagctgcacgatcgagaggccggccgcgcaGTTCAATAAAGCTGTGGGAAGtctcagtgagaggccaatt	24	gma-MIR396i,gma-MIR396a,ath-MIR396a,mtr-MIR396b,ptc-MIR396b,ptc-MIR396a,mdm-MIR396b,mdm-MIR396a,lja-MIR396,aly-MIR396a,mes-MIR396a,mes-MIR396b,vvi-MIR396d,csi-MIR396b,lus-MIR396c,lus-MIR396a,cme-MIR396e,cme-MIR396b,sly-MIR396a,cas-MIR396a,cpa-MIR396,ghr-MIR396b,ghr-MIR396a,hbr-MIR396b,	gma-MIR396a	tcatggctctctttgtattcTTCCACAGCTTTCTTGAACTGcatccaaagagttcctttgcatgcatgccatggcactcttactcccaaatcttgttttgcggTTCAATAAAGCTGTGGGAAGatacagatagggtcaac	gma-miR396a-3p	TTCAATAAAGCTGTGGGAAG	3'	Diff	G2	...((((((((.(((.((..((((((((((((.(((((((((..(((.((.(((.(((((...(((((...((....))...))))).))).)).(....).))))))))))))))))).))))))))))))..)).))).))).)))))...	147	55.6	-79.2	0.9	14.4914	10.4112	4.16281	8.3909	middle
59	80	59-80	mdm-miR396c_R+2	TTCCACAGCTTTCTTGAACTTCA	23	LT934123.1	+	82967906	82968019	gccctctttgctgtcTTCCACAGCTTTCTTGAACTGCAtctgcaattggtggatgctagcttctaccggcaagatctgcagttcaataaagctgtgggaaattgcagagagaga	4	mdm-MIR396d,mdm-MIR396e,mdm-MIR396c,ppe-MIR396b,	mdm-MIR396c	ttgccatgcttTTCCACAGCTTTCTTGAACTTcaattctctgctgtctaaatmtctttcaggactagcaccatggaagctcaagaaagctgtgggagaccatggcaa	mdm-miR396c	TTCCACAGCTTTCTTGAACTT	5'	Diff	G2	...((((((((..(.((((((((((((.(((((((((((((((...(((((((........))))))))).)))..)))))))))).)))))))))))).)..))))))))...	108	47.4	-58.2	1.1	82.8079	53.9488	10.8233	5.9935	middle
60	81	60-81	hvu-MIR397b-p5	TGCAGCGCCGGTGAACCGCTC	21	LT934122.1	+	163008700	163008809	ccagagaaagcagaggcgtcattgtgTGCAGCGCCGGTGAACCGCTCcggcctcggaggaggccggacggttcatcAACGCTGCACTCAATGGCACCtttgcgtctcttc	1	hvu-MIR397b,	hvu-MIR397b	gcagaggcgtcattgcgtgcagcgccggtgaaccgctccggcctcggtggaggcggacgggccatggccggacggttcATCAACGCTGCACTCAACGGCacctctgc	hvu-MIR397b-p5	tgcagcgccggtgaaccgctc	5'	New	G2	..(((((..(((((((.(((((((.((((((((..(((((((((.(((((((((....))))))))))))))))))..)))))))).))))))).))))))).)))))..	106	61.8	-79.7	1.2	23.8073	30.2871	16.6512	15.5831	middle
60	82	60-82	hvu-MIR397b-p3_1ss15CT	AACGCTGCACTCAATGGCACC	21	LT934122.1	+	163008700	163008809	ccagagaaagcagaggcgtcattgtgTGCAGCGCCGGTGAACCGCTCcggcctcggaggaggccggacggttcatcAACGCTGCACTCAATGGCACCtttgcgtctcttc	1	hvu-MIR397b,	hvu-MIR397b	gcagaggcgtcattgcgtgcagcgccggtgaaccgctccggcctcggtggaggcggacgggccatggccggacggttcATCAACGCTGCACTCAACGGCacctctgc	hvu-MIR397b-p3	AACGCTGCACTCAACGGCacc	3'	New	G2	..(((((..(((((((.(((((((.((((((((..(((((((((.(((((((((....))))))))))))))))))..)))))))).))))))).))))))).)))))..	106	61.8	-79.7	1.2	0	0	10.8233	5.9935	middle
61	83	61-83	osa-miR398a	TGTGTTCTCAGGTCACCCCTT	21	LT934120.1	-	482030514	482030690	cgacgccccgattgattgctggatgtgctaaatgaagggaagccgatccagaggagtgcctctgagaacacaagcgcgggttcctttgtcaggtgctttggatcgcctgcaatTGTGTTCTCAGGTCACCCCTTtggtcgcttcccttgattgattcggcgaccagtctgggcggtg	19	osa-MIR398a,bdi-MIR398b,gma-MIR398b,gma-MIR398a,ath-MIR398a,mtr-MIR398a,ptc-MIR398a,mdm-MIR398a,lja-MIR398,gra-MIR398,stu-MIR398b,aly-MIR398a,vvi-MIR398a,csi-MIR398a,cme-MIR398b,cas-MIR398b,ghr-MIR398,rco-MIR398a,aqc-MIR398a,	osa-MIR398a	gctgaacccagaggagtggtactgagaacacaggtgccaatacaatgtatggtgagctactgtataatggagtaattctgtaacTGTGTTCTCAGGTCACCCCTTtgggtttctt	osa-miR398a	TGTGTTCTCAGGTCACCCCTT	3'	Per	G2	...(((((.(((((.(((((((((......(((.((((((((.(((.(((((((.(((.(.((((((((((((..(((((((((...((.....))...)))..))))))..))))))))))))).))).)))))))))))))))))).))).))))))))).))))).)))))...	171	55.9	-93.7	0.9	373.671	207.277	118.224	26.3714	middle
62	84	62-84	mtr-miR398a-5p_1ss17CA	GGAGTGACACTGAGAAAACAAG	22	LT934120.1	-	482071944	482072128	tctgtatgcgtcgattgattgcttgacgagctagcaaagagaagctggatccggaGGAGTGACGCTGAGAAAACAAGtgcggattccttttttgactcgtatttggatcgcagctgttttcccaggtcacccctttggattgcttcccttgactgattcggccaccagtctgggatgcatgctac	2	gma-MIR398a,mtr-MIR398a,	mtr-MIR398a	tctcagaGGAGTGACACTGAGAACACAAGattgattaatcatataatgtatttggttgttactagttgatttTGTGTTCTCAGGTCACCCCTTtgagt	mtr-miR398a-5p	GGAGTGACACTGAGAACACAAG	5'	Diff	G2	...(((((((((....(((((.....(((..(((..(((.(((((..(((((..(((.(((((.(((.(((((((..(((((..(((.................))))))))..))))))).)))))))).)))..)))))))))).)))..)))..))).....)))))...)))))))))...	179	50.3	-74.9	0.8	87.9834	59.6276	68.27	17.9805	middle
63	85	63-85	gma-MIR399a-p5_1ss7TC	AGGGCTCCTCTTTATTGGCA	20	LT934113.1	-	647223397	647223515	taattaagcagtccagtttcAGGGCTCCTCTTTATTGGCAgggagcgtgtgaggccatgtagccccattcagcgctcTGCCAAAGGAGAGTTGCCCTGtaactgggaatagcttaaggt	45	osa-MIR399d,osa-MIR399j,sbi-MIR399d,sbi-MIR399i,zma-MIR399j,zma-MIR399e,zma-MIR399i,gma-MIR399b,gma-MIR399a,gma-MIR399h,gma-MIR399c,gma-MIR399o,ath-MIR399c,ath-MIR399b,mtr-MIR399l,mtr-MIR399p,ptc-MIR399i,mdm-MIR399i,mdm-MIR399j,mdm-MIR399k,mdm-MIR399d,gra-MIR399,stu-MIR399i,aly-MIR399c,aly-MIR399b,ppe-MIR399e,ppe-MIR399g,ppe-MIR399f,ppe-MIR399i,ppe-MIR399j,ppe-MIR399d,mes-MIR399f,vvi-MIR399c,vvi-…	gma-MIR399a	aaaacagctatagggcttctctttattggcaggaaattatcatgaccacttcatcagatatctTGCCAAAGGAGAGTTGCCCTGttgctacttt	gma-MIR399a-p5	agggcttctctttattggca	5'	New	G2	...((((((..(((((((.((((((..(((((..(((((((((.((..(((.(((......))).)))...)).)))))))))..)))))..)))))).)))))))....))))))...	113	51.3	-63.6	1	0	7.57176	0	0	low
63	86	63-86	osa-miR399d	TGCCAAAGGAGAGTTGCCCTG	21	LT934113.1	-	647223397	647223515	taattaagcagtccagtttcAGGGCTCCTCTTTATTGGCAgggagcgtgtgaggccatgtagccccattcagcgctcTGCCAAAGGAGAGTTGCCCTGtaactgggaatagcttaaggt	45	osa-MIR399d,osa-MIR399j,sbi-MIR399d,sbi-MIR399i,zma-MIR399j,zma-MIR399e,zma-MIR399i,gma-MIR399b,gma-MIR399a,gma-MIR399h,gma-MIR399c,gma-MIR399o,ath-MIR399c,ath-MIR399b,mtr-MIR399l,mtr-MIR399p,ptc-MIR399i,mdm-MIR399i,mdm-MIR399j,mdm-MIR399k,mdm-MIR399d,gra-MIR399,stu-MIR399i,aly-MIR399c,aly-MIR399b,ppe-MIR399e,ppe-MIR399g,ppe-MIR399f,ppe-MIR399i,ppe-MIR399j,ppe-MIR399d,mes-MIR399f,vvi-MIR399c,vvi-…	osa-MIR399d	aagacagtagtaggcagctctcctctggcaggtgcattctaggtgattttgtaattgtatatgcatccaaggtatatacagtccggccatggtgctacattgcaatcatccatatgtgattgcattgtgtatatatatacatggtggcctttgatagaccatcatatatcggttggttatgtgcatgtatgtatataccagctgctactagctttgatcgatcgccatgtagcgattgaattcaccaaaacggccTGCCAAAGGAGAGTTGCCCTGcgactgtctt	osa-miR399d	TGCCAAAGGAGAGTTGCCCTG	3'	Per	G2	...((((((..(((((((.((((((..(((((..(((((((((.((..(((.(((......))).)))...)).)))))))))..)))))..)))))).)))))))....))))))...	113	51.3	-63.6	1	302.249	214.849	135.708	165.421	middle
64	87	64-87	zma-miR399e-5p_2ss6TC13CA	GGGCTCCTCTTTATTGGCAGG	21	LT934114.1	-	587157478	587157596	taattaagcaatccagtttcaGGGCTCCTCTTTATTGGCAGGgagcgtgtgaggccatgtagctccattcagcgctcTGCCAAAGGAGAGTTGCCCTGtaactggaaatagcttaaggt	31	osa-MIR399d,sbi-MIR399d,sbi-MIR399i,zma-MIR399j,zma-MIR399e,zma-MIR399i,gma-MIR399b,gma-MIR399a,gma-MIR399h,gma-MIR399c,ath-MIR399c,ath-MIR399b,mtr-MIR399l,mtr-MIR399p,mdm-MIR399i,mdm-MIR399j,gra-MIR399,aly-MIR399c,aly-MIR399b,ppe-MIR399e,ppe-MIR399g,ppe-MIR399f,ppe-MIR399i,ppe-MIR399j,ppe-MIR399d,mes-MIR399f,vvi-MIR399c,vvi-MIR399b,csi-MIR399d,cas-MIR399a,rco-MIR399a,	zma-MIR399e	atgcctaagctgtccagtttcaGGGCTTCTCTTTCTTGGCAGGgaagcatgagatgccatagctctctgctctcttcaaccctcTGCCAAAGGAGAGTTGCCCTGtaacaggactcagcttatg	zma-miR399e-5p	GGGCTTCTCTTTCTTGGCAGG	5'	Diff	G2	...((((((..(((((((.((((((..(((((..(((((((((.((..(((..((......))..)))...)).)))))))))..)))))..)))))).)))))))....))))))...	113	48.7	-62	1.1	27.9477	31.2335	27.4745	0	middle
64	88	64-88	osa-miR399d_1ss9GT	TGCCAAAGTAGAGTTGCCCTG	21	LT934114.1	-	587157478	587157596	taattaagcaatccagtttcaGGGCTCCTCTTTATTGGCAGGgagcgtgtgaggccatgtagctccattcagcgctcTGCCAAAGGAGAGTTGCCCTGtaactggaaatagcttaaggt	31	osa-MIR399d,sbi-MIR399d,sbi-MIR399i,zma-MIR399j,zma-MIR399e,zma-MIR399i,gma-MIR399b,gma-MIR399a,gma-MIR399h,gma-MIR399c,ath-MIR399c,ath-MIR399b,mtr-MIR399l,mtr-MIR399p,mdm-MIR399i,mdm-MIR399j,gra-MIR399,aly-MIR399c,aly-MIR399b,ppe-MIR399e,ppe-MIR399g,ppe-MIR399f,ppe-MIR399i,ppe-MIR399j,ppe-MIR399d,mes-MIR399f,vvi-MIR399c,vvi-MIR399b,csi-MIR399d,cas-MIR399a,rco-MIR399a,	osa-MIR399d	aagacagtagtaggcagctctcctctggcaggtgcattctaggtgattttgtaattgtatatgcatccaaggtatatacagtccggccatggtgctacattgcaatcatccatatgtgattgcattgtgtatatatatacatggtggcctttgatagaccatcatatatcggttggttatgtgcatgtatgtatataccagctgctactagctttgatcgatcgccatgtagcgattgaattcaccaaaacggccTGCCAAAGGAGAGTTGCCCTGcgactgtctt	osa-miR399d	TGCCAAAGGAGAGTTGCCCTG	3'	Diff	G2	...((((((..(((((((.((((((..(((((..(((((((((.((..(((..((......))..)))...)).)))))))))..)))))..)))))).)))))))....))))))...	113	48.7	-62	1.1	94.1939	91.8076	59.9444	55.1402	middle
65	89	65-89	csi-miR399f-5p_2ss20GC21AC	GGGCAATTCTCCTTTGGCACC	21	LT934116.1	-	512331555	512331710	ggaccgtgaattacaGGGCAATTCTCCTTTGGCACCggtaacgcaaggcagcatgcatgcatgcatgctctttctggtgaccatgctgattagccgtgcacctaggccctagcttagcTTGTGCCAAAGGAGAATTGCCctgcgattttgcgggcg	11	osa-MIR399a,gma-MIR399i,ptc-MIR399f,mdm-MIR399a,mdm-MIR399c,mdm-MIR399b,ppe-MIR399b,vvi-MIR399h,csi-MIR399f,lus-MIR399b,cme-MIR399f,	csi-MIR399f	ttctgcgggccgcgggtagaggagaattccaGGGCAATTCTCCTTTGGCAGAaaatattgcgcttgtacgtacacgcacggtgcagtacttgcacaggtgctataatatataatatttgcCGCCAAAGGAGAATTGCCCTGccattcaactactaccatatgtatgcatac	csi-miR399f-5p	GGGCAATTCTCCTTTGGCAGA	5'	Diff	G2	...(((..(((..((((((((((((((((((((((..((...((.(((.((((((((....))))))))...(((((((..((((((....)).)))))))).))).))).))...))..))))))))))))))))))))))..)).)..)))...	150	54.5	-79.2	0.9	0	10.4112	4.16281	0	middle
65	90	65-90	ppe-miR399b_L+1R-1_1ss3CG	TTGTGCCAAAGGAGAATTGCC	21	LT934116.1	-	512331555	512331710	ggaccgtgaattacaGGGCAATTCTCCTTTGGCACCggtaacgcaaggcagcatgcatgcatgcatgctctttctggtgaccatgctgattagccgtgcacctaggccctagcttagcTTGTGCCAAAGGAGAATTGCCctgcgattttgcgggcg	11	osa-MIR399a,gma-MIR399i,ptc-MIR399f,mdm-MIR399a,mdm-MIR399c,mdm-MIR399b,ppe-MIR399b,vvi-MIR399h,csi-MIR399f,lus-MIR399b,cme-MIR399f,	ppe-MIR399b	tgaataacagggcaattttcctttggcagaaataattatatatatttggtgcatttactctcaatctcaagtaccggcaccgaatgcttTCTGCCAAAGGAGAATTGCCCtgccattca	ppe-miR399b	TCTGCCAAAGGAGAATTGCCC	3'	Diff	G2	...(((..(((..((((((((((((((((((((((..((...((.(((.((((((((....))))))))...(((((((..((((((....)).)))))))).))).))).))...))..))))))))))))))))))))))..)).)..)))...	150	54.5	-79.2	0.9	7.24569	14.1971	6.66049	8.3909	middle
66	91	66-91	csi-miR399f-3p	CGCCAAAGGAGAATTGCCCTG	21	LT934111.1	+	525164924	525165066	cagggcgcttctcctttggcacggcggccggcatgtgttggtgatagaggcaggagctatagcgaggtgagtcgaagaaggtccatgcacggaagctacctagctagccttgttgtgcgCGCCAAAGGAGAATTGCCCTGcga	1	csi-MIR399f,	csi-MIR399f	ttctgcgggccgcgggtagaggagaattccaGGGCAATTCTCCTTTGGCAGAaaatattgcgcttgtacgtacacgcacggtgcagtacttgcacaggtgctataatatataatatttgcCGCCAAAGGAGAATTGCCCTGccattcaactactaccatatgtatgcatac	csi-miR399f-3p	CGCCAAAGGAGAATTGCCCTG	3'	Per	G2	((((((..((((((((((((.((((.(((..(....)..)))....(((((.(((.((....(((......)))....)).))).........((((....)))).)))))...)).)).))))))))))))..))))))...	140	58.7	-60.8	0.7	19.6669	34.0729	24.9768	27.5701	middle
67	92	67-92	vvi-miR399a_R+1	TGCCAAAGGAGAATTGCCCTGT	22	LT934116.1	+	512331660	512331804	caaaatcgcagggcaattctcctttggcacaagctaagctagggcctaggtgcacggctaatcagcatggtcaccagaaagagcatgcatgcatgcatgctgccttgcgttaccggTGCCAAAGGAGAATTGCCCTGTaattcac	1	vvi-MIR399a,	vvi-MIR399a	gagaataacagtgtgattctcctttggcagagatatcacgcatggagtagaaggcggtagctgctcTGCCAAAGGAGAATTGCCCTGttattcaatt	vvi-miR399a	TGCCAAAGGAGAATTGCCCTG	3'	Diff	G2	...(((..((((((((((((((((((((((.......((.(((((...(((((...(((....)))...).))))......((((((((....))))))))))))))).......))))))))))))))))))))))..)))...	139	51.7	-76.9	1	0	0	8.32561	0	low
68	93	68-93	sbi-MIR437j-p5_2ss17AG22AG	AACTTTGACCAAGTTTGTAGAGAA	24	LT934111.1	-	8566239	8566382	aAACTTTGACCAAGTTTGTAGAGAAaatcatatacatctagaataccaaatacgtgtgcttagatacatcacaacacatactttcatattatatacatttggtattgtagatataaatagttttctctataaacttggtcaaag	2	sbi-MIR437j,sbi-MIR437n,	sbi-MIR437j	gtcaaacttctctaactttgaccaagtttatagaaaatgcaccaatagtttcaacgtcaaatatgtttcattagattctccaagaaatatgtcttgatagcacatttatttgtacttgtagatgttaatgtattttttgaaaaacatggtcAAAGTTAGAGAAGTTTGACTT	sbi-MIR437j-p5	aactttgaccaagtttatagaaaa	5'	New	G2	...((((((((((((((((((((((((..((.((.(((((.((((((((((..(((((....((...................))....)))))..)))))))))).))))).)).))..))))))))))))))))))))))))	141	27.8	-54	1.3	9.31589	8.51823	4.16281	0	low
69	94	69-94	osa-MIR437-p5_2ss18TA19AG	TTTGACCAAGTTTGTAGAGA	20	LT934111.1	-	325197567	325197708	aacTTTGACCAAGTTTGTAGAGAaaaatatttatatttacaataccaaaaaaatataatgtgaaactacatcttatgatgaatctagtgatatatgtttcgcactctagatgtaaatatttttctccacaaacttggtcaaa	6	osa-MIR437,bdi-MIR5169b,bdi-MIR5169a,sbi-MIR437i,sbi-MIR437j,sbi-MIR437n,	osa-MIR437	ccctctgtttcatattgtattgtgttttagttttgttgtaagtcaaaattcttttactttgaccaagtttgtagtaaaataattaacatctaaaataccaaataaatacactattgagacatatttcttggttgatttttctataaacttggtcAAAGTTAGAGAAGTTTGACTTaggacaaaactaaacaccttatgatatggaacagaggg	osa-MIR437-p5	tttgaccaagtttgtagtaa	5'	New	G2	...(((((((((((((((.((((((((((((((((((((..(((.........)))..((((((((..((((....)))).(((....)))....))))))))...)))))))))))))))))))).)))))))))))))))	139	26.1	-52	1.4	7.24569	5.67882	9.15818	14.3844	middle
70	95	70-95	far-MIR437-p3_2ss3AT19TG	CATTTATTTTGGAACGGAGGGAGT	24	LT934116.1	-	257945840	257945931	acatactccctccgttccaaaatagatgactcaactttgtattaactttagtacaaagttgagtCATTTATTTTGGAACGGAGGGAGTacaa	1	far-MIR437,	far-MIR437	atgttgtaaatactgacagtttttacaaaaaaatctggtcAAACATAGAGAAGTTTGACTTaggacaaaactagaacttcaattattttggaacggatggagtattcaccaacataatgacacccttccgcactccttaatatggccttgaagtctaaac	far-MIR437-p3	caattattttggaacggatggagt	3'	New	G2	...(((((((((((((((((((((((((((((((((((((((((....)))))))))))))))))))))))))))))))))))))))))...	86	35.9	-67.8	2.1	6.21059	12.3041	12.4884	0	middle
71	96	71-96	osa-MIR437-p5_2ss17TA18AG	TTGACCAAGTTTGTAGAGAAA	21	LT934119.1	+	263201407	263201555	actaactTTGACCAAGTTTGTAGAGAAAaacatatacatgtagaataccaaatacatttcattagctacatcacaatatgtagtttcatattgtatacattttggtgttgtagatataaatagttttctttataaatttggacaaagtt	2	osa-MIR437,bdi-MIR5169b,	osa-MIR437	ccctctgtttcatattgtattgtgttttagttttgttgtaagtcaaaattcttttactttgaccaagtttgtagtaaaataattaacatctaaaataccaaataaatacactattgagacatatttcttggttgatttttctataaacttggtcAAAGTTAGAGAAGTTTGACTTaggacaaaactaaacaccttatgatatggaacagaggg	osa-MIR437-p5	ttgaccaagtttgtagtaaaa	5'	New	G2	...(((((((.((((((((((((((((((..((.((.((.((.(((((((((((((.......((((((((......))))))))......))))).....)))))))).)).)).)).))..)))))))))))))))))).)))))))	146	25.5	-48.3	1.3	34.1582	15.1435	14.9861	13.1857	middle
72	97	72-97	far-MIR437-p3_2ss4TG19TG	CAAGTATTTTGGAACGGAGGGAGT	24	LT934119.1	+	643048048	643048180	ttctactccctccgttgcacaatacatgcttctatttgtcaaagtatatatgtatctagacatgtcttagtatataggtacatccatttttggacaaatggaagtCAAGTATTTTGGAACGGAGGGAGTacac	1	far-MIR437,	far-MIR437	atgttgtaaatactgacagtttttacaaaaaaatctggtcAAACATAGAGAAGTTTGACTTaggacaaaactagaacttcaattattttggaacggatggagtattcaccaacataatgacacccttccgcactccttaatatggccttgaagtctaaac	far-MIR437-p3	caattattttggaacggatggagt	3'	New	G2	...(((((((((((((.((.(((((.((((((((((((((...(((..(((((((..(((....)))..)))))))..)))...((....)))))))))))))).)).))))).)).)))))))))))))...	127	36.8	-59.4	1.2	16.5616	8.51823	18.3164	14.3844	middle
73	98	73-98	osa-miR530-5p_R+1	TGCATTTGCACCTGCACCTAC	21	LT934114.1	-	497779435	497779537	gtcatatggcTGCATTTGCACCTGCACCTACgacgaagaacaaaggaaacgccttttgtcatcctcaagttgctAGGTGCAGTGGCACATGCAGCcgtatcac	7	osa-MIR530,bdi-MIR530a,bdi-MIR530b,gma-MIR530d,gma-MIR530c,lus-MIR530b,lus-MIR530a,	osa-MIR530	gtgatagagcTGCATTTGCACCTGCACCTAcagagaggaagatgaagcagcaagctagcaatacgtgcttgatcgctatacgctagcttcttgcacacaatgttgttcctggtctcttcctgatccctAGGTGCAGAGGCAGATGCAACtatgtcat	osa-miR530-5p	TGCATTTGCACCTGCACCTA	5'	Diff	G2	((.((((((((((((.(((..(((((((((((((((.(((((((((......)))))))..)).))..)))).)))))))))..))).)))))))))))).))	103	50.5	-50.7	1	96.2641	86.1288	69.1026	127.062	middle
73	99	73-99	bdi-MIR530b-p3_1ss14GC	AGGTGCAGTGGCACATGCAGC	21	LT934114.1	-	497779435	497779537	gtcatatggcTGCATTTGCACCTGCACCTACgacgaagaacaaaggaaacgccttttgtcatcctcaagttgctAGGTGCAGTGGCACATGCAGCcgtatcac	7	osa-MIR530,bdi-MIR530a,bdi-MIR530b,gma-MIR530d,gma-MIR530c,lus-MIR530b,lus-MIR530a,	bdi-MIR530b	gtgatagtgattgagcTGCATTTGCACCTGCACCTACcaaggaatggtctacattcaccttgcatatgatgcatgtaagagcaaggatgtccttgaccctctcgctcttcctaggtgagtaggtgcagtggcagatgcagctcaatcacaagcac	bdi-MIR530b-p3	aggtgcagtggcagatgcagc	3'	New	G2	((.((((((((((((.(((..(((((((((((((((.(((((((((......)))))))..)).))..)))).)))))))))..))).)))))))))))).))	103	50.5	-50.7	1	14.4914	7.57176	12.4884	15.5831	middle
74	100	74-100	tae-miR531_L-2_1ss13CG	CTCGCCGGAGGAGCGTGCA	19	LT934111.1	+	36894417	36894479	gctgcgCTCGCCGGAGGAGCGTGCAacaggatgaatcccgcgcgctcccccgtcgaacgttgc	1	tae-MIR531,	tae-MIR531	ggtggctcCGCTCGCCGGAGCAGCGTGCAacggagggatcccgcgcgctgctccgtcgagcgtggccacc	tae-miR531	CGCTCGCCGGAGCAGCGTGCA	5'	Diff	G2	((..((.(((.(((.(((((((((....(((....))).))))))))).))).))).))..))	63	69.8	-33.5	0.8	6.21059	9.46471	12.4884	27.5701	middle
75	101	75-101	tae-MIR531-p5_2ss11CT20AG	CTCGCCGGAGTAGCGTGCAGC	21	LT934115.1	+	197518308	197518398	atggcggctcggcggctccgCTCGCCGGAGTAGCGTGCAGCggagagatcccgcgcgctactccgtcgagcgtggctacccgtgctgcgcg	1	tae-MIR531,	tae-MIR531	ggtggctcCGCTCGCCGGAGCAGCGTGCAacggagggatcccgcgcgctgctccgtcgagcgtggccacc	tae-MIR531-p5	CTCGCCGGAGCAGCGTGCAac	5'	New	G2	...(((((.(((.(((..((((((.(((((((((((((...(((....))).))))))))))))).))))))..)))..))).)))))...	85	73.6	-61.8	0.9	10.351	0	6.66049	11.987	middle
76	102	76-102	tae-miR531_L-2_2ss3CT21AT	TTCGCCGGAGCAGCGTGCT	19	LT934116.1	-	693005080	693005184	ggtccatggcggcgtggtggctttgTTCGCCGGAGCAGCGTGCTgtgaattgaatcccgcgcgctcctccatcgagcatggcggcccacgtcgcgcgcatggcat	2	tae-MIR531,bdi-MIR531,	tae-MIR531	ggtggctcCGCTCGCCGGAGCAGCGTGCAacggagggatcccgcgcgctgctccgtcgagcgtggccacc	tae-miR531	CGCTCGCCGGAGCAGCGTGCA	5'	Diff	G2	.(.((((((((((((((..((..((((((..((((.(((((((.(.((......)).)))))))).))))..))))))..))...)))))))))...))))))..	102	66.7	-53.4	0.8	16.5616	7.57176	48.2886	46.7493	middle
77	103	77-103	tae-miR531_L-2_1ss13CT	CTCGCCGGAGTAGCGTGCA	19	LT934117.1	+	728135994	728136116	atgctggtgtccatggcggctcggcggctccgCTCGCCGGAGTAGCGTGCAacggagggatcccgcgcgctgctccatcgagcgtggccacccgtgcagctacacgacgtttattgccagatg	1	tae-MIR531,	tae-MIR531	ggtggctcCGCTCGCCGGAGCAGCGTGCAacggagggatcccgcgcgctgctccgtcgagcgtggccacc	tae-miR531	CGCTCGCCGGAGCAGCGTGCA	5'	Diff	G2	...((((((((..((((.((.(((.(((..((((((..((((((((((((...(((....))).))))))))))))..))))))..)))..))).)).))))...))).......)))))...	117	66.7	-65.6	0.8	8.28079	0	7.49305	8.3909	low
78	104	78-104	tae-MIR531-p5	CGCCGGAGCAGCGTGCAAC	19	LT934120.1	+	505355266	505355352	ggcggcgcggtggctaccctCGCCGGAGCAGCGTGCAACggaccgagtcccgcgcgctcctctggcgagcgtagctccagcgtcacg	1	tae-MIR531,	tae-MIR531	ggtggctcCGCTCGCCGGAGCAGCGTGCAacggagggatcccgcgcgctgctccgtcgagcgtggccacc	tae-MIR531-p5	CGCCGGAGCAGCGTGCAac	5'	New	G2	...(((((((.((((((.((((((((((.(((((((...((((...)))).))))))).)))))))))).)))))))).)))))...	81	74.7	-56.9	0.9	0	0	6.66049	13.1857	middle
79	105	79-105	osa-MIR812q-p3_1ss1TA	ATATTTTGGGACGGAGGTAGT	21	LT934111.1	+	249976596	249976689	aatatgccacccccgtcccaaaatataaaatgtttttgcagttcaaatttgaactgcaaaaacatcttATATTTTGGGACGGAGGTAGTatttc	1	osa-MIR812q,	osa-MIR812q	tactccatccgtctcaaaataagtgcagttttgcactattcatacttaacatttgaacgttcgtcttatttgaaaattttttatgattagtatttttattgctattagatgttaaaacataaatagtactttatgtgtgactaaatattttcaattttttcacaaaattttcaaataagacggacagtcaaACGTTGGGTACGAATATCTACGGCtgcacttattttgggacggaggtagta	osa-MIR812q-p3	ttattttgggacggaggtagt	3'	New	G2	...((((.(((.((((((((((((((((.((((((((((((((((....)))))))))))))))).)))))))))))))))).))).))))...	88	35.1	-55.4	1.7	8.28079	10.4112	4.99537	0	middle
80	106	80-106	osa-MIR812q-p3_2ss10TC21TG	CACTTATTTCGGGACGGAGGGAGT	24	LT934111.1	-	379117270	379117457	ttcattaatgttgttgctgctaaactcatgttttctagtattatactccctccgtcccaaaataagtgtcgcaactttgtactaactttagtacaaagttgtactagagttgagaCACTTATTTCGGGACGGAGGGAGTatttagctgtacaaggaacttgaatactttgggtaatgatattgatttg	1	osa-MIR812q,	osa-MIR812q	tactccatccgtctcaaaataagtgcagttttgcactattcatacttaacatttgaacgttcgtcttatttgaaaattttttatgattagtatttttattgctattagatgttaaaacataaatagtactttatgtgtgactaaatattttcaattttttcacaaaattttcaaataagacggacagtcaaACGTTGGGTACGAATATCTACGGCtgcacttattttgggacggaggtagta	osa-MIR812q-p3	cacttattttgggacggaggtagt	3'	New	G2	...((((((((..((((..(((((.(((.(.(((((.((((.((((((((((((((((.(((((((((((.(((((((((((.((((((.....)))))))))).))))))).))))))))))).))))))))))))))))......)))).)))))).)))....)))))))))..))))))))...	182	36.2	-82.9	1.2	0	12.3041	8.32561	7.1922	middle
81	107	81-107	osa-MIR812q-p3_1ss21TA	CACTTATTTTGGGACGGAGGAAGT	24	LT934113.1	+	171224794	171224905	aattcatactccttccgtcccaaaataagtgtctcaactttatactaactttgttgtaataaagttagtataaagttgagaCACTTATTTTGGGACGGAGGAAGTaagatct	2	osa-MIR812q,hvu-MIR5049c,	osa-MIR812q	tactccatccgtctcaaaataagtgcagttttgcactattcatacttaacatttgaacgttcgtcttatttgaaaattttttatgattagtatttttattgctattagatgttaaaacataaatagtactttatgtgtgactaaatattttcaattttttcacaaaattttcaaataagacggacagtcaaACGTTGGGTACGAATATCTACGGCtgcacttattttgggacggaggtagta	osa-MIR812q-p3	cacttattttgggacggaggtagt	3'	New	G2	...((.((((.(((((((((((((((((((((((((((((((((((((((((((....))))))))))))))))))))))))))))))))))))))))))).)))).))...	106	33	-74.2	2	0	6.62529	9.99074	0	low
82	108	82-108	osa-MIR812q-p3_2ss16GT21TG	CACTTATTTTGGGACTGAGGGAGT	24	LT934113.1	+	443843128	443843230	aactactccctccatcccaatataagtgtctcaatcttagtacaactttgtactaaagctagtataaagttgagaCACTTATTTTGGGACTGAGGGAGTatta	1	osa-MIR812q,	osa-MIR812q	tactccatccgtctcaaaataagtgcagttttgcactattcatacttaacatttgaacgttcgtcttatttgaaaattttttatgattagtatttttattgctattagatgttaaaacataaatagtactttatgtgtgactaaatattttcaattttttcacaaaattttcaaataagacggacagtcaaACGTTGGGTACGAATATCTACGGCtgcacttattttgggacggaggtagta	osa-MIR812q-p3	cacttattttgggacggaggtagt	3'	New	G2	...(((((((((..((((((.((((((((((((...........(((((((((((....))))))))))))))))))))))).))))))..)))))))))...	97	35.9	-53.3	1.4	5.17549	4.73235	9.15818	0	low
83	109	83-109	osa-MIR812q-p3_1ss20TG_2	ACTTATTTTGGGACGGAGGGAGTA	24	LT934114.1	-	347957240	347957339	caaagatgtactccctccgtcccaaaataagtgtacaactttgtacaaagttgtactagagttgagacACTTATTTTGGGACGGAGGGAGTAgttctcac	1	osa-MIR812q,	osa-MIR812q	tactccatccgtctcaaaataagtgcagttttgcactattcatacttaacatttgaacgttcgtcttatttgaaaattttttatgattagtatttttattgctattagatgttaaaacataaatagtactttatgtgtgactaaatattttcaattttttcacaaaattttcaaataagacggacagtcaaACGTTGGGTACGAATATCTACGGCtgcacttattttgggacggaggtagta	osa-MIR812q-p3	acttattttgggacggaggtagta	3'	New	G2	...(((..((((((((((((((((((((((((((.((((((((((((....))))).)))))))..))))))))))))))))))))))))))..)))...	94	42	-63	1.5	8.28079	7.57176	9.15818	5.9935	low
84	110	84-110	osa-MIR812q-p3_2ss12GA21TG	CACTTATTTTGAGACGGAGGGAGT	24	LT934115.1	-	735265200	735265306	ttaaatactccatccgtcccaaaataagtgactcaactttgtactaattttgtactaaagatagtacaaagttgagtCACTTATTTTGAGACGGAGGGAGTattata	1	osa-MIR812q,	osa-MIR812q	tactccatccgtctcaaaataagtgcagttttgcactattcatacttaacatttgaacgttcgtcttatttgaaaattttttatgattagtatttttattgctattagatgttaaaacataaatagtactttatgtgtgactaaatattttcaattttttcacaaaattttcaaataagacggacagtcaaACGTTGGGTACGAATATCTACGGCtgcacttattttgggacggaggtagta	osa-MIR812q-p3	cacttattttgggacggaggtagt	3'	New	G2	...((((((((.((((((.(((((((((((((((((((((((((((.((((......))))))))))))))))))))))))))))))).)))))).))))))))...	101	32.7	-65.1	1.9	17.5967	19.8759	29.1396	31.1662	middle
85	111	85-111	osa-MIR812q-p3_2ss20GA21TG	CACTTATTTTGGGACGGAGAGAGT	24	LT934116.1	+	786964164	786964337	taagttttactatccattaaacatgttagttatatactccctccatcccaaaataagtgactcaaaagtgagtcaactttgtactaaagttagtacaaagttgactcacttttgagtCACTTATTTTGGGACGGAGAGAGTatatcataagattagtttagattaaaaaatcag	1	osa-MIR812q,	osa-MIR812q	tactccatccgtctcaaaataagtgcagttttgcactattcatacttaacatttgaacgttcgtcttatttgaaaattttttatgattagtatttttattgctattagatgttaaaacataaatagtactttatgtgtgactaaatattttcaattttttcacaaaattttcaaataagacggacagtcaaACGTTGGGTACGAATATCTACGGCtgcacttattttgggacggaggtagta	osa-MIR812q-p3	cacttattttgggacggaggtagt	3'	New	G2	...(((((...(((...(((((((.(((...((((((((.((((.(((((((((((((((((((((((((((((((((((((((((....))))))))))))))))))))))))))))))))))))))))).)))).))))))))..))).))..))))))))...)))))...	168	31	-90.3	1.7	8.28079	8.51823	7.49305	9.58961	low
86	112	86-112	osa-MIR812q-p3_2ss15GA20TG	ACTTATTTTGGGACAGAGGGAGTA	24	LT934116.1	-	434335536	434335631	aaatactccctccgtcccaaaataaatgtcactgattttgtatgaaactccagcttataaatcagcgacACTTATTTTGGGACAGAGGGAGTAtat	1	osa-MIR812q,	osa-MIR812q	tactccatccgtctcaaaataagtgcagttttgcactattcatacttaacatttgaacgttcgtcttatttgaaaattttttatgattagtatttttattgctattagatgttaaaacataaatagtactttatgtgtgactaaatattttcaattttttcacaaaattttcaaataagacggacagtcaaACGTTGGGTACGAATATCTACGGCtgcacttattttgggacggaggtagta	osa-MIR812q-p3	acttattttgggacggaggtagta	3'	New	G2	..((((((((((.((((((((((((.((((.(((((((....((......))......))))))).)))).)))))))))))).))))))))))..	92	37.5	-49.6	1.4	0	7.57176	6.66049	0	low
87	113	87-113	osa-MIR812q-p3_1ss21TG_2	CACTTATTTTGGGACGGAGGGAGT	24	LT934117.1	-	709053538	709053629	tttaataatatatactccctccgtcccaaaataagtgactcaaaaatgactcagtCACTTATTTTGGGACGGAGGGAGTagtttttattctt	1	osa-MIR812q,	osa-MIR812q	tactccatccgtctcaaaataagtgcagttttgcactattcatacttaacatttgaacgttcgtcttatttgaaaattttttatgattagtatttttattgctattagatgttaaaacataaatagtactttatgtgtgactaaatattttcaattttttcacaaaattttcaaataagacggacagtcaaACGTTGGGTACGAATATCTACGGCtgcacttattttgggacggaggtagta	osa-MIR812q-p3	cacttattttgggacggaggtagt	3'	New	G2	...(((((....((((((((((((((((((((((((((((............))))))))))))))))))))))))))))....)))))...	86	34.8	-52.9	1.7	100.405	60.5741	106.568	110.28	middle
88	114	88-114	osa-MIR812q-p3_1ss21TG_1	CACTTATTTTGGGACGGAGGG	21	LT934122.1	-	204427420	204427508	aacaaattacttcttctgtcccaaaataagtgtctcaactttgtactaagcttgagaCACTTATTTTGGGACGGAGGGagtactttata	1	osa-MIR812q,	osa-MIR812q	tactccatccgtctcaaaataagtgcagttttgcactattcatacttaacatttgaacgttcgtcttatttgaaaattttttatgattagtatttttattgctattagatgttaaaacataaatagtactttatgtgtgactaaatattttcaattttttcacaaaattttcaaataagacggacagtcaaACGTTGGGTACGAATATCTACGGCtgcacttattttgggacggaggtagta	osa-MIR812q-p3	cacttattttgggacggaggt	3'	New	G2	...(((.((((((((((((((((((((((((((((((((((......))).))))))))))))))))))))))))))))))).)))...	83	36	-52	1.6	100.405	60.5741	106.568	110.28	middle
89	115	89-115	osa-MIR812q-p3_2ss16GA21TG	CACTTATTTTGGGACAGAGGGAGT	24	LT934123.1	-	425688851	425688970	tcctaaaaggtactccctccgtcccaaaataagtgtctcaaccttagtacaactttgcgctaaagttactagtagaaagttgagaCACTTATTTTGGGACAGAGGGAGTatatgttagac	1	osa-MIR812q,	osa-MIR812q	tactccatccgtctcaaaataagtgcagttttgcactattcatacttaacatttgaacgttcgtcttatttgaaaattttttatgattagtatttttattgctattagatgttaaaacataaatagtactttatgtgtgactaaatattttcaattttttcacaaaattttcaaataagacggacagtcaaACGTTGGGTACGAATATCTACGGCtgcacttattttgggacggaggtagta	osa-MIR812q-p3	cacttattttgggacggaggtagt	3'	New	G2	..((((...((((((((((.((((((((((((((((((((((.((((((..((((((...))))))))))))......)))))))))))))))))))))).))))))))))...))))..	116	40	-63.9	1.3	15.5265	16.09	11.6559	23.974	middle
90	116	90-116	osa-MIR812q-p3_1ss20TG_1	ACTTATTTTGGGACGGAGGGA	21	LT934124.1	+	352788197	352788344	ctagctcaaactagccctcatgtttagatatactccctccgtcccaaaataagtgtctctactttgtactagctctagtgcaaatttgtactaagctcaagacACTTATTTTGGGACGGAGGGAgtactttagggctatttgagcccg	1	osa-MIR812q,	osa-MIR812q	tactccatccgtctcaaaataagtgcagttttgcactattcatacttaacatttgaacgttcgtcttatttgaaaattttttatgattagtatttttattgctattagatgttaaaacataaatagtactttatgtgtgactaaatattttcaattttttcacaaaattttcaaataagacggacagtcaaACGTTGGGTACGAATATCTACGGCtgcacttattttgggacggaggtagta	osa-MIR812q-p3	acttattttgggacggaggta	3'	New	G2	...(((((((.(((((((........((..((((((((((((((((((((((((((((.(((...)))..((((.(((((((....)))))))))))..))))))))))))))))))))))))))))..))))))))))))))))...	142	43.2	-81	1.3	8.28079	7.57176	9.15818	5.9935	low
91	117	91-117	osa-MIR812q-p3_2ss16GC21TG	CACTTATTTTGGGACCGAGGGAGT	24	LT934124.1	+	644022383	644022489	ctttatactccctccgtgccaaaataagtgtctcaactttgtattgacagtagtacaaagttgtactgaagttgagaCACTTATTTTGGGACCGAGGGAGTatatta	1	osa-MIR812q,	osa-MIR812q	tactccatccgtctcaaaataagtgcagttttgcactattcatacttaacatttgaacgttcgtcttatttgaaaattttttatgattagtatttttattgctattagatgttaaaacataaatagtactttatgtgtgactaaatattttcaattttttcacaaaattttcaaataagacggacagtcaaACGTTGGGTACGAATATCTACGGCtgcacttattttgggacggaggtagta	osa-MIR812q-p3	cacttattttgggacggaggtagt	3'	New	G2	...(((((((((((.((.((((((((((((((((((((((...........((((((....)))))))))))))))))))))))))))).)).)))))))))))...	101	38.3	-59.6	1.5	5.17549	0	7.49305	0	low
92	118	92-118	osa-MIR818d-p3_2ss5TC19GA	CTTACATTATGGGACGGAAGGAGT	24	LT934111.1	+	55294553	55294645	aatgtactccctccgtcccataatgtaagacgcttttgcaagctaacatatcttgcaaaaacgtCTTACATTATGGGACGGAAGGAGTattaa	1	osa-MIR818d,	osa-MIR818d	ttcctattaattgttactctctccatcccataatataagggattttagagggatgtgatctagattcgtagtccgaggaaacatcacatacctctaaAATCCCTTATATTATGGGACGGagggagtactagtttaggaa	osa-MIR818d-p3	CTTATATTATGGGACGGagggagt	3'	New	G2	...(((((((.(((((((((((((((((((((.(((((((((.........))))))))).))))))))))))))))))))).)))))))...	87	39.8	-59.3	1.6	7.24569	8.51823	0	0	low
93	119	93-119	osa-MIR818a-p3_2ss15GA21GA	TTATATTATGGGACAGAAGGAA	22	LT934111.1	+	245741842	245741918	tactccctccgtcccataatataagagtgtttttgacactgcgctaaacgctcTTATATTATGGGACAGAAGGAAta	1	osa-MIR818a,	osa-MIR818a	tccctccatcccatagtataagggatttgggaatgatgtgacatatcctagtataatgaatctggacaaaccgtctgtccaaattcattgtcctagtatgtgtcacatctactcaaAATCCCTTATATTATGGGACGGaaggga	osa-MIR818a-p3	TTATATTATGGGACGGaaggga	3'	New	G2	...(((.((.((((((((((((((((((((((.((......))..)))))))))))))))))))))).)).)))...	71	40.3	-38.4	1.2	9.31589	4.73235	0	0	low
94	120	94-120	osa-MIR818d-p3_2	CTTATATTATGGGACGGAGGGAGT	24	LT934111.1	+	550617219	550617309	acctactccctccgtctcataatataagaacgtttttaacactagtgtagtgtcaaaaacattCTTATATTATGGGACGGAGGGAGTactt	1	osa-MIR818d,	osa-MIR818d	ttcctattaattgttactctctccatcccataatataagggattttagagggatgtgatctagattcgtagtccgaggaaacatcacatacctctaaAATCCCTTATATTATGGGACGGagggagtactagtttaggaa	osa-MIR818d-p3	CTTATATTATGGGACGGagggagt	3'	New	G2	...(((((((((((((((((((((((((((.((((((.((((((...)))))).)))))).)))))))))))))))))))))))))))...	85	37.4	-56.4	1.7	112.826	96.54	97.4097	101.89	middle
95	121	95-121	osa-MIR818d-p3_1ss16GT	CTTATATTATGGGACTGAGGGAGT	24	LT934112.1	-	5666386	5666478	agatactccctccgttccataatataagagcattttttaaactagtgtaatgtcaaaaaaacattCTTATATTATGGGACTGAGGGAGTagct	1	osa-MIR818d,	osa-MIR818d	ttcctattaattgttactctctccatcccataatataagggattttagagggatgtgatctagattcgtagtccgaggaaacatcacatacctctaaAATCCCTTATATTATGGGACGGagggagtactagtttaggaa	osa-MIR818d-p3	CTTATATTATGGGACGGagggagt	3'	New	G2	((.(((((((((.(((((((((((((((((..((((((..((.........))..))))))..))))))))))))))))).))))))))).))	93	33.3	-41.4	1.3	8.28079	7.57176	0	0	low
96	122	96-122	osa-MIR818d-p3_1ss20GA_1	CTTATATTATGGGACGGAGAGAGT	24	LT934112.1	-	632087247	632087360	tactactccctccgtcccataatataagagcgtttttgacgtagtgtcaaaagcgctcttatattatggtctacgtcaaaaacgctCTTATATTATGGGACGGAGAGAGTatat	1	osa-MIR818d,	osa-MIR818d	ttcctattaattgttactctctccatcccataatataagggattttagagggatgtgatctagattcgtagtccgaggaaacatcacatacctctaaAATCCCTTATATTATGGGACGGagggagtactagtttaggaa	osa-MIR818d-p3	CTTATATTATGGGACGGagggagt	3'	New	G2	...(((((.(((((((((((((((((((((((((((((((((((...((.((...........)).))..))))))))))))))))))))))))))))))))))).)))))...	108	39.5	-67.6	1.5	12.4212	11.3576	15.8187	14.3844	middle
97	123	97-123	osa-MIR818d-p3_1ss4AG	CTTGTATTATGGGACGGAGGGAGT	24	LT934113.1	+	172648591	172648663	tgatactccctctgtcccataatataagagcatttttgaaacgctCTTGTATTATGGGACGGAGGGAGTaatt	1	osa-MIR818d,	osa-MIR818d	ttcctattaattgttactctctccatcccataatataagggattttagagggatgtgatctagattcgtagtccgaggaaacatcacatacctctaaAATCCCTTATATTATGGGACGGagggagtactagtttaggaa	osa-MIR818d-p3	CTTATATTATGGGACGGagggagt	3'	New	G2	...((((((((((((((((((((((((((((...........))))))))))))))))))))))))))))...	67	39.7	-50.1	1.7	0	0	4.99537	7.1922	low
98	124	98-124	osa-MIR818d-p3_1ss20GA_2	TTATATTATGGGACGGAGGAAGT	23	LT934113.1	-	396007862	396007954	ctagtactccctgtgtcccataatataagaacgtttttggcactacactagtgtcaaaaacgtttTTATATTATGGGACGGAGGAAGTacgaa	1	osa-MIR818d,	osa-MIR818d	ttcctattaattgttactctctccatcccataatataagggattttagagggatgtgatctagattcgtagtccgaggaaacatcacatacctctaaAATCCCTTATATTATGGGACGGagggagtactagtttaggaa	osa-MIR818d-p3	TTATATTATGGGACGGagggagt	3'	New	G2	...(((((.(((..(((((((((((((((((((((((((((((((...)))))))))))))))))))))))))))))))..))).)))))...	87	38.7	-55.7	1.5	12.4212	11.3576	15.8187	14.3844	middle
99	125	99-125	osa-MIR818d-p3_2ss1CT17GA	TTTATATTATGGGACGAAGGGAGT	24	LT934114.1	+	359844266	359844355	atttactccctccgtcccaaatataagaacatttttaacactacactagtgtcaaaaacattTTTATATTATGGGACGAAGGGAGTagta	1	osa-MIR818d,	osa-MIR818d	ttcctattaattgttactctctccatcccataatataagggattttagagggatgtgatctagattcgtagtccgaggaaacatcacatacctctaaAATCCCTTATATTATGGGACGGagggagtactagtttaggaa	osa-MIR818d-p3	CTTATATTATGGGACGGagggagt	3'	New	G2	..(((((((((.(((((((((((((((((..(((((.((((((...)))))).)))))..)))))))))).))))))).)))))))))..	86	33.3	-42	1.4	7.24569	0	7.49305	0	low
100	126	100-126	osa-MIR818d-p3_1ss16GC	CTTATATTATGGGACCGAGGGAGT	24	LT934114.1	-	542929114	542929211	actaagtactccctctgtcccataatgtaagacattttttcatattacgttggttttaaaaaaacatCTTATATTATGGGACCGAGGGAGTacttccc	1	osa-MIR818d,	osa-MIR818d	ttcctattaattgttactctctccatcccataatataagggattttagagggatgtgatctagattcgtagtccgaggaaacatcacatacctctaaAATCCCTTATATTATGGGACGGagggagtactagtttaggaa	osa-MIR818d-p3	CTTATATTATGGGACGGagggagt	3'	New	G2	...((((((((((((.((((((((((((((((..((((((..((..((....))..))))))))..)))))))))))))))).))))))))))))...	92	35.7	-47.8	1.4	5.17549	0	8.32561	0	low
101	127	101-127	osa-MIR818d-p3_3	TATATTATGGGACGGAGGGAGT	22	LT934116.1	+	221849468	221849560	ctagtactccctgtgtcccataatataagaacgtttttggcactacactagtgtcaaaaacgttctTATATTATGGGACGGAGGGAGTacgaa	1	osa-MIR818d,	osa-MIR818d	ttcctattaattgttactctctccatcccataatataagggattttagagggatgtgatctagattcgtagtccgaggaaacatcacatacctctaaAATCCCTTATATTATGGGACGGagggagtactagtttaggaa	osa-MIR818d-p3	TATATTATGGGACGGagggagt	3'	New	G2	...(((((((((..(((((((((((((((((((((((((((((((...)))))))))))))))))))))))))))))))..)))))))))...	87	40.9	-65.1	1.7	112.826	96.54	97.4097	101.89	middle
102	128	102-128	osa-MIR818b-p5_1ss21AT	TCCGTCCCATAATATAAGAGT	21	LT934116.1	-	572886251	572886321	ggttactcccTCCGTCCCATAATATAAGAGTgttttttacgctcttatattatgggatagagggagtattt	1	osa-MIR818b,	osa-MIR818b	cctccgtcccataatataagagattttagatggatgtgatacatctcagtacaatgaatctgtactataatatatcatatccatccaaAATCCCTTATATTATGGGACGGagg	osa-MIR818b-p5	tccgtcccataatataagaga	5'	New	G2	...(((((((((..(((((((((((((((((((.....)))))))))))))))))))..)))))))))...	65	38	-47.9	1.8	5.17549	4.73235	6.66049	0	low
103	129	103-129	osa-MIR818b-p5_2ss9AG21AT	TCCGTCCCGTAATATAAGAGT	21	LT934118.1	+	79856338	79856429	gaagtactcccTCCGTCCCGTAATATAAGAGTtttttgacaccaatgtaatatgaaaaaacgtcttacattatgggacggagggagtactta	1	osa-MIR818b,	osa-MIR818b	cctccgtcccataatataagagattttagatggatgtgatacatctcagtacaatgaatctgtactataatatatcatatccatccaaAATCCCTTATATTATGGGACGGagg	osa-MIR818b-p5	tccgtcccataatataagaga	5'	New	G2	.(((((((((((((((((((((((.((((((((((((.................))))))).))))).))))))))))))))))))))))).	90	39.1	-51.5	1.4	12.4212	20.8224	11.6559	8.3909	middle
104	130	104-130	osa-MIR818d-p3_2ss15GT21TC	TTATGGGACGGAGGTAGTACC	21	LT934118.1	+	658501232	658501354	aatgagcaagtgttatctgctactccctccgtctcataatataagaacgtttttgacactagactagtataaaaaacgttcttataTTATGGGACGGAGGTAGTACCaaatagcttgcttctt	2	osa-MIR818d,hvu-MIR1436,	osa-MIR818d	ttcctattaattgttactctctccatcccataatataagggattttagagggatgtgatctagattcgtagtccgaggaaacatcacatacctctaaAATCCCTTATATTATGGGACGGagggagtactagtttaggaa	osa-MIR818d-p3	TTATGGGACGGagggagtact	3'	New	G2	...((((((((..(((.((.((((.(((((((((((((((((((((((((((((...((((...))))...))))))))))))))))))))))))))))).)))).)).)))))))))))...	117	36.6	-62.5	1.4	7.24569	8.51823	6.66049	10.7883	middle
105	131	105-131	osa-MIR818d-p3_5	TTATATTATGGGACGGAGGGAGT	23	LT934120.1	+	621720753	621720848	tctggtactccctccgtctcataatgtaagacgttttttgacactatactagtgtcaaaaagcgtcTTATATTATGGGACGGAGGGAGTagctttt	1	osa-MIR818d,	osa-MIR818d	ttcctattaattgttactctctccatcccataatataagggattttagagggatgtgatctagattcgtagtccgaggaaacatcacatacctctaaAATCCCTTATATTATGGGACGGagggagtactagtttaggaa	osa-MIR818d-p3	TTATATTATGGGACGGagggagt	3'	New	G2	...(((((((((((((((((((((((((((((((((((((((((((...))))))))))))))))))))))))))))))))))))))))).))...	90	40.6	-68.6	1.8	112.826	96.54	97.4097	101.89	middle
106	132	106-132	osa-MIR818d-p3_1ss5TC	CTTACATTATGGGACGGAGGGAGT	24	LT934120.1	-	496174870	496174943	atgtagtactccctttgtctcataatgtagtgtaaaaaaacgtCTTACATTATGGGACGGAGGGAGTagtagct	1	osa-MIR818d,	osa-MIR818d	ttcctattaattgttactctctccatcccataatataagggattttagagggatgtgatctagattcgtagtccgaggaaacatcacatacctctaaAATCCCTTATATTATGGGACGGagggagtactagtttaggaa	osa-MIR818d-p3	CTTATATTATGGGACGGagggagt	3'	New	G2	...((.((((((((..(((((((((((((((((......))).).)))))))))))))..)))))))).))...	68	39.2	-36.7	1.3	153.195	128.72	139.87	142.645	middle
107	133	107-133	osa-MIR818d-p3_1ss1CT	TTTATATTATGGGACGGAGGGAGT	24	LT934121.1	-	389833817	389833900	caatccctcttcccataatataagagtcttttgaacactagtgtactatacaaaatgttTTTATATTATGGGACGGAGGGAGTa	1	osa-MIR818d,	osa-MIR818d	ttcctattaattgttactctctccatcccataatataagggattttagagggatgtgatctagattcgtagtccgaggaaacatcacatacctctaaAATCCCTTATATTATGGGACGGagggagtactagtttaggaa	osa-MIR818d-p3	CTTATATTATGGGACGGagggagt	3'	New	G2	...(((((((((((((((((((((((..(((((.....(((....)))..)))))..)))))))))))))))).)))))))...	78	34.5	-34.4	1.2	12.4212	6.62529	14.1535	26.3714	middle
108	134	108-134	osa-MIR818d-p3_1ss3AT	TTTTGGGACGGAGGGAGTACT	21	LT934122.1	+	391992917	391993058	gctgtgcatgtacccatgtactagtagttatgtactccctccgtcccaaaataagtgttgctgatttagtacaaagtaatcagcgacacttaTTTTGGGACGGAGGGAGTACTatccaactaaatatgtgtgcatgtgtaac	1	osa-MIR818d,	osa-MIR818d	ttcctattaattgttactctctccatcccataatataagggattttagagggatgtgatctagattcgtagtccgaggaaacatcacatacctctaaAATCCCTTATATTATGGGACGGagggagtactagtttaggaa	osa-MIR818d-p3	TTATGGGACGGagggagtact	3'	New	G2	..((..(((((((.(((((..((((......(((((((((((((((((((((((((((((((((((...........)))))))))))))))))))))))))))))))))))......)))).))))).)))))))..))..	138	41.5	-84.1	1.4	0	5.67882	4.16281	0	low
109	135	109-135	osa-MIR818d-p3_1ss13GA	CTTATATTATGGAACGGAGGGAGT	24	LT934122.1	+	643966238	643966345	aaagctagtactctctctgttccataatataagtacgttttttacattagtatagtgtcaaaaacattCTTATATTATGGAACGGAGGGAGTagttattactggtaag	1	osa-MIR818d,	osa-MIR818d	ttcctattaattgttactctctccatcccataatataagggattttagagggatgtgatctagattcgtagtccgaggaaacatcacatacctctaaAATCCCTTATATTATGGGACGGagggagtactagtttaggaa	osa-MIR818d-p3	CTTATATTATGGGACGGagggagt	3'	New	G2	...((((((((((((((((((((((((((((((...((((((.((((((...)))))).))))))...)))))))))))))))))))))))).......))))))...	102	31.5	-49.3	1.4	5.17549	8.51823	8.32561	17.9805	middle
110	136	110-136	osa-MIR818d-p3_1ss17GA	CTTATATTATGGGACGAAGGGAGT	24	LT934122.1	-	177908873	177908949	agttactccctctgtcccataatataaaaacgtttttgtcaaaaacgttCTTATATTATGGGACGAAGGGAGTactt	1	osa-MIR818d,	osa-MIR818d	ttcctattaattgttactctctccatcccataatataagggattttagagggatgtgatctagattcgtagtccgaggaaacatcacatacctctaaAATCCCTTATATTATGGGACGGagggagtactagtttaggaa	osa-MIR818d-p3	CTTATATTATGGGACGGagggagt	3'	New	G2	...((((((((..((((((((((((((.(((((((((...))))))))).))))))))))))))..))))))))...	71	35.1	-42.2	1.6	18.6318	13.2506	27.4745	20.3779	middle
111	137	111-137	osa-MIR818d-p3_2ss5TC17GA	CTTACATTATGGGACGAAGGGAGT	24	LT934122.1	-	374849675	374849764	aagtactccctccgtgtcataatgtaggacgttttttgaccctacactagggtcaaaaatgtCTTACATTATGGGACGAAGGGAGTagct	1	osa-MIR818d,	osa-MIR818d	ttcctattaattgttactctctccatcccataatataagggattttagagggatgtgatctagattcgtagtccgaggaaacatcacatacctctaaAATCCCTTATATTATGGGACGGagggagtactagtttaggaa	osa-MIR818d-p3	CTTATATTATGGGACGGagggagt	3'	New	G2	.((((((((((.(((..(((((((((((((((((((.(((((((...))))))))))))))))))))))))))..))).)))))))).))	89	43.3	-53.3	1.4	21.7371	8.51823	20.814	9.58961	middle
112	138	112-138	osa-MIR818d-p3_6	TTATATTATGGGACGGAGGGAGTA	24	LT934122.1	-	395142415	395142498	caatccctcttcccataatataagagtgttttgaacactggtgtactgtacaaaacgttcTTATATTATGGGACGGAGGGAGTA	1	osa-MIR818d,	osa-MIR818d	ttcctattaattgttactctctccatcccataatataagggattttagagggatgtgatctagattcgtagtccgaggaaacatcacatacctctaaAATCCCTTATATTATGGGACGGagggagtactagtttaggaa	osa-MIR818d-p3	TTATATTATGGGACGGagggagta	3'	New	G2	...((((((((((((((((((((((..((((((.(((.........))).))))))..))))))))))))))).)))))))...	78	39.3	-41.9	1.3	112.826	96.54	97.4097	101.89	middle
113	139	113-139	osa-MIR818d-p3_1	ATATTATGGGACGGAGGGAGTACT	24	LT934123.1	+	4616273	4616367	attggtactccctccatcccacaatataagatgtttttacaagccatgttatcttgtgaaaacgtcttATATTATGGGACGGAGGGAGTACTtct	1	osa-MIR818d,	osa-MIR818d	ttcctattaattgttactctctccatcccataatataagggattttagagggatgtgatctagattcgtagtccgaggaaacatcacatacctctaaAATCCCTTATATTATGGGACGGagggagtactagtttaggaa	osa-MIR818d-p3	ATATTATGGGACGGagggagtact	3'	New	G2	...((((((((((((.(((((.(((((((((((((((((((((.........))))))))))))))))))))).))))).))))))))))))...	89	38.9	-57.5	1.6	112.826	96.54	97.4097	101.89	middle
114	140	114-140	osa-MIR818d-p3_4	TATATTATGGGACGGAGGGAGTA	23	LT934123.1	+	500140843	500140935	ctagtactccctgtgtcccataatataagaacgtttttggcactacactagtgtaaaaaacgttctTATATTATGGGACGGAGGGAGTAcgaa	1	osa-MIR818d,	osa-MIR818d	ttcctattaattgttactctctccatcccataatataagggattttagagggatgtgatctagattcgtagtccgaggaaacatcacatacctctaaAATCCCTTATATTATGGGACGGagggagtactagtttaggaa	osa-MIR818d-p3	TATATTATGGGACGGagggagta	3'	New	G2	...(((((((((..((((((((((((((((((((((((..(((((...)))))..))))))))))))))))))))))))..)))))))))...	87	39.8	-59.3	1.6	112.826	96.54	97.4097	101.89	middle
115	141	115-141	osa-MIR818d-p3_2ss5TC20GA	CTTACATTATGGGACGGAGAGAGT	24	LT934124.1	+	136537916	136538006	aactactccctccgtcccataatgtaagacgtttttgggctctagtgcagtgtcaaaaaacgtCTTACATTATGGGACGGAGAGAGTacta	1	osa-MIR818d,	osa-MIR818d	ttcctattaattgttactctctccatcccataatataagggattttagagggatgtgatctagattcgtagtccgaggaaacatcacatacctctaaAATCCCTTATATTATGGGACGGagggagtactagtttaggaa	osa-MIR818d-p3	CTTATATTATGGGACGGagggagt	3'	New	G2	...(((((.(((((((((((((((((((((((((((.(((.((.....)).))).))))))))))))))))))))))))))).)))))...	85	44	-57.2	1.4	20.702	18.9294	14.9861	15.5831	middle
116	142	116-142	bdi-miR827-5p_1ss6TC	TTTTGCTGGTTGTCATCTAACC	22	LT934113.1	+	586509493	586509634	tgTTTTGCTGGTTGTCATCTAACCatcgttcagtctgccgtctgtaagcttggtgcatggatggatgcctgggtctgggtgcatggcgattgcgccgacagacagacggtggtgatggTTAGATGACCATCAGCAAACAtgt	10	osa-MIR827,bdi-MIR827,zma-MIR827,ssp-MIR827,gra-MIR827b,ppe-MIR827,mes-MIR827,ghr-MIR827c,ghr-MIR827b,ghr-MIR827a,	bdi-MIR827	attgagccgattcatgcagctctgaacttgTTTTGTTGGTTGTCATCTAACCatcgatcggtccgtgcttcggtgcttgtgccatgattttgcatcatcacaccggcgatggTTAGATGACCATCAGCAAACAtgttcgtgagacatgccgtgcgtcctgagct	bdi-miR827-5p	TTTTGTTGGTTGTCATCTAACC	5'	Diff	G2	((.(((((((((.(((((((((((((((......(..((((((((..(((..(.((((......)))))..)))...((((((.......)))))).....))))))))..)))))))))))))))).)))))))))))...	139	52.1	-72.4	1	159.405	179.829	242.275	214.567	middle
116	143	116-143	osa-miR827	TTAGATGACCATCAGCAAACA	21	LT934113.1	+	586509493	586509634	tgTTTTGCTGGTTGTCATCTAACCatcgttcagtctgccgtctgtaagcttggtgcatggatggatgcctgggtctgggtgcatggcgattgcgccgacagacagacggtggtgatggTTAGATGACCATCAGCAAACAtgt	10	osa-MIR827,bdi-MIR827,zma-MIR827,ssp-MIR827,gra-MIR827b,ppe-MIR827,mes-MIR827,ghr-MIR827c,ghr-MIR827b,ghr-MIR827a,	osa-MIR827	ttttgttgctggtcatctagctacccgtgcatgcctggagattggagaataattgacgatgcagcagtcggcttattggctcttgggcacgcgtggTTAGATGACCATCAGCAAACA	osa-miR827	TTAGATGACCATCAGCAAACA	3'	Per	G2	((.(((((((((.(((((((((((((((......(..((((((((..(((..(.((((......)))))..)))...((((((.......)))))).....))))))))..)))))))))))))))).)))))))))))...	139	52.1	-72.4	1	4477.84	6396.25	7005.17	5844.86	high
117	144	117-144	bdi-miR827-5p	TTTTGTTGGTTGTCATCTAACC	22	LT934114.1	+	520643353	520643501	cagctctgaacttgTTTTGTTGGTTGTCATCTAACCatcgttcgatctgccacctggtgcatggtggatgcctgggtgcatggcgattgcgccaacacgcagacggtgatgatggTTAGATGACCATCAGCAAACAtgttcatgagaca	5	osa-MIR827,bdi-MIR827,zma-MIR827,ath-MIR827,ssp-MIR827,	bdi-MIR827	attgagccgattcatgcagctctgaacttgTTTTGTTGGTTGTCATCTAACCatcgatcggtccgtgcttcggtgcttgtgccatgattttgcatcatcacaccggcgatggTTAGATGACCATCAGCAAACAtgttcgtgagacatgccgtgcgtcctgagct	bdi-miR827-5p	TTTTGTTGGTTGTCATCTAACC	5'	Per	G2	...((((((((.((.(((((((((.(((((((((((((((((((.(((((((((..(.((((.....)))))..))))..(((((....)))))....)))))))..))))))))))))))))).))))))))))).))))).)))...	143	50.3	-75.5	1	378.846	338.836	373.82	377.591	middle
117	145	117-145	osa-miR827_1ss21AT	TTAGATGACCATCAGCAAACT	21	LT934114.1	+	520643353	520643501	cagctctgaacttgTTTTGTTGGTTGTCATCTAACCatcgttcgatctgccacctggtgcatggtggatgcctgggtgcatggcgattgcgccaacacgcagacggtgatgatggTTAGATGACCATCAGCAAACAtgttcatgagaca	5	osa-MIR827,bdi-MIR827,zma-MIR827,ath-MIR827,ssp-MIR827,	osa-MIR827	ttttgttgctggtcatctagctacccgtgcatgcctggagattggagaataattgacgatgcagcagtcggcttattggctcttgggcacgcgtggTTAGATGACCATCAGCAAACA	osa-miR827	TTAGATGACCATCAGCAAACA	3'	Diff	G2	...((((((((.((.(((((((((.(((((((((((((((((((.(((((((((..(.((((.....)))))..))))..(((((....)))))....)))))))..))))))))))))))))).))))))))))).))))).)))...	143	50.3	-75.5	1	42.439	69.0923	89.9166	80.3129	middle
118	146	118-146	tae-MIR1120a-p3_2ss8AT20GT	TTATATTTTGAGACGGAGGTA	21	LT934111.1	+	26974354	26974438	tactacctccgtcttgaaatataagacgttcttgtaggctaaactagccttaaaaaacatcTTATATTTTGAGACGGAGGTActa	1	tae-MIR1120a,	tae-MIR1120a	gcggccgcccgggcaggtactccctccgtcccataatataagaacatttttgacagtgtagtgtcaaaaACATTCTTATATTATGAGACGGAGggagtatttcccagctcctgaatcac	tae-MIR1120a-p3	TTATATTATGAGACGGAGgga	3'	New	G2	...(((((((((((..((((((((((.(((.....((((((...)))))).....))).))))))))))..)))))))))))...	79	35.3	-43.6	1.5	8.28079	8.51823	14.1535	9.58961	middle
119	147	119-147	tae-MIR1120a-p5_1ss14CT	TACTCCCTCCGTCTCATAATAT	22	LT934111.1	-	508247872	508247952	gcaTACTCCCTCCGTCTCATAATATaagaacatttattatgaagaataataagaacgtttattatgagagagggagtagtt	2	tae-MIR1120a,osa-MIR1436,	tae-MIR1120a	gcggccgcccgggcaggtactccctccgtcccataatataagaacatttttgacagtgtagtgtcaaaaACATTCTTATATTATGAGACGGAGggagtatttcccagctcctgaatcac	tae-MIR1120a-p5	tactccctccgtcccataatat	5'	New	G2	((.(((((((((..((((((((((........((((((((.....))))))))......))))))))))))))))))))).	80	32.1	-29.3	1.1	0	0	9.99074	0	low
120	148	120-148	tae-MIR1120a-p3_1ss5TC	CTTACATTATGAGACGGAGGGAGT	24	LT934112.1	+	417370381	417370473	ttgctactccttccgtcccataatataggacgttttttgacactagtctagtgtcaaaaaatgtCTTACATTATGAGACGGAGGGAGTagagt	1	tae-MIR1120a,	tae-MIR1120a	gcggccgcccgggcaggtactccctccgtcccataatataagaacatttttgacagtgtagtgtcaaaaACATTCTTATATTATGAGACGGAGggagtatttcccagctcctgaatcac	tae-MIR1120a-p3	CTTATATTATGAGACGGAGggagt	3'	New	G2	...((((((((((((((.((((((.((((((((((((((((((((...)))))))))))))))))))).)))))).))))))))))))))...	87	39.8	-58.7	1.6	24.8424	17.9829	16.6512	29.9675	middle
121	149	121-149	tae-MIR1120a-p3_2ss9TC17AG	GTGTAGTGCCAAAAACGTTCTT	22	LT934112.1	+	491234958	491235050	ttcgtactccctccgtcccataatataaggatgtttttgacactaGTGTAGTGCCAAAAACGTTCTTatattgagagacatagggagtactag	1	tae-MIR1120a,	tae-MIR1120a	gcggccgcccgggcaggtactccctccgtcccataatataagaacatttttgacagtgtagtgtcaaaaACATTCTTATATTATGAGACGGAGggagtatttcccagctcctgaatcac	tae-MIR1120a-p3	gtgtagtgtcaaaaACATTCTT	3'	New	G2	...(((((((((..(((...(((((((((((((((((((.(((((...))))).)))))))))))))))))))...)))..)))))))))...	87	39.8	-44.4	1.2	20.702	18.9294	14.9861	13.1857	middle
122	150	122-150	tae-MIR1120a-p5_1ss23AG	CCCTCCGTCCCATAATATAAGAGC	24	LT934112.1	-	422958672	422958762	acgtactCCCTCCGTCCCATAATATAAGAGCgttttttacgctaatgtagcgtcaaaaacgctattatattatgggatggagggggtagta	1	tae-MIR1120a,	tae-MIR1120a	gcggccgcccgggcaggtactccctccgtcccataatataagaacatttttgacagtgtagtgtcaaaaACATTCTTATATTATGAGACGGAGggagtatttcccagctcctgaatcac	tae-MIR1120a-p5	ccctccgtcccataatataagaac	5'	New	G2	((.((((((((((((((((((((((((.(((((((((.((((((...)))))).))))))))).)))))))))))))))))))))))))).	90	41.8	-60.6	1.6	5.17549	9.46471	0	8.3909	low
123	151	123-151	tae-MIR1120a-p5_1ss21CT	TCCGTCCCATAATATAAGAAT	21	LT934113.1	+	126515036	126515125	aaatactcccTCCGTCCCATAATATAAGAATgtttttacactagtgtagtgccaaaaacgttcttatattatgggacggagggagtactt	1	tae-MIR1120a,	tae-MIR1120a	gcggccgcccgggcaggtactccctccgtcccataatataagaacatttttgacagtgtagtgtcaaaaACATTCTTATATTATGAGACGGAGggagtatttcccagctcctgaatcac	tae-MIR1120a-p5	tccgtcccataatataagaac	5'	New	G2	...((((((((((((((((((((((((((((((((((.(((((...)))))..))))))))))))))))))))))))))))))))))...	84	37.8	-60.2	1.8	5.17549	4.73235	4.99537	0	low
124	152	124-152	tae-MIR1120a-p3_1	ATATTATGAGACGGAGGGAGT	21	LT934113.1	-	325730408	325730498	tattactccctctgtcccataatataagaacgttttttgcactacactagtgtcaaaaacgttcttATATTATGAGACGGAGGGAGTacct	1	tae-MIR1120a,	tae-MIR1120a	gcggccgcccgggcaggtactccctccgtcccataatataagaacatttttgacagtgtagtgtcaaaaACATTCTTATATTATGAGACGGAGggagtatttcccagctcctgaatcac	tae-MIR1120a-p3	ATATTATGAGACGGAGggagt	3'	New	G2	...(((((((((((((.((((((((((((((((((((..(((((...)))))..)))))))))))))))))))).)))))))))))))...	85	37.4	-55.5	1.6	14.4914	10.4112	10.8233	9.58961	middle
125	153	125-153	tae-MIR1120a-p5_2ss17AG20AG	TCCGTCCCATAATATAGGAGC	21	LT934113.1	-	552798256	552798348	aaactactcccTCCGTCCCATAATATAGGAGCgttttttacactagtgtagtatcaaaaacgatcttatattatgggacggagggagtagaaa	2	tae-MIR1120a,osa-MIR818b,	tae-MIR1120a	gcggccgcccgggcaggtactccctccgtcccataatataagaacatttttgacagtgtagtgtcaaaaACATTCTTATATTATGAGACGGAGggagtatttcccagctcctgaatcac	tae-MIR1120a-p5	tccgtcccataatataagaac	5'	New	G2	...(((((((((((((((((((((((((((.((((((((((((....)).)))..))))))).)))))))))))))))))))))))))))...	87	38.7	-58.2	1.6	5.17549	0	4.99537	0	low
126	154	126-154	tae-MIR1120a-p5_2ss14AG20AT	TCCGTCCCATAATGTAAGATC	21	LT934113.1	-	555231650	555231732	acccctTCCGTCCCATAATGTAAGATCgttttgcaagctgttttagcttgcaaaacgatcttatattgtgggacggagggagt	1	tae-MIR1120a,	tae-MIR1120a	gcggccgcccgggcaggtactccctccgtcccataatataagaacatttttgacagtgtagtgtcaaaaACATTCTTATATTATGAGACGGAGggagtatttcccagctcctgaatcac	tae-MIR1120a-p5	tccgtcccataatataagaac	5'	New	G2	...(((((((((((((((((((((((((((((((((((((...)))))))))))))))))))))))))))))))))))))...	77	44.6	-64.1	1.7	21.7371	25.5547	25.8094	39.5571	middle
127	155	127-155	tae-MIR1120a-p3_2ss17GA20GA	CTTATATTATGAGACGAAGAGAGT	24	LT934113.1	-	634458132	634458226	agctactctctttgtcccagaatataagacattattacatctgtgagtatatcagacgtaataatgtCTTATATTATGAGACGAAGAGAGTaata	1	tae-MIR1120a,	tae-MIR1120a	gcggccgcccgggcaggtactccctccgtcccataatataagaacatttttgacagtgtagtgtcaaaaACATTCTTATATTATGAGACGGAGggagtatttcccagctcctgaatcac	tae-MIR1120a-p3	CTTATATTATGAGACGGAGggagt	3'	New	G2	...(((((((((((((.((.((((((((((((((((((.((((.........)))).)))))))))))))))))).)).)))))))))))))...	89	31.6	-48.2	1.6	12.4212	17.9829	11.6559	7.1922	middle
128	156	128-156	tae-MIR1120a-p5_2	CCGTCCCATAATATAAGAACA	21	LT934114.1	+	182074165	182074257	ttcgtactccctCCGTCCCATAATATAAGAACAtttttgacactagtgtagtgtcaaaaacgttcttatagaatgggacacagggagtactag	1	tae-MIR1120a,	tae-MIR1120a	gcggccgcccgggcaggtactccctccgtcccataatataagaacatttttgacagtgtagtgtcaaaaACATTCTTATATTATGAGACGGAGggagtatttcccagctcctgaatcac	tae-MIR1120a-p5	ccgtcccataatataagaaca	5'	New	G2	...(((((((((..(((((((..(((((((((.((((((((((((...)))))))))))).)))))))))..)))))))..)))))))))...	87	39.8	-53.7	1.4	0	5.67882	4.99537	0	low
129	157	129-157	tae-MIR1120a-p5_2ss18AG24AC	TCCCTCCGTCCCATAATGTAAGAC	24	LT934114.1	-	110525129	110525218	agaagtacTCCCTCCGTCCCATAATGTAAGACattttttgacactagtgtcaaaaaatgtcttacattatgggacggagggagtactaga	1	tae-MIR1120a,	tae-MIR1120a	gcggccgcccgggcaggtactccctccgtcccataatataagaacatttttgacagtgtagtgtcaaaaACATTCTTATATTATGAGACGGAGggagtatttcccagctcctgaatcac	tae-MIR1120a-p5	tccctccgtcccataatataagaa	5'	New	G2	...((((((((((((((((((((((((((((((((((((((((....))))))))))))))))))))))))))))))))))))))))...	84	40	-72.9	2	16.5616	4.73235	4.16281	0	middle
130	158	130-158	tae-MIR1120a-p3_1ss14GA_2	ATATTATGAGACGAAGGGAGTA	22	LT934115.1	+	135398756	135398846	aactactctctctgtcttataatgtaagacgttttttgacactatattaatataaaaatacgttttATATTATGAGACGAAGGGAGTAcat	1	tae-MIR1120a,	tae-MIR1120a	gcggccgcccgggcaggtactccctccgtcccataatataagaacatttttgacagtgtagtgtcaaaaACATTCTTATATTATGAGACGGAGggagtatttcccagctcctgaatcac	tae-MIR1120a-p3	ATATTATGAGACGGAGggagta	3'	New	G2	...((((((((..(((((((((((((((((((.((((.................)))).)))))))))))))))))))..))))))))...	85	27.5	-35.7	1.4	22.7722	17.0365	22.4792	23.974	middle
131	159	131-159	tae-MIR1120a-p3_1ss14GA_1	ATATTATGAGACGAAGGGAGT	21	LT934115.1	+	516651697	516651787	tactattccctccgtcgcataatataagagcgttttttatactacactagtgcaaaaaacgctcttATATTATGAGACGAAGGGAGTactt	1	tae-MIR1120a,	tae-MIR1120a	gcggccgcccgggcaggtactccctccgtcccataatataagaacatttttgacagtgtagtgtcaaaaACATTCTTATATTATGAGACGGAGggagtatttcccagctcctgaatcac	tae-MIR1120a-p3	ATATTATGAGACGGAGggagt	3'	New	G2	...((((((((.((((.(((((((((((((((((((((..((((...))))..))))))))))))))))))))).)))).))))))))...	85	36.3	-49	1.5	22.7722	17.0365	22.4792	23.974	middle
132	160	132-160	tae-MIR1120a-p5_2ss2CT20AG	TTCGTCCCATAATATAAGAGC	21	LT934115.1	+	566088002	566088088	atgtactcccTTCGTCCCATAATATAAGAGCacttttgacactacttttcaaaagagctcttatattatgggacggaggtagtaact	2	tae-MIR1120a,osa-MIR818b,	tae-MIR1120a	gcggccgcccgggcaggtactccctccgtcccataatataagaacatttttgacagtgtagtgtcaaaaACATTCTTATATTATGAGACGGAGggagtatttcccagctcctgaatcac	tae-MIR1120a-p5	tccgtcccataatataagaac	5'	New	G2	...((((.(((((((((((((((((((((((.(((((((.........))))))).))))))))))))))))))))))).))))...	81	37.9	-50.4	1.5	12.4212	4.73235	8.32561	5.9935	middle
133	161	133-161	tae-MIR1120a-p3_1ss16GA	CTTATATTATGAGACAGAGGGAGT	24	LT934115.1	+	674378248	674378360	aaaattgtaaattaaatactccctccgtcccataatataagaacgttttttgcactatattagtgtcaaaaacgttCTTATATTATGAGACAGAGGGAGTatcttacaatatc	1	tae-MIR1120a,	tae-MIR1120a	gcggccgcccgggcaggtactccctccgtcccataatataagaacatttttgacagtgtagtgtcaaaaACATTCTTATATTATGAGACGGAGggagtatttcccagctcctgaatcac	tae-MIR1120a-p3	CTTATATTATGAGACGGAGggagt	3'	New	G2	...(((((((.....((((((((((.(((.((((((((((((((((((((..(((((...)))))..)))))))))))))))))))).))).)))))))))).)))))))...	107	30.1	-56.1	1.6	6.21059	6.62529	5.82793	5.9935	low
134	162	134-162	tae-MIR1120a-p5_1ss9CT	CCTCCGTCTCATAATATAAGAA	22	LT934115.1	-	137312071	137312217	gtagaggacgttgttcaaagaaaatattatctactcCCTCCGTCTCATAATATAAGAAcgtttttgccattagtgtagtgttgaaaacgttcttatattttgggacatagggagtatttcatttttttcatgcatatgtaaatcatt	1	tae-MIR1120a,	tae-MIR1120a	gcggccgcccgggcaggtactccctccgtcccataatataagaacatttttgacagtgtagtgtcaaaaACATTCTTATATTATGAGACGGAGggagtatttcccagctcctgaatcac	tae-MIR1120a-p5	cctccgtcccataatataagaa	5'	New	G2	...((..(((((((...((((((((......((((((((..((((((.(((((((((((((((((..(((((...)))))..))))))))))))))))).))))))..))))))))....))))))))...))).))))...))...	141	32	-53.3	1.1	0	5.67882	8.32561	0	low
135	163	135-163	tae-MIR1120a-p5_2ss10TC20AG	TCCGTCCCACAATATAAGAGC	21	LT934116.1	+	226150139	226150305	taaaccacaccggagaaattatatgttactcccTCCGTCCCACAATATAAGAGCgtttttcacattatataagagtgtctttcatgctacattagtgtgaaaaacactattatattatgggacggagggattatatattatatgcattttctatttagtgaggtaga	2	tae-MIR1120a,osa-MIR818b,	tae-MIR1120a	gcggccgcccgggcaggtactccctccgtcccataatataagaacatttttgacagtgtagtgtcaaaaACATTCTTATATTATGAGACGGAGggagtatttcccagctcctgaatcac	tae-MIR1120a-p5	tccgtcccataatataagaac	5'	New	G2	...(((.(((..((((((..((((((...(((((((((((((.(((((((.((.(((((((((((((....((..((.....))..))....))))))))))))).)).))))))).)))))))))))))..)))))).........)))))..)..))).)))...	161	33.5	-63.7	1.1	23.8073	13.2506	5.82793	11.987	middle
136	164	136-164	tae-MIR1120a-p3_6	TTATATTATGAGACGGAGGGA	21	LT934117.1	+	75899865	75899956	ttgtactcccttcgtttcatagtataaaaacgttttttgatattagtgtagtatcaaaaacattcTTATATTATGAGACGGAGGGAgtaata	1	tae-MIR1120a,	tae-MIR1120a	gcggccgcccgggcaggtactccctccgtcccataatataagaacatttttgacagtgtagtgtcaaaaACATTCTTATATTATGAGACGGAGggagtatttcccagctcctgaatcac	tae-MIR1120a-p3	TTATATTATGAGACGGAGgga	3'	New	G2	...((((((((((((((((((((((((.((.((((((.(((((((...))))))))))))).)).))))))))))))))))))))))))...	86	29.3	-43.9	1.6	14.4914	10.4112	10.8233	9.58961	middle
137	165	137-165	tae-MIR1120a-p5_1ss20AG	TCCGTCCCATAATATAAGAGC	21	LT934117.1	+	462284906	462284996	aattactcccTCCGTCCCATAATATAAGAGCgttttttacactacactagtgtcaaaaatgttcttatattgtgggacggagggagtacaa	2	tae-MIR1120a,osa-MIR818b,	tae-MIR1120a	gcggccgcccgggcaggtactccctccgtcccataatataagaacatttttgacagtgtagtgtcaaaaACATTCTTATATTATGAGACGGAGggagtatttcccagctcctgaatcac	tae-MIR1120a-p5	tccgtcccataatataagaac	5'	New	G2	...((((((((((((((((((((((((((((((((((.((((((...)))))).))))))))))))))))))))))))))))))))))...	85	38.5	-63.3	1.8	175.967	141.024	111.563	131.857	middle
138	166	138-166	tae-MIR1120a-p3_4	CTTATATTATGAGACGGAGGGAGT	24	LT934117.1	-	17416724	17416823	cacaaatgtactccctccgtcccataatataagaacgtttttgtcattacagtagtgtaaaaaacgctCTTATATTATGAGACGGAGGGAGTaatttatt	1	tae-MIR1120a,	tae-MIR1120a	gcggccgcccgggcaggtactccctccgtcccataatataagaacatttttgacagtgtagtgtcaaaaACATTCTTATATTATGAGACGGAGggagtatttcccagctcctgaatcac	tae-MIR1120a-p3	CTTATATTATGAGACGGAGggagt	3'	New	G2	...((((.(((((((((((((.((((((((((((.(((((((..(((((...)))))..))))))).)))))))))))).)))))))))))))))))...	94	35	-49.4	1.4	14.4914	10.4112	10.8233	9.58961	middle
139	167	139-167	tae-MIR1120a-p5_2ss9AT20AG	TCCGTCCCTTAATATAAGAGC	21	LT934117.1	-	313548343	313548427	tactcccTCCGTCCCTTAATATAAGAGCattttgtattgtacaccagtatacaaaacactcttatattatgggaaggagggattg	2	tae-MIR1120a,osa-MIR818b,	tae-MIR1120a	gcggccgcccgggcaggtactccctccgtcccataatataagaacatttttgacagtgtagtgtcaaaaACATTCTTATATTATGAGACGGAGggagtatttcccagctcctgaatcac	tae-MIR1120a-p5	tccgtcccataatataagaac	5'	New	G2	...(((((((.((((.(((((((((((..((((((((...........))))))))..))))))))))).)))).)))))))...	79	37.6	-40.4	1.3	5.17549	4.73235	0	0	low
140	168	140-168	tae-MIR1120a-p5_1ss20AT	TCCGTCCCATAATATAAGATC	21	LT934117.1	-	583514177	583514303	ttttgtagccttgatgatgttgaaggatatttggtactcccTCCGTCCCATAATATAAGATCttattacatccaatatactatgggacagagggagtaaatattatagctctatgtaggctgcatag	1	tae-MIR1120a,	tae-MIR1120a	gcggccgcccgggcaggtactccctccgtcccataatataagaacatttttgacagtgtagtgtcaaaaACATTCTTATATTATGAGACGGAGggagtatttcccagctcctgaatcac	tae-MIR1120a-p5	tccgtcccataatataagaac	5'	New	G2	...((((((((..(((..((((...((((((...(((((((((.((((((((.((((.(((........)))...)))).)))))))).))))))))))))))).))))..)))..))))))))...	121	37	-48.1	1	63.141	47.3235	61.6095	63.5311	middle
141	169	141-169	tae-MIR1120a-p3_1ss17GA	CTTATATTATGAGACGAAGGGAGT	24	LT934118.1	+	604539782	604539871	tctactccctccgtcccaaaatataagaatgttttttcaagctatgttagcttgaaaaatattCTTATATTATGAGACGAAGGGAGTctt	1	tae-MIR1120a,	tae-MIR1120a	gcggccgcccgggcaggtactccctccgtcccataatataagaacatttttgacagtgtagtgtcaaaaACATTCTTATATTATGAGACGGAGggagtatttcccagctcctgaatcac	tae-MIR1120a-p3	CTTATATTATGAGACGGAGggagt	3'	New	G2	...(((((((.((((.((.(((((((((((((((((.(((((((...)))))))))))))))))))))))).)).)))).)))))))...	84	33.3	-44.8	1.5	0	4.73235	9.15818	0	low
142	170	142-170	tae-MIR1120a-p3_2	ATATTATGAGACGGAGGGAGTA	22	LT934119.1	-	594041739	594041829	atgtactccctccatcccataatgtaagacgttttttgacactacactaatgtcaaaaaatatcctATATTATGAGACGGAGGGAGTAgta	1	tae-MIR1120a,	tae-MIR1120a	gcggccgcccgggcaggtactccctccgtcccataatataagaacatttttgacagtgtagtgtcaaaaACATTCTTATATTATGAGACGGAGggagtatttcccagctcctgaatcac	tae-MIR1120a-p3	ATATTATGAGACGGAGggagta	3'	New	G2	...((((((((((.((.(((((((((.((..((((((((((.........))))))))))..)).))))))))).)).))))))))))...	85	36.3	-42.1	1.3	14.4914	10.4112	10.8233	9.58961	middle
143	171	143-171	tae-MIR1120a-p3_1ss4TC	TTACATTATGAGACGGAGGGA	21	LT934120.1	-	338144857	338144947	agctactccctccgtcccataatataagacgttttttgacacttgtatagtgtcaaaaaacgtcTTACATTATGAGACGGAGGGAgtacca	1	tae-MIR1120a,	tae-MIR1120a	gcggccgcccgggcaggtactccctccgtcccataatataagaacatttttgacagtgtagtgtcaaaaACATTCTTATATTATGAGACGGAGggagtatttcccagctcctgaatcac	tae-MIR1120a-p3	TTATATTATGAGACGGAGgga	3'	New	G2	...(((((((((((((.((((((.(((((((((((((((((((.....))))))))))))))))))).)))))).)))))))))))))...	85	40.7	-60.4	1.6	0	0	10.8233	0	middle
144	172	144-172	tae-MIR1120a-p3_5	TATATTATGAGACGGAGGGAGT	22	LT934120.1	-	678008452	678008534	actccctctgtcccaaaatataagaatgtttttaacattacactagtgtcaaaaatgttctTATATTATGAGACGGAGGGAGT	1	tae-MIR1120a,	tae-MIR1120a	gcggccgcccgggcaggtactccctccgtcccataatataagaacatttttgacagtgtagtgtcaaaaACATTCTTATATTATGAGACGGAGggagtatttcccagctcctgaatcac	tae-MIR1120a-p3	TATATTATGAGACGGAGggagt	3'	New	G2	((((((((((((.((.((((((((((..(((((.((((((...)))))).)))))..)))))))))).)).))))))))))))	83	33.7	-42.9	1.5	14.4914	10.4112	10.8233	9.58961	middle
145	173	145-173	tae-MIR1120a-p5_2ss8CT20AG	TCCGTCCTATAATATAAGAGC	21	LT934120.1	-	683109558	683109642	tgtttccTCCGTCCTATAATATAAGAGCgtttttgacactacacaaatttcaaaaatgctcttataatatgagacggagggagta	2	tae-MIR1120a,osa-MIR818b,	tae-MIR1120a	gcggccgcccgggcaggtactccctccgtcccataatataagaacatttttgacagtgtagtgtcaaaaACATTCTTATATTATGAGACGGAGggagtatttcccagctcctgaatcac	tae-MIR1120a-p5	tccgtcccataatataagaac	5'	New	G2	..(((((((((((..(((.(((((((((((((((((.............))))))))))))))))).)))..)))))))))))..	81	35.3	-40.8	1.4	6.21059	0	0	19.1792	middle
146	174	146-174	tae-MIR1120a-p3_3	CTTATATTATGAGACGGAGGGA	22	LT934121.1	+	550060880	550060970	aactactcccttcgtcccataatataagagcgctttttacactagtgtagtgtcaaaatggttCTTATATTATGAGACGGAGGGAgtatat	1	tae-MIR1120a,	tae-MIR1120a	gcggccgcccgggcaggtactccctccgtcccataatataagaacatttttgacagtgtagtgtcaaaaACATTCTTATATTATGAGACGGAGggagtatttcccagctcctgaatcac	tae-MIR1120a-p3	CTTATATTATGAGACGGAGgga	3'	New	G2	...(((((((((((((.((((((((((((((..((((.((((((...)))))).))))..)))))))))))))).)))))))))))))...	85	37.4	-47.8	1.4	14.4914	10.4112	10.8233	9.58961	middle
147	175	147-175	tae-MIR1120a-p5_5	TCCGTCCCATAATATAAGAAC	21	LT934121.1	-	173913850	173913965	tacttacattaacagctactcccTCCGTCCCATAATATAAGAACgttttgtatagtacgctagtgttcaaaacactcttgtattatgggaagagggattggttcattttgtagcat	1	tae-MIR1120a,	tae-MIR1120a	gcggccgcccgggcaggtactccctccgtcccataatataagaacatttttgacagtgtagtgtcaaaaACATTCTTATATTATGAGACGGAGggagtatttcccagctcctgaatcac	tae-MIR1120a-p5	tccgtcccataatataagaac	5'	New	G2	...(((((.....(((((.((((((..(((((((((((((((..((((((..(((....))).....))))))..))))))))))))))).)))))).))))).....)))))...	110	37.1	-45.6	1.1	0	5.67882	4.99537	0	low
148	176	148-176	tae-MIR1120a-p5_2ss4GA20AG	TCCATCCCATAATATAAGAGC	21	LT934123.1	+	418630027	418630139	gcatagtaaataaatactcccTCCATCCCATAATATAAGAGCctttttaacactacacttgtgtaaaaaatgctcttatattatgagacagagagagtatgatttatctaatc	3	tae-MIR1120a,osa-MIR818b,osa-MIR818d,	tae-MIR1120a	gcggccgcccgggcaggtactccctccgtcccataatataagaacatttttgacagtgtagtgtcaaaaACATTCTTATATTATGAGACGGAGggagtatttcccagctcctgaatcac	tae-MIR1120a-p5	tccgtcccataatataagaac	5'	New	G2	...((((((((..((((((.(((..((.((((((((((((((.(((((.((((.......)))).))))).)))))))))))))).))..))).)))))).))))).)))...	107	31	-41.3	1.2	21.7371	18.9294	20.814	20.3779	middle
149	177	149-177	tae-MIR1120a-p5_2ss12AC20AG	TCCGTCCCATACTATAAGAGC	21	LT934123.1	+	642577061	642577151	tattactcccTCCGTCCCATACTATAAGAGCatttttgacactacactagtgtaaaaagtgctcttatattatgggacaaagggggtattt	2	tae-MIR1120a,osa-MIR818b,	tae-MIR1120a	gcggccgcccgggcaggtactccctccgtcccataatataagaacatttttgacagtgtagtgtcaaaaACATTCTTATATTATGAGACGGAGggagtatttcccagctcctgaatcac	tae-MIR1120a-p5	tccgtcccataatataagaac	5'	New	G2	...((((((((..((((((((.(((((((((((((((.((((((...)))))).))))))))))))))).))))))))..))))))))...	85	37.4	-51.6	1.5	91.0887	79.5035	64.1072	50.3454	middle
150	178	150-178	tae-MIR1120a-p5_2ss10TC20AT	TCCGTCCCACAATATAAGATC	21	LT934123.1	-	3909966	3910066	cacgttgatacttccTCCGTCCCACAATATAAGATCatttttcaagctaacatagctagaaaaacaatcttatattgtgggacagagggagtagtagctta	1	tae-MIR1120a,	tae-MIR1120a	gcggccgcccgggcaggtactccctccgtcccataatataagaacatttttgacagtgtagtgtcaaaaACATTCTTATATTATGAGACGGAGggagtatttcccagctcctgaatcac	tae-MIR1120a-p5	tccgtcccataatataagaac	5'	New	G2	...(((..(((((((((.(((((((((((((((((..((((((.(((((...))))).))))))..))))))))))))))))).)))))))))..)))...	95	37.6	-53.8	1.4	7.24569	0	10.8233	0	middle
151	179	151-179	tae-MIR1120a-p5_1ss10CT	CCCTCCGTCTCATAATATAAGAAC	24	LT934123.1	-	613129508	613129598	aactactCCCTCCGTCTCATAATATAAGAACgtttttgacactagtgtagtgttaaaaacgttcttatattttgggacagagggagtaact	1	tae-MIR1120a,	tae-MIR1120a	gcggccgcccgggcaggtactccctccgtcccataatataagaacatttttgacagtgtagtgtcaaaaACATTCTTATATTATGAGACGGAGggagtatttcccagctcctgaatcac	tae-MIR1120a-p5	ccctccgtcccataatataagaac	5'	New	G2	...(((((((((.((((((.((((((((((((((((((((((((...)))))))))))))))))))))))).)))))).)))))))))...	85	36.3	-56.4	1.7	0	6.62529	4.16281	0	low
152	180	152-180	tae-MIR1120a-p5_1ss8CT_2	TCCGTCCTATAATATAAGAAC	21	LT934124.1	+	440699592	440699721	cactgtacttacattaacagctactcccTCCGTCCTATAATATAAGAACgttttttacagtacaccagtgttcaaaacactcttgtattatgggaagagggactggttcattgtgtagcattctgcatct	1	tae-MIR1120a,	tae-MIR1120a	gcggccgcccgggcaggtactccctccgtcccataatataagaacatttttgacagtgtagtgtcaaaaACATTCTTATATTATGAGACGGAGggagtatttcccagctcctgaatcac	tae-MIR1120a-p5	tccgtcccataatataagaac	5'	New	G2	...((((.((((((....(((((.((((((..(((((((((((((((..(((((..(((.........)))..)))))..))))))))))))))).)))))).)))))....)))))).....))))...	124	39.2	-41.9	0.8	13.4563	13.2506	19.9815	8.3909	middle
153	181	153-181	tae-MIR1120a-p5_1ss16AG	CCTCCGTCCCATAATGTAAGA	21	LT934124.1	+	534836251	534836365	ttggatgctgaaaagtactcCCTCCGTCCCATAATGTAAGAtgttttttaacactatgctagtgtcaaaaaatgtcctatattatgggacggagggagtagttattaacatcata	2	tae-MIR1120a,osa-MIR818b,	tae-MIR1120a	gcggccgcccgggcaggtactccctccgtcccataatataagaacatttttgacagtgtagtgtcaaaaACATTCTTATATTATGAGACGGAGggagtatttcccagctcctgaatcac	tae-MIR1120a-p5	cctccgtcccataatataaga	5'	New	G2	...((((.(((.((.(((((((((((((((((((((((.((..((((((.((((((...)))))).))))))..)).))))))))))))))))))))))).)).))).))))...	109	36.5	-64.2	1.5	9.31589	5.67882	0	0	low
154	182	154-182	tae-MIR1120a-p5_1	CCCTCCGTCCCATAATATAAGAAC	24	LT934124.1	-	597342044	597342150	ttcgtactCCCTCCGTCCCATAATATAAGAACgtttttgacactagtgtagtgccaaaacactagtgtcaaaaacgttcttatattatgggacacagggagtactag	1	tae-MIR1120a,	tae-MIR1120a	gcggccgcccgggcaggtactccctccgtcccataatataagaacatttttgacagtgtagtgtcaaaaACATTCTTATATTATGAGACGGAGggagtatttcccagctcctgaatcac	tae-MIR1120a-p5	ccctccgtcccataatataagaac	5'	New	G2	...(((((((((..(((((((((((((((((((((((((((((((((((.........)))))))))))))))))))))))))))))))))))..)))))))))...	101	40.2	-73.1	1.7	0	5.67882	4.99537	0	low
155	183	155-183	far-MIR1122-p3_1ss7TC	TATTTTCGTACGGAGGGAGTA	21	LT934111.1	+	49180620	49180734	caagtactccctccgtctggaattacttgtcatcaaaatggatgtgtctagaactgaaatacatctagatacatccatttcaatgacaagTATTTTCGTACGGAGGGAGTAcaag	1	far-MIR1122,	far-MIR1122	tctaaagaagttattcgctacaagttaacaagatgaccgggcattgtacactcaatgacctcacaataagcaccatttcatcaaaaaattactactacctccgtctaaaaataagtgtcttagttttgtctagattcagatgtatctaaacatattttagttgTAGATACATCCGTATCTAGAaaaagttgagacacttatttttgtacggagggagtagaatatttgttatgaaacccaggacatgagttgttatcatacaatcttgtggtacatgaagagataacaaaacgaagaagt	far-MIR1122-p3	tatttttgtacggagggagta	3'	New	G2	...(((((((((((((..((((.((((((((((..(((((((((((((((((..((.....)))))))))))))))))))..)))))))))).))))..)))))))))))))...	109	39.1	-69	1.5	0	0	4.16281	7.1922	low
156	184	156-184	far-MIR1122-p3_2ss19TG21TG	AGTTGAGACACTTATTTTGGGACG	24	LT934111.1	-	162020733	162020835	tactactccctccatcccaaaataagtgtcttgagcttagtacaaatttatattagagctagtacaaAGTTGAGACACTTATTTTGGGACGgagggggtacta	1	far-MIR1122,	far-MIR1122	tctaaagaagttattcgctacaagttaacaagatgaccgggcattgtacactcaatgacctcacaataagcaccatttcatcaaaaaattactactacctccgtctaaaaataagtgtcttagttttgtctagattcagatgtatctaaacatattttagttgTAGATACATCCGTATCTAGAaaaagttgagacacttatttttgtacggagggagtagaatatttgttatgaaacccaggacatgagttgttatcatacaatcttgtggtacatgaagagataacaaaacgaagaagt	far-MIR1122-p3	agttgagacacttatttttgtacg	3'	New	G2	...((((((((((.((((((((((((((((((.(((((.((((...((((...))))....)))).))))))))))))))))))))))).))))))))))...	97	38.8	-54.7	1.4	11.3861	0	4.16281	0	middle
157	185	157-185	tae-MIR1122c-p3_1ss10GA	TTATGGGACAGAGGGAGTAGTA	22	LT934114.1	-	14348413	14348505	gtgactactccctcagtaataatataagaacgtttttgacactacactattgtcaaaaatgttcttataTTATGGGACAGAGGGAGTAGTAga	1	tae-MIR1122c,	tae-MIR1122c	gtgaactactctctccatcccataatgtaagacgtttttgcaaactatattagcttgcaaaaacgTCTAATATTATGGGACGGAGGgagtagtaca	tae-MIR1122c-p3	TTATGGGACGGAGGgagtagta	3'	New	G2	...(((((((((((.((.(((((((((((((((((((((((.........)))))))))))))))))))))))...)).)))))))))))...	87	34.4	-46.6	1.5	6.21059	6.62529	4.16281	0	low
158	186	158-186	tae-MIR1122c-p3_1ss9GT	TATTATGGTACGGAGGGAGTA	21	LT934114.1	-	329231298	329231387	tgtttactccctctgtcccacaatataatatgtttttacaagttgtagcttccagaaacatctttTATTATGGTACGGAGGGAGTAatta	2	tae-MIR1122c,osa-MIR818d,	tae-MIR1122c	gtgaactactctctccatcccataatgtaagacgtttttgcaaactatattagcttgcaaaaacgTCTAATATTATGGGACGGAGGgagtagtaca	tae-MIR1122c-p3	TATTATGGGACGGAGGgagta	3'	New	G2	...(((((((((((((.(((.((((.((.((((((((..((((....))))..)))))))).)).)))).))).)))))))))))))...	84	34.4	-36.4	1.2	8.28079	5.67882	9.15818	7.1922	low
159	187	159-187	far-MIR1122-p3_2ss16TG18TG_1	TGAGACACTTATTTTGGGA	19	LT934115.1	-	295616499	295616579	aaatactccctacgtctcaaaataagtgtctcaactttgtactaagctTGAGACACTTATTTTGGGAcggaaggagtagga	1	far-MIR1122,	far-MIR1122	tctaaagaagttattcgctacaagttaacaagatgaccgggcattgtacactcaatgacctcacaataagcaccatttcatcaaaaaattactactacctccgtctaaaaataagtgtcttagttttgtctagattcagatgtatctaaacatattttagttgTAGATACATCCGTATCTAGAaaaagttgagacacttatttttgtacggagggagtagaatatttgttatgaaacccaggacatgagttgttatcatacaatcttgtggtacatgaagagataacaaaacgaagaagt	far-MIR1122-p3	tgagacacttatttttgta	3'	New	G2	...((((((...(((((((((((((((((((((((((......))).))))))))))))))))))))))...))))))...	75	39.5	-44.7	1.4	6.21059	6.62529	0	0	low
160	188	160-188	tae-MIR1122c-p3_1	ATATTATGGGACGGAGGGAGT	21	LT934116.1	+	4965135	4965225	catgtacttcctccgtcctataatataagagcgttttacactagtgtagtgtcaaaaacactcttATATTATGGGACGGAGGGAGTatttg	2	tae-MIR1122c,osa-MIR818d,	tae-MIR1122c	gtgaactactctctccatcccataatgtaagacgtttttgcaaactatattagcttgcaaaaacgTCTAATATTATGGGACGGAGGgagtagtaca	tae-MIR1122c-p3	ATATTATGGGACGGAGGgagt	3'	New	G2	...((((((((((((((((((((((((((((.(((((((((((...))))))..))))).))))))))))))))))))))))))))))...	85	38.5	-55.1	1.6	26.9126	17.9829	30.111	19.1792	middle
161	189	161-189	bdi-MIR1122-p3_1ss13GA	ACATCCGTATTTAGACAAATT	21	LT934117.1	+	553273564	553273698	gtagtattccctccatcccaaaatccgtgtcttacatttgtttagatgcagatgtatctaacactaaaatgtaactagatACATCCGTATTTAGACAAATTtaagacaagaattttgggacggagggagtacaaa	1	bdi-MIR1122,	bdi-MIR1122	tcgtccatgtatccatatttcattgccgaaatattacatgtgtatctagacgttttttacacaTAGATACATCCGTATTTGGAcaaatttgagacgagtaatagagatcggatggagtacaattttttccccttcttatctggtcaccacatacacaaatttgcacagaactgaaccacg	bdi-MIR1122-p3	ACATCCGTATTTGGAcaaatt	3'	New	G2	...(((((((((((.(((((((((...(((((((.((((((((((((((.((((((((((..((......))...)))))))))).)))))))))))))).)))))))...))))))))).)))))))))))...	129	35.6	-72.4	1.5	7.24569	0	6.66049	11.987	middle
162	190	162-190	far-MIR1122-p3_2ss15TA17TA	GAGACACTTATTTTAGAACGGAGG	24	LT934117.1	-	44877989	44878091	atatactccctccgtctcaaaatgagtgtcttgggcttagtataaatttgtactagagctagtatagagttGAGACACTTATTTTAGAACGGAGGgagtagtt	1	far-MIR1122,	far-MIR1122	tctaaagaagttattcgctacaagttaacaagatgaccgggcattgtacactcaatgacctcacaataagcaccatttcatcaaaaaattactactacctccgtctaaaaataagtgtcttagttttgtctagattcagatgtatctaaacatattttagttgTAGATACATCCGTATCTAGAaaaagttgagacacttatttttgtacggagggagtagaatatttgttatgaaacccaggacatgagttgttatcatacaatcttgtggtacatgaagagataacaaaacgaagaagt	far-MIR1122-p3	gagacacttatttttgtacggagg	3'	New	G2	...((((((((((((((.(((((((((((((..(((((((((((....)))))).))))..........)..)))))))))))))))).)))))))))))...	97	37.9	-48.9	1.3	7.24569	6.62529	0	5.9935	low
163	191	163-191	bdi-MIR1122-p3_1ss14GA	TACATCCGTATTTAGACAAAT	21	LT934118.1	-	562771088	562771222	gtagtattccctccgtcccaaaattcttgtcttacatttgtttagatacggatgtatctaacactaaaatgtaactagaTACATCCGTATTTAGACAAATttaagacaagaattttgggacggagggagtacaaa	1	bdi-MIR1122,	bdi-MIR1122	tcgtccatgtatccatatttcattgccgaaatattacatgtgtatctagacgttttttacacaTAGATACATCCGTATTTGGAcaaatttgagacgagtaatagagatcggatggagtacaattttttccccttcttatctggtcaccacatacacaaatttgcacagaactgaaccacg	bdi-MIR1122-p3	TACATCCGTATTTGGAcaaat	3'	New	G2	...(((((((((((((((((((((((((((((((.(((((((((((((((((((((((((..((......))...))))))))))))))))))))))))).)))))))))))))))))))))))))))))))...	129	34.8	-92.8	2	10.351	9.46471	5.82793	5.9935	middle
164	192	164-192	far-MIR1122-p3_2ss17TA19TA	TTGAGACACTTATTTTAGAACGGA	24	LT934119.1	-	661488609	661488726	cttcaaaatatactccctccgtcctaaaataagtgtctcagctttagtacaactttgtactaaagttagtacaaagTTGAGACACTTATTTTAGAACGGAgggagtagtatattgcct	1	far-MIR1122,	far-MIR1122	tctaaagaagttattcgctacaagttaacaagatgaccgggcattgtacactcaatgacctcacaataagcaccatttcatcaaaaaattactactacctccgtctaaaaataagtgtcttagttttgtctagattcagatgtatctaaacatattttagttgTAGATACATCCGTATCTAGAaaaagttgagacacttatttttgtacggagggagtagaatatttgttatgaaacccaggacatgagttgttatcatacaatcttgtggtacatgaagagataacaaaacgaagaagt	far-MIR1122-p3	ttgagacacttatttttgtacgga	3'	New	G2	...(((.(((((((((((((((.((((((((((((((((((((((.(((((((((((...))))))).)))))))))))))))))))))))))).)))))))))))).))).)))...	112	35.6	-65.5	1.6	0	0	4.16281	5.9935	low
165	193	165-193	bdi-MIR1122-p3_1ss23TC	ATACATCCGTATTTGGACAAATCT	24	LT934120.1	-	221319711	221319915	gtcggatgttgttcccagtcctacaccaaaaactaaagtagtactccctccgtcccaaaattcttgtcttagatttgtctagatacggatgtacttaatactaaaatgtgacttgATACATCCGTATTTGGACAAATCTaagacaagaattttgggacggagggagtagttgctagtgtagggatcctctggagtgaattccaag	1	bdi-MIR1122,	bdi-MIR1122	tcgtccatgtatccatatttcattgccgaaatattacatgtgtatctagacgttttttacacaTAGATACATCCGTATTTGGAcaaatttgagacgagtaatagagatcggatggagtacaattttttccccttcttatctggtcaccacatacacaaatttgcacagaactgaaccacg	bdi-MIR1122-p3	ATACATCCGTATTTGGAcaaattt	3'	New	G2	...(((..(..((.((((((((((((..........(((((((((((((((((((((((((((((((((((((((((((((((((((((((((.(((((((......)))..)))))))))))))))))))))))))))))))))))))))))))))))))))))))).))))).)))))))).....))))))..)..)))...	199	41	-116.3	1.4	0	11.3576	0	0	middle
166	194	166-194	bdi-MIR1122-p3_2ss14GA19GA	TTTGGACAAATTTAAGACAAG	21	LT934122.1	+	112223420	112223554	gtagtattccctccgtcccaaaattcttgtcttacatttgtttagatacagatgtatctaacactaaaatgtaactagatacatcagtaTTTGGACAAATTTAAGACAAGaattttgggacgaagggagtacaaa	2	bdi-MIR1122,bdi-MIR5183,	bdi-MIR1122	tcgtccatgtatccatatttcattgccgaaatattacatgtgtatctagacgttttttacacaTAGATACATCCGTATTTGGAcaaatttgagacgagtaatagagatcggatggagtacaattttttccccttcttatctggtcaccacatacacaaatttgcacagaactgaaccacg	bdi-MIR1122-p3	TTTGGAcaaatttgagacgag	3'	New	G2	...(((((((((.(((((((((((((((((((((.((((((..((((((.((((((((((..((......))...)))))))))).))))))..)))))).))))))))))))))))))))).)))))))))...	129	33.3	-77.6	1.7	0	4.73235	8.32561	5.9935	low
167	195	167-195	far-MIR1122-p3_2ss10TC17TG	TTGAGACACCTATTTTGGTAC	21	LT934122.1	-	638879068	638879178	tgttatatactcccttcgtcctgaaataagtgtctcaaccttgtactaactttagtacaaagttatttcaaggTTGAGACACCTATTTTGGTACggagggagtatgtggtt	1	far-MIR1122,	far-MIR1122	tctaaagaagttattcgctacaagttaacaagatgaccgggcattgtacactcaatgacctcacaataagcaccatttcatcaaaaaattactactacctccgtctaaaaataagtgtcttagttttgtctagattcagatgtatctaaacatattttagttgTAGATACATCCGTATCTAGAaaaagttgagacacttatttttgtacggagggagtagaatatttgttatgaaacccaggacatgagttgttatcatacaatcttgtggtacatgaagagataacaaaacgaagaagt	far-MIR1122-p3	ttgagacacttatttttgtac	3'	New	G2	...((((((((((((((((.(..(((((.((((((((((((((...(((((((.....)))))))...)))))))))))))).)))))..).))))))))))))))))...	105	37.8	-62.4	1.5	10.351	5.67882	4.16281	0	middle
168	196	168-196	tae-MIR1127b-p5_1ss3TC	TCCGTCCGGAAATACTTGTCC	21	LT934111.1	+	60254024	60254145	aagtactcccTCCGTCCGGAAATACTTGTCCtcgaaatggttgtatctagacttattttagttatagatacatccattttatccaattcaaggacaagtatttccggacggagggagtagct	1	tae-MIR1127b,	tae-MIR1127b	catgacagatgcttctgtccggaaatacttgtcctagaaatcggtgtatctagacttattttaattatagacacatccattttatccatttataagACAAGTATTTCTGGACGGAGGgagtattata	tae-MIR1127b-p5	tctgtccggaaatacttgtcc	5'	New	G2	.(((((((((((((((((((((((((((((((.(((((((.((((((((((((......)))).)))))))).)))).........))).))))))))))))))))))))))))))))).))	121	40.2	-74.8	1.5	61.0708	69.0923	54.9491	45.5506	middle
169	197	169-197	tae-MIR1127b-p3_2ss8TC24TC	GTATTTCCGGACGGAGGGAGTATC	24	LT934113.1	-	724555267	724555348	ttctactccctccgtccgaaaatacttgtccggggaatggaaatatttttacgacaaGTATTTCCGGACGGAGGGAGTATCa	1	tae-MIR1127b,	tae-MIR1127b	catgacagatgcttctgtccggaaatacttgtcctagaaatcggtgtatctagacttattttaattatagacacatccattttatccatttataagACAAGTATTTCTGGACGGAGGgagtattata	tae-MIR1127b-p3	GTATTTCTGGACGGAGGgagtatt	3'	New	G2	...(((((((((((((((.(((((((((((..(..((((....))))..)..))))))))))).)))))))))))))))...	76	45.1	-48	1.3	13.4563	11.3576	9.99074	14.3844	middle
170	198	170-198	tae-MIR1127b-p3_2ss8TC24TA	GTATTTCCGGACGGAGGGAGTATA	24	LT934118.1	-	91136118	91136234	ggttatactccctccgtccggaattacttgtcatcaaaatggatgtatctagaactaaaatacgtctagatacatccatttcaatgacaaGTATTTCCGGACGGAGGGAGTATAtat	1	tae-MIR1127b,	tae-MIR1127b	catgacagatgcttctgtccggaaatacttgtcctagaaatcggtgtatctagacttattttaattatagacacatccattttatccatttataagACAAGTATTTCTGGACGGAGGgagtattata	tae-MIR1127b-p3	GTATTTCTGGACGGAGGgagtatt	3'	New	G2	...((((((((((((((((((((.((((((((((..(((((((((((((((((.(........))))))))))))))))))..)))))))))).))))))))))))))))))))...	111	38.5	-80.7	1.8	9.31589	8.51823	9.15818	14.3844	middle
171	199	171-199	tae-MIR1127b-p3_1ss5TC	TTTCCGGACGGAGGGAGTATT	21	LT934120.1	+	462636418	462636550	ttctactccctccgtccgaaaatacttgtcatcaaaatggataaaaagagatgtatctaaaactaaaatacgtctagatacatttccttttatccattttgatgacaagtaTTTCCGGACGGAGGGAGTATTt	2	tae-MIR1127b,tae-MIR1128,	tae-MIR1127b	catgacagatgcttctgtccggaaatacttgtcctagaaatcggtgtatctagacttattttaattatagacacatccattttatccatttataagACAAGTATTTCTGGACGGAGGgagtattata	tae-MIR1127b-p3	TTTCTGGACGGAGGgagtatt	3'	New	G2	...(((((((((((((((.(((((((((((((((((((((((((((.((((((((((((..((........)).)))))))))))).))))))))))))))))))))))))))).)))))))))))))))...	127	34.6	-85.8	1.9	0	7.57176	12.4884	9.58961	middle
172	200	172-200	tae-MIR1127b-p5_2ss19CA21AC	TGTCCGGAAATACTTGTCATC	21	LT934120.1	+	666713044	666713165	agttactccctcTGTCCGGAAATACTTGTCATCaaaatggataaaaaggaatgtatctgtatgtagatacatttctttttgtccattttgatgacaagtattttcggacggagggagtacat	1	tae-MIR1127b,	tae-MIR1127b	catgacagatgcttctgtccggaaatacttgtcctagaaatcggtgtatctagacttattttaattatagacacatccattttatccatttataagACAAGTATTTCTGGACGGAGGgagtattata	tae-MIR1127b-p5	tgtccggaaatacttgtccta	5'	New	G2	...((((((((((((((((((((((((((((((((((((((((((((((((((((((((....))))))))))))))))))))))))))))))))))))))))))))))))))))))))...	116	36.1	-91.2	2.1	16.5616	46.3771	34.135	29.9675	middle
173	201	173-201	tae-miR1127b-3p_L+3_1ss15TC	ATGACAAGTATTTCCGGACGGAGG	24	LT934122.1	-	85526092	85526240	tccgcttcggtagtactccctccgtccggaaatacttgccatcaaaatgaatgaaaatggatgtatctaaaactaaaatacatctagatatatatatttcaATGACAAGTATTTCCGGACGGAGGgagtagtagtaactggaatgcaca	3	tae-MIR9668,tae-MIR1128,tae-MIR1127b,	tae-MIR1127b	catgacagatgcttctgtccggaaatacttgtcctagaaatcggtgtatctagacttattttaattatagacacatccattttatccatttataagACAAGTATTTCTGGACGGAGGgagtattata	tae-miR1127b-3p	ACAAGTATTTCTGGACGGAGG	3'	Diff	G2	...(((((((((.(((((((((((((((((((((((((.(((..(((((........(((((((((...........)))))))))........)))))..))).))))))))))))))))))))))))).)....))))))..))...	143	38.3	-66.8	1.2	39.3337	57.7347	33.3025	41.9545	middle
174	202	174-202	tae-MIR1127b-p5_2ss15CA17AT	CGGAAATACTTGTCATTGAAA	21	LT934124.1	+	254232562	254232716	ttctctatggattataaactactccctccgtcCGGAAATACTTGTCATTGAAAtggatgtatctagatgtattttagttgtagatacatccattttcatccattttgatgacaagtaattctggacgaagggagtattttactagccatagattc	1	tae-MIR1127b,	tae-MIR1127b	catgacagatgcttctgtccggaaatacttgtcctagaaatcggtgtatctagacttattttaattatagacacatccattttatccatttataagACAAGTATTTCTGGACGGAGGgagtattata	tae-MIR1127b-p5	cggaaatacttgtcctagaaa	5'	New	G2	...(((((((....((((.((((((((.(((((((((.((((((((((..(((((((((......(((((((((.......)))))))))......)))))))))..)))))))))).))))))))).)))))))).))))....)))))))...	149	34.8	-81.3	1.5	0	6.62529	8.32561	7.1922	low
175	203	175-203	tae-MIR1127b-p3_1ss8TC	GTATTTCCGGACGGAGGGAGTATT	24	LT934124.1	-	42215261	42215393	ttctactccctccgtccgaaaatacttgtcatcaaaatggataaaaagagatgtatctaaaactaaaatacgtctagatacatttccttttatccattttgatgacaaGTATTTCCGGACGGAGGGAGTATTt	1	tae-MIR1127b,	tae-MIR1127b	catgacagatgcttctgtccggaaatacttgtcctagaaatcggtgtatctagacttattttaattatagacacatccattttatccatttataagACAAGTATTTCTGGACGGAGGgagtattata	tae-MIR1127b-p3	GTATTTCTGGACGGAGGgagtatt	3'	New	G2	...(((((((((((((((.(((((((((((((((((((((((((((.((((((((((((..((........)).)))))))))))).))))))))))))))))))))))))))).)))))))))))))))...	127	34.6	-85.8	1.9	11.3861	4.73235	15.8187	11.987	middle
176	204	176-204	tae-MIR1128-p5_2ss10AG24CT	CTCCGTCCGGAAATACTTGTCATT	24	LT934122.1	-	310255031	310255153	acatactccCTCCGTCCGGAAATACTTGTCATTgagatggatgtatctagatgtattttagttgtagatacatccattttcattcattttgatgacaagTATTTCCGTACGGAGGGAGTACTa	1	tae-MIR1128,	tae-MIR1128	atatgagagcatgggtgagaggtgcttagtTACTACTCCCTCCGTCCGAAAatacttgtcatcaaaatgaataaaaaaggggatgtatctagaactaaaatacatctagatacatccccttctatccattttgatgacaactatttccggacggagggagtaattgcttcttctggcttggcgtttatgt	tae-MIR1128-p5	CTCCGTCCGAAAatacttgtcatc	5'	New	G2	...((((((((((((.((((((((((((((((..(((((((((......(((((((((.......)))))))))......)))))))))..)))))))))))))))).))))))))))))...	117	37.4	-72.4	1.6	8.28079	4.73235	4.16281	0	low
176	205	176-205	tae-MIR1128-p3_2ss9GT22AC	TATTTCCGTACGGAGGGAGTACT	23	LT934122.1	-	310255031	310255153	acatactccCTCCGTCCGGAAATACTTGTCATTgagatggatgtatctagatgtattttagttgtagatacatccattttcattcattttgatgacaagTATTTCCGTACGGAGGGAGTACTa	1	tae-MIR1128,	tae-MIR1128	atatgagagcatgggtgagaggtgcttagtTACTACTCCCTCCGTCCGAAAatacttgtcatcaaaatgaataaaaaaggggatgtatctagaactaaaatacatctagatacatccccttctatccattttgatgacaactatttccggacggagggagtaattgcttcttctggcttggcgtttatgt	tae-MIR1128-p3	tatttccggacggagggagtaat	3'	New	G2	...((((((((((((.((((((((((((((((..(((((((((......(((((((((.......)))))))))......)))))))))..)))))))))))))))).))))))))))))...	117	37.4	-72.4	1.6	5.17549	4.73235	5.82793	0	low
177	206	177-206	tae-MIR1128-p5_1ss5CT_2	CGTCTGAAAATACTTGTCATCAAA	24	LT934122.1	-	654919960	654920148	cttgatattcagttatttctatgtacatactccctcCGTCTGAAAATACTTGTCATCAAAatggacaaaaaaaggatgtatctagaactaaaatacaactagatacatccctttttattcaTTTTGATGACAAGTATTTccggacggagggagtacaacctttagtcatatgaatgatgtttcgagaaa	1	tae-MIR1128,	tae-MIR1128	atatgagagcatgggtgagaggtgcttagtTACTACTCCCTCCGTCCGAAAatacttgtcatcaaaatgaataaaaaaggggatgtatctagaactaaaatacatctagatacatccccttctatccattttgatgacaactatttccggacggagggagtaattgcttcttctggcttggcgtttatgt	tae-MIR1128-p5	CGTCCGAAAatacttgtcatcaaa	5'	New	G2	(((((......((((((..((((.((.(((((((((((((((.((((((((((((((((((((((..(((((.((((((((((((.............)))))))))))).))))).)))))))))))))))))))))).))))))))))))))).........))))))..))))))...)))))...	186	33.3	-87.8	1.4	7.24569	39.7518	19.1489	21.5766	middle
177	207	177-207	tae-MIR1128-p3_1ss13CG_2	TTTTGATGACAAGTATTT	18	LT934122.1	-	654919960	654920148	cttgatattcagttatttctatgtacatactccctcCGTCTGAAAATACTTGTCATCAAAatggacaaaaaaaggatgtatctagaactaaaatacaactagatacatccctttttattcaTTTTGATGACAAGTATTTccggacggagggagtacaacctttagtcatatgaatgatgtttcgagaaa	1	tae-MIR1128,	tae-MIR1128	atatgagagcatgggtgagaggtgcttagtTACTACTCCCTCCGTCCGAAAatacttgtcatcaaaatgaataaaaaaggggatgtatctagaactaaaatacatctagatacatccccttctatccattttgatgacaactatttccggacggagggagtaattgcttcttctggcttggcgtttatgt	tae-MIR1128-p3	ttttgatgacaactattt	3'	New	G2	(((((......((((((..((((.((.(((((((((((((((.((((((((((((((((((((((..(((((.((((((((((((.............)))))))))))).))))).)))))))))))))))))))))).))))))))))))))).........))))))..))))))...)))))...	186	33.3	-87.8	1.4	9.31589	5.67882	0	0	low
178	208	178-208	tae-MIR1128-p3_2ss13CT22GA	TTTTGATGACAATTATTTCCGAAC	24	LT934111.1	+	21502788	21502925	gaaacatactccctccgtatcaaaatacttatcatcaaaatagataaaaagggatgtatttagaactaatatacatctagatacatccatttttattcaTTTTGATGACAATTATTTCCGAACggagggagtagtata	1	tae-MIR1128,	tae-MIR1128	atatgagagcatgggtgagaggtgcttagtTACTACTCCCTCCGTCCGAAAatacttgtcatcaaaatgaataaaaaaggggatgtatctagaactaaaatacatctagatacatccccttctatccattttgatgacaactatttccggacggagggagtaattgcttcttctggcttggcgtttatgt	tae-MIR1128-p3	ttttgatgacaactatttccggac	3'	New	G2	...((.((((((((((((.((.(((((.((.((((((((((..(((((((.(((((((((((((...........))))))))))))).)))))))..)))))))))).)).)))))..))))))))))))))))...	132	29.7	-60.4	1.5	7.24569	5.67882	0	0	low
179	209	179-209	tae-MIR1128-p3_1ss9CT_1	AACTATTTTCGGACGGAGGGAGTA	24	LT934111.1	+	540078253	540078385	ttctactccctccgtctgaaaatacttgtcatcaaagtggataaaaagagatgtatctaaaactaaaatacatctagatacatttccttttatccattctgaggacAACTATTTTCGGACGGAGGGAGTAttt	1	tae-MIR1128,	tae-MIR1128	atatgagagcatgggtgagaggtgcttagtTACTACTCCCTCCGTCCGAAAatacttgtcatcaaaatgaataaaaaaggggatgtatctagaactaaaatacatctagatacatccccttctatccattttgatgacaactatttccggacggagggagtaattgcttcttctggcttggcgtttatgt	tae-MIR1128-p3	aactatttccggacggagggagta	3'	New	G2	...(((((((((((((((((((((.(((((.(((.(((((((((((.((((((((((((...............)))))))))))).))))))))))).))).))))).)))))))))))))))))))))...	127	34.6	-73.6	1.6	0	0	4.16281	7.1922	low
180	210	180-210	tae-MIR1128-p5_1ss17AG_1	CTACTCCCTCCGTCCGGAAATACT	24	LT934111.1	-	60254120	60254241	agCTACTCCCTCCGTCCGGAAATACTtgtccttgaattggataaaatggatgtatctataactaaaataagtctagatacaaccatttcgaggacaagtatttccggacggagggagtactt	1	tae-MIR1128,	tae-MIR1128	atatgagagcatgggtgagaggtgcttagtTACTACTCCCTCCGTCCGAAAatacttgtcatcaaaatgaataaaaaaggggatgtatctagaactaaaatacatctagatacatccccttctatccattttgatgacaactatttccggacggagggagtaattgcttcttctggcttggcgtttatgt	tae-MIR1128-p5	CTACTCCCTCCGTCCGAAAatact	5'	New	G2	...(((((((((((((((((((((((((((((((((.........((((.((((((((..(((......))).)))))))).)))))))))))))))))))))))))))))))))))))...	116	40.2	-76	1.5	7.24569	5.67882	4.99537	0	low
181	211	181-211	tae-MIR1128-p3_2ss2CT21CG	TTTATCCATTTTGATGACAAG	21	LT934111.1	-	73138669	73138801	ttctactccctccgtccaaaaatacttgtcatcaaaatggataaaaagagatgtatctaaaactaaaatacatatagatacatttcctTTTATCCATTTTGATGACAAGtatttccggacggagggagtattt	1	tae-MIR1128,	tae-MIR1128	atatgagagcatgggtgagaggtgcttagtTACTACTCCCTCCGTCCGAAAatacttgtcatcaaaatgaataaaaaaggggatgtatctagaactaaaatacatctagatacatccccttctatccattttgatgacaactatttccggacggagggagtaattgcttcttctggcttggcgtttatgt	tae-MIR1128-p3	tctatccattttgatgacaac	3'	New	G2	...((((((((((((((..(((((((((((((((((((((((((((.((((((((((((...............)))))))))))).)))))))))))))))))))))))))))..))))))))))))))...	127	32.3	-81.8	1.9	7.24569	13.2506	6.66049	9.58961	middle
182	212	182-212	tae-MIR1128-p3_2ss12CA18CT	TTTGATGACAAATATTTTCGG	21	LT934111.1	-	577841473	577841637	gtagtacgtgtgttacctactactctctccgtccagaaatatttgttatcaaaatgaataaaagggaatgtatctagatgtattttagttttagatacatcattctttatctatTTTGATGACAAATATTTTCGGacggaggaagtagaagtatatatgtatccc	1	tae-MIR1128,	tae-MIR1128	atatgagagcatgggtgagaggtgcttagtTACTACTCCCTCCGTCCGAAAatacttgtcatcaaaatgaataaaaaaggggatgtatctagaactaaaatacatctagatacatccccttctatccattttgatgacaactatttccggacggagggagtaattgcttcttctggcttggcgtttatgt	tae-MIR1128-p3	tttgatgacaactatttccgg	3'	New	G2	...((((((((((...((.(((((..((((((((..(((((((((((((((((((..(((((..(..(((((((((((...........)))))))))))..)..)))))..)))))))))))))))))))..))))))))..))))).)).))))))))))...	159	31.5	-73.2	1.4	9.31589	0	4.16281	7.1922	low
183	213	183-213	tae-MIR1128-p5_2ss17TC21AG	TCCGTCCGAAAATACTCGTCG	21	LT934112.1	+	430761913	430762044	aaccatgtactcccTCCGTCCGAAAATACTCGTCGgagaaatgcataaaaatgaatgtatctaaaactaaaatacgtctaaatacatccattcctccgacaagtatttccggacggagggagtattatgcaa	1	tae-MIR1128,	tae-MIR1128	atatgagagcatgggtgagaggtgcttagtTACTACTCCCTCCGTCCGAAAatacttgtcatcaaaatgaataaaaaaggggatgtatctagaactaaaatacatctagatacatccccttctatccattttgatgacaactatttccggacggagggagtaattgcttcttctggcttggcgtttatgt	tae-MIR1128-p5	TCCGTCCGAAAatacttgtca	5'	New	G2	...(((((((((((((((((((.(((((((.(((((((.((((...........((((((...........))))))...........)))).))))))).))))))).)))))))))))))))).)))...	126	39.4	-58.6	1.1	0	4.73235	6.66049	0	low
184	214	184-214	tae-MIR1128-p5_8	CGTCCGAAAATACTTGTCATC	21	LT934112.1	-	166941702	166941868	tagacgtgcagtaaatagtactccctcCGTCCGAAAATACTTGTCATCaaaatagataaaaggggatgtatctaaaactaagatatgtctacatacatcccgttttattcattttgatgacaagtatttccggacggagggagtactaggtcataagctgtagtaag	1	tae-MIR1128,	tae-MIR1128	atatgagagcatgggtgagaggtgcttagtTACTACTCCCTCCGTCCGAAAatacttgtcatcaaaatgaataaaaaaggggatgtatctagaactaaaatacatctagatacatccccttctatccattttgatgacaactatttccggacggagggagtaattgcttcttctggcttggcgtttatgt	tae-MIR1128-p5	CGTCCGAAAatacttgtcatc	5'	New	G2	...((.((((((...((((((((((((((((((.(((((((((((((((((((..((((((.(((((((((.((..((........)).)).))))))))).))))))..))))))))))))))))))).))))))))))))))))))........))))))))...	161	37.7	-90.4	1.4	33.1231	32.18	49.9537	49.1467	middle
185	215	185-215	tae-MIR1128-p3_1ss16CG_2	CCATTTTGATGACAAGTATTTCC	23	LT934112.1	-	306493764	306493896	ttctactccctccgtccgaaaatacttgtcatcaaaatggataaaaagagatgtatctaaaactaaaatacgtctacatacatttccttttatCCATTTTGATGACAAGTATTTCCggacggagggagtattt	1	tae-MIR1128,	tae-MIR1128	atatgagagcatgggtgagaggtgcttagtTACTACTCCCTCCGTCCGAAAatacttgtcatcaaaatgaataaaaaaggggatgtatctagaactaaaatacatctagatacatccccttctatccattttgatgacaactatttccggacggagggagtaattgcttcttctggcttggcgtttatgt	tae-MIR1128-p3	ccattttgatgacaactatttcc	3'	New	G2	...(((((((((((((((.(((((((((((((((((((((((((((.(((((((((.((..((........)).)).))))))))).))))))))))))))))))))))))))).)))))))))))))))...	127	34.6	-79.6	1.7	7.24569	8.51823	5.82793	0	low
186	216	186-216	tae-MIR1128-p3_2ss14CG17TA	ATTTTGATGACAAGTAATTCC	21	LT934112.1	-	346484467	346484579	tactactccctccgtccgaaaatacttgtcattgaaatggatgcatctagatgtattttagttctagacacatccATTTTGATGACAAGTAATTCCggacggagggagtatta	1	tae-MIR1128,	tae-MIR1128	atatgagagcatgggtgagaggtgcttagtTACTACTCCCTCCGTCCGAAAatacttgtcatcaaaatgaataaaaaaggggatgtatctagaactaaaatacatctagatacatccccttctatccattttgatgacaactatttccggacggagggagtaattgcttcttctggcttggcgtttatgt	tae-MIR1128-p3	attttgatgacaactatttcc	3'	New	G2	...(((((((((((((((.((.((((((((((..(((((((((..((((((...........))))))..)))))))))..)))))))))).)).)))))))))))))))...	107	38.9	-69.9	1.6	0	10.4112	5.82793	5.9935	middle
187	217	187-217	tae-MIR1128-p5_2ss9AT17TC	TCCGTCCGTAAATACTCGTCA	21	LT934112.1	-	659931729	659931851	aactactccgTCCGTCCGTAAATACTTGTCAttgaaatggatgtatctaaatgtattttatatctagatacattaattttcattcattttgatgacaagtaattccgaacggagggagtacaa	1	tae-MIR1128,	tae-MIR1128	atatgagagcatgggtgagaggtgcttagtTACTACTCCCTCCGTCCGAAAatacttgtcatcaaaatgaataaaaaaggggatgtatctagaactaaaatacatctagatacatccccttctatccattttgatgacaactatttccggacggagggagtaattgcttcttctggcttggcgtttatgt	tae-MIR1128-p5	TCCGTCCGAAAatacttgtca	5'	New	G2	...((((((.(((((.((.((.((((((((((..(((((((((......(((((((((.......)))))))))......)))))))))..)))))))))).)).)).))))).))))))...	117	32.5	-55.3	1.4	11.3861	12.3041	5.82793	13.1857	middle
188	218	188-218	tae-MIR1128-p5_1ss1CT	TGTCCGAAAATACTTGTCATC	21	LT934113.1	+	7277656	7277784	gtactcccttTGTCCGAAAATACTTGTCATCaaaatgaataaaaagggatgtatctatacgtattttagttctagatacatccttttttgtccattttgatgacaagtattttcggacggagggagcag	1	tae-MIR1128,	tae-MIR1128	atatgagagcatgggtgagaggtgcttagtTACTACTCCCTCCGTCCGAAAatacttgtcatcaaaatgaataaaaaaggggatgtatctagaactaaaatacatctagatacatccccttctatccattttgatgacaactatttccggacggagggagtaattgcttcttctggcttggcgtttatgt	tae-MIR1128-p5	CGTCCGAAAatacttgtcatc	5'	New	G2	...((((((..((((((((((((((((((((((((((.(((((((((((((((((((.((........))..))))))))))))))))))).))))))))))))))))))))))))))..))))))...	123	35.7	-82.1	1.8	7.24569	6.62529	4.16281	0	low
189	219	189-219	tae-MIR1128-p5_4	CCGTCCGAAAATACTTGTCA	20	LT934113.1	+	68986164	68986318	cccatctatgttagtactccctCCGTCCGAAAATACTTGTCAtcaaaatggatagaaaaggatgtatctagaactaaaatacatctagatacatccccttttattcattttgatgacaagtatttccggacggagggagtagtatttaagattta	1	tae-MIR1128,	tae-MIR1128	atatgagagcatgggtgagaggtgcttagtTACTACTCCCTCCGTCCGAAAatacttgtcatcaaaatgaataaaaaaggggatgtatctagaactaaaatacatctagatacatccccttctatccattttgatgacaactatttccggacggagggagtaattgcttcttctggcttggcgtttatgt	tae-MIR1128-p5	CCGTCCGAAAatacttgtca	5'	New	G2	...((((....((.(((((((((((((((.(((((((((((((((((((((((((((..(((((((((((((...........)))))))))))))..))))))))))))))))))))))))))).))))))))))))))).))....))))...	149	35.5	-91.8	1.7	33.1231	32.18	49.9537	49.1467	middle
190	220	190-220	tae-MIR1128-p3_2ss10CT17GA	CAACTATTTTCGGACGAAGGGAGT	24	LT934113.1	+	76345957	76346089	aagtactctctccgtccggaaatacttattatcaaaataaataaaagggggtgtatctagacgtattttaattttagatacgcctttttttatccattttgatgaCAACTATTTTCGGACGAAGGGAGTagca	1	tae-MIR1128,	tae-MIR1128	atatgagagcatgggtgagaggtgcttagtTACTACTCCCTCCGTCCGAAAatacttgtcatcaaaatgaataaaaaaggggatgtatctagaactaaaatacatctagatacatccccttctatccattttgatgacaactatttccggacggagggagtaattgcttcttctggcttggcgtttatgt	tae-MIR1128-p3	caactatttccggacggagggagt	3'	New	G2	...((((((((.((((((((((((.((.((((((((((..((((((..(((((((((((((...........)))))))))))))..))))))..)))))))))).)).)))))))))))).))))))))...	127	33.8	-61.3	1.4	6.21059	6.62529	0	0	low
191	221	191-221	tae-MIR1128-p5_1ss11CT	TCCCTCCGTCTGAAAATACTTGTC	24	LT934113.1	+	368316949	368317081	ttctacTCCCTCCGTCTGAAAATACTTGTCatcaaaatggataaaaagagatgtatctaaaacaaaaatacgtctagatacatttccttttatccattttgatgacaagtatttccggacggagggagtattt	1	tae-MIR1128,	tae-MIR1128	atatgagagcatgggtgagaggtgcttagtTACTACTCCCTCCGTCCGAAAatacttgtcatcaaaatgaataaaaaaggggatgtatctagaactaaaatacatctagatacatccccttctatccattttgatgacaactatttccggacggagggagtaattgcttcttctggcttggcgtttatgt	tae-MIR1128-p5	TCCCTCCGTCCGAAAatacttgtc	5'	New	G2	...(((((((((((((((.(((((((((((((((((((((((((((.((((((((((((..((........)).)))))))))))).))))))))))))))))))))))))))).)))))))))))))))...	127	33.8	-83.7	1.9	8.28079	5.67882	0	0	low
192	222	192-222	tae-MIR1128-p3_2ss13CG19CT_2	TTTTGATGACAAGTATTTTC	20	LT934113.1	+	724297924	724298041	ctctccgtccggaaatacttgtcatcaaaatggataaaaaaggatgtatctacaactaatatacatctagatacatttccttttattgTTTTGATGACAAGTATTTTCggacggaggt	1	tae-MIR1128,	tae-MIR1128	atatgagagcatgggtgagaggtgcttagtTACTACTCCCTCCGTCCGAAAatacttgtcatcaaaatgaataaaaaaggggatgtatctagaactaaaatacatctagatacatccccttctatccattttgatgacaactatttccggacggagggagtaattgcttcttctggcttggcgtttatgt	tae-MIR1128-p3	ttttgatgacaactatttcc	3'	New	G2	.(((((((((((((((((((((((((((((..(....(((((((((((((((...............))))))))..))))))).)..))))))))))))))))))))))))))))).	116	33.9	-61.9	1.5	9.31589	9.46471	16.6512	10.7883	middle
193	223	193-223	tae-MIR1128-p3_1ss18CG	ATCCATTTTGATGACAAGTATTTC	24	LT934113.1	-	276344334	276344466	ttctactccctccatccgaaaatacttgtcattgaaatggataaaaatagatgtatctaaaactaaaatacgtctagatacatttccttttATCCATTTTGATGACAAGTATTTCcgaacggagggagtattt	1	tae-MIR1128,	tae-MIR1128	atatgagagcatgggtgagaggtgcttagtTACTACTCCCTCCGTCCGAAAatacttgtcatcaaaatgaataaaaaaggggatgtatctagaactaaaatacatctagatacatccccttctatccattttgatgacaactatttccggacggagggagtaattgcttcttctggcttggcgtttatgt	tae-MIR1128-p3	atccattttgatgacaactatttc	3'	New	G2	...((((((((((...((.(((((((((((((..((((((((((((..(((((((((((..((........)).)))))))))))..))))))))))))..))))))))))))).))...))))))))))...	127	32.3	-67.4	1.6	6.21059	4.73235	4.16281	7.1922	low
194	224	194-224	tae-MIR1128-p5_1ss7AG_2	CGTCCGGAAATACTTGTCATCAAA	24	LT934113.1	-	366852925	366853061	tgaagtactccctcCGTCCGGAAATACTTGTCATCAAAatggataaaagaggatgtatctagatgtattttagttctagatacatctctttttattcattttgatgacaagtttttttggacggagggagtactata	1	tae-MIR1128,	tae-MIR1128	atatgagagcatgggtgagaggtgcttagtTACTACTCCCTCCGTCCGAAAatacttgtcatcaaaatgaataaaaaaggggatgtatctagaactaaaatacatctagatacatccccttctatccattttgatgacaactatttccggacggagggagtaattgcttcttctggcttggcgtttatgt	tae-MIR1128-p5	CGTCCGAAAatacttgtcatcaaa	5'	New	G2	...((((((((((((((((..(((.((((((((((((((((((((((((..((((((((((((...........))))))))))))..)))))))))))))))))))))))).)))..))))))))))))))))...	131	34.3	-89.6	1.9	8.28079	7.57176	4.16281	0	low
195	225	195-225	tae-MIR1128-p5_2ss3CT20AC	TCTGAAAATACTTGTCATCCA	21	LT934113.1	-	476837871	476838003	ttctactccctccgTCTGAAAATACTTGTCATCCAaatggataaaaagagatgtatctaaaactaaaatacgtctagatacatttccttttatccattttgatgacaagtatttccggacggagggagtattt	1	tae-MIR1128,	tae-MIR1128	atatgagagcatgggtgagaggtgcttagtTACTACTCCCTCCGTCCGAAAatacttgtcatcaaaatgaataaaaaaggggatgtatctagaactaaaatacatctagatacatccccttctatccattttgatgacaactatttccggacggagggagtaattgcttcttctggcttggcgtttatgt	tae-MIR1128-p5	TCCGAAAatacttgtcatcaa	5'	New	G2	...(((((((((((((((.((((((((((((((.((((((((((((.((((((((((((..((........)).)))))))))))).)))))))))))).)))))))))))))).)))))))))))))))...	127	34.6	-79.5	1.7	0	4.73235	0	8.3909	low
196	226	196-226	tae-MIR1128-p5_2ss18AG19AG	CATCAAAATGAATAAAAGGGG	21	LT934113.1	-	766334943	766335077	gacatactccctccgtccggaaatacttgtCATCAAAATGAATAAAAGGGGatgtatctagatgtattttagttttagatacatccctttttacccattttgatgacaagtattttcggacggagggagtatata	1	tae-MIR1128,	tae-MIR1128	atatgagagcatgggtgagaggtgcttagtTACTACTCCCTCCGTCCGAAAatacttgtcatcaaaatgaataaaaaaggggatgtatctagaactaaaatacatctagatacatccccttctatccattttgatgacaactatttccggacggagggagtaattgcttcttctggcttggcgtttatgt	tae-MIR1128-p5	catcaaaatgaataaaaaagg	5'	New	G2	...(((((((((((((((((((((((((((((((((((((..((((((((((((((((((((...........))))))))))))))))))))..)))))))))))))))))))))))))))))))))))))...	129	36.3	-93.1	1.9	0	5.67882	5.82793	8.3909	low
197	227	197-227	tae-MIR1128-p5_2ss1CA17AG	ATACTCCCTCCGTCCGGAAATACT	24	LT934114.1	+	38751181	38751307	acaaATACTCCCTCCGTCCGGAAATACTtgtcgcatgaatggatataaatggatgcatctaaaactaaaatacgtctagatacatccattcctccgacaagtatttctggacggacggagtattaat	1	tae-MIR1128,	tae-MIR1128	atatgagagcatgggtgagaggtgcttagtTACTACTCCCTCCGTCCGAAAatacttgtcatcaaaatgaataaaaaaggggatgtatctagaactaaaatacatctagatacatccccttctatccattttgatgacaactatttccggacggagggagtaattgcttcttctggcttggcgtttatgt	tae-MIR1128-p5	CTACTCCCTCCGTCCGAAAatact	5'	New	G2	...((((((((.(((((((((((((((((((((...((((((((.((..((((((.................))))))..)).))))))))...))))))))))))))))))))).))))))))...	121	39.4	-64.8	1.3	7.24569	4.73235	12.4884	0	middle
198	228	198-228	tae-MIR1128-p3_1ss20AC	TTTCCGGACGGAGGGAGTACT	21	LT934114.1	+	48668645	48668783	atattatatagtactccctccgtccgaaaaagcttgtcccaagctgacactcaaatggatgtatctagcactaacttggtgatagatacatccatttaagggacaagctTTTCCGGACGGAGGGAGTACTgtataacaa	1	tae-MIR1128,	tae-MIR1128	atatgagagcatgggtgagaggtgcttagtTACTACTCCCTCCGTCCGAAAatacttgtcatcaaaatgaataaaaaaggggatgtatctagaactaaaatacatctagatacatccccttctatccattttgatgacaactatttccggacggagggagtaattgcttcttctggcttggcgtttatgt	tae-MIR1128-p3	tttccggacggagggagtaat	3'	New	G2	...(((((((((((((((((((((((.(((((((((((((.((......)).(((((((((((((((.((((.....)))).)))))))))))))))..))))))))))))).)))))))))))))))))))))))...	133	41.7	-89.1	1.5	27.9477	14.1971	13.321	27.5701	middle
199	229	199-229	tae-MIR1128-p3_1ss21AC_2	ATTTCCGGACGGAGGGAGTACT	22	LT934114.1	+	390047916	390048059	tgatgcattactccctccgtccgtaaatatttgtcatcaaaatggataaaaaaggatgtgtctagaactaaaatagtctagatacatcctcttttatccattttggtgacaaatATTTCCGGACGGAGGGAGTACTttgtaaga	1	tae-MIR1128,	tae-MIR1128	atatgagagcatgggtgagaggtgcttagtTACTACTCCCTCCGTCCGAAAatacttgtcatcaaaatgaataaaaaaggggatgtatctagaactaaaatacatctagatacatccccttctatccattttgatgacaactatttccggacggagggagtaattgcttcttctggcttggcgtttatgt	tae-MIR1128-p3	atttccggacggagggagtaat	3'	New	G2	...((((.(((((((((((((((.(((((((((((((((((((((((((((.((((((((((((((.(((...))))))))))))))))).))))))))))))))))))))))))))).)))))))))))))))...))))...	138	36.1	-93.2	1.8	12.4212	12.3041	5.82793	8.3909	middle
200	230	200-230	tae-MIR1128-p3_2ss22AC23TG	TATTTCCGGACGGAGGGAGTACGT	24	LT934114.1	+	524739376	524739541	aagtggttgtcgaccattccttgtactccctccgtccggaaatacttgtcggaggaatggatgtatctagacgtattttagttctagatacatccatttttatgcatttcttcgacaagTATTTCCGGACGGAGGGAGTACGTatatgatgttgcatctctacact	1	tae-MIR1128,	tae-MIR1128	atatgagagcatgggtgagaggtgcttagtTACTACTCCCTCCGTCCGAAAatacttgtcatcaaaatgaataaaaaaggggatgtatctagaactaaaatacatctagatacatccccttctatccattttgatgacaactatttccggacggagggagtaattgcttcttctggcttggcgtttatgt	tae-MIR1128-p3	tatttccggacggagggagtaatt	3'	New	G2	..((((..(((((((((....(((((((((((((((((((((((((((((((((((((((((((((((((((........).)))))))))))))))..........)))))))))))))))))))))))))))))))))))...)))..)))).))..))))...	161	42.2	-95.5	1.4	9.31589	0	4.16281	0	low
201	231	201-231	tae-MIR1128-p5_1ss11AG_2	CCTCCGTCCGGAAATACTTGTCAT	24	LT934114.1	+	643470688	643470817	agattgtactcCCTCCGTCCGGAAATACTTGTCATtgaaatggatgtatgtagatgtattttagttctagatacatcaattttcatccattttgaagacaagtaattccggactgagcgagtaacagatt	1	tae-MIR1128,	tae-MIR1128	atatgagagcatgggtgagaggtgcttagtTACTACTCCCTCCGTCCGAAAatacttgtcatcaaaatgaataaaaaaggggatgtatctagaactaaaatacatctagatacatccccttctatccattttgatgacaactatttccggacggagggagtaattgcttcttctggcttggcgtttatgt	tae-MIR1128-p5	CCTCCGTCCGAAAatacttgtcat	5'	New	G2	...((((((((.(((.((((((((.((((((((.(..(((((((((...((.(((((((((.......))))))))).))...)))))))))..).)))))))).)))))))).))).))))).)))...	124	36.2	-63.1	1.3	35.1933	9.46471	21.6466	11.987	middle
202	232	202-232	tae-MIR1128-p5_1ss20AG_1	AATACTTGTCATCAAAATGGA	21	LT934114.1	-	43009468	43009600	ttatacttcctccgtccgaaAATACTTGTCATCAAAATGGAtaaaaggagatgtatctacatgtattttagttctacgtacatcccttattatccattttgatgacaagtattttcggacggagggagtacat	1	tae-MIR1128,	tae-MIR1128	atatgagagcatgggtgagaggtgcttagtTACTACTCCCTCCGTCCGAAAatacttgtcatcaaaatgaataaaaaaggggatgtatctagaactaaaatacatctagatacatccccttctatccattttgatgacaactatttccggacggagggagtaattgcttcttctggcttggcgtttatgt	tae-MIR1128-p5	Aatacttgtcatcaaaatgaa	5'	New	G2	...(((((((((((((((((((((((((((((((((((((((((((((.(((((((.....................))))))))))).)))))))))))))))))))))))))))))))))))))))))...	127	35.3	-80.5	1.7	20.702	23.6618	30.8048	20.3779	middle
203	233	203-233	tae-MIR1128-p3_1ss3CA	AAATATTTCCGGACGGAGGGAGT	23	LT934114.1	-	485948587	485948719	ttctactccctccgtccgaaaatacttgtcatcaaaatgggtaaaaatagatgtatctaaaactaaaatacgtctagatacatttccttttatccattttgattacAAATATTTCCGGACGGAGGGAGTattt	1	tae-MIR1128,	tae-MIR1128	atatgagagcatgggtgagaggtgcttagtTACTACTCCCTCCGTCCGAAAatacttgtcatcaaaatgaataaaaaaggggatgtatctagaactaaaatacatctagatacatccccttctatccattttgatgacaactatttccggacggagggagtaattgcttcttctggcttggcgtttatgt	tae-MIR1128-p3	aactatttccggacggagggagt	3'	New	G2	...(((((((((((((((.(((((.((((.((((((((((((((((..(((((((((((..((........)).)))))))))))..)))))))))))))))).)))).))))).)))))))))))))))...	127	33.1	-69.4	1.6	9.31589	10.4112	9.15818	14.3844	middle
204	234	204-234	tae-MIR1128-p3_2ss15CG21CT_1	CATTTTGATGACAAGTATTTT	21	LT934114.1	-	516297766	516297898	aaatactccctccatccggaaatacttgtcatcaaaatggataaaaggaaatgtatctagacgtattttagttttagatacatctatttttatcCATTTTGATGACAAGTATTTTcggacggagggagtagaa	1	tae-MIR1128,	tae-MIR1128	atatgagagcatgggtgagaggtgcttagtTACTACTCCCTCCGTCCGAAAatacttgtcatcaaaatgaataaaaaaggggatgtatctagaactaaaatacatctagatacatccccttctatccattttgatgacaactatttccggacggagggagtaattgcttcttctggcttggcgtttatgt	tae-MIR1128-p3	cattttgatgacaactatttc	3'	New	G2	...((((((((((.(((((((((((((((((((((((((((((((((...((((((((((((........).)))))))))))...))))))))))))))))))))))))))))))))).))))))))))...	127	33.1	-81.8	1.9	5.17549	7.57176	0	8.3909	low
205	235	205-235	tae-MIR1128-p3_10	ATTTCCGGACGGAGGGAGT	19	LT934115.1	+	69979290	69979422	ttctacttcctccgtccgaaaatacttgtcatcaaaatggataaaaagagatgtatctaaaactaaaatacgtctagatacatttccttttatccattttgatgacaagtATTTCCGGACGGAGGGAGTattt	1	tae-MIR1128,	tae-MIR1128	atatgagagcatgggtgagaggtgcttagtTACTACTCCCTCCGTCCGAAAatacttgtcatcaaaatgaataaaaaaggggatgtatctagaactaaaatacatctagatacatccccttctatccattttgatgacaactatttccggacggagggagtaattgcttcttctggcttggcgtttatgt	tae-MIR1128-p3	atttccggacggagggagt	3'	New	G2	...(((((((((((((((.(((((((((((((((((((((((((((.((((((((((((..((........)).)))))))))))).))))))))))))))))))))))))))).)))))))))))))))...	127	33.8	-82.9	1.8	27.9477	17.9829	12.4884	15.5831	middle
206	236	206-236	tae-MIR1128-p5_17	TCCGTCCGAAAATACTTGTCA	21	LT934115.1	+	127837942	127838074	ttctactcccTCCGTCCGAAAATACTTGTCAtcaaaatggataaaaatagatgtatctaaaactaaaatacgtctagatacatttccttttatccattttgatgacaagtatttccggacggagggagtattt	1	tae-MIR1128,	tae-MIR1128	atatgagagcatgggtgagaggtgcttagtTACTACTCCCTCCGTCCGAAAatacttgtcatcaaaatgaataaaaaaggggatgtatctagaactaaaatacatctagatacatccccttctatccattttgatgacaactatttccggacggagggagtaattgcttcttctggcttggcgtttatgt	tae-MIR1128-p5	TCCGTCCGAAAatacttgtca	5'	New	G2	...(((((((((((((((.(((((((((((((((((((((((((((..(((((((((((..((........)).)))))))))))..))))))))))))))))))))))))))).)))))))))))))))...	127	33.8	-82.2	1.8	33.1231	32.18	49.9537	49.1467	middle
207	237	207-237	tae-MIR1128-p5_1ss21AG_2	AAATACTTGTCATCAAAATGGATA	24	LT934115.1	+	179160159	179160291	aaatactccctctgtccggAAATACTTGTCATCAAAATGGATAaaaggaaatgtatctagacgtattttggttttagatacatctctttttatccattttgatgacaagtattttcggacggagggagtagaa	1	tae-MIR1128,	tae-MIR1128	atatgagagcatgggtgagaggtgcttagtTACTACTCCCTCCGTCCGAAAatacttgtcatcaaaatgaataaaaaaggggatgtatctagaactaaaatacatctagatacatccccttctatccattttgatgacaactatttccggacggagggagtaattgcttcttctggcttggcgtttatgt	tae-MIR1128-p5	AAatacttgtcatcaaaatgaata	5'	New	G2	...((((((((((((((((((((((((((((((((((((((((((((((.((((((((((((........).))))))))))).))))))))))))))))))))))))))))))))))))))))))))))...	127	34.6	-89.8	2	0	6.62529	4.99537	0	low
208	238	208-238	tae-MIR1128-p3_1ss22AC	TATTTCCGGACGGAGGGAGTACT	23	LT934115.1	-	206423007	206423137	cctactcccttcgtctgaaaatacttgtcatcaaaatggataaaaaataatgtatctagaactaaaatacgtctagatacattttcttttattcattttgatgacaagTATTTCCGGACGGAGGGAGTACT	1	tae-MIR1128,	tae-MIR1128	atatgagagcatgggtgagaggtgcttagtTACTACTCCCTCCGTCCGAAAatacttgtcatcaaaatgaataaaaaaggggatgtatctagaactaaaatacatctagatacatccccttctatccattttgatgacaactatttccggacggagggagtaattgcttcttctggcttggcgtttatgt	tae-MIR1128-p3	tatttccggacggagggagtaat	3'	New	G2	..(((((((((((((((.(((((((((((((((((((((((((((...((((((((((((.(........)))))))))))))...))))))))))))))))))))))))))).)))))))))))))))..	127	32.8	-77.2	1.8	11.3861	10.4112	22.4792	8.3909	middle
209	239	209-239	tae-MIR1128-p5_1ss3AG_2	CGGAAATACTTGTCATCAAAATGA	24	LT934115.1	-	560456563	560456716	aacctactctattactccctccgtaCGGAAATACTTGTCATCAAAATGAataaaaaaggatgtacctagatatattttagttctagatacatctttttttgtctattttaataacaagtattttcggacggaggggtactactacgagtagtta	1	tae-MIR1128,	tae-MIR1128	atatgagagcatgggtgagaggtgcttagtTACTACTCCCTCCGTCCGAAAatacttgtcatcaaaatgaataaaaaaggggatgtatctagaactaaaatacatctagatacatccccttctatccattttgatgacaactatttccggacggagggagtaattgcttcttctggcttggcgtttatgt	tae-MIR1128-p5	CGAAAatacttgtcatcaaaatga	5'	New	G2	...((((((((.(((.((((((((.(((((((((((((.((.(((((..(((((((((((((((.(((((...........))))).)))))))))))))))..))))).)).))))))))))))).))))))))))).))....))))))...	148	32.5	-67.1	1.3	6.21059	4.73235	4.16281	0	low
210	240	210-240	tae-MIR1128-p5_1ss9AT_1	TCCGTCCGTAAATACTTGTC	20	LT934116.1	+	112475480	112475612	aaatactcccTCCGTCCGTAAATACTTGTCatcaaaataaataaaatagggtgtatctagatgtatttcagttctagatacatttctttttgtctattttgatgacaagtattttcggacggagggagtacat	1	tae-MIR1128,	tae-MIR1128	atatgagagcatgggtgagaggtgcttagtTACTACTCCCTCCGTCCGAAAatacttgtcatcaaaatgaataaaaaaggggatgtatctagaactaaaatacatctagatacatccccttctatccattttgatgacaactatttccggacggagggagtaattgcttcttctggcttggcgtttatgt	tae-MIR1128-p5	TCCGTCCGAAAatacttgtc	5'	New	G2	...(((((((((((((((.((((((((((((((((((((.((((((..(..((((((((((...........))))))))))..)..)))))).)))))))))))))))))))).)))))))))))))))...	127	33.1	-77.8	1.8	7.24569	4.73235	4.16281	0	low
211	241	211-241	tae-MIR1128-p5_10	CTCCCTCCGTCCGAAAATACTTGT	24	LT934116.1	+	146041745	146041888	acagtttgataCTCCCTCCGTCCGAAAATACTTGTcatcaaaatggataaaaagggatgtatctaaaactaaaatacgtctagatacgtctccgtttatccattttgatgacaagtatttccggacggagggagtacaagccaa	1	tae-MIR1128,	tae-MIR1128	atatgagagcatgggtgagaggtgcttagtTACTACTCCCTCCGTCCGAAAatacttgtcatcaaaatgaataaaaaaggggatgtatctagaactaaaatacatctagatacatccccttctatccattttgatgacaactatttccggacggagggagtaattgcttcttctggcttggcgtttatgt	tae-MIR1128-p5	CTCCCTCCGTCCGAAAatacttgt	5'	New	G2	...(((((.(((((((((((((((.((((((((((((((((((((((((((..((((((((((((..((........)).))))))))))))..)))))))))))))))))))))))))).))))))))))))))))))))...	138	38.9	-91.8	1.6	33.1231	32.18	49.9537	49.1467	middle
212	242	212-242	tae-MIR1128-p3_29	TTTCCGGACGGAGGGAGT	18	LT934116.1	+	180832096	180832217	tattactccctccctccggaaatacttgtcctagaaatggataaaatggatgtatctataattaaaataagtctagatacaaccatttcgaggacaagtaTTTCCGGACGGAGGGAGTacat	1	tae-MIR1128,	tae-MIR1128	atatgagagcatgggtgagaggtgcttagtTACTACTCCCTCCGTCCGAAAatacttgtcatcaaaatgaataaaaaaggggatgtatctagaactaaaatacatctagatacatccccttctatccattttgatgacaactatttccggacggagggagtaattgcttcttctggcttggcgtttatgt	tae-MIR1128-p3	tttccggacggagggagt	3'	New	G2	...((((((((((.((((((((((((((((((.(((((((..........((((((((...(((...)))...)))))))).))))))).)))))))))))))))))).))))))))))...	116	37.7	-66.3	1.4	27.9477	17.9829	12.4884	15.5831	middle
213	243	213-243	tae-MIR1128-p5_1ss3CT_1	CTTCGTCCGAAAATACTTGTC	21	LT934116.1	+	324365640	324365762	aactactccCTTCGTCCGAAAATACTTGTCggagaaatggataaaaatggatgtatctagaactaatgtgcgtctagctacatccatttctccgacaagtatttccggagggagggagtacaa	1	tae-MIR1128,	tae-MIR1128	atatgagagcatgggtgagaggtgcttagtTACTACTCCCTCCGTCCGAAAatacttgtcatcaaaatgaataaaaaaggggatgtatctagaactaaaatacatctagatacatccccttctatccattttgatgacaactatttccggacggagggagtaattgcttcttctggcttggcgtttatgt	tae-MIR1128-p5	CTCCGTCCGAAAatacttgtc	5'	New	G2	...((((((((((.((((.(((((((((((((((((((((((.....(((((((((...........))))))))).....))))))))))))))))))))))).)))).))))))))))...	117	42.3	-72	1.4	5.17549	9.46471	4.99537	7.1922	low
214	244	214-244	tae-MIR1128-p3_11	ATTTCCGGACGGAGGGAGTA	20	LT934116.1	+	417522720	417522848	attagctactcccttcgatttgaaaatacttgtcggagaaatatataaaaatggatgtatctaaaattaaaatatatctagatacatccattcctccgacgagtATTTCCGGACGGAGGGAGTActtct	1	tae-MIR1128,	tae-MIR1128	atatgagagcatgggtgagaggtgcttagtTACTACTCCCTCCGTCCGAAAatacttgtcatcaaaatgaataaaaaaggggatgtatctagaactaaaatacatctagatacatccccttctatccattttgatgacaactatttccggacggagggagtaattgcttcttctggcttggcgtttatgt	tae-MIR1128-p3	atttccggacggagggagta	3'	New	G2	...((.(((((((((((.(..(.(((((((((((((((...........((((((((((((((...............)))))))))))))).))))))))))))))).)..))))))))))))))...	123	34.9	-58.3	1.3	27.9477	17.9829	12.4884	15.5831	middle
215	245	215-245	tae-MIR1128-p3_2ss13CG22GA	TTTTGATGACAAGTATTTCCGAAC	24	LT934116.1	+	797395155	797395283	ttctactccctccgtccgaaaatacttgtcatcaaaatggataaaaagagatgtaaaactaaaatacgtctagatacatttccttttatccaTTTTGATGACAAGTATTTCCGAACggagggagtattt	1	tae-MIR1128,	tae-MIR1128	atatgagagcatgggtgagaggtgcttagtTACTACTCCCTCCGTCCGAAAatacttgtcatcaaaatgaataaaaaaggggatgtatctagaactaaaatacatctagatacatccccttctatccattttgatgacaactatttccggacggagggagtaattgcttcttctggcttggcgtttatgt	tae-MIR1128-p3	ttttgatgacaactatttccggac	3'	New	G2	...((((((((((((.((.(((((((((((((((((((((((((((.((((((((...(((.........))).)))))))).))))))))))))))))))))))))))).)).))))))))))))...	123	34.1	-72	1.6	9.31589	11.3576	4.99537	0	middle
216	246	216-246	tae-MIR1128-p5_1ss16AG_2	TACTCCCTCCGTCCGGAAATACTT	24	LT934116.1	-	45312350	45312478	atcgtgTACTCCCTCCGTCCGGAAATACTTgtcatcaaaatggatgaaaatagatgtatctaaagctaaaatacatctagatacatctattccaatgacaagtattttcggacggagggagtacatttt	1	tae-MIR1128,	tae-MIR1128	atatgagagcatgggtgagaggtgcttagtTACTACTCCCTCCGTCCGAAAatacttgtcatcaaaatgaataaaaaaggggatgtatctagaactaaaatacatctagatacatccccttctatccattttgatgacaactatttccggacggagggagtaattgcttcttctggcttggcgtttatgt	tae-MIR1128-p5	TACTCCCTCCGTCCGAAAatactt	5'	New	G2	...((((((((((((((((((((((((((((((((...((((((((....(((((((((...........)))))))))....))))))))...))))))))))))))))))))))))))))))))...	123	36.4	-75.6	1.6	10.351	6.62529	9.15818	10.7883	middle
217	247	217-247	tae-MIR1128-p3_2ss3CT22CG_2	TTTTATCCATTTTGATGACAAGTA	24	LT934116.1	-	64682467	64682624	tcaactttgttgtacagtacttcctccgtccggaaatacttgtcatcaaaatggataaaagggtacgtatccagatgtattttagttctagatacatctctTTTTATCCATTTTGATGACAAGTAttctcggacggagggagtagtaaaaagagtagt	1	tae-MIR1128,	tae-MIR1128	atatgagagcatgggtgagaggtgcttagtTACTACTCCCTCCGTCCGAAAatacttgtcatcaaaatgaataaaaaaggggatgtatctagaactaaaatacatctagatacatccccttctatccattttgatgacaactatttccggacggagggagtaattgcttcttctggcttggcgtttatgt	tae-MIR1128-p3	ttctatccattttgatgacaacta	3'	New	G2	...(((((....(((..(((((((((((((((..(((((((((((((((((((((((((((((......))).(((((((((.......)))))))))...))))))))))))))))))))))))))..))))))))))))))))))...)))))...	152	36.7	-84.8	1.5	9.31589	4.73235	0	0	low
218	248	218-248	tae-MIR1128-p5_1ss9GT	CTCCGTCCTAAAATACTTGTC	21	LT934116.1	-	459915800	459915960	ctcccatccagtgccattaagaagtactccCTCCGTCCTAAAATACTTGTCgaagaaatgcataaaaaatgaatgtatctagaactaaaatacatctagatacattcatacctccgacgaatatttccggacggagggagtaactaaaagcacagtggcgg	1	tae-MIR1128,	tae-MIR1128	atatgagagcatgggtgagaggtgcttagtTACTACTCCCTCCGTCCGAAAatacttgtcatcaaaatgaataaaaaaggggatgtatctagaactaaaatacatctagatacatccccttctatccattttgatgacaactatttccggacggagggagtaattgcttcttctggcttggcgtttatgt	tae-MIR1128-p5	CTCCGTCCGAAAatacttgtc	5'	New	G2	..(((((...((((..(((.....((((((((((((((..(((((.((((((.((.............(((((((((((((((...........)))))))))))))))..)).)))))).)))))..))))))))))))))..)))..)))).)))).).	158	41	-64.1	1	12.4212	13.2506	12.4884	13.1857	middle
219	249	219-249	tae-MIR1128-p3_28	TATTTCCGGACGGAGGGAGTA	21	LT934116.1	-	512330151	512330277	taagatactccctccgtccgaaaatacttgtcgggaaaatgcagaaaaatgaatgtatctagaactaaaatacatctagatacatcaattcctccgacgagTATTTCCGGACGGAGGGAGTAttaaa	1	tae-MIR1128,	tae-MIR1128	atatgagagcatgggtgagaggtgcttagtTACTACTCCCTCCGTCCGAAAatacttgtcatcaaaatgaataaaaaaggggatgtatctagaactaaaatacatctagatacatccccttctatccattttgatgacaactatttccggacggagggagtaattgcttcttctggcttggcgtttatgt	tae-MIR1128-p3	tatttccggacggagggagta	3'	New	G2	...(((((((((((((((((.((((((((((((((..(((.........(((.((((((((((...........))))))))))))))))..)))))))))))))).)))))))))))))))))...	121	38.6	-66.4	1.4	27.9477	17.9829	12.4884	15.5831	middle
220	250	220-250	tae-MIR1128-p3_2ss14CG20CT_2	ATTTTGATGACAAGTATTTTCGGA	24	LT934116.1	-	697378833	697378967	ttagtattccctccgtacggaaatacttgtcatcaaaatgaataaaaggggatgtatcttgatgtattttagttctagatacatccctttttgtccATTTTGATGACAAGTATTTTCGGAcggagggagtataag	1	tae-MIR1128,	tae-MIR1128	atatgagagcatgggtgagaggtgcttagtTACTACTCCCTCCGTCCGAAAatacttgtcatcaaaatgaataaaaaaggggatgtatctagaactaaaatacatctagatacatccccttctatccattttgatgacaactatttccggacggagggagtaattgcttcttctggcttggcgtttatgt	tae-MIR1128-p3	attttgatgacaactatttccgga	3'	New	G2	...(((((((((((((.(((((((((((((((((((((((.((((((((((((((((((.((...........)).)))))))))))))))))).))))))))))))))))))))))).)))))))))))))...	129	35.6	-84.2	1.8	5.17549	5.67882	8.32561	0	low
221	251	221-251	tae-MIR1128-p5_1ss24TC	AAAATACTTGTCATCAAAATGAAC	24	LT934116.1	-	751303201	751303335	gtcgtactccctccgtccgAAAATACTTGTCATCAAAATGAACaaaaggggatatatctagacgtatattagtttcagatacatccttttttatccattttgatcacaagtattttcgaacggagggagtatatg	1	tae-MIR1128,	tae-MIR1128	atatgagagcatgggtgagaggtgcttagtTACTACTCCCTCCGTCCGAAAatacttgtcatcaaaatgaataaaaaaggggatgtatctagaactaaaatacatctagatacatccccttctatccattttgatgacaactatttccggacggagggagtaattgcttcttctggcttggcgtttatgt	tae-MIR1128-p5	AAAatacttgtcatcaaaatgaat	5'	New	G2	...(((((((((((((.(((((((((((((.(((((((((...((((..((((.(((((((((........)))).))))).))))..))))...))))))))).))))))))))))).)))))))))))))...	129	36.3	-69.1	1.4	0	7.57176	0	5.9935	low
222	252	222-252	tae-MIR1128-p5_2ss9AT21AG	TCCGTCCGTAAATACTTGTCG	21	LT934116.1	-	756889840	756889990	atatgcaccaaccaaaaatattactcccTCCGTCCGTAAATACTTGTCGgagaaaaggatgaaaacgggtgtatctaaaactaaattgcgtctagatacatccattcctctgacaagtattttcggacggagggagtacatgtgtgcacat	1	tae-MIR1128,	tae-MIR1128	atatgagagcatgggtgagaggtgcttagtTACTACTCCCTCCGTCCGAAAatacttgtcatcaaaatgaataaaaaaggggatgtatctagaactaaaatacatctagatacatccccttctatccattttgatgacaactatttccggacggagggagtaattgcttcttctggcttggcgtttatgt	tae-MIR1128-p5	TCCGTCCGAAAatacttgtca	5'	New	G2	...(((((.........(((((((((((((((((((.(((((((((((((((....((((......(((((((((((..((........)).)))))))))))))))))))))))))))))).))))))))))))))).)))))))))...	145	41.1	-71.6	1.2	12.4212	16.09	9.15818	8.3909	middle
223	253	223-253	tae-MIR1128-p3_2ss11CA18CT	TTGATGACAAATATTTCTGGA	21	LT934116.1	-	778971203	778971329	tactccctccgttcgaaaatacttatcatcaaagtggatgaaaagagatgtatttagaactaaaatacgtcttgatacatcctcttttatccattTTGATGACAAATATTTCTGGAcggatggaata	1	tae-MIR1128,	tae-MIR1128	atatgagagcatgggtgagaggtgcttagtTACTACTCCCTCCGTCCGAAAatacttgtcatcaaaatgaataaaaaaggggatgtatctagaactaaaatacatctagatacatccccttctatccattttgatgacaactatttccggacggagggagtaattgcttcttctggcttggcgtttatgt	tae-MIR1128-p3	ttgatgacaactatttccgga	3'	New	G2	...(((.(((((((..(((((.((.((((((((((((((((((.(((((((((..(((.(........))))..)))))).))))))))))))))))))))).)).)))))..))))))).)))...	121	33.1	-53.4	1.3	32.088	8.51823	8.32561	11.987	middle
224	254	224-254	tae-MIR1128-p3_2ss20AT21TC	TTTCCGGACGGAGGGAGTATC	21	LT934117.1	+	59165462	59165578	gccggtactccctccgtccagaaatacttgtcattgaaatggatgtatctagatgtattttagttgtagatacatccattttgatgacaagtaTTTCCGGACGGAGGGAGTATCatg	2	tae-MIR1128,tae-MIR1127b,	tae-MIR1128	atatgagagcatgggtgagaggtgcttagtTACTACTCCCTCCGTCCGAAAatacttgtcatcaaaatgaataaaaaaggggatgtatctagaactaaaatacatctagatacatccccttctatccattttgatgacaactatttccggacggagggagtaattgcttcttctggcttggcgtttatgt	tae-MIR1128-p3	tttccggacggagggagtaat	3'	New	G2	...((((((((((((((((.((((((((((((((..((((((((((((((((((........))).)))))))))))))))..)))))))))))))).))))))))))))))))...	111	41	-80.5	1.7	7.24569	13.2506	0	5.9935	middle
225	255	225-255	tae-MIR1128-p3_1ss2CA	AATATTTCCGGACGGAGGGAGTA	23	LT934117.1	+	687932770	687932896	atttatactccctccgtctgaaaatacttgtcaaagaaattgataaaaatggatgtatctagaactataataagtctagatatattcatctctgggacaAATATTTCCGGACGGAGGGAGTAtatgt	1	tae-MIR1128,	tae-MIR1128	atatgagagcatgggtgagaggtgcttagtTACTACTCCCTCCGTCCGAAAatacttgtcatcaaaatgaataaaaaaggggatgtatctagaactaaaatacatctagatacatccccttctatccattttgatgacaactatttccggacggagggagtaattgcttcttctggcttggcgtttatgt	tae-MIR1128-p3	actatttccggacggagggagta	3'	New	G2	...(((((((((((((((((.(((((.(((((..(((...........(((((((((((((((.((......))))))))))))))))).)))..))))).))))).)))))))))))))))))...	121	33.1	-59.8	1.4	13.4563	5.67882	0	5.9935	middle
226	256	226-256	tae-MIR1128-p3_2ss3CT22CG_1	TTTTATCCATTTTGATGACAAGT	23	LT934117.1	-	68362339	68362471	ttctactccctccgtccgaaaatactagtcatcaaaatggataaaaagtgatgtatctaaaactaaaatacgtctagatacatttccTTTTATCCATTTTGATGACAAGTatttccgaacggagggagtattt	1	tae-MIR1128,	tae-MIR1128	atatgagagcatgggtgagaggtgcttagtTACTACTCCCTCCGTCCGAAAatacttgtcatcaaaatgaataaaaaaggggatgtatctagaactaaaatacatctagatacatccccttctatccattttgatgacaactatttccggacggagggagtaattgcttcttctggcttggcgtttatgt	tae-MIR1128-p3	ttctatccattttgatgacaact	3'	New	G2	...((((((((((((.((.(((((((.(((((((((((((((((((...((((((((((..((........)).))))))))))...))))))))))))))))))).))))))).)).))))))))))))...	127	33.8	-70.3	1.6	9.31589	4.73235	0	0	low
227	257	227-257	tae-MIR1128-p5_2ss1CG17AG	GTACTCCCTCCGTCCGGAAATACT	24	LT934117.1	-	218428241	218428380	atgtaacttGTACTCCCTCCGTCCGGAAATACTtgtcggagaaatggatgaaaatggatgtatctaaaactagattatgtctagatacatccattcctccgacaagtattttcggacggagggagtatattaagttagga	1	tae-MIR1128,	tae-MIR1128	atatgagagcatgggtgagaggtgcttagtTACTACTCCCTCCGTCCGAAAatacttgtcatcaaaatgaataaaaaaggggatgtatctagaactaaaatacatctagatacatccccttctatccattttgatgacaactatttccggacggagggagtaattgcttcttctggcttggcgtttatgt	tae-MIR1128-p5	CTACTCCCTCCGTCCGAAAatact	5'	New	G2	...((((((((((((((((((((((((((((((((((((((.((((((((....((((..((((((....)))).))..))))....)))))))).)))))))))))))))))))))))))))))))))...)))))...	134	39.3	-86.1	1.6	6.21059	11.3576	0	8.3909	middle
228	258	228-258	tae-MIR1128-p3_1ss17CG	TCCATTTTGATGACAAGTATT	21	LT934117.1	-	729285235	729285367	taatactccctccgtccggaaatacttgtcatcaaaatggataaaaggggatgcatctagacgtattttagttctaggtacatctctttttaTCCATTTTGATGACAAGTATTttcggacggagggagtagtt	1	tae-MIR1128,	tae-MIR1128	atatgagagcatgggtgagaggtgcttagtTACTACTCCCTCCGTCCGAAAatacttgtcatcaaaatgaataaaaaaggggatgtatctagaactaaaatacatctagatacatccccttctatccattttgatgacaactatttccggacggagggagtaattgcttcttctggcttggcgtttatgt	tae-MIR1128-p3	tccattttgatgacaactatt	3'	New	G2	...((((((((((((((((((((((((((((((((((((((((((((((((((.((((((((........).))))))).))))))))))))))))))))))))))))))))))))))))))))))))))...	127	38.3	-95.3	1.9	0	4.73235	9.15818	0	low
229	259	229-259	tae-MIR1128-p3_2ss2CT17CG_1	TTCATTTTGATGACAAGTATTTC	23	LT934118.1	+	31214075	31214219	tccacagttctactccctccgtccgaaaaaactcgtcatcaaaatggacaaaaaggggtgtatctagaactaaaatacatctagatacatccccttttaTTCATTTTGATGACAAGTATTTCcggacggagggagtagatgttaa	1	tae-MIR1128,	tae-MIR1128	atatgagagcatgggtgagaggtgcttagtTACTACTCCCTCCGTCCGAAAatacttgtcatcaaaatgaataaaaaaggggatgtatctagaactaaaatacatctagatacatccccttctatccattttgatgacaactatttccggacggagggagtaattgcttcttctggcttggcgtttatgt	tae-MIR1128-p3	tccattttgatgacaactatttc	3'	New	G2	...(((..(((((((((((((((((.(((.(((.((((((((((((((..((((((((((((((((((...........)))))))))).)))))))).)))))))))))))).))).))).))))))))))))))))))))...	139	39.3	-83.6	1.5	9.31589	0	8.32561	0	low
230	260	230-260	tae-MIR1128-p3_1ss13CG_6	TTTTGATGACAAGTATTTCCGGA	23	LT934118.1	+	63409716	63409847	gctactccctccgtccgaaaatacttgtcatcaaaatggataaaagaggatgtatctagacgtgtttttagttctaaatacacttctttttgttcaTTTTGATGACAAGTATTTCCGGAcggagggagtaca	1	tae-MIR1128,	tae-MIR1128	atatgagagcatgggtgagaggtgcttagtTACTACTCCCTCCGTCCGAAAatacttgtcatcaaaatgaataaaaaaggggatgtatctagaactaaaatacatctagatacatccccttctatccattttgatgacaactatttccggacggagggagtaattgcttcttctggcttggcgtttatgt	tae-MIR1128-p3	ttttgatgacaactatttccgga	3'	New	G2	..(((((((((((((((.(((((((((((((((((((((((((((((((.(((((.(((((.........).)))).))))))))).))))))))))))))))))))))))))).)))))))))))))))..	128	37.9	-78.6	1.6	9.31589	5.67882	0	0	low
231	261	231-261	tae-MIR1128-p3_2ss2CT17CG_2	TTCATTTTGATGACAAGTATTTCC	24	LT934118.1	+	80848691	80848829	gcctagtactccctccgtccggaaatacttgtcatcaaaatgaacaaaaatggatgtacctagaactaaaatacatctacatacatccccttttaTTCATTTTGATGACAAGTATTTCCggacggagggagtagtaatt	1	tae-MIR1128,	tae-MIR1128	atatgagagcatgggtgagaggtgcttagtTACTACTCCCTCCGTCCGAAAatacttgtcatcaaaatgaataaaaaaggggatgtatctagaactaaaatacatctagatacatccccttctatccattttgatgacaactatttccggacggagggagtaattgcttcttctggcttggcgtttatgt	tae-MIR1128-p3	tccattttgatgacaactatttcc	3'	New	G2	...((.((((((((((((((((((((((((((((((((((((((.((((..(((((((..((((...........))))..)))))))..)))).)))))))))))))))))))))))))))))))))))))).))...	133	38.1	-84.8	1.6	9.31589	0	8.32561	0	low
232	262	232-262	tae-MIR1128-p3_2ss20AC21TA	TTTCCGGACGGAGGGAGTACA	21	LT934118.1	+	139905370	139905508	aacttaacatttactccctccgtccggaaatacttgtcggagaaatgcataaaaatggatatatctagaattaaaatacatctagatacatccattcctccgacaagtaTTTCCGGACGGAGGGAGTACAtgataaatg	2	tae-MIR1128,tae-MIR9668,	tae-MIR1128	atatgagagcatgggtgagaggtgcttagtTACTACTCCCTCCGTCCGAAAatacttgtcatcaaaatgaataaaaaaggggatgtatctagaactaaaatacatctagatacatccccttctatccattttgatgacaactatttccggacggagggagtaattgcttcttctggcttggcgtttatgt	tae-MIR1128-p3	tttccggacggagggagtaat	3'	New	G2	...(((.(((.(((((((((((((((((((((((((((((((...........(((((((.((((((((...........)))))))).))))))).))))))))))))))))))))))))))))))).))).)))...	133	37.4	-79.4	1.5	15.5265	0	5.82793	9.58961	middle
233	263	233-263	tae-MIR1128-p5_1	AATACTTGTCATCAAAATGAA	21	LT934118.1	+	581345161	581345293	aagtactccctccgtccggaAATACTTGTCATCAAAATGAAtaaaaggggatgtatctagatgtattttagttctagatacatccctttttatccattttgatgacaagtattttcggacggagggagtaaat	1	tae-MIR1128,	tae-MIR1128	atatgagagcatgggtgagaggtgcttagtTACTACTCCCTCCGTCCGAAAatacttgtcatcaaaatgaataaaaaaggggatgtatctagaactaaaatacatctagatacatccccttctatccattttgatgacaactatttccggacggagggagtaattgcttcttctggcttggcgtttatgt	tae-MIR1128-p5	Aatacttgtcatcaaaatgaa	5'	New	G2	...((((((((((((((((((((((((((((((((((((.(((((((((((((((((((((...........))))))))))))))))))))).))))))))))))))))))))))))))))))))))))...	127	36.1	-96.2	2	33.1231	32.18	49.9537	49.1467	middle
234	264	234-264	tae-MIR1128-p3_1ss11CG_3	TTGATGACAAGTATTTCCGGACGG	24	LT934118.1	+	649190118	649190249	taatactccctccgtccgaaaatacttgtcatcaaaatggataaaaaaaatgtatctagaactaaaatacatctagatacatttccttttatccattTTGATGACAAGTATTTCCGGACGGagggagtacta	1	tae-MIR1128,	tae-MIR1128	atatgagagcatgggtgagaggtgcttagtTACTACTCCCTCCGTCCGAAAatacttgtcatcaaaatgaataaaaaaggggatgtatctagaactaaaatacatctagatacatccccttctatccattttgatgacaactatttccggacggagggagtaattgcttcttctggcttggcgtttatgt	tae-MIR1128-p3	ttgatgacaactatttccggacgg	3'	New	G2	...(((((((((((((((.(((((((((((((((((((((((((((.(((((((((((((...........)))))))))))))..))))))))))))))))))))))))))).)))))))))))))))...	126	33.3	-85	1.9	5.17549	5.67882	0	0	low
235	265	235-265	tae-MIR1128-p3_1ss9CT_2	GATGACAATTATTTCCGGACGGAG	24	LT934118.1	-	12559624	12559778	aacttactaagtcatactccctccgtccaaaaatacttgtcatcaaaatcgataaaaagagatgtatctagaactaaaatacgtctagatacatccccttttatccattttGATGACAATTATTTCCGGACGGAGggagtagtgattagtgatcc	1	tae-MIR1128,	tae-MIR1128	atatgagagcatgggtgagaggtgcttagtTACTACTCCCTCCGTCCGAAAatacttgtcatcaaaatgaataaaaaaggggatgtatctagaactaaaatacatctagatacatccccttctatccattttgatgacaactatttccggacggagggagtaattgcttcttctggcttggcgtttatgt	tae-MIR1128-p3	gatgacaactatttccggacggag	3'	New	G2	...(((((.(((((((((((((((((((..(((((.(((((((((((((.(((((((...((((((((((((.(........)))))))))))))...))))))).))))))))))))).)))))..)))))))))))))).))))))))))...	149	36.1	-79	1.4	0	0	4.16281	7.1922	low
236	266	236-266	tae-MIR1128-p3_1ss21GA	CAACTATTTCCGGACGGAGGAAGT	24	LT934118.1	-	79218922	79219056	ttagtactccctccgtccggaaatacttgtcatcaaaataaataaaaggggatgtatctagatgtattttagttctaaatacatctttttttgtccattttgatgaCAACTATTTCCGGACGGAGGAAGTatcta	1	tae-MIR1128,	tae-MIR1128	atatgagagcatgggtgagaggtgcttagtTACTACTCCCTCCGTCCGAAAatacttgtcatcaaaatgaataaaaaaggggatgtatctagaactaaaatacatctagatacatccccttctatccattttgatgacaactatttccggacggagggagtaattgcttcttctggcttggcgtttatgt	tae-MIR1128-p3	caactatttccggacggagggagt	3'	New	G2	...(((((.((((((((((((((((.(((((((((((((..((((((..((((((((.((((...........)))).))))))))..))))))..))))))))))))).)))))))))))))))).)))))...	129	34.1	-72.4	1.6	0	5.67882	14.9861	5.9935	middle
237	267	237-267	tae-MIR1128-p3_1ss13CT	TGACAACTATTTTCGGACGGA	21	LT934118.1	-	141922687	141922819	gagtactccctccgtctggaaatacttttcatcaaaatgaataaaaggggatgtatctagatgtatattagttctagatacatccctttttatccattttgaTGACAACTATTTTCGGACGGAgggagtagca	2	tae-MIR1128,tae-MIR9668,	tae-MIR1128	atatgagagcatgggtgagaggtgcttagtTACTACTCCCTCCGTCCGAAAatacttgtcatcaaaatgaataaaaaaggggatgtatctagaactaaaatacatctagatacatccccttctatccattttgatgacaactatttccggacggagggagtaattgcttcttctggcttggcgtttatgt	tae-MIR1128-p3	tgacaactatttccggacgga	3'	New	G2	...(((((((((((((((((((((.((.(((((((((((.(((((((((((((((((((((...........))))))))))))))))))))).))))))))))).)).)))))))))))))))))))))...	127	36.8	-82	1.7	0	0	4.99537	5.9935	low
238	268	238-268	tae-MIR1128-p3_2ss20AC21TC	TTTCCGGACGGAGGGAGTACC	21	LT934118.1	-	265052740	265052879	tcactatgttgtactccctccgtccggaaaaacttgtcccaagcttgtttgtcaaatggatgtatctagcactaacttggtgctagatacatccatttaagggacatgttTTTCCGGACGGAGGGAGTACCaaatagcag	1	tae-MIR1128,	tae-MIR1128	atatgagagcatgggtgagaggtgcttagtTACTACTCCCTCCGTCCGAAAatacttgtcatcaaaatgaataaaaaaggggatgtatctagaactaaaatacatctagatacatccccttctatccattttgatgacaactatttccggacggagggagtaattgcttcttctggcttggcgtttatgt	tae-MIR1128-p3	tttccggacggagggagtaat	3'	New	G2	...((((...(((((((((((((((((((((((.((((((..((......)).((((((((((((((((((((.....))))))))))))))))))))..)))))).)))))))))))))))))))))))...))))...	134	44.3	-92.7	1.5	5.17549	4.73235	8.32561	5.9935	low
239	269	239-269	tae-MIR1128-p3_1ss9CG	GATGACAAGTATTTCCGGACGGAG	24	LT934118.1	-	379426271	379426403	ttctactccctccgtccaaaaatacttgtcatcaaaatggataaaaatagatgtatctaaaactaaaatacgtctagatacatttccttttatccattttGATGACAAGTATTTCCGGACGGAGggagtattt	1	tae-MIR1128,	tae-MIR1128	atatgagagcatgggtgagaggtgcttagtTACTACTCCCTCCGTCCGAAAatacttgtcatcaaaatgaataaaaaaggggatgtatctagaactaaaatacatctagatacatccccttctatccattttgatgacaactatttccggacggagggagtaattgcttcttctggcttggcgtttatgt	tae-MIR1128-p3	gatgacaactatttccggacggag	3'	New	G2	...((((((((((((((..(((((((((((((((((((((((((((..(((((((((((..((........)).)))))))))))..)))))))))))))))))))))))))))..))))))))))))))...	127	33.1	-79	1.8	15.5265	19.8759	11.6559	0	middle
240	270	240-270	tae-MIR1128-p3_2ss13CG19CT_1	TTTTGATGACAAGTATTTT	19	LT934118.1	-	449171434	449171566	aagtactccctccgtccgaaaatacttgtcatcaaaataaataaaagaggatgtatctagatgtattttagttatagatatatccatttttgtccaTTTTGATGACAAGTATTTTcggacggagggagtagtg	1	tae-MIR1128,	tae-MIR1128	atatgagagcatgggtgagaggtgcttagtTACTACTCCCTCCGTCCGAAAatacttgtcatcaaaatgaataaaaaaggggatgtatctagaactaaaatacatctagatacatccccttctatccattttgatgacaactatttccggacggagggagtaattgcttcttctggcttggcgtttatgt	tae-MIR1128-p3	ttttgatgacaactatttc	3'	New	G2	...(((((((((((((((((((((((((((((((((((..((((((..((((((((((((((........))).)))))))))))..))))))..)))))))))))))))))))))))))))))))))))...	127	33.8	-79.6	1.8	9.31589	9.46471	16.6512	10.7883	middle
241	271	241-271	tae-MIR1128-p3_27	TATTTCCGGACGGAGGGAGT	20	LT934118.1	-	568502501	568502633	ttctactccctccgttcgaaaatacttctcatcaaaatggataaaaagaggtgtatctaaaactaaaatacgtctagatacatttccttttatccattttgatgacaagTATTTCCGGACGGAGGGAGTattt	1	tae-MIR1128,	tae-MIR1128	atatgagagcatgggtgagaggtgcttagtTACTACTCCCTCCGTCCGAAAatacttgtcatcaaaatgaataaaaaaggggatgtatctagaactaaaatacatctagatacatccccttctatccattttgatgacaactatttccggacggagggagtaattgcttcttctggcttggcgtttatgt	tae-MIR1128-p3	tatttccggacggagggagt	3'	New	G2	...(((((((((((((((.((((((((.((((((((((((((((((.((..((((((((..((........)).))))))))..)).)))))))))))))))))).)))))))).)))))))))))))))...	127	34.6	-75	1.6	27.9477	17.9829	12.4884	15.5831	middle
242	272	242-272	tae-MIR1128-p3_1ss13CG_5	TTTTGATGACAAGTATTTCCG	21	LT934118.1	-	647366802	647366934	ttctactccttccgtccgaaaatacttatcatcaaaatggataaaaatagatgtatctaaaactaaaatacgtctagatacatttccttttatccaTTTTGATGACAAGTATTTCCGgacggagggagtattt	1	tae-MIR1128,	tae-MIR1128	atatgagagcatgggtgagaggtgcttagtTACTACTCCCTCCGTCCGAAAatacttgtcatcaaaatgaataaaaaaggggatgtatctagaactaaaatacatctagatacatccccttctatccattttgatgacaactatttccggacggagggagtaattgcttcttctggcttggcgtttatgt	tae-MIR1128-p3	ttttgatgacaactatttccg	3'	New	G2	...(((((((((((((((.((((((((.((((((((((((((((((..(((((((((((..((........)).)))))))))))..)))))))))))))))))).)))))))).)))))))))))))))...	127	32.3	-73.5	1.7	9.31589	5.67882	0	0	low
243	273	243-273	tae-MIR1128-p3_1ss7CG_2	TGACAAGTATTTCCGGACGGAGG	23	LT934119.1	+	30602236	30602371	cattatactccctccgtccaaaaatattggtcatcaaaatggacaaaaagggatgtgtctaaaactaaaatacatctagatacatcccttttatccattttgaTGACAAGTATTTCCGGACGGAGGgagtatatat	2	tae-MIR1128,tae-MIR9668,	tae-MIR1128	atatgagagcatgggtgagaggtgcttagtTACTACTCCCTCCGTCCGAAAatacttgtcatcaaaatgaataaaaaaggggatgtatctagaactaaaatacatctagatacatccccttctatccattttgatgacaactatttccggacggagggagtaattgcttcttctggcttggcgtttatgt	tae-MIR1128-p3	tgacaactatttccggacggagg	3'	New	G2	...((((((((((((((((..(((((((.((((((((((((((..((((((((((((((((...............)))))))))))))))).)))))))))))))).)))))))..))))))))))))))))...	130	35.3	-79.9	1.7	12.4212	17.0365	10.8233	14.3844	middle
244	274	244-274	tae-MIR1128-p5_12	CTCCGTCCGAAAATACTTGTCATC	24	LT934119.1	+	662667491	662667623	ttctactccCTCCGTCCGAAAATACTTGTCATCaaaatggataaaaagaaatgtatctaaaactaaagtacctctagatacatttccttttatccattttgatgacaagtatttccggacggagggagtattt	1	tae-MIR1128,	tae-MIR1128	atatgagagcatgggtgagaggtgcttagtTACTACTCCCTCCGTCCGAAAatacttgtcatcaaaatgaataaaaaaggggatgtatctagaactaaaatacatctagatacatccccttctatccattttgatgacaactatttccggacggagggagtaattgcttcttctggcttggcgtttatgt	tae-MIR1128-p5	CTCCGTCCGAAAatacttgtcatc	5'	New	G2	...(((((((((((((((.(((((((((((((((((((((((((((.((((((((((((...............)))))))))))).))))))))))))))))))))))))))).)))))))))))))))...	127	34.6	-85.1	1.8	33.1231	32.18	49.9537	49.1467	middle
245	275	245-275	tae-MIR1128-p3_1ss11CG_1	TTGATGACAAGTATTTCC	18	LT934119.1	-	125048320	125048442	gtacctccgtccgaaaatacttgtcatcaaaatgaataaaaaataatgtatctagaactaaaatatgtctagatacatctccttttatccattTTGATGACAAGTATTTCCggacagagggag	1	tae-MIR1128,	tae-MIR1128	atatgagagcatgggtgagaggtgcttagtTACTACTCCCTCCGTCCGAAAatacttgtcatcaaaatgaataaaaaaggggatgtatctagaactaaaatacatctagatacatccccttctatccattttgatgacaactatttccggacggagggagtaattgcttcttctggcttggcgtttatgt	tae-MIR1128-p3	ttgatgacaactatttcc	3'	New	G2	...((((.(((((.((((((((((((((((((((.((((((....(((((((((((.(........))))))))))))....)))))).)))))))))))))))))))).))))).))))...	117	33.3	-61.1	1.5	5.17549	5.67882	0	0	low
246	276	246-276	tae-MIR1128-p3_2ss13CG21GA	TTTTGATGACAAGTATTTCCAGAC	24	LT934119.1	-	413318910	413319043	taagtactccctccgtccggaaatacttgtcatcaaaatggataaaagggatgtatctagatgtattttagttctagatacatctctttttatccaTTTTGATGACAAGTATTTCCAGACggagggagtacctt	1	tae-MIR1128,	tae-MIR1128	atatgagagcatgggtgagaggtgcttagtTACTACTCCCTCCGTCCGAAAatacttgtcatcaaaatgaataaaaaaggggatgtatctagaactaaaatacatctagatacatccccttctatccattttgatgacaactatttccggacggagggagtaattgcttcttctggcttggcgtttatgt	tae-MIR1128-p3	ttttgatgacaactatttccggac	3'	New	G2	...((((((((((((((.(((((((((((((((((((((((((((((((((((((((((((...........)))))))))))).))))))))))))))))))))))))))))))).))))))))))))))...	128	36.6	-95.6	1.9	7.24569	0	4.16281	0	low
247	277	247-277	tae-MIR1128-p5_1ss23AG	GAAAATACTTGTCATCAAAATGGA	24	LT934119.1	-	458407212	458407344	aaatactccctccttccGAAAATACTTGTCATCAAAATGGAtaaaaggaaatgtatctagatgtattttagtgttagatacatctctttttatccattttgatgacaagtattttcggacggagggagtagaa	1	tae-MIR1128,	tae-MIR1128	atatgagagcatgggtgagaggtgcttagtTACTACTCCCTCCGTCCGAAAatacttgtcatcaaaatgaataaaaaaggggatgtatctagaactaaaatacatctagatacatccccttctatccattttgatgacaactatttccggacggagggagtaattgcttcttctggcttggcgtttatgt	tae-MIR1128-p5	GAAAatacttgtcatcaaaatgaa	5'	New	G2	...((((((((((.(((((((((((((((((((((((((((((((((((.((((((((((((........)).)))))))))).))))))))))))))))))))))))))))))))))).))))))))))...	127	33.1	-85.2	1.9	0	4.73235	0	8.3909	low
248	278	248-278	tae-MIR1128-p5_9	CGTCCGAAAATACTTGTCATCAAA	24	LT934120.1	+	6508512	6508663	ctcatgatattagctagtactccctcCGTCCGAAAATACTTGTCATCAAAatggacacaataggatgtatccagaactaaaatacatctaaatacatctcattttattcattttggtgacaagtatttccggacggagggagtagtcataaa	1	tae-MIR1128,	tae-MIR1128	atatgagagcatgggtgagaggtgcttagtTACTACTCCCTCCGTCCGAAAatacttgtcatcaaaatgaataaaaaaggggatgtatctagaactaaaatacatctagatacatccccttctatccattttgatgacaactatttccggacggagggagtaattgcttcttctggcttggcgtttatgt	tae-MIR1128-p5	CGTCCGAAAatacttgtcatcaaa	5'	New	G2	...(((((.........(((((((((((((((.((((((((((((((((((((((...(((..(((((((..(((...........)))..)))))))..)))...)))))))))))))))))))))).))))))))))))))))))))...	146	36.2	-72.8	1.3	33.1231	32.18	49.9537	49.1467	middle
249	279	249-279	tae-MIR1128-p3_1ss11CG_2	TTGATGACAAGTATTTCCGGA	21	LT934120.1	+	66064693	66064821	gtattccctccgtccaaaaatacttgtcatcaaaatggataaaaaaagatgtatctagaactaaaatacaactagatacatcttcttttatccgttTTGATGACAAGTATTTCCGGAtggatggagcag	1	tae-MIR1128,	tae-MIR1128	atatgagagcatgggtgagaggtgcttagtTACTACTCCCTCCGTCCGAAAatacttgtcatcaaaatgaataaaaaaggggatgtatctagaactaaaatacatctagatacatccccttctatccattttgatgacaactatttccggacggagggagtaattgcttcttctggcttggcgtttatgt	tae-MIR1128-p3	ttgatgacaactatttccgga	3'	New	G2	...((((.(((((((..(((((((((((((((((((((((((((.(((((((((((((.............))))))))))))).)))))))))))))))))))))))))))..))))))).))))...	123	34.1	-71.4	1.6	5.17549	5.67882	0	0	low
250	280	250-280	tae-MIR1128-p3_2ss15CG21CT_2	CATTTTGATGACAAGTATTTTCGG	24	LT934120.1	+	141145936	141146068	aaatactccctccgtccggaaatacttgtcatcaaaatgaataaaaggggatgtatgtagatatattttagttctagatacattcctttttgttCATTTTGATGACAAGTATTTTCGGacggagggagtacaa	1	tae-MIR1128,	tae-MIR1128	atatgagagcatgggtgagaggtgcttagtTACTACTCCCTCCGTCCGAAAatacttgtcatcaaaatgaataaaaaaggggatgtatctagaactaaaatacatctagatacatccccttctatccattttgatgacaactatttccggacggagggagtaattgcttcttctggcttggcgtttatgt	tae-MIR1128-p3	cattttgatgacaactatttccgg	3'	New	G2	...(((((((((((((((((((((((((((((((((((((((((((((((((((((.((((...........)))).)))))))))))))))))))))))))))))))))))))))))))))))))))))...	127	34.6	-93.4	2	5.17549	7.57176	0	8.3909	low
251	281	251-281	tae-MIR1128-p3_12	CAACTATTTCCGGACGGAGGGAGT	24	LT934120.1	+	378885165	378885295	gctactccctccttccgaaaatacttgtcatcaaaatagacaaaaagaaatgtatctagaactaaaatacatctagatacatccccttttattcattttgatgaCAACTATTTCCGGACGGAGGGAGTact	1	tae-MIR1128,	tae-MIR1128	atatgagagcatgggtgagaggtgcttagtTACTACTCCCTCCGTCCGAAAatacttgtcatcaaaatgaataaaaaaggggatgtatctagaactaaaatacatctagatacatccccttctatccattttgatgacaactatttccggacggagggagtaattgcttcttctggcttggcgtttatgt	tae-MIR1128-p3	caactatttccggacggagggagt	3'	New	G2	..((((((((((.((((.(((((.(((((((((((((.((..(((((..(((((((((((...........)))))))))))...)))))..))))))))))))))).))))).)))).))))))))))..	127	35.9	-61.3	1.3	27.9477	17.9829	12.4884	15.5831	middle
252	282	252-282	tae-MIR1128-p3_2ss10CG19GA	TGATGACAAGTATTTCCGAACGGA	24	LT934120.1	+	424391018	424391151	cttgtactctctccgaccgaaaatatttgtcatcaaaatagacaaaaataaatgtatctaaaactaaaatacatctagatacatcctcttttattctttTGATGACAAGTATTTCCGAACGGAgggagtatttg	1	tae-MIR1128,	tae-MIR1128	atatgagagcatgggtgagaggtgcttagtTACTACTCCCTCCGTCCGAAAatacttgtcatcaaaatgaataaaaaaggggatgtatctagaactaaaatacatctagatacatccccttctatccattttgatgacaactatttccggacggagggagtaattgcttcttctggcttggcgtttatgt	tae-MIR1128-p3	tgatgacaactatttccggacgga	3'	New	G2	...((((((((((((..((.(((((((((((((((((..(((..((((...(((((((((...............)))))))))....))))..)))))))))))))))))))).))..))))))))))))...	128	31.3	-50	1.2	7.24569	0	4.99537	5.9935	low
253	283	253-283	tae-MIR1128-p3_2ss4CA17GA	CAAATATTTCCGGACGAAGGGAGT	24	LT934120.1	+	473197127	473197273	acggttagtacatactctctccgtccgaaaatacttgttattaaaatggataaaaaatgtatctagaactaaaatacatctagatacattcacttttatccattttgatgaCAAATATTTCCGGACGAAGGGAGTagtacttacata	1	tae-MIR1128,	tae-MIR1128	atatgagagcatgggtgagaggtgcttagtTACTACTCCCTCCGTCCGAAAatacttgtcatcaaaatgaataaaaaaggggatgtatctagaactaaaatacatctagatacatccccttctatccattttgatgacaactatttccggacggagggagtaattgcttcttctggcttggcgtttatgt	tae-MIR1128-p3	caactatttccggacggagggagt	3'	New	G2	...((.(((((.((((((((.((((((.(((((.(((((((((((((((((((((((((((((((((...........))))))))))))...))))))))))))))))))))).))))).)))))).))))))))))))).))...	141	31.3	-71	1.5	0	5.67882	5.82793	0	low
254	284	254-284	tae-MIR1128-p5_1ss7AG_1	CGTCCGGAAATACTTGTCATC	21	LT934120.1	+	650621038	650621176	aagagttactccctcCGTCCGGAAATACTTGTCATCaaaatggataaaaaggggtgtatctagaactaaaatacatctagatacatccccttttattcattttgatgacaagtatttccggacggagggagtagctgcc	1	tae-MIR1128,	tae-MIR1128	atatgagagcatgggtgagaggtgcttagtTACTACTCCCTCCGTCCGAAAatacttgtcatcaaaatgaataaaaaaggggatgtatctagaactaaaatacatctagatacatccccttctatccattttgatgacaactatttccggacggagggagtaattgcttcttctggcttggcgtttatgt	tae-MIR1128-p5	CGTCCGAAAatacttgtcatc	5'	New	G2	...((((((((((((((((((((((((((((((((((((((((((((((.((((((((((((((...........)))))))))))))).))))))))))))))))))))))))))))))))))))))))))))))...	133	40.3	-103.4	1.8	8.28079	7.57176	4.16281	0	low
255	285	255-285	tae-MIR1128-p3_2ss10CG22GA	TGATGACAAGTATTTCCGGACAGA	24	LT934120.1	+	662087518	662087650	tactactccctccgtccgaaaatacttgtcatcaaaatgaataaaaagagatgtatctagaactaaaatacatctagatacatccctttttatccatttTGATGACAAGTATTTCCGGACAGAgggagtatct	1	tae-MIR1128,	tae-MIR1128	atatgagagcatgggtgagaggtgcttagtTACTACTCCCTCCGTCCGAAAatacttgtcatcaaaatgaataaaaaaggggatgtatctagaactaaaatacatctagatacatccccttctatccattttgatgacaactatttccggacggagggagtaattgcttcttctggcttggcgtttatgt	tae-MIR1128-p3	tgatgacaactatttccggacgga	3'	New	G2	...(((((((((.(((((.((((((((((((((((((((.((((((((.((((((((((((...........)))))))))))).)))))))).)))))))))))))))))))).))))).)))))))))...	127	34.6	-78.8	1.7	9.31589	8.51823	0	0	low
256	286	256-286	tae-MIR1128-p5_1ss8CT	CTCCGTCTGAAAATACTTGTC	21	LT934120.1	-	96738636	96738766	aagtacgtactccCTCCGTCTGAAAATACTTGTCagagagatggatgtatctagacatagtatagttctagatacattcatgtttatgcatttctgcgacaagtaatttcggacggagggagtacgtagga	1	tae-MIR1128,	tae-MIR1128	atatgagagcatgggtgagaggtgcttagtTACTACTCCCTCCGTCCGAAAatacttgtcatcaaaatgaataaaaaaggggatgtatctagaactaaaatacatctagatacatccccttctatccattttgatgacaactatttccggacggagggagtaattgcttcttctggcttggcgtttatgt	tae-MIR1128-p5	CTCCGTCCGAAAatacttgtc	5'	New	G2	...((((((((((((((((((((((.((((((((..(((.((((((((((((((((........).))))))))))))))).)))..(((....))))))))))).))))))))))))))))))))))...	125	40.5	-75.6	1.4	0	14.1971	0	5.9935	middle
257	287	257-287	tae-MIR1128-p3_2ss10CG17CT	TGATGACAAGTATTTCTGGACGGA	24	LT934120.1	-	286359245	286359415	taagagcgtttagaatactaaagtactccctccgtctggaaatacttgtcatcaaaatagataaaaagagatgtatatctaagactaaaatacatgtagatacatccatttttattcatttTGATGACAAGTATTTCTGGACGGAgggagtagtaatctaaatgctttcat	1	tae-MIR1128,	tae-MIR1128	atatgagagcatgggtgagaggtgcttagtTACTACTCCCTCCGTCCGAAAatacttgtcatcaaaatgaataaaaaaggggatgtatctagaactaaaatacatctagatacatccccttctatccattttgatgacaactatttccggacggagggagtaattgcttcttctggcttggcgtttatgt	tae-MIR1128-p3	tgatgacaactatttccggacgga	3'	New	G2	..((((((((((((.((((.....((((((((((((..((((((((((((((((((((..(((((((..((((((..((((...............))))))))))..)))))))..))))))))))))))))))))..)))))))))))))))).))))))))))))...	166	31.6	-89	1.6	9.31589	4.73235	0	5.9935	low
258	288	258-288	tae-MIR1128-p5_5	CCGTCCGAAAATACTTGTCAT	21	LT934120.1	-	344627371	344627513	aaacagaatactccctCCGTCCGAAAATACTTGTCATcaaaatggacaaaaagggatgtatctagaactaaaatacatctagatacatccccttttattcattttgatgacaagtattttcggacggagggagtacattgcac	1	tae-MIR1128,	tae-MIR1128	atatgagagcatgggtgagaggtgcttagtTACTACTCCCTCCGTCCGAAAatacttgtcatcaaaatgaataaaaaaggggatgtatctagaactaaaatacatctagatacatccccttctatccattttgatgacaactatttccggacggagggagtaattgcttcttctggcttggcgtttatgt	tae-MIR1128-p5	CCGTCCGAAAatacttgtcat	5'	New	G2	...(((..((((((((((((((((((((((((((((((((((((((.((((.((((((((((((((...........)))))))))))))).)))).))))))))))))))))))))))))))))))))))))))..)))...	137	37.1	-92.9	1.8	33.1231	32.18	49.9537	49.1467	middle
259	289	259-289	tae-MIR1128-p5_11	CTCCGTCCGAAAATACTTGTC	21	LT934120.1	-	353298969	353299081	tactactccCTCCGTCCGAAAATACTTGTCattgaaatggatgtatctagatgtattttagttctagacacatccattttgatgacaagtaattccggacggagggagtatta	1	tae-MIR1128,	tae-MIR1128	atatgagagcatgggtgagaggtgcttagtTACTACTCCCTCCGTCCGAAAatacttgtcatcaaaatgaataaaaaaggggatgtatctagaactaaaatacatctagatacatccccttctatccattttgatgacaactatttccggacggagggagtaattgcttcttctggcttggcgtttatgt	tae-MIR1128-p5	CTCCGTCCGAAAatacttgtc	5'	New	G2	...(((((((((((((((.((.((((((((((..((((((((((.((((((...........)))))).))))))))))..)))))))))).)).)))))))))))))))...	107	38.1	-72	1.7	33.1231	32.18	49.9537	49.1467	middle
260	290	260-290	tae-MIR1128-p5_1ss10AG	CTCCGTCCGGAAATACTTGTCATC	24	LT934120.1	-	459668272	459668427	acagtgtagtgtagtactccCTCCGTCCGGAAATACTTGTCATCaaaatgaataaaaagggatgtatctagatgtattttagttctagatacatttctttttgttcattttgacgacaagtattttgggacggagggagtatcacataaacaccta	1	tae-MIR1128,	tae-MIR1128	atatgagagcatgggtgagaggtgcttagtTACTACTCCCTCCGTCCGAAAatacttgtcatcaaaatgaataaaaaaggggatgtatctagaactaaaatacatctagatacatccccttctatccattttgatgacaactatttccggacggagggagtaattgcttcttctggcttggcgtttatgt	tae-MIR1128-p5	CTCCGTCCGAAAatacttgtcatc	5'	New	G2	...((((.((((..((((((((((((((..(((((((((((.(((((((((((((((((..(((((((((((...........)))))))))))..))))))))))))))))).)))))))))))..))))))))))))))..))))..))))...	150	35.9	-94.6	1.7	53.8251	40.6982	46.6234	32.3649	middle
261	291	261-291	tae-MIR1128-p3_2ss13CG20CT	TTTTGATGACAAGTATTTCT	20	LT934120.1	-	531011187	531011319	tcttacttcctccgtccaaaaatacttgtcatcaaaataaataaaaaaagatgcacctcgaactaaaatacatctagatacatccccttttattcaTTTTGATGACAAGTATTTCTggatggagggagtataa	1	tae-MIR1128,	tae-MIR1128	atatgagagcatgggtgagaggtgcttagtTACTACTCCCTCCGTCCGAAAatacttgtcatcaaaatgaataaaaaaggggatgtatctagaactaaaatacatctagatacatccccttctatccattttgatgacaactatttccggacggagggagtaattgcttcttctggcttggcgtttatgt	tae-MIR1128-p3	ttttgatgacaactatttcc	3'	New	G2	...(((((((((((((((.(((((((((((((((((((.(((((((...((((...((.((...........)).))...))))...))))))).))))))))))))))))))).)))))))))))))))...	127	32.3	-58.6	1.4	7.24569	9.46471	13.321	9.58961	middle
262	292	262-292	tae-MIR1128-p3_2ss11CG17CT	TTGATGACAAGTATTTTCGGA	21	LT934120.1	-	542906233	542906411	gtcgaaattctaaattttgttactactccctctgtccggaaatacttgtcatcaaaatgaataaaaggggatgtatctagatgtattttagttctagatacatccctttttattcattTTGATGACAAGTATTTTCGGAcggatggagtataatttacaaagtatttttaaatttcaaa	1	tae-MIR1128,	tae-MIR1128	atatgagagcatgggtgagaggtgcttagtTACTACTCCCTCCGTCCGAAAatacttgtcatcaaaatgaataaaaaaggggatgtatctagaactaaaatacatctagatacatccccttctatccattttgatgacaactatttccggacggagggagtaattgcttcttctggcttggcgtttatgt	tae-MIR1128-p3	ttgatgacaactatttccgga	3'	New	G2	...((((((..(((((((((...((((((.(((((((((((((((((((((((((((((((((((((((((((((((((((...........))))))))))))))))))))))))))))))))))))))))))))))))))).))))))......)))))))...))..))))))...	173	29.6	-98.2	1.9	0	4.73235	0	7.1922	low
263	293	263-293	tae-MIR1128-p3_1ss4CA	CAAATATTTCCGGACGGAGGGAGT	24	LT934120.1	-	580438319	580438471	ctacctgccccttgaacgtactccctccgtcccgaaatacttgtcggaggaatggatgcatctagacgtattttagctagatacatccatttttatgcatttcttcgaCAAATATTTCCGGACGGAGGGAGTattaggaaaaggaccggggct	1	tae-MIR1128,	tae-MIR1128	atatgagagcatgggtgagaggtgcttagtTACTACTCCCTCCGTCCGAAAatacttgtcatcaaaatgaataaaaaaggggatgtatctagaactaaaatacatctagatacatccccttctatccattttgatgacaactatttccggacggagggagtaattgcttcttctggcttggcgtttatgt	tae-MIR1128-p3	caactatttccggacggagggagt	3'	New	G2	...((((..((((....(((((((((((((((.((((((.((((((((((((((((((.((((((...........)))))).)))))))..........))))))))))).)))))).)))))))))))))))......))))..))))...	147	46.4	-75.1	1.1	49.6847	69.0923	44.9583	52.7428	middle
264	294	264-294	tae-MIR1128-p3_2ss11CG18CT	TTGATGACAAGTATTTCT	18	LT934121.1	+	132182761	132182892	ttctactccctccgtccgaaaatacttgtcatcaaaatggataaaagagatgtatctaaaactaaaatacgtctagatacatttccttttatccattTTGATGACAAGTATTTCTggacggagggagtattt	1	tae-MIR1128,	tae-MIR1128	atatgagagcatgggtgagaggtgcttagtTACTACTCCCTCCGTCCGAAAatacttgtcatcaaaatgaataaaaaaggggatgtatctagaactaaaatacatctagatacatccccttctatccattttgatgacaactatttccggacggagggagtaattgcttcttctggcttggcgtttatgt	tae-MIR1128-p3	ttgatgacaactatttcc	3'	New	G2	...((((((((((((((..(((((((((((((((((((((((((((((((((((((((..((........)).))))))))))).))))))))))))))))))))))))))))..))))))))))))))...	126	34.1	-83.5	1.9	9.31589	0	9.15818	9.58961	low
265	295	265-295	tae-MIR1128-p3_1ss10CG	TGATGACAAGTATTTCCGGACGGA	24	LT934121.1	-	94533856	94533991	cattatactccctccgtccgaaaatacttgtcatcaaaatggacaaaaagggatgtatctaaaactaaaatacatctagatacatcccttttatccatttTGATGACAAGTATTTCCGGACGGAgggagtatatat	1	tae-MIR1128,	tae-MIR1128	atatgagagcatgggtgagaggtgcttagtTACTACTCCCTCCGTCCGAAAatacttgtcatcaaaatgaataaaaaaggggatgtatctagaactaaaatacatctagatacatccccttctatccattttgatgacaactatttccggacggagggagtaattgcttcttctggcttggcgtttatgt	tae-MIR1128-p3	tgatgacaactatttccggacgga	3'	New	G2	...(((((((((((((((((.((((((((((((((((((((((..((((((((((((((((...............)))))))))))))))).)))))))))))))))))))))).)))))))))))))))))...	130	35.3	-89.5	1.9	63.141	39.7518	29.9722	35.961	middle
266	296	266-296	tae-MIR1128-p5_1ss21AG_1	AAATACTTGTCATCAAAATGG	21	LT934121.1	-	100012973	100013105	aaatactccctccgttcagAAATACTTGTCATCAAAATGGgtaaaaggaaatgtatctagacatattttagttttagatacatctctttttatcgattttgatgacaagtatttttggacggagggagtagaa	1	tae-MIR1128,	tae-MIR1128	atatgagagcatgggtgagaggtgcttagtTACTACTCCCTCCGTCCGAAAatacttgtcatcaaaatgaataaaaaaggggatgtatctagaactaaaatacatctagatacatccccttctatccattttgatgacaactatttccggacggagggagtaattgcttcttctggcttggcgtttatgt	tae-MIR1128-p5	AAatacttgtcatcaaaatga	5'	New	G2	...(((((((((((((((((((((((((((((((((((.((((((((((.((((((((((((........).))))))))))).)))))))))).)))))))))))))))))))))))))))))))))))...	127	32.3	-82.8	1.9	0	6.62529	4.99537	0	low
267	297	267-297	tae-MIR1128-p5_2ss7AG20TC	CGTCCGGAAATACTTGTCACC	21	LT934121.1	-	214624330	214624497	acaagaagaaggttgcgtagtactcccttCGTCCGGAAATACTTGTCACCaaaatgaataaaaggggatgtatctagacgtatattagttctagatacatgcctttttatctattttgatgacaagtattttcggacggagggagtagacatcaagctcttttctcgc	1	tae-MIR1128,	tae-MIR1128	atatgagagcatgggtgagaggtgcttagtTACTACTCCCTCCGTCCGAAAatacttgtcatcaaaatgaataaaaaaggggatgtatctagaactaaaatacatctagatacatccccttctatccattttgatgacaactatttccggacggagggagtaattgcttcttctggcttggcgtttatgt	tae-MIR1128-p5	CGTCCGAAAatacttgtcatc	5'	New	G2	...((((((..(((..((..((((((((((((((((((((((((((((.((((((..(((((((((.((((((((((((........).))))))))))).)))))))))..)))))).)))))))))))))))))))))))))))).))....)))..))))))...	162	39.3	-91.1	1.4	5.17549	11.3576	12.4884	14.3844	middle
268	298	268-298	tae-MIR1128-p3_2ss13CG19CT_3	TTTTGATGACAAGTATTTTCG	21	LT934121.1	-	392485017	392485167	gctcgttatatatactccctccatacggaaatacttgtcagcaaaatggataaaaggcatgtatctagatgtattttagttttagatacatccctttttgtccaTTTTGATGACAAGTATTTTCGgacggagggagtataatgttatgtta	1	tae-MIR1128,	tae-MIR1128	atatgagagcatgggtgagaggtgcttagtTACTACTCCCTCCGTCCGAAAatacttgtcatcaaaatgaataaaaaaggggatgtatctagaactaaaatacatctagatacatccccttctatccattttgatgacaactatttccggacggagggagtaattgcttcttctggcttggcgtttatgt	tae-MIR1128-p3	ttttgatgacaactatttccg	3'	New	G2	...(((.(((((((((((((((...(((((((((((((((.((((((((((((((((.(((((((((((...........))))))))))).)).)))))))))))))).)))))))))))))))...)))))))))))).))).)))...	145	34.4	-76.9	1.5	9.31589	9.46471	16.6512	10.7883	middle
269	299	269-299	tae-MIR1128-p3_2ss11CG20GA	TTGATGACAAGTATTTCCGAA	21	LT934121.1	-	553297001	553297113	atatactccctccgtccggaaatacttgtcattgaaatggatgtatctatatgtattttagttctagatacatccattTTGATGACAAGTATTTCCGAAcggagggagtacat	1	tae-MIR1128,	tae-MIR1128	atatgagagcatgggtgagaggtgcttagtTACTACTCCCTCCGTCCGAAAatacttgtcatcaaaatgaataaaaaaggggatgtatctagaactaaaatacatctagatacatccccttctatccattttgatgacaactatttccggacggagggagtaattgcttcttctggcttggcgtttatgt	tae-MIR1128-p3	ttgatgacaactatttccgga	3'	New	G2	...((((((((((((.((((((((((((((((..(((((((((((((((...............)))))))))))))))..)))))))))))))))).))))))))))))...	107	36.3	-74	1.8	5.17549	5.67882	0	0	low
270	300	270-300	tae-MIR1128-p3_1ss13CG_3	TTTTGATGACAAGTATTTC	19	LT934121.1	-	586386576	586386701	tcctactccctccgtccgtaaatacttgtcatcaaaataaataaagagggatgtatctagaaaaaaatacatacataccttttgattcaTTTTGATGACAAGTATTTCcggacggagggagtactt	1	tae-MIR1128,	tae-MIR1128	atatgagagcatgggtgagaggtgcttagtTACTACTCCCTCCGTCCGAAAatacttgtcatcaaaatgaataaaaaaggggatgtatctagaactaaaatacatctagatacatccccttctatccattttgatgacaactatttccggacggagggagtaattgcttcttctggcttggcgtttatgt	tae-MIR1128-p3	ttttgatgacaactatttc	3'	New	G2	...(((((((((((((((.(((((((((((((((((((.(((.((((((.((((((.((........)).)))))).)))))).))).))))))))))))))))))).)))))))))))))))...	120	35.7	-70.4	1.6	9.31589	5.67882	0	0	low
271	301	271-301	tae-MIR1128-p3_9	ATGACAACTATTTCCGGACGGAGG	24	LT934122.1	+	66859291	66859461	tacgtgctgtgagttcttatatactccctccgtccgaaaatacttgtcatcaaaatggataaaaaaagatgtatctagacgtgttttagttctagatacattctttttgtccattttgATGACAACTATTTCCGGACGGAGGgagtatttgacaaatctcaaccgtacaat	1	tae-MIR1128,	tae-MIR1128	atatgagagcatgggtgagaggtgcttagtTACTACTCCCTCCGTCCGAAAatacttgtcatcaaaatgaataaaaaaggggatgtatctagaactaaaatacatctagatacatccccttctatccattttgatgacaactatttccggacggagggagtaattgcttcttctggcttggcgtttatgt	tae-MIR1128-p3	atgacaactatttccggacggagg	3'	New	G2	...((((..((((...(((.((((((((((((((((.(((((.((((((((((((((((((((((..(((((((((((((........).)))))))))))).)))))))))))))))))))))).))))).)))))))))))))))).))).....))))...))))...	165	36.3	-90.7	1.5	27.9477	17.9829	12.4884	15.5831	middle
272	302	272-302	tae-MIR1128-p3_2ss12CA19CT	TTTGATGACAAATATTTCTGG	21	LT934122.1	+	267668102	267668252	agactgttagtaggtattccctccgtccgaaaatatttgtcatcaaaatgaataaaaaaggatatatctagaactaaaatacgttagatacatctcatcttatccatTTTGATGACAAATATTTCTGGacggagggagtagttgacaggct	1	tae-MIR1128,	tae-MIR1128	atatgagagcatgggtgagaggtgcttagtTACTACTCCCTCCGTCCGAAAatacttgtcatcaaaatgaataaaaaaggggatgtatctagaactaaaatacatctagatacatccccttctatccattttgatgacaactatttccggacggagggagtaattgcttcttctggcttggcgtttatgt	tae-MIR1128-p3	tttgatgacaactatttccgg	3'	New	G2	...(((((((....((((((((((((((..((((((((((((((((((((.((((....((((.(((((((............))))))).))))....)))).))))))))))))))))))))..)))))))))))))).)))))))...	145	34.4	-68.4	1.3	7.24569	5.67882	9.15818	0	low
273	303	273-303	tae-MIR1128-p3_1ss14CG_2	ATTTTGATGACAAGTATTTCCGGA	24	LT934122.1	+	604317130	604317280	tcgcatattatatactcgctccgtccaaaaatacttgtcatcaaaatggataaaaagggatgtatctagaactaaaatacgtctagatacatatccttttattcATTTTGATGACAAGTATTTCCGGAcggagggagtacctaacttgact	1	tae-MIR1128,	tae-MIR1128	atatgagagcatgggtgagaggtgcttagtTACTACTCCCTCCGTCCGAAAatacttgtcatcaaaatgaataaaaaaggggatgtatctagaactaaaatacatctagatacatccccttctatccattttgatgacaactatttccggacggagggagtaattgcttcttctggcttggcgtttatgt	tae-MIR1128-p3	attttgatgacaactatttccgga	3'	New	G2	...((..(((..(((((.((((((((..(((((((((((((((((((((((((((.((((((((((((((.(........)))))))))))).))))))))))))))))))))))))))))))..)))))))).)))))..)))..))...	145	35.1	-78.4	1.5	34.1582	25.5547	12.4884	20.3779	middle
274	304	274-304	tae-MIR1128-p5_1ss9AG	TCCGTCCGGAAATACTTGTCA	21	LT934122.1	-	28738213	28738339	tactcccTCCGTCCGGAAATACTTGTCAtcaaaatggacaaaaagagatgtatctagaactaaaatacgtctagatacatcttgttttattcattttgatgacaagtattttcggacggagggaata	1	tae-MIR1128,	tae-MIR1128	atatgagagcatgggtgagaggtgcttagtTACTACTCCCTCCGTCCGAAAatacttgtcatcaaaatgaataaaaaaggggatgtatctagaactaaaatacatctagatacatccccttctatccattttgatgacaactatttccggacggagggagtaattgcttcttctggcttggcgtttatgt	tae-MIR1128-p5	TCCGTCCGAAAatacttgtca	5'	New	G2	...(((((((((((((((((((((((((((((((((((.((((..(((((((((((((.(........))))))))))))))..)))).)))))))))))))))))))))))))))))))))))...	121	35.4	-82.6	1.8	266.02	352.087	348.843	321.252	middle
275	305	275-305	tae-MIR1128-p3_2ss7CG20GA	TGACAAGTATTTCCGGACGAA	21	LT934122.1	-	166067959	166068091	atgtactccctccgtccgaaaatacttgtcatcaaaatggacaaaaaaggatgtatctagaactaaaatacatctagatacatccccttttatttattttgaTGACAAGTATTTCCGGACGAAgggagtaact	2	tae-MIR1128,tae-MIR9668,	tae-MIR1128	atatgagagcatgggtgagaggtgcttagtTACTACTCCCTCCGTCCGAAAatacttgtcatcaaaatgaataaaaaaggggatgtatctagaactaaaatacatctagatacatccccttctatccattttgatgacaactatttccggacggagggagtaattgcttcttctggcttggcgtttatgt	tae-MIR1128-p3	tgacaactatttccggacgga	3'	New	G2	...((((((((.((((((.(((((((((((((((((((..(.((((..(((((((((((((...........)))))))))))))..)))).)..))))))))))))))))))).)))))).))))))))...	127	35.3	-73.4	1.6	10.351	7.57176	4.99537	5.9935	middle
276	306	276-306	tae-MIR1128-p3_1ss7TA	CAACTAATTCCGGACGGAGGGAGT	24	LT934122.1	-	227569116	227569228	catatacttcctccgtccggaattagttgacgctgaaacagatgtatctatttcagtgctaaatagatacatctgtttgagcgtCAACTAATTCCGGACGGAGGGAGTattaa	1	tae-MIR1128,	tae-MIR1128	atatgagagcatgggtgagaggtgcttagtTACTACTCCCTCCGTCCGAAAatacttgtcatcaaaatgaataaaaaaggggatgtatctagaactaaaatacatctagatacatccccttctatccattttgatgacaactatttccggacggagggagtaattgcttcttctggcttggcgtttatgt	tae-MIR1128-p3	caactatttccggacggagggagt	3'	New	G2	...(((((((((((((((((((((((((((((((.((((((((((((((((((.......)))))))))))))))))).)))))))))))))))))))))))))))))))...	107	40.7	-84.6	1.8	0	0	7.49305	9.58961	low
277	307	277-307	tae-MIR1128-p5_1ss9GA	CTCCGTCCAAAAATACTTGTC	21	LT934122.1	-	279319215	279319340	gaagtactccCTCCGTCCAAAAATACTTGTCatcaaaatggataaaaagagatgtgtctaaaatgttagatacatctctttttatccattttgatgacaagtattttcggatggagggagtacaag	1	tae-MIR1128,	tae-MIR1128	atatgagagcatgggtgagaggtgcttagtTACTACTCCCTCCGTCCGAAAatacttgtcatcaaaatgaataaaaaaggggatgtatctagaactaaaatacatctagatacatccccttctatccattttgatgacaactatttccggacggagggagtaattgcttcttctggcttggcgtttatgt	tae-MIR1128-p5	CTCCGTCCGAAAatacttgtc	5'	New	G2	...(((((((((((((((.((((((((((((((((((((((((((((((((((((((((((....)))))))))))))))))))))))))))))))))))))))))).)))))))))))))))...	120	34.9	-94.2	2.1	5.17549	4.73235	0	0	low
278	308	278-308	tae-MIR1128-p5_1ss5CT_1	CGTCTGAAAATACTTGTCATC	21	LT934122.1	-	285221023	285221157	gtagtactcccttCGTCTGAAAATACTTGTCATCaaaatggataaaaagggatgtgtctagaactaatatacatctagatacatcctctttaatttattttgatgacaagtattttcagacggagggagtacgta	1	tae-MIR1128,	tae-MIR1128	atatgagagcatgggtgagaggtgcttagtTACTACTCCCTCCGTCCGAAAatacttgtcatcaaaatgaataaaaaaggggatgtatctagaactaaaatacatctagatacatccccttctatccattttgatgacaactatttccggacggagggagtaattgcttcttctggcttggcgtttatgt	tae-MIR1128-p5	CGTCCGAAAatacttgtcatc	5'	New	G2	...((((((((((((((((((((((((((((((((((((..((.(((..(((((((((((((...........)))))))))))))..))).))..))))))))))))))))))))))))))))))))))))...	129	34.1	-86.6	1.9	7.24569	39.7518	19.1489	21.5766	middle
279	309	279-309	tae-MIR1128-p3_1ss13CG_4	TTTTGATGACAAGTATTTCC	20	LT934122.1	-	611592978	611593114	tgtagtactccctccgttcgaaaatacttgtcatcaaaatgaacaaaaagggatgtatgtagaactaaaatacatctagatacatccccttttattcaTTTTGATGACAAGTATTTCCggacggagggagtactttg	1	tae-MIR1128,	tae-MIR1128	atatgagagcatgggtgagaggtgcttagtTACTACTCCCTCCGTCCGAAAatacttgtcatcaaaatgaataaaaaaggggatgtatctagaactaaaatacatctagatacatccccttctatccattttgatgacaactatttccggacggagggagtaattgcttcttctggcttggcgtttatgt	tae-MIR1128-p3	ttttgatgacaactatttcc	3'	New	G2	...(((((((((((((((((.((((((((((((((((((((((.((((.(((((((((.((((...........)))).))))))))).)))).)))))))))))))))))))))).)))))))))))))))))...	131	36.5	-85	1.7	9.31589	5.67882	0	0	low
280	310	280-310	tae-MIR1128-p5_1ss2AT	ATAAAAGGGGATGTATCTAGA	21	LT934122.1	-	688951995	688952123	atactccctccgtccggaaatacttgtcatcaaaatgaATAAAAGGGGATGTATCTAGAtgtattttagttctagatacatccttttttgtccattttgatgacaagtattttcggacggagggagcac	1	tae-MIR1128,	tae-MIR1128	atatgagagcatgggtgagaggtgcttagtTACTACTCCCTCCGTCCGAAAatacttgtcatcaaaatgaataaaaaaggggatgtatctagaactaaaatacatctagatacatccccttctatccattttgatgacaactatttccggacggagggagtaattgcttcttctggcttggcgtttatgt	tae-MIR1128-p5	aaaaaaggggatgtatctaga	5'	New	G2	...((((((((((((((((((((((((((((((((((.((((((..(((((((((((((...........)))))))))))))..)))))).))))))))))))))))))))))))))))))))))...	123	38	-89.6	1.8	12.4212	7.57176	0	5.9935	middle
281	311	281-311	tae-MIR1128-p3_2ss22AC23TA	TATTTCCGGACGGAGGGAGTACA	23	LT934123.1	+	138533502	138533634	acatactccctccgtccggaaatacttgtcatcaagatgaataaaaggggatgtatctagatgtattttagttctagatacacccctttttatccattttgatgacaagTATTTCCGGACGGAGGGAGTACAt	2	tae-MIR1128,tae-MIR9668,	tae-MIR1128	atatgagagcatgggtgagaggtgcttagtTACTACTCCCTCCGTCCGAAAatacttgtcatcaaaatgaataaaaaaggggatgtatctagaactaaaatacatctagatacatccccttctatccattttgatgacaactatttccggacggagggagtaattgcttcttctggcttggcgtttatgt	tae-MIR1128-p3	tatttccggacggagggagtaat	3'	New	G2	...((((((((((((((((((((((((((((((((((((.((((((((((.((((((((((...........)))))))))).)))))))))).))))))))))))))))))))))))))))))))))))...	127	39.1	-94.4	1.8	5.17549	0	4.16281	0	low
282	312	282-312	tae-MIR1128-p5_1ss3AG_1	CGGAAATACTTGTCATCAAAA	21	LT934123.1	+	221681158	221681290	aaatactccctccgttCGGAAATACTTGTCATCAAAAtggataaaaggaaatgtatctagacatattttagttttagatacatctctttttatccattttgatgacaagtattttcggacggaggaagtagaa	1	tae-MIR1128,	tae-MIR1128	atatgagagcatgggtgagaggtgcttagtTACTACTCCCTCCGTCCGAAAatacttgtcatcaaaatgaataaaaaaggggatgtatctagaactaaaatacatctagatacatccccttctatccattttgatgacaactatttccggacggagggagtaattgcttcttctggcttggcgtttatgt	tae-MIR1128-p5	CGAAAatacttgtcatcaaaa	5'	New	G2	...((((.(((((((((((((((((((((((((((((((((((((((((.((((((((((((........).))))))))))).))))))))))))))))))))))))))))))))))))))))).))))...	127	32.3	-82.2	1.9	6.21059	4.73235	4.16281	0	low
283	313	283-313	tae-MIR1128-p3_1ss12CG	TTTGATGACAAGTATTTCCGG	21	LT934123.1	-	579493178	579493310	ttctactccctccatccgaaaataattgtcatcaaaatggataaaaagagatgtatctaaaactaaaatacgtctagatacatttccttttatccatTTTGATGACAAGTATTTCCGGatagagggagtattt	1	tae-MIR1128,	tae-MIR1128	atatgagagcatgggtgagaggtgcttagtTACTACTCCCTCCGTCCGAAAatacttgtcatcaaaatgaataaaaaaggggatgtatctagaactaaaatacatctagatacatccccttctatccattttgatgacaactatttccggacggagggagtaattgcttcttctggcttggcgtttatgt	tae-MIR1128-p3	tttgatgacaactatttccgg	3'	New	G2	...(((((((((.(((((.(((((.(((((((((((((((((((((.((((((((((((..((........)).)))))))))))).))))))))))))))))))))).))))).))))).)))))))))...	127	31.6	-71.9	1.7	6.21059	8.51823	5.82793	7.1922	low
284	314	284-314	tae-MIR1128-p3_2ss1CT20CG_2	TTATCCATTTTGATGACAAGTATT	24	LT934123.1	-	688684350	688684488	agctagtactccctccgtctggaaatacttgtcatcaaaatggataaaaggtgatgtatctagatgtattttagttcgagatacatctctctTTATCCATTTTGATGACAAGTATTttcagacggagggagtactactt	1	tae-MIR1128,	tae-MIR1128	atatgagagcatgggtgagaggtgcttagtTACTACTCCCTCCGTCCGAAAatacttgtcatcaaaatgaataaaaaaggggatgtatctagaactaaaatacatctagatacatccccttctatccattttgatgacaactatttccggacggagggagtaattgcttcttctggcttggcgtttatgt	tae-MIR1128-p3	ctatccattttgatgacaactatt	3'	New	G2	...(((((((((((((((((((((((((((((((((((((((((((((..(.(((((((((.((...........)).))))))))).)..)))))))))))))))))))))))))))))))))))))))))))))...	133	36.7	-93.4	1.8	8.28079	12.3041	5.82793	8.3909	middle
285	315	285-315	tae-MIR1128-p5_1ss9AT_2	TCCGTCCGTAAATACTTGTCA	21	LT934123.1	-	695667197	695667360	atactggcaatacgattagtatatactcccTCCGTCCGTAAATACTTGTCAtcaaaatggataaaaaggatgtatcaagacgtattttagttttagatacatctcattttatccatcttgatgacaagtattttcgaacggagggagtacttgattgtcagaaa	1	tae-MIR1128,	tae-MIR1128	atatgagagcatgggtgagaggtgcttagtTACTACTCCCTCCGTCCGAAAatacttgtcatcaaaatgaataaaaaaggggatgtatctagaactaaaatacatctagatacatccccttctatccattttgatgacaactatttccggacggagggagtaattgcttcttctggcttggcgtttatgt	tae-MIR1128-p5	TCCGTCCGAAAatacttgtca	5'	New	G2	...((((((((.(((........((((((((((((.((.((((((((((((((((.((((((((((.((((((((((((((........))))).)))))))))..)))))))))).)))))))))))))))).)).)))))))))))).)))))))))))...	158	34.1	-83.1	1.5	7.24569	4.73235	4.16281	0	low
286	316	286-316	tae-MIR1128-p3_2ss14CG21CT	ATTTTGATGACAAGTATTTCT	21	LT934123.1	-	714260921	714261047	tactccctccgcacaaaaatacttgtcatcaaaatggataaaaaaagatgtatctaaaactaaaatacatctagatacatccccttttattcATTTTGATGACAAGTATTTCTggacggagggacta	1	tae-MIR1128,	tae-MIR1128	atatgagagcatgggtgagaggtgcttagtTACTACTCCCTCCGTCCGAAAatacttgtcatcaaaatgaataaaaaaggggatgtatctagaactaaaatacatctagatacatccccttctatccattttgatgacaactatttccggacggagggagtaattgcttcttctggcttggcgtttatgt	tae-MIR1128-p3	attttgatgacaactatttcc	3'	New	G2	...((((((((..((.(((((((((((((((((((((((((((...((((((((((...............))))))))))...))))))))))))))))))))))))))).))..))))))))...	121	33.1	-65.1	1.5	0	0	8.32561	16.7818	middle
287	317	287-317	tae-MIR1128-p5_16	TCCCTCCGTCCGAAAATACTTGTC	24	LT934124.1	+	71437397	71437520	atagtacTCCCTCCGTCCGAAAATACTTGTCgaaggaatgaatatatttagacgtattttagtatagatgcatccatttatattcattttcatgacaagtatttccggacggaaggagtatata	1	tae-MIR1128,	tae-MIR1128	atatgagagcatgggtgagaggtgcttagtTACTACTCCCTCCGTCCGAAAatacttgtcatcaaaatgaataaaaaaggggatgtatctagaactaaaatacatctagatacatccccttctatccattttgatgacaactatttccggacggagggagtaattgcttcttctggcttggcgtttatgt	tae-MIR1128-p5	TCCCTCCGTCCGAAAatacttgtc	5'	New	G2	...(((((((.((((((((.((((((((((((...(((((((((((....((.((((((......)))))).))....)))))))))))...)))))))))))).)))))))).)))))))...	118	33.9	-57.9	1.4	33.1231	32.18	49.9537	49.1467	middle
288	318	288-318	tae-MIR1128-p3_1ss8CA	ATGACAAATATTTCCGGACGGAGG	24	LT934124.1	+	198117946	198118102	gaggaagtagtatattgtacttcctccgtctaaaaatacttgccatcaaaatggacaaaaagagacgtatatctaatagatacatccctttttatccattttgATGACAAATATTTCCGGACGGAGGaagtaacaaacaatatatttttattttatc	1	tae-MIR1128,	tae-MIR1128	atatgagagcatgggtgagaggtgcttagtTACTACTCCCTCCGTCCGAAAatacttgtcatcaaaatgaataaaaaaggggatgtatctagaactaaaatacatctagatacatccccttctatccattttgatgacaactatttccggacggagggagtaattgcttcttctggcttggcgtttatgt	tae-MIR1128-p3	atgacaactatttccggacggagg	3'	New	G2	...((((((((((((((((((((((((((((..(((((.(((.((((((((((((.((((((.((.((((.........)))).)).)))))).)))))))))))).))).)))))..))))))))))))).....)))))))))...))))))...	151	31.2	-62	1.3	0	0	4.16281	5.9935	low
289	319	289-319	tae-MIR1128-p5_6	CCGTCCGAAAATACTTGTCATCAA	24	LT934124.1	+	250846061	250846193	ttctactccctCCGTCCGAAAATACTTGTCATCAAaatggataaaaagagatgtatctaaaactaaaatatgtctagatacatttccttttatccattttgatgacaagtatttacggacggagggagtattt	1	tae-MIR1128,	tae-MIR1128	atatgagagcatgggtgagaggtgcttagtTACTACTCCCTCCGTCCGAAAatacttgtcatcaaaatgaataaaaaaggggatgtatctagaactaaaatacatctagatacatccccttctatccattttgatgacaactatttccggacggagggagtaattgcttcttctggcttggcgtttatgt	tae-MIR1128-p5	CCGTCCGAAAatacttgtcatcaa	5'	New	G2	...(((((((((((((((.(((((((((((((((((((((((((((.((((((((((((..((........)).)))))))))))).))))))))))))))))))))))))))).)))))))))))))))...	127	33.1	-86.4	2	33.1231	32.18	49.9537	49.1467	middle
290	320	290-320	tae-MIR1128-p5_1ss6CT	TCCCTTCGTCCGAAAATACTTGTC	24	LT934124.1	+	455108306	455108438	tcctacTCCCTTCGTCCGAAAATACTTGTCatcaaaatggacaaaaagggatgtatcgagaactaaaatacatctagatacatccccttttattgattttgatggcaagtatttccgaacagagggagtacct	1	tae-MIR1128,	tae-MIR1128	atatgagagcatgggtgagaggtgcttagtTACTACTCCCTCCGTCCGAAAatacttgtcatcaaaatgaataaaaaaggggatgtatctagaactaaaatacatctagatacatccccttctatccattttgatgacaactatttccggacggagggagtaattgcttcttctggcttggcgtttatgt	tae-MIR1128-p5	TCCCTCCGTCCGAAAatacttgtc	5'	New	G2	...((((((((..((.((.(((((((((((((((((((..(.((((.((((((((((.(((...........))).)))))))))).)))).)..))))))))))))))))))).)).))..))))))))...	127	38.3	-62.6	1.2	15.5265	9.46471	4.99537	7.1922	middle
291	321	291-321	tae-MIR1128-p3_1ss15CG_2	CATTTTGATGACAAGTATTTCCGG	24	LT934124.1	+	512220795	512220968	aaatagaggagcttgcttaatactccctccgtccgaaaatacttgtcatcaaaatagataaaaggggatgtatctagaactaagatatgtctacatacatcccgttttattCATTTTGATGACAAGTATTTCCGGacggagggagtataaggaaatgcaatcaaatccctaaaa	1	tae-MIR1128,	tae-MIR1128	atatgagagcatgggtgagaggtgcttagtTACTACTCCCTCCGTCCGAAAatacttgtcatcaaaatgaataaaaaaggggatgtatctagaactaaaatacatctagatacatccccttctatccattttgatgacaactatttccggacggagggagtaattgcttcttctggcttggcgtttatgt	tae-MIR1128-p3	cattttgatgacaactatttccgg	3'	New	G2	...(((.(((((...(((.((((((((((((((((.(((((((((((((((((((..((((((.(((((((((.((((.(........))))).))))))))).))))))..))))))))))))))))))).)))))))))))))))).)))....)).......))))))...	168	36.2	-91.8	1.5	11.3861	12.3041	6.66049	0	middle
292	322	292-322	tae-MIR1128-p3_1ss6CA	GACAAATATTTCCGGACGGAGGGA	24	LT934124.1	+	520091498	520091634	agatgtactccctccgtccgaaaatacttgtcgtcaaaatggataaaaagagatatatctagaactaaaatacgtctagatacatctcattttattcattttgatGACAAATATTTCCGGACGGAGGGAgtacaaat	1	tae-MIR1128,	tae-MIR1128	atatgagagcatgggtgagaggtgcttagtTACTACTCCCTCCGTCCGAAAatacttgtcatcaaaatgaataaaaaaggggatgtatctagaactaaaatacatctagatacatccccttctatccattttgatgacaactatttccggacggagggagtaattgcttcttctggcttggcgtttatgt	tae-MIR1128-p3	gacaactatttccggacggaggga	3'	New	G2	...(((((((((((((((((.(((((.(((((((((((((((((((((.(((((.((((((((.(........))))))))).))))).))))))))))))))))))))).))))).)))))))))))))))))...	131	34.3	-81.9	1.7	25.8775	23.6618	14.1535	8.3909	middle
293	323	293-323	tae-MIR1128-p5_1ss7CT	TCCGTCTGAAAATACTTGTCA	21	LT934124.1	-	67917952	67918087	cttgtactcccTCCGTCTGAAAATACTTGTCAtcaaaatggataaaaagagatgtatctagaactaaaatatatctagatacatccccttttatccattttgatgacaagtatttccgggacggatgaagtattat	1	tae-MIR1128,	tae-MIR1128	atatgagagcatgggtgagaggtgcttagtTACTACTCCCTCCGTCCGAAAatacttgtcatcaaaatgaataaaaaaggggatgtatctagaactaaaatacatctagatacatccccttctatccattttgatgacaactatttccggacggagggagtaattgcttcttctggcttggcgtttatgt	tae-MIR1128-p5	TCCGTCCGAAAatacttgtca	5'	New	G2	...(((((...((((((((.(((((((((((((((((((((((((((...((((((((((((...........))))))))))))...))))))))))))))))))))))))))).))).)))))...)))))...	130	33.8	-66.9	1.5	0	7.57176	4.16281	0	low
294	324	294-324	tae-MIR1128-p5_1ss8AG	CCGTCCGGAAATACTTGTCATCAA	24	LT934124.1	-	306325598	306325740	actgattgtactccctCCGTCCGGAAATACTTGTCATCAAtatggataaaagggaatgtatctagacgtattttagttctacatacatctctttttatctattttgatgacaagtattttcggacagagggagtacattccag	1	tae-MIR1128,	tae-MIR1128	atatgagagcatgggtgagaggtgcttagtTACTACTCCCTCCGTCCGAAAatacttgtcatcaaaatgaataaaaaaggggatgtatctagaactaaaatacatctagatacatccccttctatccattttgatgacaactatttccggacggagggagtaattgcttcttctggcttggcgtttatgt	tae-MIR1128-p5	CCGTCCGAAAatacttgtcatcaa	5'	New	G2	.(((..(((((((((((.((((((((((((((((((((((.((((((((((((..((((((.(((((........).)))).))))))..)))))))))))).)))))))))))))))))))))).)))))))))))...)))	142	36.4	-84.1	1.6	8.28079	4.73235	0	0	low
295	325	295-325	tae-MIR1128-p3_1ss15CG_1	CATTTTGATGACAAGTATTTC	21	LT934124.1	-	438495648	438495789	agacatctactccctccgtcggaaaatacttgtcatcaaaatggataaaaaaaagatatatctagaattaaaatacatctagatatgttccattttattCATTTTGATGACAAGTATTTCcggacagagggagtacatgaaa	1	tae-MIR1128,	tae-MIR1128	atatgagagcatgggtgagaggtgcttagtTACTACTCCCTCCGTCCGAAAatacttgtcatcaaaatgaataaaaaaggggatgtatctagaactaaaatacatctagatacatccccttctatccattttgatgacaactatttccggacggagggagtaattgcttcttctggcttggcgtttatgt	tae-MIR1128-p3	cattttgatgacaactatttc	3'	New	G2	...(((.(((((((((.(((((.(((((((((((((((((((((((((((....((((((((((((...........))))))))))))...)))))))))))))))))))))))))))))).)).))))))))).)))...	136	31.7	-71.1	1.6	11.3861	12.3041	6.66049	0	middle
296	326	296-326	tae-MIR1128-p5_1ss3CA	AAATATTTCCGGACGGAGGGAGTA	24	LT934124.1	-	538300365	538300495	cAAATATTTCCGGACGGAGGGAGTAtgtccctagcaaatatctcaacaataaattgaagcggtatcaccataccaggagcaaccaaagcatgccatagctgtgatatactccctccgttcgtaaatataag	1	tae-MIR1128,	tae-MIR1128	atatgagagcatgggtgagaggtgcttagtTACTACTCCCTCCGTCCGAAAatacttgtcatcaaaatgaataaaaaaggggatgtatctagaactaaaatacatctagatacatccccttctatccattttgatgacaactatttccggacggagggagtaattgcttcttctggcttggcgtttatgt	tae-MIR1128-p5	aactatttccggacggagggagta	5'	New	G2	...((((((.(((((((((((((((((((..((((.......((((.......)))).(((((((....))))).((.....))...))........)))).))))))))))))))))))).))))))...	125	42.7	-48.8	0.9	13.4563	0	9.99074	13.1857	middle
297	327	297-327	tae-MIR1128-p5_1ss3CT_2	CTTCGTCCGAAAATACTTGTCATC	24	LT934124.1	-	591370057	591370210	aactcagttgcatactccCTTCGTCCGAAAATACTTGTCATCaaaaagaataaaaagggatgtatctagatgtattttagttctagatatatcccttttcatctattttgatgacaagtatttttggacagagggaataccaatcagctgaacc	1	tae-MIR1128,	tae-MIR1128	atatgagagcatgggtgagaggtgcttagtTACTACTCCCTCCGTCCGAAAatacttgtcatcaaaatgaataaaaaaggggatgtatctagaactaaaatacatctagatacatccccttctatccattttgatgacaactatttccggacggagggagtaattgcttcttctggcttggcgtttatgt	tae-MIR1128-p5	CTCCGTCCGAAAatacttgtcatc	5'	New	G2	...(((((((..((.(((((..(((((((((((((((((((((((((((...((((((((((((((((((...........))))))))))))))))))..))).))))))))))))))))))))))))..))))).)).....)))))))...	148	34.4	-79.4	1.5	5.17549	9.46471	4.99537	7.1922	low
298	328	298-328	tae-MIR1128-p3_1ss14CG_1	ATTTTGATGACAAGTATTTCC	21	LT934124.1	-	621263981	621264093	ctccctccgtctggaaatacttgtcattgaaatagatgcatctagatgtattctaattctagatacatccgttttcatccATTTTGATGACAAGTATTTCCggacggaggaag	1	tae-MIR1128,	tae-MIR1128	atatgagagcatgggtgagaggtgcttagtTACTACTCCCTCCGTCCGAAAatacttgtcatcaaaatgaataaaaaaggggatgtatctagaactaaaatacatctagatacatccccttctatccattttgatgacaactatttccggacggagggagtaattgcttcttctggcttggcgtttatgt	tae-MIR1128-p3	attttgatgacaactatttcc	3'	New	G2	...((((((((((((((((((((((((..((((.((((......(((((((.(((....))))))))))......)))).))))..))))))))))))))))))))))))...	107	38.9	-62.8	1.4	34.1582	25.5547	12.4884	20.3779	middle
[truncated: 1,581 more rows]

## Sheet: Description of the terms
*Description of the terms used in Table S1.
Term	Description
Pre-miRNA Index	Index number of the pre-miRNA (MIRNA) within each group
[truncated: 39 more rows]
