# Supplementary material for: Transgenerational Effects of Water-Deficit and Heat Stress on Germination and Seedling Vigour—New Insights from Durum Wheat microRNAs
Source: Plants (Basel). 2020 Feb 4;9(2):189. doi: 10.3390/plants9020189 (PMC7076468; doi:10.3390/plants9020189)
Supplement: Supplementary file 1 [file plants-09-00189-s001.zip › Supplementary files Revision 2/Supplementary Table S2.xlsx]

## Sheet: Table S2
Table S2. Conserved MIR families identified in this study.
Gene family Accession	MIR ID	List of miRNAs identifeid in this study
MIPF0000004	MIR166	ath-miR165a-3p,osa-miR166k-3p_L+2R-1,osa-MIR166k-p5_1ss9TA,osa-miR166k-3p_R-2_2ss16AT19CT,osa-miR166g-3p,osa-miR166m,osa-miR166a-3p_R+2,bdi-miR166d-5p,bdi-miR166b-5p_R+1,bdi-miR166b-5p_R+1_1ss9GT,bdi-miR166a-3p_2ss9GT20CT,cme-miR166i_R-1_1ss9GT,cme-MIR166i-p5_2ss9GT18CT,ata-miR166a-5p,ata-miR166a-3p,ata-miR166b-5p_L-2R+1,ata-miR5168-5p,ata-miR5168-3p,ata-miR166d-5p,ata-miR166c-5p,ata-miR166c-3p
MIPF0000008	MIR156	osa-miR156a,ath-miR156g_L+1R+1_1ss2CT,zma-miR156d-3p_1ss8TC,zma-miR156a-5p,sbi-miR156a,sbi-miR156e,ptc-MIR156h-p5_2ss14AC18AG,ptc-MIR156h-p5_2ss15AC19AG,sbi-MIR156h-p3,bdi-miR156a_R-1_1ss9GT,zma-miR156l-3p,aly-miR156a-5p_R+4,bdi-miR156b-5p,mtr-miR156j,gma-miR156a_L+1R+2,gma-miR156a_R+1,gma-miR156a_1ss20CT,gma-miR156a_L+1,bdi-miR156f-3p,bdi-miR156g-3p,bdi-miR156h-3p_R+1,bdi-miR156h-3p,ata-miR156b-…
MIPF0000010	MIR159	ath-miR159b-3p_2ss9GT19CT,ath-miR159b-3p_2ss18TA19CT,osa-MIR159c-p3_1ss1GT,osa-MIR159d-p5_1ss9GT,osa-miR159f_R-1,osa-miR319a-3p.2-3p_R+1,osa-miR319a-3p.2-3p_L+1,osa-miR319a-3p.2-3p_L+1R+1,sbi-MIR159a-p5_2ss17GT18CT,sbi-MIR159a-p3_1ss18CT,sbi-MIR159a-p3,gma-miR159a-3p,gma-MIR319b-p5,zma-miR159a-3p_1ss21GT,zma-miR319a-3p_R+3,zma-miR319b-5p,zma-miR319a-3p_L+1R+2_1ss9GT,tae-MIR159a-p5,tae-MIR159a-p3,…
MIPF0000012	MIR169_1	osa-MIR169g-p5,osa-MIR169h-p5_2,osa-MIR169h-p5_1,osa-MIR169l-p5,osa-MIR169m-p3_2ss21TA23AC,osa-MIR169m-p3_2ss22TA24AC,osa-miR169n,osa-miR169n_R-2,osa-miR169n_R+1_1ss21AG,zma-MIR169k-p3_2ss15CT19TC,zma-miR169i-3p_R+1_1ss8TG,aly-miR169h-5p_R+1_1ss15TC,tae-miR169_L+1_1ss18G-,far-MIR169-p5_2ss18CT24AG,far-MIR169-p3_1ss8AG,far-MIR169-p5_1ss6CT,bdi-MIR169d-p3_1ss18GA,bdi-MIR169d-p3,bdi-miR169k-3p,bdi-m…
MIPF0000015	MIR399	osa-miR399d,osa-miR399d_1ss9GT,osa-miR399k,zma-miR399e-5p_2ss6TC13CA,tae-MIR399-p5,tae-miR399,vvi-miR399a_R+1,bdi-MIR399a-p5,bdi-miR399a_1ss16AG,aly-miR399f-3p,gma-MIR399a-p5_1ss7TC,ppe-miR399b_L+1R-1_1ss3CG,ata-miR399b-5p_L-2R+2,ata-miR399a-3p,ata-miR399a-5p_R-1_1ss20CT
MIPF0000016	MIR395	osa-miR395b_L-1,zma-miR395a-3p_L-1,tae-MIR395a-p5_1ss20TC,tae-miR395a_L-1,bdi-miR395e-5p,bdi-miR395a,bdi-miR395h-5p_1ss6CT,gma-miR395h_L-1,mdm-miR395a_L-1R+3,bdi-miR395p-5p_1ss5CG,ppe-miR395c_L-1R+2,ata-miR395e-5p_1ss8AG,ata-miR395a-3p,ata-miR395a-5p_1ss5CT
MIPF0000023	MIR167_1	osa-miR167a-5p_R+1,osa-miR167d-5p_R+1,osa-miR167d-5p_R+4,osa-MIR167h-p3,osa-miR167h-3p_L-3,osa-miR167d-5p_L+1R+1,bdi-miR167a_1ss21AT,bdi-miR167a_R+1_1ss21AT,bdi-miR167c-5p_R+1,bdi-miR167c-3p_L-1_5ss5AG10GT13-A22TC23CT,bdi-miR167c-3p_L-1_4ss5AG13-A22TC23CT,mtr-miR167b-5p_R+1,mdm-miR167h_R-1_1ss19CT,tae-miR167c-5p,tae-MIR167c-p3,ata-miR167a-5p,ata-miR167c-3p,ata-miR167e-3p,ata-miR167b-5p,ata-miR167…
MIPF0000030	MIR171_1	ath-miR170-3p,osa-MIR171a-p5,osa-miR171a_1ss12CT,osa-miR171e-5p_2ss2GA21AG,osa-miR171b_R+3_1ss12TC,osa-miR171e-5p_2ss2GA21AC,sbi-MIR171b-p3_2ss12TG18TC,mtr-miR171a,zma-miR171b-3p_R+2,zma-miR171b-3p_L+3R+2,mtr-miR171c_R+1_1ss21TC,mtr-miR171c_R+1,mtr-miR171c_L-3R+1,tae-MIR171a-p5,tae-miR171a,bdi-MIR171a-p5,bdi-miR171a_R+2,bdi-miR171c-5p,bdi-miR171b,rco-miR171c_R+4,gma-miR171e_L+1,ata-miR171d-5p,ata…
MIPF0000032	MIR160	osa-miR160a-5p_R+2,osa-miR160a-3p,osa-miR160e-5p_2ss15TA21GT,osa-miR160f-5p,osa-MIR160f-p3,osa-miR160f-5p_L-2R+2,osa-MIR160f-p3_1ss19TA,osa-miR160f-5p_R-2_1ss19CT,osa-MIR160f-p5_1ss9GT_1,osa-MIR160f-p5_1ss9GT_2,osa-MIR160f-p5_2ss9GT19TA,osa-MIR160f-p3_2ss18GT19CT,osa-MIR160f-p3_2ss19CT20CT,sbi-miR160a_R+2,sbi-miR160a_L+1,tae-miR160_L+1,tae-MIR160-p3,zma-miR160b-3p,ttu-miR160,gma-miR160a-5p_R+2,gm…
MIPF0000035	MIR172	osa-miR172a_R+3,vvi-miR172d_L-2R+1,mtr-miR172b_L+1,mtr-miR172b_L+2,nta-MIR172f-p3_2ss14CG18TA,nta-MIR172f-p3_2ss15CG19TA,ata-miR172b-5p,ata-miR172b-3p,ata-miR172c-3p
MIPF0000037	MIR169_2	zma-MIR169a-p5,zma-MIR169c-p5,bna-MIR169b-p3,vvi-MIR169a-p5,sly-miR169a_R+4,bdi-miR169b_R-2,bdi-MIR169a-p3,bdi-MIR169c-p5_1ss16GC,bdi-miR169c-3p_L+1_2ss6GA13CT,bdi-MIR169c-p3,bdi-miR169c-5p_R+2,bdi-MIR169f-p3_2ss14GA21GA,bdi-MIR169f-p3_1ss20GA,ppe-MIR169a-p3_1ss9GT,ppe-MIR169a-p3_1ss20AC,ppe-MIR169a-p3_1ss19AC,ppe-MIR169a-p3_1ss11TA,ata-miR169e-5p,ata-miR169g-3p_L+1R-1,ata-miR169f-3p_R-1,ata-miR1…
MIPF0000045	MIR164	osa-miR164a_R+2,osa-miR164e_R+1_2ss20AC21GA,tae-miR164,tae-MIR164-p3,zma-miR164g-3p_1ss5TC,zma-miR164h-5p_1ss20TC,zma-MIR164h-p5_2ss4CG17CG,zma-miR164h-5p_R-1_1ss19GT,bdi-miR164a-5p_R+1,bdi-miR164a-5p_R+2,ata-miR164a-5p,ata-miR164a-3p,ata-miR164b-5p,ata-miR164c-3p
MIPF0000047	MIR396	sbi-miR396c_R+1,osa-miR396e-5p_R-3,osa-miR396e-3p_L-3,osa-MIR396e-p3_1ss18CT,osa-miR396e-3p_L-4R+1,osa-miR396e-3p_L-4,osa-MIR396e-p3,osa-MIR396e-p5_2ss18AT19CT,gma-miR396a-5p_1ss21GA,gma-miR396a-3p,gma-miR396a-3p_L+1,osa-miR396e-5p,osa-miR396e-5p_R-1,osa-miR396e-5p_R+2,osa-miR396e-5p_1ss4AT,osa-miR396e-5p_1ss13CT,osa-miR396e-5p_R+1_1ss21GT,osa-miR396e-5p_R+1,csi-miR396a-5p_R+1_1ss21GA,bdi-MIR396a…
MIPF0000081	MIR168	osa-miR168a-5p,osa-miR168a-3p_L-3
MIPF0000083	MIR393	osa-miR393a_L+2R-1,osa-MIR393a-p3_1ss20GA,osa-miR393a_R+1,osa-miR393a_L+1R+2,osa-miR393b-3p_R+2_1ss15TC,mdm-miR393a_L+1_1ss22CT,ata-miR393-5p,ata-miR393-3p_L+1R-1_1ss15TC
MIPF0000100	MIR394	sbi-miR394a_L+1,zma-miR394a-5p_L+2,bdi-miR394,gma-miR394a-5p_R+1,mes-miR394a_R+2,ata-miR394-3p_L-2R+3
MIPF0000101	MIR390	aly-miR390a-5p_L+2,gma-miR390a-5p_R+1,sly-MIR390a-p3_2ss7CT17GA,ata-miR390-5p,ata-miR390-3p_L-1
MIPF0000102	MIR408	tae-miR408_L-1,ata-miR408-5p_1ss20GA
MIPF0000104	MIR171_2	gma-MIR171r-p3_2ss12AC18TC,lus-miR171h_L-1R+2,mdm-miR171i_R+1,bdi-miR171f_1ss20CT,ata-miR171a-5p
MIPF0000107	MIR398	osa-miR398a,osa-miR398a_L+1R-1,mtr-miR398a-5p_1ss17CA,mtr-miR398a-5p_1ss7AC,mtr-miR398a-5p_R-3_1ss17CA,tae-miR398_L-1R+1,bdi-miR398b_L-2R+2,ata-miR398g-5p_L+1R-1_1ss9GA
MIPF0000120	MIR397	tae-MIR397-p5,tae-miR397-5p,hvu-MIR397b-p5,hvu-MIR397b-p3_1ss15CT
MIPF0000125	MIR167_2	sbi-miR167c_R+2
MIPF0000166	MIR476	ptc-MIR476a-p3_2ss12CA18AG,ptc-MIR476a-p5_2ss12CA20AG
MIPF0000344	MIR818	osa-MIR818a-p3_2ss15GA21GA,osa-MIR818a-p3_1ss16GA,osa-MIR818b-p5_1ss21AT,osa-MIR818b-p5_2ss9AG21AT,osa-MIR818d-p3_2ss5TC19GA,osa-MIR818d-p3_2,osa-MIR818d-p3_1ss16GT,osa-MIR818d-p3_1ss20GA_1,osa-MIR818d-p3_1ss4AG,osa-MIR818d-p3_1ss20GA_2,osa-MIR818d-p3_2ss1CT17GA,osa-MIR818d-p3_1ss16GC,osa-MIR818d-p3_3,osa-MIR818d-p3_2ss15GT21TC,osa-MIR818d-p3_5,osa-MIR818d-p3_1ss5TC,osa-MIR818d-p3_1ss1CT,osa-MIR8…
MIPF0000345	MIR812	osa-MIR812a-p5_2ss20CT21AC,osa-MIR812q-p3_1ss1TA,osa-MIR812q-p3_2ss10TC21TG,osa-MIR812q-p3_1ss21TA,osa-MIR812q-p3_2ss16GT21TG,osa-MIR812q-p3_1ss20TG_2,osa-MIR812q-p3_2ss12GA21TG,osa-MIR812q-p3_2ss20GA21TG,osa-MIR812q-p3_2ss15GA20TG,osa-MIR812q-p3_1ss21TG_2,osa-MIR812q-p3_1ss21TG_1,osa-MIR812q-p3_2ss16GA21TG,osa-MIR812q-p3_1ss20TG_1,osa-MIR812q-p3_2ss16GC21TG,osa-MIR812q-p3_2ss17GA21TG,osa-MIR812q…
MIPF0000382	MIR1122	tae-MIR1122a-p5,tae-MIR1122a-p3_2ss21AG24TC,tae-MIR1127a-p5_1ss16AG,tae-MIR1127a-p3_1ss11CG,tae-MIR1128-p5_2ss10AG24CT,tae-MIR1128-p3_2ss9GT22AC,tae-MIR1128-p5_1ss5CT_2,tae-MIR1128-p3_1ss13CG_2,tae-MIR1128-p3_2ss13CT22GA,tae-MIR1128-p3_1ss9CT_1,tae-MIR1128-p5_1ss17AG_1,tae-MIR1128-p3_2ss2CT21CG,tae-MIR1128-p3_2ss12CA18CT,tae-MIR1128-p5_2ss17TC21AG,tae-MIR1128-p5_8,tae-MIR1128-p3_1ss16CG_2,tae-MIR…
MIPF0000402	MIR444	osa-MIR444a-p5,osa-miR444a-3p.2_R-1,osa-MIR444b-p5,osa-miR444b.1_L-2,osa-miR444b.1,osa-MIR444c-p3_1,osa-MIR444c-p3_2,osa-MIR444d-p5,osa-miR444a-3p.2_2ss12CT20TC,osa-miR444a-3p.2,osa-miR444f_1ss12CT,tae-MIR444b-p5_4,tae-MIR444b-p3,tae-MIR444b-p5_1,tae-MIR444b-p5_2,tae-MIR444b-p5_3,hvu-MIR444b-p5,hvu-miR444b,bdi-MIR444b-p3_1,bdi-MIR444b-p3_2
MIPF0000403	MIR482	gma-MIR2118b-p3_2ss3AT19CT,nta-miR482a
MIPF0000443	MIR1120	tae-MIR1120a-p3_2ss8AT20GT,tae-MIR1120a-p5_1ss14CT,tae-MIR1120a-p3_1ss5TC,tae-MIR1120a-p3_2ss9TC17AG,tae-MIR1120a-p5_1ss23AG,tae-MIR1120a-p5_1ss21CT,tae-MIR1120a-p3_1,tae-MIR1120a-p5_2ss17AG20AG,tae-MIR1120a-p5_2ss14AG20AT,tae-MIR1120a-p3_2ss17GA20GA,tae-MIR1120a-p5_2,tae-MIR1120a-p5_2ss18AG24AC,tae-MIR1120a-p3_1ss14GA_2,tae-MIR1120a-p3_1ss14GA_1,tae-MIR1120a-p5_2ss2CT20AG,tae-MIR1120a-p3_1ss16GA…
MIPF0000521	MIR530	osa-miR530-5p_R+1,bdi-MIR530b-p3_1ss14GC,tae-MIR530-p5,tae-miR530
MIPF0000580	MIR1862	osa-MIR1862a-p3,osa-MIR1862a-p3_1ss9GA,osa-MIR1862d-p3_1ss12GT,osa-MIR1862d-p3,osa-MIR1862d-p3_2ss7GA20TC,osa-MIR1862d-p3_2ss9GA22TC,osa-MIR1862e-p3
MIPF0000726	MIR827	osa-miR827,osa-miR827_1ss21AT,bdi-miR827-5p_1ss6TC,bdi-miR827-5p
MIPF0000745	MIR2118	osa-MIR2118e-p3_2ss12TA18CT,osa-MIR2118e-p3_2ss13TA19CT
MIPF0000746	MIR437	osa-MIR437-p5_2ss18TA19AG,osa-MIR437-p5_2ss17TA18AG,osa-MIR437-p3_1ss17GC,osa-MIR437-p5_2ss10CG20GC,osa-MIR437-p5_1ss14GC,osa-MIR437-p3_1ss1AT,osa-MIR437-p5_2ss7CG17GC,osa-MIR437-p3_2ss19AC21TC,osa-MIR437-p3_1ss11AT,osa-MIR437-p5_1ss16GC,osa-MIR437-p5_2ss8AG20GC,osa-MIR437-p3_2ss13CG23GC,osa-MIR437-p5_2ss14GC18GA,sbi-MIR437d-p3_2ss13AG21TC,sbi-MIR437g-p5_2ss11TA21TC,sbi-MIR437g-p3_2ss11TC21TC,sbi…
MIPF0000810	MIR1139	tae-MIR1139-p3_1ss17TC_2,tae-MIR1139-p5_2,tae-MIR1139-p3_1ss15CT_2,tae-MIR1139-p5_2ss2GA19CT,tae-MIR1139-p3_1ss9GT_1,tae-MIR1139-p5_2ss8AG19CG,tae-MIR1139-p3_2ss21AT22TG,tae-MIR1139-p3_2ss23AT24TG,tae-MIR1139-p3_1,tae-MIR1139-p3_2ss16CG17AT,tae-MIR1139-p5_2ss11AG21AT,tae-MIR1139-p3_1ss19CG,tae-MIR1139-p3_18,tae-MIR1139-p3_1ss2CT_1,tae-MIR1139-p5_5,tae-MIR1139-p3_1ss17TC_1,tae-MIR1139-p5_2ss13AG23…
MIPF0000815	MIR2592	mtr-MIR2592aw-p5_2ss7TG17GT,mtr-MIR2592bj-p3_2ss12TC19AT,mtr-MIR2592bj-p3_1ss12TC,mtr-MIR2592bj-p5_2ss11TC18AT
MIPF0000868	MIR528	ata-miR528-5p,ata-miR528-3p_1ss4GC
MIPF0000882	MIR396_2	osa-miR396d_1ss20GC,osa-miR396d_R-1_1ss20GA,osa-miR396d_2ss20GC21GA,osa-miR396d_R-3_1ss18AT,osa-miR396d_R-2_1ss19CT
MIPF0000988	MIR2610	mtr-MIR2610a-p5_2ss10TC18TC
MIPF0001063	MIR1432	sbi-miR1432,ata-miR1432-5p_L+1R-1,ata-miR1432-3p_L-1R+1
MIPF0001138	MIR858	ath-miR858a_L-1R+1_1ss21TC,ath-miR858a_L-1R-2
MIPF0001200	MIR5067	hvu-MIR5049a-p5_2ss6TA20TA,bdi-MIR5067-p5_2ss13TC17CT,bdi-MIR5067-p3_2ss19TA20AC,bdi-miR5067_R-1_1ss2CG,bdi-miR5067_R+1_1ss2CG,bdi-miR5067_1ss2CG,bdi-miR5067_2ss2CG19GA,bdi-MIR5180b-p3_2ss3CA19TA,bdi-MIR5180b-p3_2ss3AG18TG,bdi-miR5175a_R+3_1ss4AT,bdi-MIR5175a-p5_2ss17AG21TC,bdi-miR5175a_R+2_1ss4AT,bdi-MIR5175a-p5_2ss1AT19AG,bdi-miR5175a_L-1R+4_1ss4AT,bdi-MIR5175a-p5_1ss17AG,bdi-MIR5175b-p3_1ss1AT…
MIPF0001218	MIR1878	bdi-miR1878-3p_1ss14AG
MIPF0001369	MIR5649	ath-MIR5649b-p3_1ss15AC
MIPF0001542	MIR3630	vvi-MIR3630-p5_2ss18CT19AT,vvi-MIR3630-p3_2ss17CT18AT
MIPF0001554	MIR6026	stu-MIR6026-p3_2ss8TA17GA
MIPF0001580	MIR6149	nta-miR6149a
MIPF0001651	MIR7526	lja-MIR7526g-p3_2ss15TG20TC
MIPF0001677	MIR8005	stu-MIR8005c-p5_2ss18TC19AC
MIPF0001742	MIR5079	osa-MIR5079a-p5_2ss7AC17GC
MIPF0001785	MIR827_4	mes-miR827_R+2_1ss15AG
MIPF0001872	MIR5169	bdi-MIR5169a-p3_1ss1GA,bdi-MIR5169a-p5_1ss21AG,bdi-miR5169a_2ss19AG20CA,bdi-MIR5169a-p5_2ss17GA20GC
MIPF0001878	MIR8723	gra-MIR8723b-p5_2ss13TC17CT,gra-MIR8723b-p3_2ss7AG18AG_2,gra-MIR8723b-p3_2ss7AG18AG_1
MIPF0001904	MIR5200	ata-miR5200-5p,ata-miR5200-3p,bdi-MIR5200a-p5_1ss10GT,bdi-miR5200a-3p,tae-MIR5200-p5,tae-miR5200
MIPF0001917	MIR9674	ata-miR9674a-3p_L-1R+1,ata-MIR9674b-p5,ata-miR9674b-3p,ata-miR9674b-3p_R+2_1,ata-miR9674b-3p_R+2_2,tae-MIR9674a-p5,tae-MIR9674a-p3_2ss20GA21CA,tae-MIR9674a-p3,tae-MIR9674a-p5_1ss20GT,tae-MIR9674a-p3_1ss20GT,tae-miR9674b-5p
MIPF0001922	MIR5062	ata-miR5062a-3p_2ss2TC18AG,ata-miR5062b-5p_L+2R-4,tae-miR5062-5p
MIPF0001930	MIR9666	tae-miR9666a-3p,tae-MIR9666b-p5,tae-miR9666b-3p,tae-MIR9666c-p5,tae-MIR9666c-p3
MIPF0001934	MIR9772	ata-miR9772a-5p,ata-miR9772a-3p,tae-miR9772
MIPF0001942	MIR9672	tae-MIR9672a-p5,tae-miR9672a-3p,tae-MIR9672b-p5,tae-MIR9672b-p3_1ss3GA,tae-MIR9672b-p5_2ss8AG21GA
MIPF0001947	MIR9783	ata-MIR9783-p5_2ss22CT23CT,ata-miR9783-3p_R+1_2ss18AG19GA,ata-MIR9783-p3_2ss2AG18GA,ata-MIR9783-p3_2ss17GA22CT,ata-MIR9783-p3_2ss11GA18GA,ata-MIR9783-p3_2ss18GA23CT,ata-MIR9783-p5_2ss17GA21GA,ata-MIR9783-p3_2ss9GT18GA,tae-MIR9783-p5_1ss2TC,tae-MIR9783-p3_2ss5AG18AC,tae-MIR9783-p3_2ss11AG24AC,tae-MIR9783-p5_1ss12GC,tae-MIR9783-p5_1ss16GC,tae-MIR9783-p5_2ss7GC23TC,tae-MIR9783-p5_1ss10GC,tae-MIR9783…
MIPF0001955	MIR9657	tae-MIR9657c-p5_2ss10AC18TC
MIPF0001960	MIR6201	ata-MIR6201-p3_2ss14GA17CT,tae-miR6201
MIPF0001980	MIR9654	tae-MIR9654a-p5_1ss14TC,tae-miR9654a-3p,tae-MIR9654b-p5_1ss21AG,tae-miR9654b-3p_1ss19GA
MIPF0001990	MIR9776	ata-miR9776-3p_L+2R-1,tae-miR9776_L-1R+1_1ss18AG
MIPF0001998	MIR9863	ata-MIR9863a-p3,ata-MIR9863a-p5_1ss23TC,ata-MIR9863a-p5_1ss7TC,ata-MIR9863a-p3_1ss14TC,ata-MIR9863a-p5,ata-MIR9863a-p5_1ss19AT,ata-MIR9863a-p5_2ss18AT20AT,ata-MIR9863a-p3_2ss2CT19AT,ata-miR9863a-3p,ata-miR9863a-5p_1ss21CT,ata-miR9863a-3p_1ss9TC,ata-miR9863a-3p_L+3_1ss12TC,ata-miR9863a-3p_1ss6AC,ata-miR9863a-3p_1ss4GT,ata-miR9863a-3p_1ss2GT,ata-miR9863a-3p_L-3,ata-miR9863a-3p_L+2,ata-miR9863a-3p_L…
MIPF0002013	MIR5070	ata-MIR5070-p3_1ss4TG,ata-MIR5070-p3_1ss4TA
MIPF0002014	MIR5050	hvu-MIR5050-p5,hvu-MIR5050-p5_2ss1TC21CG,tae-MIR5050-p3
MIPF0002026	MIR5084	ata-miR5084-5p_1ss8AG,ata-MIR5084-p3,ata-MIR5084-p3_1ss9GT,ata-MIR5084-p3_1ss15GA,tae-MIR5084-p5_1ss22AG,tae-miR5084_L-2R+2
MIPF0002033	MIR7757	bdi-MIR7757-p5_1ss6AG_2,bdi-MIR7757-p3_2ss8GA18AG,bdi-MIR7757-p5_2ss1TC21AG,bdi-MIR7757-p3,bdi-MIR7757-p5_2ss6AG21AT,bdi-MIR7757-p3_1ss6AG,bdi-MIR7757-p5_1ss6AG_1,bdi-MIR7757-p3_1ss5AG,bdi-MIR7757-p5_2ss4AG22AT,bdi-MIR7757-p3_2ss6AG18GT,bdi-MIR7757-p5_1ss15AG_2,bdi-MIR7757-p5_1ss6AG_3,bdi-MIR7757-p3_2ss6AG18GA,bdi-MIR7757-p5_2ss11GA19CG,bdi-MIR7757-p3_1ss1AT,bdi-MIR7757-p3_2ss18TA20AC,bdi-MIR7757…
MIPF0002119	MIR9662	tae-miR9662a-3p,tae-MIR9662b-p5_1ss9CG
