# Supplementary material for: Transgenerational Effects of Water-Deficit and Heat Stress on Germination and Seedling Vigour—New Insights from Durum Wheat microRNAs
Source: Plants (Basel). 2020 Feb 4;9(2):189. doi: 10.3390/plants9020189 (PMC7076468; doi:10.3390/plants9020189)
Supplement: Supplementary file 1 [file plants-09-00189-s001.zip › Supplementary files Revision 2/Supplementary Table S3.xlsx]

## Sheet: Table S3
Table S3. List of plant species that were used as references in the miRBase
BLAST search priority ranking	Species name	Abbreviation
1	Triticum turgidum	ttu
2	Triticum aestivum	tae
3	Oryza sativa	osa
4	Brachypodium distachyon	bdi
5	Sorghum bicolor	sbi
6	Zea mays	zma
7	Aegilops tauschii	ata
8	Hordeum vulgare	hvu
9	Glycine max	gma
10	Arabidopsis thaliana	ath
11	Saccharum officinarum	sof
12	Festuca arundinacea	far
13	Elaeis guineensis	egu
14	Saccharum ssp.	ssp
15	Medicago truncatula	mtr
16	Populus trichocarpa	ptc
17	Malus domestica	mdm
18	Lotus japonicus	lja
19	Gossypium raimondii	gra
20	Solanum tuberosum	stu
21	Arabidopsis lyrata	aly
22	Prunus persica	ppe
23	Manihot esculenta	mes
24	Vitis vinifera	vvi
25	Nicotiana tabacum	nta
26	Citrus sinensis	csi
27	Linum usitatissimum	lus
28	Cucumis melo	cme
29	Solanum lycopersicum	sly
30	Brassica rapa	bra
31	Brassica napus	bna
32	Camelina sativa	cas
33	Carica papaya	cpa
34	Gossypium hirsutum	ghr
35	Ricinus communis	rco
36	Cynara cardunculus	cca
37	Aquilegia caerulea	aqc
38	Rehmannia glutinosa	rgl
39	Hevea brasiliensis	hbr
40	Panax ginseng	pgi
