# Supplementary material for: Transgenerational Effects of Water-Deficit and Heat Stress on Germination and Seedling Vigour—New Insights from Durum Wheat microRNAs
Source: Plants (Basel). 2020 Feb 4;9(2):189. doi: 10.3390/plants9020189 (PMC7076468; doi:10.3390/plants9020189)
Supplement: Supplementary file 1 [file plants-09-00189-s001.zip › Supplementary files Revision 2/Supplementary Table S4.xlsx]

## Sheet: Table S4
Table S4. List of miRNAs that were differentially expressed across TCG vs TWH vs SCG vs SWH.
*red colour highlights a P value <0.001, orange colour highlights a P value <0.01,blue colour highlights a P value <0.05, green colour highlights a P value <0.1.
Index	miR_name	miR_seq	pvalue(chi_square_nxn)	SCG(norm)	SWH(norm)	TCG(norm)	TWH(norm)	Expression level
1	ttu-miR160	TGCCTGGCTCCCTGTATGCCA	0	2303.7	2089.34	4738.68	3539.8	high
2	bdi-miR156b-5p	TGACAGAAGAGAGTGAGCAC	0	6173.28	6327.54	11362.4	7451.19	high
3	zma-miR156a-5p	TGACAGAAGAGAGTGAGCAC	0	6173.28	6327.54	11362.4	7451.19	high
4	osa-miR156a	TGACAGAAGAGAGTGAGCAC	0	6173.28	6327.54	11362.4	7451.19	high
5	sbi-miR156a	TGACAGAAGAGAGTGAGCAC	0	6173.28	6327.54	11362.4	7451.19	high
6	ata-miR156a-5p	TGACAGAAGAGAGTGAGCAC	0	6173.28	6327.54	11362.4	7451.19	high
7	ata-miR164b-5p	TGGAGAAGCAGGGCACGTGCA	0	5860.82	5236.72	8065.83	6243.39	high
8	tae-miR164	TGGAGAAGCAGGGCACGTGCA	0	5860.82	5236.72	8065.83	6243.39	high
9	ata-miR166a-3p	TCGGACCAGGCTTCATTCCCC	0	9982.97	10527.7	16727.3	14447.2	high
10	ata-miR167b-5p	TGAAGCTGCCAGCATGATCTGA	0	8686.53	9081.16	20088.6	16603.5	high
11	ata-miR167b-3p	AGGTCATGCTGGAGTTTCATC	0	2653.37	2989.56	5745.83	4636.76	high
12	tae-miR167c-5p	TGAAGCTGCCAGCATGATCTGC	0	16026.9	15887	11205.4	13171.7	high
13	ata-miR167f-5p	TGAAGCTGCCAGCATGATCTGC	0	16026.9	15887	11205.4	13171.7	high
14	osa-miR168a-5p	TCGCTTGGTGCAGATCGGGAC	0	11231.3	10954.9	13669.5	14016.3	high
15	osa-miR168a-3p_L-3	CCCGCCTTGCACCAAGTGAAT	0	8569.55	11430.8	3571.09	14659.9	high
16	ata-miR169a-3p	TGGGCAAGTCACCCTGGCTACC	0	1493.62	1205.89	533.076	1154.22	high
17	ata-MIR169d-p3	TTGTCCTTGGCTACACCTAGT	0	4936.26	3532.57	1741.55	2887.68	high
18	ata-miR169f-3p_R-1	GGCAAGTCCGTCCTTGGCTAC	0	10771.7	9017.83	4609.29	4102.95	high
19	ata-miR169i-5p_1ss15TC	TAGCCAAGGATGACCTGCCTG	0	552.96	469.191	52.79	81.8697	high
20	tae-miR169_L+1_1ss18G-	TGGGCAAGTCACCCTGGCTACC	0	1493.62	1205.89	533.076	1154.22	high
21	ata-miR172b-3p	AGAATCTTGATGATGCTGCAT	0	2219.61	1626.64	3444.29	2166	high
22	osa-miR319a-3p.2-3p_R+1	TTGGACTGAAGGGTGCTCCCT	0	14858.7	18310.2	10514.5	12294.7	high
23	ata-miR393-3p_L+1R-1_1ss15TC	TCAGTGCAATCCCTCTGGAAT	0	3687.41	3689.6	6245.78	5176.25	high
24	bdi-miR394	TTGGCATTCTGTCCACCTCC	0	34115.9	37361.1	32110.8	32601.2	high
25	ata-miR396c-5p	TTCCACAGCTTTCTTGAACTT	0	16751.6	14482.1	33485.9	25648.9	high
26	ata-miR5168-3p	TCGGACCAGGCTTCAATCCCT	0	7927.65	7810.43	14010.6	10636.9	high
27	tae-MIR5200-p5	TAAGCCTTAGTGAATATCTAC	0	1586.45	3132.2	2910.01	2940.68	high
28	tae-miR7757-5p_1ss2TC	ACAAAACCTTCAGCTATCCATC	0	124711	113156	98954.4	124237	high
29	tae-MIR7757-p3_1ss19AG	TGGATAGTTTGAGGTTTTGTTT	0	3162.07	2846.91	6524.22	4363.23	high
30	tae-miR9654b-3p_1ss19GA	TTCCGAAAGGCTTGAAGCAAAT	0	720.582	673.07	1541.78	1191.61	high
31	tae-miR9661-5p_1ss14GA	TGAAGTAGAGCAGAGACCTCA	0	3512.58	1688.97	311.565	287.727	high
32	tae-MIR9662b-p5_1ss9CG	GCGGCTCTGTGGTGTTCAAGC	0	8512.11	8498.79	6058.43	7620.03	high
33	tae-miR9662a-3p	TTGAACATCCCAGAGCCACCG	0	14256.8	12643.9	16764.5	16099.5	high
34	tae-miR9664-3p_L-1	TGCAGTCCTCGATGTCGTAG	0	2963.09	3483.42	3749.13	5119.46	high
35	tae-MIR9670-p5	TTCTTCAAGTACTCCACTTTT	0	21758.2	16685.9	16626.8	18085.2	high
36	tae-MIR9672b-p3_1ss3GA	TAAGATACCACGACTGTCATT	0	9251.84	10779.3	12985.8	11732.4	high
37	tae-miR9674b-5p	ATAGCATCATCCATCCTACCC	0	96955.1	88280.7	76633	90855	high
38	ata-miR9674b-3p	TGAATTTGTCCATAGCATCAG	0	20673.3	16353.9	13981.6	14852	high
39	tae-miR9773_R+1	TTTGTTTTTATGTTATTTTGTGAAG	0	39508.4	36987.1	26483	26809.7	high
40	tae-miR9774_L+2	AACAAGATATTGGGTATTTCTGTC	0	1589.36	3840.64	1096.17	1295.72	high
41	osa-miR160f-5p	TGCCTGGCTCCCTGAATGCCA	0	7556.33	6927.29	10011.5	11999.4	high
42	bdi-miR169c-3p_L+1_2ss6GA13CT	CGGCAAGTTGTCTTTGGCTAC	0	15551.4	14739.2	22600.3	18712.7	high
43	osa-miR396e-5p	TCCACAGGCTTTCTTGAACTG	0	144920	134776	129681	116565	high
44	osa-miR396e-5p_R-1	TCCACAGGCTTTCTTGAACT	0	6215.07	6381.88	4391.92	4607.42	high
45	ata-MIR396d-p3	AAGCCCATGGAAACCATGCCC	0	735.152	709.631	28.9828	22.7153	high
46	osa-miR827	TTAGATGACCATCAGCAAACA	0	7005.17	5844.86	4477.84	6396.25	high
47	tae-miR6201	TGACCCTGAGGCACTCATACCG	0	275.578	286.489	0	0	middle
48	csi-miR166c-3p_R+1	TCGGACCAGGCTTCATTCCCA	0	370.49	425.539	1062.01	622.778	high
49	ata-miR169b-3p_R-1	TGGGCAAGTCATCCTGGCTACC	0	299.722	251.727	0	0	middle
50	mtr-miR398a-5p_1ss7AC	GGAGTGCCACTGAGAACACAAG	0	916.65	471.089	2353.81	1516.25	high
51	osa-miR444b.1	TGTTGTCTCAAGCTTGCTGCC	0	8412.2	12020.6	7044.88	9595.32	high
52	osa-miR444a-3p.2	TGCAGTTGCTGCCTCAAGCTT	0	2131.36	2007.82	3850.57	2947.31	high
53	tae-MIR531-p5_2ss11CG20AG	CTCGCCGGAGGAGCGTGCAGC	0	3971.32	5035.74	6192.99	5758.33	high
54	tae-MIR5048-p5_1	TTAGACCTAGACATGCAAGT	0	12370.2	12174	9206.16	9522.44	high
55	tae-MIR5048-p5_2	TTAGACCTAGACATGCAAGTA	0	12370.2	12174	9206.16	9522.44	high
56	tae-MIR5048-p3_1ss18TG	AATATATTTGCAGGTTTGAGG	0	9898.32	7962.97	4676.57	7074.87	high
57	PC-5p-1206_1154	TTTGCGCAGAAGGGAGAAATC	0	2227.93	2472.92	0	0	high
58	PC-5p-726_2034	TACGGCAAAGCCGTCGGCATA	0	792.598	641.305	193.563	340.729	high
59	PC-3p-122_18579	GGGAAAAGAAGGAGTAACGAC	0	3691.58	3813.07	5783.09	5128.92	high
60	osa-miR398a_L+1R-1	TTGTGTTCTCAGGTCACCCCT	1.7225e-85	102.405	47.948	411.969	224.314	middle
61	osa-miR398a	TGTGTTCTCAGGTCACCCCTT	1.0303e-77	118.224	26.3714	373.671	207.277	middle
62	ata-miR169h-3p_L-1	CAAGTTGTTCTTGGCTAGC	3.963e-77	1153.93	835.494	483.908	539.488	high
63	osa-MIR444c-p3_1	CGGCAAGCTAGAGACAGCAAC	8.4798e-74	4073.72	5533.2	4441.61	5047.53	high
64	osa-MIR444c-p3_2	CGGCAAGCTAGAGACAGCAACT	8.4798e-74	4073.72	5533.2	4441.61	5047.53	high
65	osa-miR319a-3p.2-3p_L+1R+1	CTTGGACTGAAGGGTGCTCCCT	3.649e-73	1253.84	1567.9	781.499	936.059	high
66	tae-MIR1123-p5	ATGACATGTGGCATTCACAAA	3.6571e-69	1219.7	1066.84	1878.7	1755.7	high
67	bdi-miR171b	TGATTGAGCCGTGCCAATATC	5.8948e-69	5411.84	5690.13	7186.76	6237.81	high
68	ata-miR171b-3p	TGATTGAGCCGTGCCAATATC	5.8948e-69	5411.84	5690.13	7186.76	6237.81	high
69	osa-miR171a_1ss12CT	TGATTGAGCCGTGCCAATATC	5.8948e-69	5411.84	5690.13	7186.76	6237.81	high
70	tae-miR171a	TGATTGAGCCGTGCCAATATC	5.8948e-69	5411.84	5690.13	7186.76	6237.81	high
71	ata-miR169i-3p	GGCAGTCTCCTTGGCTAGC	1.1989e-68	344.68	271.506	56.9304	77.1373	middle
72	ata-miR9772a-5p	TGAGATGAGATTACCCCATAC	1.7872e-66	14044.1	11545.9	12875.6	11094.5	high
73	tae-miR9772	TGAGATGAGATTACCCCATAC	1.7872e-66	14044.1	11545.9	12875.6	11094.5	high
74	ata-miR166c-3p	TCGGACCAGGCTTCATTCCTT	3.4469e-65	1395.79	1396.49	2239.18	1918.02	high
75	bdi-miR156h-3p	GCTCACTGCTCTTCCTGTCATC	1.3707e-62	2008.97	1947.89	1278.35	1290.04	high
76	sbi-miR396c_R+1	TTCCACAGCTTTCTTGAACTTT	1.9822e-62	361.332	280.496	757.692	608.581	high
77	bdi-miR398b_L-2R+2	GGAGTGTCACTGAGAACACAAG	1.1226e-61	86.5864	34.7623	310.53	196.866	middle
78	osa-MIR160f-p3_1ss19TA	TTGGCATTGAGGGAGTCAAGC	4.7279e-60	664.384	1166.34	702.832	605.741	high
79	bdi-miR5200a-3p	TGTAGATACTCCCTAAGGCTT	1.3338e-57	927.196	1648.21	1599.57	1487.22	high
80	tae-miR5200	TGTAGATACTCCCTAAGGCTT	1.3338e-57	927.196	1648.21	1599.57	1487.22	high
81	ata-miR5200-3p	TGTAGATACTCCCTAAGGCTT	1.3338e-57	927.196	1648.21	1599.57	1487.22	high
82	ata-miR1432-5p_L+1R-1	ATCAGGAGAGATGACACCGAC	4.0308e-56	4042.09	4761.24	4956.05	3727.2	high
83	tae-MIR9674a-p5	ATAGCATCATCCATCCTACCA	6.8077e-54	5475.76	5481.66	6897.38	6315.32	high
84	bdi-MIR7757-p3_1ss6AG	TTTATGAGCTCATTGAAGTAACT	2.1813e-53	4698.14	4113.94	3280.23	4351.87	high
85	PC-5p-283_6346	TGTTGCATGACAAGTTGAGCAC	3.68e-53	4197.77	4164.29	5209.65	3800.08	high
86	ata-miR5200-5p	AAGCCTTAGTGAATATCTACA	1.9566e-52	556.567	1096.81	712.493	672.941	high
87	ata-miR9863a-3p_1ss9TC	TGAGAAGGCAGATCATAATAGC	8.5092e-52	9088.24	8275.83	7016.93	8037.43	high
88	ata-miR396e-5p	TTCCACAGCTTTCTTGAACTG	4.0778e-51	4263.13	3760.92	3068.55	3151.27	high
89	ata-miR393-5p	TTCCAAAGGGATCGCATTGAT	3.7068e-48	8398.05	8091.23	9957.65	8724.57	high
90	ata-miR9863a-3p	TGAGAAGGTAGATCATAATAGC	9.3187e-48	16453.1	16884.9	18440.3	18260.3	high
91	osa-miR444b.1_L-2	TTGTCTCAAGCTTGCTGCC	1.5811e-46	490.379	946.974	535.146	668.208	high
92	ata-miR396e-3p	GTTCAATAAAGCTGTGGGAAA	5.0866e-45	344.68	357.213	736.99	551.792	high
93	lja-MIR7526g-p3_2ss15TG20TC	TACTAAAATAGCTGGAACGCC	5.7077e-43	225.624	121.069	40.3688	45.4306	middle
94	tae-miR9659-3p	TCCAATGGTTGTTCACGGCATC	1.7865e-40	732.654	403.962	772.183	909.558	high
95	PC-3p-12688_136	TCCGCGATCATCACGACCAAA	1.9003e-40	56.6142	137.851	33.1231	0	middle
96	ata-miR167a-5p	TGAAGCTGCCAGCATGATCTA	2.1573e-40	835.614	817.314	1297.15	1226.47	high
97	far-MIR169-p5_2ss18CT24AG	TGGCTGCAAGGGCCTTATCTCTGG	3.3762e-40	527.15	477.582	182.177	335.524	middle
98	far-MIR169-p3_1ss8AG	GGCAGTCGCCTTGGCTAGC	1.3568e-39	227.706	162.424	45.5443	54.4221	middle
99	zma-miR156d-3p_1ss8TC	GCTCACTCCTCTTTCTGTCAGC	3.5725e-39	1733.39	1463.61	1058.91	1192.55	high
100	tae-MIR159a-p5	GAGCTCCTATCATTCCAATG	3.8937e-39	1611.01	1452.83	1001.98	1102.64	high
101	ata-miR167c-3p	GATCATGACTGACAGCCTCATT	1.6725e-38	421.276	418.347	735.955	741.086	high
102	osa-miR160f-5p_L-2R+2	CCTGGCTCCCTGAATGCCATC	3.4559e-38	555.318	370.399	540.321	816.804	high
103	tae-miR5048-5p_L+2R-2	TATTTGCAGGTTTTAGGTCTAA	3.6015e-38	1715.91	1503.17	2296.88	1899.57	high
104	sly-miR169a_R+4	CAGCCAAGGATGACTTGCCGGACCA	4.5516e-38	65.7724	80.3129	131.457	259.333	middle
105	ata-MIR9863a-p3	TCTGAAGACTAGTTTATTACA	8.7846e-38	6357.44	5637.49	4848.4	5589.85	high
106	bdi-miR5064_L-2R+2	AATTTGTCCATAGCATCAGCC	2.0037e-37	1173.08	932.589	601.392	861.288	high
107	tae-miR1127b-3p_L-1R+4_1ss12TC	CAAGTATTTCCGGACGGAGGGAGT	3.91e-36	2137.6	2164.25	2867.22	2135.24	high
108	gma-miR156a_L+1R+2	TTGACAGAAGAGAGTGAGCACCA	4.808e-36	27.4745	61.1337	188.388	73.8247	middle
109	zma-miR319b-5p	AGAGCGTCCTTCAGTCCACTC	1.2332e-34	537.002	595.754	277.406	343.569	high
110	PC-5p-765_1939	TGAATTTGAACATAGCATCAG	6.6623e-34	1382.88	1147.16	834.289	915.237	high
111	osa-miR166m	TCGGACCAGGCTTCATTCCCT	4.3933e-33	725.994	670.074	1132.4	932.273	high
112	bdi-MIR171a-p5	TGATTGAGCCGCGCCAATATC	7.5117e-33	3892.39	3988.2	4894.98	4183.4	high
113	tae-MIR1137a-p5_1ss15GA	CTCCGTTCCAAAATAGATGAC	9.2763e-33	3191.21	2476.52	2411.78	2296.14	high
114	tae-miR1137b-5p_L+1R-1_1ss11GA	CTCCGTTCCAAAATAGATGAC	9.2763e-33	3191.21	2476.52	2411.78	2296.14	high
115	tae-miR1847-5p	ACCTGCAGTTGGGCCAATGAC	7.3909e-32	356.336	417.148	669.709	359.659	high
116	tae-MIR164-p3	CATGTGCCTTTCTTCTCCACC	9.2437e-31	847.548	686.855	419.215	747.712	high
117	ata-miR396c-3p	GGTCAAGAAAGCTGTGGGAAG	2.5252e-30	408.788	378.789	685.235	639.814	high
118	tae-MIR9661-p3	AGGTGCCTGACCTACTTCATC	5.5093e-30	94.912	51.5441	10.351	0	middle
119	aly-miR156a-5p_R+4	TGACAGAAGAGAGTGAGCACACCA	1.6187e-29	181.498	210.971	380.916	405.089	middle
120	tae-miR9675-3p	TTTATGATCACTCTCGTTTTG	2.6106e-29	814.245	768.367	493.742	492.165	high
121	rco-miR171c_R+4	TGATTGAGCCGTGCCAATATCACCA	3.1078e-29	81.591	122.867	199.774	277.789	middle
122	zma-miR171b-3p_L+3R+2	TGATTGAGCCGTGCCAATATCACCA	3.1078e-29	81.591	122.867	199.774	277.789	middle
123	tae-MIR1120c-p5	TATAAGAACGTTTTTGACACT	7.9305e-29	2859.43	2554.43	2201.65	2088.39	high
124	tae-MIR5384-p5	TTCGCCGGTCGCGCGTTCCCC	1.0662e-28	1706.75	1569.1	1171.73	1232.3	high
125	ata-miR9674a-3p_L-1R+1	TAAGATGGCTGATGCTATGGA	3.7833e-28	87.4189	86.3064	9.31589	6.62529	middle
126	ata-miR396a-5p_R+4	TCCACAGGCTTTCTTGAACTGACCA	4.7379e-28	640.24	662.881	906.746	1011.78	high
127	tae-MIR1122a-p3_2ss21AG24TC	AGTGTAGATTCACTCATTTTGCTC	6.5059e-28	2879.83	2381.82	3143.59	3189.61	high
128	cme-MIR319c-p5_2ss7CA17AT	TATATTATTTTCCTCTTT	3.29e-27	93.2469	91.1013	8.28079	14.1971	middle
129	gma-MIR6300-p5_7	TGTAGTATAGTGGTAAGTATTCCC	6.7489e-27	12.4884	17.9805	106.615	41.6447	middle
130	gma-MIR6300-p5_4	GTGGTAAGTATTCCCGCC	6.7489e-27	12.4884	17.9805	106.615	41.6447	middle
131	gma-MIR6300-p5_3	GTATAGTGGTAAGTATTCCCGCC	6.7489e-27	12.4884	17.9805	106.615	41.6447	middle
132	gma-MIR6300-p5_2	GTAGTATAGTGGTAAGTATTCCC	6.7489e-27	12.4884	17.9805	106.615	41.6447	middle
133	gma-MIR6300-p5_6	GTTGTAGTATAGTGGTAAGTATTC	6.7489e-27	12.4884	17.9805	106.615	41.6447	middle
134	gma-MIR6300-p5_1	CGTTGTAGTATAGTGGTAAGTATT	6.7489e-27	12.4884	17.9805	106.615	41.6447	middle
135	gma-MIR6300-p5_5	GTTGTAGTATAGTGGTAAGT	6.7489e-27	12.4884	17.9805	106.615	41.6447	middle
136	zma-miR156l-3p	GCTCACTGCTCTATCTGTCACC	3.6557e-26	3196.62	3329.39	2758.54	3552.1	high
137	ata-miR164c-3p	CACGTGTTCTTCTCCTCCATC	1.5155e-25	162.349	140.248	37.2635	51.1094	middle
138	PC-3p-4854_304	ATTCCTGAAGGCTTGAAGCTA	3.3384e-25	30.8048	35.961	146.984	89.9147	middle
139	ata-MIR9863a-p3_1ss14TC	TTAGATGAGAAGGCAGATCATA	9.7894e-25	631.082	578.972	932.624	844.252	high
140	tae-MIR1118-p5_1ss16AG	AGGAAGCACTACATTGTGGAATGG	2.409e-24	447.641	451.91	755.622	565.043	high
141	tae-MIR9664-p5	ACGGCATAGAGGCACTGCAAA	4.5106e-24	164.847	224.157	375.741	348.301	middle
142	ata-miR164a-5p	TGGAGAAGCAGGGCACGTGCT	6.813e-24	2813.23	2086.54	2274.46	2115.36	high
143	PC-5p-327_5046	TCTGTAAACTAATATAAGAGC	2.2726e-23	1436.17	1362.92	953.326	1195.39	high
144	osa-miR167d-5p_R+4	TGAAGCTGCCAGCATGATCTGACCA	2.7671e-23	11.6559	13.1857	85.9132	83.2894	middle
145	osa-miR5083_L-3R+1	CTACAATTATCTGATCAA	7.4625e-23	17.4838	0	56.9304	81.3965	middle
146	lus-miR159b_R+1_1ss21CT	TTTGGATTGAAGGGAGCTCTTT	9.5901e-23	811.331	855.872	586.901	545.64	high
147	mdm-miR396c_R+2	TTCCACAGCTTTCTTGAACTTCA	1.402e-22	10.8233	5.9935	82.8079	53.9488	middle
148	osa-MIR160f-p5_2ss9GT19TA	TTGGCATTTAGGGAGTCAAGC	2.6681e-22	183.996	390.776	234.967	231.885	middle
149	tae-MIR396-p3_1ss1TC	CCTCCGCCTGTTGATGGTTCA	7.9859e-22	355.504	345.226	607.603	428.751	high
150	hvu-MIR5050-p5	TTTTGCCGGTTGAACGACCTCA	1.1553e-21	923.311	940.98	1324.93	1127.25	high
151	tae-MIR1117-p5	CTTTAGTACCGGTTCGTGGCACGA	2.3533e-21	1854.53	1716.54	2053.12	2298.03	high
152	PC-5p-18101_102	CTTCTGATTTACTCGTCGTGG	2.5601e-21	52.4514	46.7493	0	0	middle
153	PC-3p-21060_90	TTTCTCTCCTCTTTGTGAAGA	6.5961e-21	52.4514	44.3519	0	0	middle
154	ath-miR8175_L-2	TCCCCGGCAACGGCGCCA	7.4493e-21	435.43	418.347	259.81	231.885	middle
155	tae-MIR1122b-p5_1ss15GA	CTCTGTTCCTAAATATAAGTC	8.1148e-21	45.7909	50.3454	0	0	middle
156	tae-MIR9674a-p3_1ss20GT	GTAGGATGGCTGGTGCTATTG	1.2768e-20	383.811	447.115	674.884	511.094	high
157	ata-miR169d-5p_R+1	CAGCCAAGGATGACTTGCCGGC	5.5287e-20	1357.63	1039.47	883.974	1133.87	high
158	osa-miR444f_1ss12CT	TGCAGTTGTTGTCTCAAGCTT	3.4418e-18	189.824	336.835	405.759	337.89	middle
159	tae-MIR159a-p3	TTTGCATGACCGAGGAGCCGC	6.1157e-18	11152.2	9934.83	11013.4	9826.26	high
160	PC-3p-22637_85	ATGACGAGTAAATCAGAACGG	8.6652e-18	43.2932	39.5571	0	0	middle
161	ata-miR9674c-3p_1ss8TC	GGTGCTACGGATAAATTCAAC	1.15e-17	54.1165	33.5636	0	4.73235	middle
162	tae-MIR530-p5	TGCATTTGCACCTGCACCTAG	1.9774e-17	876.687	998.518	697.656	711.746	high
163	tae-miR9652-5p	CCTGTTTGTCATTAAGTTTCTT	4.2807e-17	1650.14	1500.77	2023.62	1705.54	high
164	osa-miR399d	TGCCAAAGGAGAGTTGCCCTG	5.1569e-17	135.708	165.421	302.249	214.849	middle
165	osa-miR396e-5p_R+1_1ss21GT	TCCACAGGCTTTCTTGAACTTT	6.6452e-17	861.701	780.354	592.076	578.293	high
166	PC-5p-4334_335	TGGTTGGTCTGTGTTCATTTC	2.233e-16	88.2515	95.8961	210.125	174.151	middle
167	tae-MIR1121-p3_1ss6AG	TCTAAGCGCTCTTATATTTCT	2.397e-16	362.164	161.825	229.792	229.992	middle
168	PC-3p-4763_309	AACCAAAGCTGGCATACCTTC	4.1758e-16	137.373	172.613	114.896	45.4306	middle
169	tae-MIR167c-p3	AGATCATGCTGCAGCTTCATT	5.1294e-16	892.506	818.713	642.796	599.116	high
170	ata-miR167f-3p_L-1R+1	AGATCATGCTGCAGCTTCATT	5.1294e-16	892.506	818.713	642.796	599.116	high
171	ata-miR166d-5p	GGAATGTTGTCTGGCTCGGGG	5.4651e-16	473.727	534.62	653.147	734.461	high
172	bdi-miR159a-5p_R+1	AGCTCCCTTCGATCCAATCC	3.1528e-15	343.015	359.61	198.739	226.206	middle
173	bdi-MIR169d-p3	GTGGGTCTTCTTGGCTAGCC	4.2953e-15	119.056	61.1337	28.9828	43.5376	middle
174	osa-MIR167h-p3	TCATGCTGTAGTTTCATCTGC	1.0386e-14	131.545	116.274	238.073	228.099	middle
175	bdi-MIR7757-p3	TAAATAGAAGCATGATTCAAC	1.2012e-14	355.504	402.763	584.831	471.342	high
176	tae-MIR444b-p3	AAGTCGTGCAGTTGCTGCCTC	2.2464e-14	33.3025	70.7233	134.563	98.4329	middle
177	tae-MIR5048-p5_2ss18AT19GT	TTAGACCTAGACATGCATT	2.29e-14	100.74	93.4987	22.7722	42.5912	middle
178	ppe-MIR169a-p3_1ss9GT	GGCAAGTTTTCTTTGGCTACA	3.5715e-14	1652.63	1338.95	1779.33	1419.71	high
179	ata-miR169c-3p_L+2R-1	TAGGCGGTCACCTTGGCTAG	3.7733e-14	764.291	629.318	538.251	485.539	high
180	bdi-MIR169d-p3_1ss18GA	GTGGGTCTTCTTGGCTAACC	4.7395e-14	74.098	49.1467	18.6318	10.4112	middle
181	gma-miR394a-5p_R+1	TTGGCATTCTGTCCACCTCCA	5.098e-14	33.3025	31.1662	72.4569	106.951	middle
182	tae-miR9676-5p	TGGATGTCATCGTGGCCGTACA	5.6547e-14	213.968	237.343	371.6	218.635	middle
183	tae-MIR9674a-p3	GTAGGATGGCTGGTGCTATGG	1.3443e-13	367.16	394.373	566.199	375.749	high
184	ptc-MIR6478-p3_2ss2CG17GA	CGTTAGCTCAGTTGGTAGA	1.4274e-13	0	20.3779	0	0	middle
185	PC-5p-7594_207	TTCGTCGGACGAGCGTGCC	1.7968e-13	74.098	97.0948	24.8424	33.1265	middle
186	tae-MIR1130b-p3_2ss8AT20GT	TTATATTTTGGGACGGAGGTA	1.8599e-13	13.321	5.9935	60.0357	32.18	middle
187	ata-MIR169h-p5	AGAATGTAGCCAAGGATGACT	2.018e-13	48.2192	36.3606	5.34801	3.94363	middle
188	tae-MIR1137b-p3_2ss7TC17AG	TTGGGTCATCTATTTTGGAAC	3.1613e-13	1508.19	1530.14	1892.16	1709.33	high
189	bna-MIR169b-p3	GGCAAGTTTTCCTTGGCTACA	3.4714e-13	280.573	200.183	130.422	159.954	middle
190	PC-5p-2131_630	TGCCTTTAAGGCACCTGCCTTT	3.5841e-13	213.136	189.395	93.1589	119.255	middle
191	tae-MIR1137a-p3_1ss9CT	CATCTATTTTGGAACGGAGGGAGT	4.6561e-13	2537.79	2395.6	2924.15	2448.05	high
192	ata-miR390-3p_L-1	GCTATCTATCCTGAGCTCC	4.7172e-13	235.615	282.893	419.215	304.764	middle
193	PC-5p-1004_1400	TTGGTGGCTTGAACCGGGACC	5.198e-13	383.811	273.304	272.231	442.948	middle
194	bdi-miR399a_1ss16AG	TGCCAAAGGAGAATTGCCCTG	7.5935e-13	541.165	554.899	689.375	767.351	high
195	ata-miR399a-3p	TGCCAAAGGAGAATTGCCCTG	7.5935e-13	541.165	554.899	689.375	767.351	high
196	osa-miR167a-5p_R+1	TGAAGCTGCCAGCATGATCTAA	2.3304e-12	0	0	25.8775	30.2871	middle
197	ptc-miR6478_R-1	CCGACCTTAGCTCAGTTGGT	3.154e-12	1038.2	1058.45	840.5	800.714	high
198	tae-MIR1120b-p3_2ss8GA18GA	TTATATTATGGGACAGAAGGA	3.1578e-12	1600.88	1283.01	1725.85	1579.5	high
199	gma-miR156a_1ss20CT	TGACAGAAGAGAGTGAGCAT	3.9697e-12	68.27	51.5441	140.773	70.0388	middle
200	ata-miR167d-3p	AGGTCATGTGGCAGCTTCATT	8.8104e-12	196.484	166.619	316.74	230.939	middle
201	tae-MIR9779-p3	TACCTATGATGAGTTGCGAACT	9.1122e-12	57.4467	39.5571	122.142	101.272	middle
202	gma-miR156a_R+1	TGACAGAAGAGAGTGAGCACT	1.0403e-11	85.7538	88.7038	180.107	156.168	middle
203	tae-MIR1123-p3_1ss23AC	GATGCTTTGTGATTTGTGAATGCC	1.5564e-11	3496.76	3590.11	3674.6	4001.68	high
204	osa-MIR5339-p3_1ss3GA	TGAGAATATTCTTTATCTGTT	1.6374e-11	2866.51	2472.92	2507.01	2265.85	high
205	tae-MIR1122a-p5	CAAGAATTTTGGGACGGAGGGAGT	2.4993e-11	1249.4	1040.27	1367.88	1372.86	high
206	ata-miR171d-5p	TGTTGGCTCGACTCACTCAGA	2.6476e-11	652.312	632.315	811	852.77	high
207	tae-MIR171a-p5	TGTTGGCTCGACTCACTCAGA	2.6476e-11	652.312	632.315	811	852.77	high
208	osa-miR171b_R+3_1ss12TC	TGATTGAGCCGCGCCAATATCCCA	5.5976e-11	9.99074	16.7818	47.6145	58.6812	middle
209	tae-miR5048-5p	TTTGCAGGTTTTAGGTCTAAGT	6.3684e-11	18046.6	16419.8	18121.5	17462.4	high
210	PC-5p-933_1530	CGCGCTGCCCTGTGAGTCTGC	7.4412e-11	297.224	379.988	484.426	367.231	middle
211	tae-MIR9676-p3	TACGGCCTGATGACATCCACG	7.5356e-11	138.205	159.427	240.143	122.095	middle
212	PC-3p-8151_196	TCTTTTTAATGAGAGCTCCTC	7.7758e-11	29.1396	22.7753	79.7026	71.9318	middle
213	bdi-MIR531-p5_2ss1CT21GT	TTCGCCGGAGCAGCGTGCTGTG	9.8259e-11	79.0933	99.4922	35.1933	36.9123	middle
214	osa-miR393a_L+1R+2	TTCCAAAGGGATCGCATTGATCCA	1.0114e-10	0	0	16.5616	0	middle
215	gma-MIR5368-p5	CCTGGGATTGGCTTTGGG	1.0114e-10	0	0	16.5616	0	middle
216	PC-3p-52150_42	AAAGATGTTCGATAGAAAGTG	1.2023e-10	0	0	25.8775	22.7153	middle
217	ata-miR390-5p	AAGCTCAGGAGGGATAGCGCC	1.6209e-10	2932.28	2875.68	2503.9	2574.4	high
218	bdi-MIR5066-p3_2ss13CT24CT	TGCGTTGGCTAGTGCATGAAGCTT	1.6752e-10	5.82793	0	35.1933	22.7153	middle
219	PC-3p-7040_220	GTCTCTTCTGTAGAAATAGGCACC	2.1294e-10	86.5864	71.922	20.702	39.7518	middle
220	tae-miR5062-5p	TGAACCTTAGGGAACAGCCGCAT	2.3588e-10	4217.76	3753.13	4473.7	4125.66	high
221	bdi-miR169h-3p	GGCAGTCACCTTGGCTAGC	2.5428e-10	74.5142	44.3519	19.6669	20.8224	middle
222	ata-miR9863a-3p_1ss6AC	TGAGACGGTAGATCATAATAGC	3.5156e-10	0	16.7818	0	25.5547	middle
223	ptc-miR6478_R-1_1ss5CT	CCGATCTTAGCTCAGTTGGT	4.0319e-10	0	0	22.7722	23.6618	middle
224	ata-miR528-3p_1ss4GC	CCTCTGCCTGCCTCTTCCATT	5.5304e-10	133.21	94.6974	42.439	79.5035	middle
225	PC-3p-4544_321	TTGATTTTCCTCTATAAGCGCATC	1.1337e-09	104.07	110.28	38.2986	63.4135	middle
226	PC-5p-3888_369	CGCGCTGCCCTGTGAGCCTGC	1.1525e-09	50.7862	101.89	138.703	84.2359	middle
227	nta-MIR172f-p3_2ss15CG19TA	ATTGGAACGATACAGAGAA	1.1543e-09	19.9815	50.3454	12.4212	11.3576	middle
228	ptc-MIR6478-p5_2ss11GA17GC	CTCAGTTGGTAGAGCGCA	1.2512e-09	0	14.3844	0	0	middle
229	hvu-miR444b	TGCAGTTGCTGTCTCAAGCTT	1.2729e-09	508.695	503.454	686.27	501.629	high
230	osa-MIR396e-p5_2ss18AT19CT	TCCACAGGCTTTCTTGATTT	1.4268e-09	98.2422	105.486	42.439	48.27	middle
231	tae-MIR1120a-p5_2ss9AG20AG	TCCGTCCCGTAATATAAGAGC	1.5067e-09	4.16281	0	28.9828	11.3576	middle
232	bdi-miR5064_R+2_1ss1CT	TGAATTTGTCCATAGCATCAGCC	2.0085e-09	121.554	101.89	37.2635	89.9147	middle
233	far-MIR1122-p3_2ss18TG20TA	GTTGAGACACTTATTTTGGAACGG	2.0952e-09	0	0	14.4914	0	middle
234	tae-miR9653b_L+3R-1	CCATGGCCAAGGTCTCTTGAGGC	2.1644e-09	541.165	607.741	525.83	405.089	high
235	tae-miR531_L-2_2ss3CT21AT	TTCGCCGGAGCAGCGTGCT	2.2294e-09	48.2886	46.7493	16.5616	7.57176	middle
236	mtr-miR398a-5p_1ss17CA	GGAGTGACACTGAGAAAACAAG	2.6533e-09	68.27	17.9805	87.9834	59.6276	middle
237	gra-MIR8645-p5_2ss12TG17AG_1	TGAACCAATTTGAACTGT	2.9544e-09	402.127	543.011	388.162	411.715	high
238	gra-MIR8645-p5_2ss12TG17AG_2	TGAACCAATTTGAACTGTG	2.9544e-09	402.127	543.011	388.162	411.715	high
239	gra-MIR8645-p5_2ss12TG17AG_4	TGAACCAATTTGAACTGTGAA	2.9544e-09	402.127	543.011	388.162	411.715	high
240	gra-MIR8645-p5_2ss12TG17AG_3	TGAACCAATTTGAACTGTGA	2.9544e-09	402.127	543.011	388.162	411.715	high
241	tae-miR9660-5p_L+1	CTTGCGAGCAACGGATGAATC	3.5416e-09	182.331	164.222	97.2992	97.4865	middle
242	sbi-miR1432	CTCAGGAGAGATGACACCGAC	3.999e-09	312.211	304.47	448.198	308.549	middle
243	ata-miR5062b-5p_L+2R-4	ATGCGGATTTTTCACCAAGATT	4.6224e-09	176.503	117.473	76.5973	103.165	middle
244	ata-miR166b-5p_L-2R+1	GAATGACGCCGGGTCCGAAAG	6.1024e-09	131.545	159.427	246.353	190.241	middle
245	PC-3p-12090_142	CGAGCTGTTTCTCTGCTAGCT	6.1764e-09	23.3117	69.5246	25.8775	29.3406	middle
246	gma-miR6300_L-1R+8	TCGTTGTAGTATAGTGGTAAGTATT	6.1823e-09	23.3117	15.5831	0	0	middle
247	PC-3p-1066_1314	TATGTGGTCTATAGTGGAATC	6.7311e-09	319.704	351.219	397.478	239.457	middle
248	osa-miR319a-3p.2-3p_L+1	CTTGGACTGAAGGGTGCTCCC	7.1693e-09	148.196	183.401	86.9483	115.469	middle
249	tae-MIR9668-p3_2ss18GA21AG	AGTATTTTCGGACGGAGAGAGTA	7.6282e-09	0	13.1857	0	0	middle
250	tae-MIR1128-p5_1ss3CG	ATGTAGAACTAAAATACATCTAGA	7.6282e-09	0	13.1857	0	0	middle
251	bdi-MIR5064-p5_2	TTGTCCATAGCATCAGCCAGC	7.9485e-09	226.457	233.747	124.212	179.829	middle
252	bdi-MIR5064-p5_1	ATTTGTCCATAGCATCAGCC	7.9485e-09	226.457	233.747	124.212	179.829	middle
253	tae-MIR1125-p5	AATTTAACCAACGAGACCAACTGC	9.6238e-09	831.729	652.093	595.182	755.283	high
254	tae-MIR1120a-p5_2ss8CT20AG	TCCGTCCTATAATATAAGAGC	1.1399e-08	0	19.1792	6.21059	0	middle
255	tae-MIR9653b-p3_1ss2GC	GCCCTTGAAGACTTTGGCCA	1.1514e-08	60.777	92.3	51.7549	26.5012	middle
256	bdi-miR166b-5p_R+1	GGAATGTTGTCTGGCTCGGGGT	1.1617e-08	15.8187	9.58961	43.4741	49.2165	middle
257	osa-miR1432-5p_L-1R+1	TCAGGAGAGATGACACCGACA	1.1969e-08	275.578	255.323	204.949	151.435	middle
258	bdi-miR159a-5p	AGCTCCCTTCGATCCAATC	1.3066e-08	264.755	302.073	183.212	203.491	middle
259	bdi-miR171c-5p	CGGTATTGGTGCGGTTCAATC	1.3099e-08	287.234	226.554	164.581	177.936	middle
260	ata-miR9674c-5p_L+1R-1_1ss9TG	TTGAATTTGTCCATAGCATCA	1.3995e-08	1149.77	881.045	935.211	870.753	high
261	gma-MIR6300-p3_3	ATAGTGGTAAGTATTCCCGCC	1.7472e-08	5.82793	17.9805	45.5443	17.9829	middle
262	gma-MIR6300-p3_9	TGTAGTATAGTGGTAAGT	1.7472e-08	5.82793	17.9805	45.5443	17.9829	middle
263	gma-MIR6300-p3_2	ATAGTGGTAAGTATTCCC	1.7472e-08	5.82793	17.9805	45.5443	17.9829	middle
264	gma-MIR6300-p3_1	AGTATAGTGGTAAGTATTCCCGCC	1.7472e-08	5.82793	17.9805	45.5443	17.9829	middle
265	gma-MIR6300-p3_7	TAGTGGTAAGTATTCCCGCC	1.7472e-08	5.82793	17.9805	45.5443	17.9829	middle
266	gma-MIR6300-p3_6	GTTGTAGTATAGTGGTAAGTATTCC	1.7472e-08	5.82793	17.9805	45.5443	17.9829	middle
267	gma-MIR6300-p3_4	CGTTGTAGTATAGTGGTAAGT	1.7472e-08	5.82793	17.9805	45.5443	17.9829	middle
268	gma-MIR6300-p3_8	TATAGTGGTAAGTATTCCCGCC	1.7472e-08	5.82793	17.9805	45.5443	17.9829	middle
269	gma-MIR6300-p3_5	CGTTGTAGTATAGTGGTAAGTATTC	1.7472e-08	5.82793	17.9805	45.5443	17.9829	middle
270	ptc-MIR6478-p3_1ss18GA	ACCTTAGCTCAGTTGGTAGA	2.0667e-08	13.321	0	0	0	middle
271	bdi-MIR7757-p5_1ss6AG_2	TTTATGAGCTCATTGAAGTAA	2.4286e-08	241.443	191.792	329.161	284.888	middle
272	bdi-MIR7757-p5_1ss6AG_1	TTTATGAGCTCATTGAAGTA	2.4286e-08	241.443	191.792	329.161	284.888	middle
273	bdi-MIR7757-p5_1ss6AG_3	TTTATGAGCTCATTGAAGTAAC	2.4286e-08	241.443	191.792	329.161	284.888	middle
274	tae-miR530	TGCAGTGGCATATGCAACTCT	2.4654e-08	47.456	43.1532	5.17549	22.7153	middle
275	bdi-MIR7757-p3_2ss8GA18AG	TCTCTCCAAGCTCAAATGGGCC	3.1038e-08	761.794	708.432	541.356	682.405	high
276	tae-MIR1127a-p5_1ss16AG	ACTCGTCCAAGAAATGAATGTATC	3.2495e-08	229.371	140.248	118.691	168.629	middle
277	PC-5p-3176_439	CATTACCTACCTCAGGAACCC	4.1145e-08	154.856	154.632	74.5271	107.898	middle
278	PC-5p-3523_401	AGCGCTACCGCCGCTGCCCGGACA	4.1917e-08	87.4189	69.5246	127.317	149.542	middle
279	tae-miR9776_L-1R+1_1ss18AG	TGGACGAGGATGTGCAGCTGC	4.4776e-08	6798.7	6309.96	5996.32	6421.8	high
280	sly-MIR390a-p3_2ss7CT17GA	CATGCTTGCTTTTGGTACT	4.633e-08	0	11.987	0	0	middle
281	PC-3p-436348_5	GAAGCTCTTTGCCGTCTGTAGTAA	4.633e-08	0	11.987	0	0	middle
282	bdi-MIR7757-p3_1ss5AG	TTATGAGCTCATTGAAGTAAC	4.8711e-08	670.212	638.907	814.622	816.804	high
283	tae-MIR9783-p3_2ss5AG18AC	AATAGGCACCGGTGCTTCAGA	4.9679e-08	303.052	275.701	181.142	213.429	middle
284	PC-3p-15211_118	GTCCGGATAGCTGTGGTAGTGTTA	6.1075e-08	42.4606	34.7623	91.0887	78.5571	middle
285	osa-MIR169h-p5_2	TGGGCAGTCTCCTTGGCTAGC	6.7956e-08	39.9629	20.3779	9.31589	5.67882	middle
286	osa-MIR169h-p5_1	TGGGCAGTCTCCTTGGCTAG	6.7956e-08	39.9629	20.3779	9.31589	5.67882	middle
287	ath-MIR407-p5_2ss8GC17CT	TTGCTCTCTTATCTTTTT	7.5426e-08	6.66049	17.9805	0	0	middle
288	PC-3p-22264_86	TGTCTCTCCTGTAGAAATAGGCAC	9.2993e-08	17.4838	0	27.9477	35.9659	middle
289	bdi-miR164a-5p_R+1	TGGAGAAGCAGGGCACGTGCAA	1.0275e-07	13.321	25.1727	53.8251	53.9488	middle
290	osa-miR396e-5p_R+2	TCCACAGGCTTTCTTGAACTGTC	1.0552e-07	3695.74	3258.07	3425.14	3105.37	high
291	osa-miR169n	TAGCCAAGAATGACTTGCCTA	1.4672e-07	18.3164	0	0	6.62529	middle
292	tae-MIR5175-p3_1ss2TC	ACGACGAGTAATTTGGAACGG	1.6339e-07	1041.67	946.374	1155	1195.87	high
293	bdi-MIR1122-p3_1ss23TC	ATACATCCGTATTTGGACAAATCT	1.6363e-07	0	0	0	11.3576	middle
294	PC-5p-1549_875	ACTTAGTCTTGGCACTATAAATTT	1.8891e-07	277.243	227.753	159.405	187.401	middle
295	PC-5p-67978_33	AACTTGGTAGCAAAGCTGACA	1.8922e-07	0	0	18.6318	14.1971	middle
296	PC-3p-185903_11	TGCCGAGAGCTGCTCAGATGT	1.939e-07	0	0	11.3861	0	middle
297	ata-miR169a-5p	TAGCCAAGGATGATTTGCCTGTG	2.0803e-07	177.058	123.067	90.9161	98.4329	middle
298	tae-MIR9668-p3_1ss5GC	ACAACTATTTTCGGACGGAGG	2.1709e-07	11.6559	0	0	0	middle
299	vvi-MIR169a-p5	AGAGTGGAATGCAGCCAAGGA	2.1709e-07	11.6559	0	0	0	middle
300	osa-miR5073_L-1R+2_1ss19TA	TTTGGTGAATCGGAAACAATTTTA	2.1709e-07	11.6559	0	0	0	middle
301	sbi-miR167c_R+2	TGAAGCTGCCAGCATGATCTGAG	2.2335e-07	0	0	8.28079	17.9829	middle
302	ata-miR9674c-3p	GGTGCTATGGATAAATTCAAC	2.5443e-07	1812.49	1898.74	2120.92	1998.95	high
303	PC-5p-11401_148	AGTTCTAACTAGTAATGGCGCACC	2.7629e-07	63.2747	28.7688	15.5265	31.2335	middle
304	tae-miR1120a_L-4R+1_1ss10TC	TCTTACATTATGAGACGGAGG	3.0055e-07	53.4227	17.3812	13.4563	26.0279	middle
305	bdi-MIR5066-p3_2ss1TA22CT	ACTTTTGGTTGCGTTGGCTAGTGC	3.4542e-07	0	5.9935	22.7722	23.6618	middle
306	bdi-miR169k-3p	GGGCAAGTCAGCCTGGCTACC	3.5762e-07	25.8094	11.987	0	5.67882	middle
307	nta-MIR172f-p3_2ss14CG18TA	TTGGAACGATACAGAGAA	4.4368e-07	34.9676	57.5376	18.6318	18.9294	middle
308	bdi-miR167c-5p_R+1	TGAAGCTGCCAGCATGATCTGAC	4.4469e-07	9.99074	11.987	43.4741	32.18	middle
309	bdi-MIR5066-p3_2ss13GA18GA	ATCGGTCTTTTGATTGCATTGGCT	4.4643e-07	8.32561	0	20.702	27.4476	middle
310	tae-MIR1135-p5_1ss16TA	ATTACTTGTCTCGGAAATGGA	4.4724e-07	2644.22	2367.43	2687.29	2799.34	high
311	tae-MIR1128-p3_1ss23CT_2	CTAAAATACATCTAGATACATCTC	6.5824e-07	0	0	0	10.4112	middle
312	tae-MIR1128-p3_1ss23CT_1	ACTAAAATACATCTAGATACATTC	6.5824e-07	0	0	0	10.4112	middle
313	tae-MIR1139-p5_1ss2CA	GATTCATTTATTAGGTTATAGACT	6.5824e-07	0	0	0	10.4112	middle
314	tae-MIR1139-p5_2ss12AG22AC	TTTATTAGGTTGTAGACTCATCTT	6.5824e-07	0	0	0	10.4112	middle
315	tae-MIR1128-p3_2ss14CG21CT	ATTTTGATGACAAGTATTTCT	6.7061e-07	8.32561	16.7818	0	0	middle
316	PC-3p-3376_416	TTCAAGCGTTAGAATTTTATC	6.7869e-07	320.536	339.232	224.616	255.547	middle
317	tae-MIR1120a-p3_1ss4TC	TTACATTATGAGACGGAGGGA	7.0129e-07	10.8233	0	0	0	middle
318	PC-3p-8165_195	GTTACTAGTCTATGTTACTACCTT	7.4719e-07	29.9722	29.9675	75.5622	57.7347	middle
319	tae-MIR9652-p3_2ss7AC19AC	TTAATGCGAACATGTGACC	7.7333e-07	367.16	423.141	290.863	321.8	middle
320	tae-MIR1130a-p3_2ss22TG24GA	GTCTTACATTATGGGACGGAGGGA	8.1857e-07	4.16281	8.3909	28.9828	7.57176	middle
321	tae-MIR1128-p3_1ss24CT	AACTAAAATACATCTAGATACATT	8.2368e-07	23.3117	0	9.31589	4.73235	middle
322	tae-MIR9668-p3_2ss1AG20CT	GATGACAAGTATTTTCGGATGGAG	8.7117e-07	0	0	10.351	0	middle
323	tae-MIR1128-p5_1ss2GA_1	AAGGGATGTATCTAGAACTAAAAT	8.7117e-07	0	0	10.351	0	middle
324	tae-MIR1128-p3_1ss4CT	CAATTATTTCCGGACGGAGGGAGT	8.7117e-07	0	0	10.351	0	middle
325	tae-MIR1128-p5_1ss2GA_2	GAGATGTATCTAGAACTAAAATAC	8.7117e-07	0	0	10.351	0	middle
326	PC-5p-342997_5	AGCTCTGCCGCAGCTGCCCGGACA	8.7117e-07	0	0	10.351	0	middle
327	PC-5p-77744_29	TTGTCCATAGCATCAGTAATC	9.2568e-07	12.4884	16.7818	0	0	middle
328	PC-5p-15951_113	TTGGTCCCGGTTGGTGGCACCAAC	9.7259e-07	19.9815	7.1922	42.439	39.7518	middle
329	tae-MIR1131-p5_1ss12TG	CGGTTCGTGGCGAACCTTTAGCAC	1.025e-06	171.924	267.31	268.608	229.046	middle
330	PC-3p-8852_183	AGATACTTTGTGATTTGTGAATGC	1.0475e-06	41.6281	27.5701	78.6675	68.1459	middle
331	bdi-miR164a-5p_R+2	TGGAGAAGCAGGGCACGTGCACA	1.162e-06	13.321	22.7753	48.6496	49.2165	middle
332	osa-miR5083_L+3R+1	TACAGACTACAATTATCTGATCAA	1.2515e-06	0	0	13.4563	16.09	middle
333	PC-3p-6369_240	TCTCCTGTAGAAATAGGCACC	1.4073e-06	77.4282	77.9155	26.9126	53.0023	middle
334	PC-5p-8863_183	TCTGTAAATTTATATAAGAGC	1.5887e-06	55.7816	64.7298	16.5616	43.5376	middle
335	PC-5p-9174_177	AACATCCGAGGAGCTCTCACT	1.6266e-06	37.4653	22.7753	49.6847	72.8782	middle
336	sbi-MIR437d-p3_2ss13AG21TC	CATTTTCCTATAGACTTGGTC	1.6703e-06	54.1165	57.5376	66.2463	110.737	middle
337	tae-MIR9653b-p5_2ss18GT19GT	TGGCCAAGGTCTCTTGATT	1.673e-06	23.3117	13.1857	0	4.73235	middle
338	osa-miR1425-5p	TAGGATTCAATCCTTGCTGCT	1.6842e-06	0	9.58961	0	0	low
339	tae-miR9777_L+2	GCAGCAAACATATCTGAGCACA	1.7208e-06	161.517	198.984	122.142	208.224	middle
340	bdi-miR167c-3p_L-1_4ss5AG13-A22TC23CT	ATCGTGCTGTGACAGTTTCACT	1.7424e-06	111.563	100.691	57.9655	55.8418	middle
341	bdi-miR395e-5p	GTTCTCCTCAAATCACTTCAGT	1.9314e-06	16.6512	10.7883	0	0	middle
342	mes-miR827_R+2_1ss15AG	TTAGATGACCATCAGCAAACACA	2.044e-06	17.4838	28.7688	46.5794	60.5741	middle
343	bdi-miR171a_R+2	TGATTGAGCCGCGCCAATATCCA	2.0482e-06	50.7862	42.5539	84.3605	95.5935	middle
344	tae-MIR1130b-p3_1ss11GA	TATATTATGGAACGGAGGGAG	2.1519e-06	25.8094	15.5831	0	7.57176	middle
345	PC-5p-24390_80	GAGATTCCACTATGAACTACATAC	2.2559e-06	35.8001	17.9805	6.21059	39.7518	middle
346	tae-MIR1120a-p5_1ss14CT	TACTCCCTCCGTCTCATAATAT	2.2595e-06	9.99074	0	0	0	low
347	tae-MIR1130b-p5_1ss12GA	TTATATTATGGAACGGAGGGA	2.2595e-06	9.99074	0	0	0	low
348	PC-3p-17496_105	GGGAAAAGAAGGAGTAACGACT	2.3874e-06	36.6327	25.1727	45.5443	73.8247	middle
349	osa-miR5072_L-3	TTCCCCAGCGGAGTCGCCA	2.4872e-06	0	11.987	15.5265	0	middle
350	PC-5p-9169_178	CTATTTCGATGGTGTCATGTAGGT	2.6295e-06	93.2469	87.5051	160.44	114.523	middle
351	tae-MIR9653b-p5_2ss9GT18GT	TGGCCAAGTTCTCTTGAT	2.6382e-06	0	0	0	9.46471	low
352	PC-5p-189577_10	GAAATTCCAATATAGACTATGTAC	2.6382e-06	0	0	0	9.46471	low
353	zma-miR399e-5p_2ss6TC13CA	GGGCTCCTCTTTATTGGCAGG	2.6702e-06	27.4745	0	27.9477	31.2335	middle
354	PC-3p-3188_438	TCGAGATCCAACGGCTGAGGT	2.7491e-06	128.214	134.254	64.1761	104.112	middle
355	PC-3p-599_2461	TTGGATCATCTATTTGAGAAC	3.1091e-06	611.933	565.787	640.726	746.765	high
356	sbi-MIR437l-p3_2ss16AT22CT	TCAAACTTTGTTAACTTTGACT	3.151e-06	26.642	11.987	0	10.4112	middle
357	osa-miR159f_R-1	CTTGGATTGAAGGGAGCTCT	3.1627e-06	176.503	164.222	253.599	164.686	middle
358	bdi-MIR169c-p5_1ss16GC	CTAAGAGGCAGAGAACGGGATG	3.224e-06	174.838	157.03	93.1589	121.148	middle
359	tae-MIR9654a-p5_1ss14TC	AGGGTAGACTGCACGGAGCTATGT	3.2265e-06	6.66049	2.99675	24.8424	25.5547	middle
360	PC-3p-105549_21	TGACTGAGAAACTTAGGTCCA	3.2613e-06	0	0	15.5265	11.3576	middle
361	bdi-miR5169a_2ss19AG20CA	TTTGACCAAGTTTGTAGAGAA	3.2661e-06	440.425	433.93	579.655	474.182	high
362	bdi-miR167a_R+1_1ss21AT	TGAAGCTGCCAGCATGATCTTT	3.3957e-06	14.9861	13.1857	0	0	middle
363	PC-3p-201641_9	TAAGCTCTGTTACCAAGTTGT	3.8968e-06	0	0	9.31589	0	low
364	PC-3p-204953_9	GTTCGGGCAGTTGCGGTAGTGCTG	3.8968e-06	0	0	9.31589	0	low
365	PC-5p-202485_9	AACATCCGTGGAGCTCTCACT	3.8968e-06	0	0	9.31589	0	low
366	bdi-MIR1139-p5_1ss8CG	TAACATAGACTAGTAACATGCATA	3.9779e-06	0	0	14.4914	5.67882	middle
367	PC-3p-12791_136	TCTCCTGTAGAAATAGGCATC	4.5309e-06	56.6142	27.5701	14.4914	29.3406	middle
368	mes-miR394a_R+2	TTGGCATTCTGTCCACCTCCCA	4.5394e-06	24.1443	46.7493	51.7549	74.7712	middle
369	tae-MIR1128-p3_1ss11CT	AACTAAAATATATCTAGATACATC	4.768e-06	9.99074	0	15.5265	0	middle
370	tae-MIR1128-p5_1ss8CT	CTCCGTCTGAAAATACTTGTC	5.1163e-06	0	5.9935	0	14.1971	middle
371	osa-MIR812q-p5_1ss20TG	ACTTATTTTGGGACGGAGGGAGT	5.1539e-06	8.32561	23.974	0	16.09	middle
372	osa-miR396d_R-2_1ss19CT	TCCACAGGCTTTCTTGAAT	5.4187e-06	122.387	111.479	70.3867	63.4135	middle
373	bdi-miR169c-5p_R+2	CAGCCAAGGATGACTTGCCGGCA	7.1057e-06	6.66049	0	18.6318	21.7688	middle
374	zma-miR171b-3p_R+2	TTGAGCCGTGCCAATATCACTT	7.2575e-06	9.15818	0	0	0	low
375	tae-MIR1120a-p3_1ss15GA_1	TATATTATGAGACGAAGGGAGT	7.2575e-06	9.15818	0	0	0	low
376	tae-MIR1120a-p3_1ss15GA_2	TTATATTATGAGACAGAGGGA	7.2575e-06	9.15818	0	0	0	low
377	bdi-MIR5175b-p5_2ss14TA21AT	TCTGTTCCTAAATACTTGTCT	7.2575e-06	9.15818	0	0	0	low
378	tae-MIR5049-p3_2ss11CT18AG	TAATATGGATTGGAGGGGGTA	7.6947e-06	30.8048	25.1727	68.3165	50.1629	middle
379	cas-MIR5139-p3_2ss9AG18GC	AAACTCTGGTGGAGGCTC	8.4873e-06	4.99537	13.1857	0	0	middle
380	gma-miR6300_L-1R+1	TCGTTGTAGTATAGTGGT	8.4873e-06	4.99537	13.1857	0	0	middle
381	gma-MIR5368-p5_2ss2AT19CA_2	GTGAGATACCACTCTGGAAGAGC	8.7459e-06	12.4884	0	8.28079	23.6618	middle
382	gma-MIR5368-p5_2ss2AT19CA_1	GTGAGATACCACTCTGGAAGA	8.7459e-06	12.4884	0	8.28079	23.6618	middle
383	bdi-miR319b-5p	AGAGCTCTCTTCAGTCCACTC	8.7686e-06	4.99537	19.1792	7.24569	0	middle
384	tae-MIR1131-p3	GCAGGATGTTGTCAGTCTGGGCCC	9.4485e-06	267.252	360.809	343.653	376.695	middle
385	lus-miR171h_L-1R+2	TGAGCCGAACCAATATCACTTT	9.6168e-06	16.6512	15.5831	0	2.36618	middle
386	osa-miR393b-3p_R+2_1ss15TC	TCAGTGCAATCCCTCTGGAATTT	1.0056e-05	0	8.3909	0	0	low
387	tae-MIR1139-p5_1ss23AC	ATTTATTAGGTTATAGACTCATCT	1.0333e-05	14.9861	22.7753	0	7.57176	middle
388	tae-MIR1139-p3_2ss21AT22TG	TTATTAGGTTATAGACTCATTGT	1.0528e-05	0	0	0	8.51823	low
389	tae-miR9779_L+2	AGCTTATGCAACGTCTGAGGAT	1.0528e-05	0	0	0	8.51823	low
390	osa-miR172a_R+3	AGAATCTTGATGATGCTGCATCCA	1.2672e-05	0	0	13.4563	5.67882	middle
391	tae-MIR1128-p3_2ss11CA18CT	TTGATGACAAATATTTCTGGA	1.2781e-05	8.32561	11.987	32.088	8.51823	middle
392	osa-MIR169m-p3_2ss22TA24AC	TATATATATATGTGTGTGTGAACC	1.3124e-05	14.1535	0	0	6.62529	middle
393	ata-MIR9863a-p5_1ss7TC	AACAAGCCTTTAGATGAGAA	1.3868e-05	53.2839	65.9285	32.088	24.6082	middle
394	tae-MIR1128-p5_1ss5CT_2	CGTCTGAAAATACTTGTCATCAAA	1.392e-05	19.1489	21.5766	7.24569	39.7518	middle
395	tae-MIR1128-p5_1ss5CT_1	CGTCTGAAAATACTTGTCATC	1.392e-05	19.1489	21.5766	7.24569	39.7518	middle
396	tae-MIR9658-p5	CCGATTCTCCCAGAATTTTGA	1.4975e-05	124.884	77.9155	85.9132	141.971	middle
397	bdi-miR7731-5p_R-5_1ss8TC	TTCCAAACTCCTGAGCAAA	1.641e-05	14.1535	0	0	7.57176	middle
398	tae-MIR1139-p5_2ss8AG19CG	TACCTTCGTAGTGGGTAGGAACAT	1.7336e-05	0	0	8.28079	0	low
399	PC-5p-2611_526	CGTTTCTCCTTCTTTTCCTTGT	1.7782e-05	104.07	99.4922	151.124	162.793	middle
400	gma-MIR4995-p5_1ss9GT	ACTCATAGTCAGTGGCTT	1.8079e-05	4.16281	0	0	12.3041	middle
401	tae-MIR531-p5	CGCCGGAGCAGCGTGCAAC	1.8147e-05	6.66049	13.1857	0	0	middle
402	gma-MIR5368-p5_2ss9GT19TC	CTGGGATTTGCTTTGGGCCT	1.8147e-05	6.66049	13.1857	0	0	middle
403	bdi-MIR7757-p3_2ss6AG18GT	TTTATGAGCTCATTGAATT	2.0667e-05	122.387	115.075	64.1761	78.5571	middle
404	gra-MIR8723b-p5_2ss13TC17CT	TTTTCTTTATTCCCTTTT	2.0754e-05	4.16281	11.987	0	0	middle
405	tae-MIR5048-p5_2ss18AT19GA_1	TTAGACCTAGACATGCATA	2.1372e-05	13.321	10.7883	0	0	middle
406	tae-MIR5048-p5_2ss18AT19GA_2	TTAGACCTAGACATGCATAT	2.1372e-05	13.321	10.7883	0	0	middle
407	PC-3p-7870_201	ATTAAGCATCATCTTCACTTC	2.1658e-05	142.368	82.7103	122.142	77.6106	middle
408	tae-MIR9783-p5_2ss13GC23GA	TGCTTATTTGTACAGGGTAGACACT	2.2016e-05	7.49305	13.1857	0	0	middle
409	bdi-MIR5067-p3_2ss19TA20AC	AGCGACAACTAATATGGAACGGAG	2.3227e-05	8.32561	0	0	0	low
410	vvi-miR399a_R+1	TGCCAAAGGAGAATTGCCCTGT	2.3227e-05	8.32561	0	0	0	low
411	sbi-MIR5566-p3	AGAACAGCGGGGAGGTGCTGC	2.3227e-05	8.32561	0	0	0	low
412	osa-MIR437-p3_1ss1AT	TTTTTTCTATAAACTTGGTC	2.3227e-05	8.32561	0	0	0	low
413	far-MIR1122-p3_1ss11GT	TATTTTAGTTTTAGATACATC	2.3227e-05	8.32561	0	0	0	low
414	tae-MIR1130a-p3_1ss1CA	AAAAAACGTCTTACATTATGGGA	2.3227e-05	8.32561	0	0	0	low
415	osa-miR1439_L+2_2ss12GA23TC	TATTTTGGAACAGAGTGAGTATC	2.3227e-05	8.32561	0	0	0	low
416	bdi-miR5067_2ss2CG19GA	TGAGCGACAACTAATATGAAT	2.3227e-05	8.32561	0	0	0	low
417	gma-MIR5368-p3_2ss4AT21CA	CAGTGAGATACCACTCTGGAAGAG	2.3227e-05	8.32561	0	0	0	low
418	tae-MIR1128-p5_1ss19TC	ATGTATCTAGAACTAAAACACATC	2.426e-05	0	11.987	0	11.3576	middle
419	hbr-MIR6171-p5_2ss13GA21GC	TGGATTGCTGAAAGCTTTGTC	2.5062e-05	0	0	12.4212	4.73235	middle
420	PC-5p-103375_22	GCATCTGATAAGCTCTCGGCA	2.7659e-05	13.321	0	6.21059	0	middle
421	tae-MIR1120a-p5_2ss18AG24AC	TCCCTCCGTCCCATAATGTAAGAC	2.84e-05	4.16281	0	16.5616	4.73235	middle
422	zma-miR164h-5p_R-1_1ss19GT	TGGAGAAGCAGGGCACGTTT	3.0717e-05	17.9001	7.79155	3.62284	0	middle
423	gma-MIR4995-p3	TCATAGGCAGTGGCTTGG	3.149e-05	4.99537	0	12.4212	0	middle
424	PC-5p-14884_120	AACACAGACGGCAAAACTCTTTGC	3.219e-05	49.9537	13.1857	24.8424	40.6982	middle
425	bdi-MIR5180a-p5_1ss16TG	TCCAAAATAAGTGTCGCAGTT	3.4202e-05	12.4884	0	0	4.73235	middle
426	ath-MIR8175-p5_2ss16TC20AC	TAGTGGTAAGTATTCCCGCCTGT	3.4682e-05	4.99537	11.987	0	0	middle
427	gra-MIR8678-p5_2ss11GA17CG	AACCAATTTGAACTGTGA	3.5126e-05	159.019	186.997	245.318	174.151	middle
428	PC-3p-77048_29	AGACATCGGTGCTTTAGAAAAACC	3.5576e-05	24.1443	22.7753	0	16.09	middle
429	PC-5p-96617_23	GAGACCCATCCTGATGAATGACAC	3.7883e-05	0	0	10.351	12.3041	middle
430	bdi-MIR5164-p5_2ss7GT17CT	TAACTATTACTCCCTCTGTCCC	3.9315e-05	19.9815	7.1922	7.24569	0	middle
431	tae-MIR1120b-p5	TCTGTCCCAAAATATAAGAAC	4.0003e-05	105.319	135.453	112.826	68.6191	middle
432	tae-MIR9666c-p3	CGGTTGGCTGTATGATGGCGA	4.1784e-05	0	0	0	7.57176	low
433	gma-MIR399a-p5_1ss7TC	AGGGCTCCTCTTTATTGGCA	4.1784e-05	0	0	0	7.57176	low
434	gma-miR6300_R+1_2	GTCGTTGTAGTATAGTGGT	4.3256e-05	64.9398	56.3389	78.6675	28.3941	middle
435	gma-miR6300_R+1_1	GTCGTTGTAGTATAGTGGC	4.3256e-05	64.9398	56.3389	78.6675	28.3941	middle
436	bra-MIR5721-p3_1ss6AT	AGTGGTGATGAAAATGCTC	4.3463e-05	0	0	11.3861	11.3576	middle
437	tae-MIR1139-p5_1ss16CT	CTTCATAGTGGGTAGTAACATA	4.5849e-05	0	11.987	0	9.46471	middle
438	ppe-MIR169a-p3_1ss19AC	CAAGTTGTCTTTGGCTACC	4.7557e-05	24.9768	19.1792	0	15.1435	middle
439	PC-3p-20458_92	TATGGAAACTTTCTTTGCCTTGCC	4.7936e-05	81.591	62.3324	33.1231	45.4306	middle
440	tae-MIR9668-p3_1ss4TC	CTCCGTCCGGAAATACTTGTC	4.9684e-05	438.76	463.897	570.339	461.878	high
441	hvu-MIR444b-p5	AAGTTGTGCAGTTGCTGTCTC	5.2974e-05	19.1489	55.1402	43.4741	28.3941	middle
442	PC-5p-33593_61	TCTGTGAATAATTATAAGAGC	5.3424e-05	24.9768	17.9805	0	15.1435	middle
443	tae-MIR1128-p5_1ss7GA	TATCTAAAACTAAAATACATC	5.4426e-05	0	11.987	0	8.51823	middle
444	tae-MIR9668-p3_2ss21AG24CT	AGTATTTTCGGACGGAGGGAGTAT	5.5007e-05	7.49305	0	20.702	11.3576	middle
445	bdi-MIR5066-p5_2ss14GA23CA	GTCTTTTGGTTGCATTGGCTAGAG	5.5179e-05	0	0	12.4212	7.57176	middle
446	PC-3p-3933_364	AATAGGCACCGATGCTTCAGA	5.6597e-05	103.238	103.088	51.7549	103.165	middle
447	ata-MIR6201-p3_2ss14GA17CT	TACGAGTGTCTCAAGGTCAAA	5.9511e-05	0	7.1922	0	0	low
448	ata-miR169b-3p_R-2	TGGGCAAGTCATCCTGGCTAC	5.9511e-05	0	7.1922	0	0	low
449	PC-3p-269182_6	TCCGGACAGCTATGGTAGTGTTAC	5.9511e-05	0	7.1922	0	0	low
450	tae-MIR9781-p3_1ss5TC	TTTCCACACGGATGTAGTTTC	6.0569e-05	18.3164	14.3844	40.3688	13.2506	middle
451	far-MIR1122-p3_2ss19TG21TG	AGTTGAGACACTTATTTTGGGACG	6.3196e-05	4.16281	0	11.3861	0	middle
452	hvu-miR5049f	AATTAATATGGATCGGAGGGA	6.3196e-05	4.16281	0	11.3861	0	middle
453	gma-miR6300_R+3	GTCGTTGTAGTATAGTGGTAA	6.3196e-05	4.16281	0	11.3861	0	middle
454	tae-miR1130b-3p_R+3_1ss6TC	TCTTACATTATGGGACGGAGGGAG	6.3375e-05	4.99537	7.1922	17.5967	0	middle
455	PC-3p-5682_264	TTCTGTAGAAATAGGCACCGGTGC	6.4594e-05	76.5957	82.7103	34.1582	66.2529	middle
456	gma-miR6300	GTCGTTGTAGTATAGTGG	6.5732e-05	48.2886	53.9415	50.7198	16.09	middle
457	tae-MIR9668-p3_2ss14TC17GA	ATGACAAGTATTTCCGAACGG	6.6324e-05	0	0	11.3861	10.4112	middle
458	PC-5p-2361_575	AGATAAGGTAGTAATAATGTCATA	6.7546e-05	164.015	175.01	119.036	110.737	middle
459	ptc-miR6478_R-1_1ss6CT	CCGACTTTAGCTCAGTTGGT	6.8905e-05	846.715	879.846	879.834	718.371	high
460	PC-3p-41905_51	CCTGAGGGTAGGAAAATC	7.1655e-05	40.7955	40.7558	16.5616	15.1435	middle
461	osa-miR5072_L-4	TCCCCAGCGGAGTCGCCA	7.1855e-05	73.2654	64.7298	122.142	87.0753	middle
462	PC-5p-58748_38	TCTTAAGAACAGCAGGGCATT	7.3743e-05	14.9861	7.1922	35.1933	26.5012	middle
463	PC-3p-834_1758	ATTGAACTAAGGAGGGGTGGA	7.4286e-05	442.923	424.34	489.602	552.739	high
464	PC-5p-13508_130	CTCTGTTCCAAAGTAGATGAC	7.6452e-05	59.9444	31.1662	40.3688	74.7712	middle
465	tae-miR9666a-3p	CGGTAGGGCTGTATGATGGCGA	7.6601e-05	0	0	7.24569	0	low
466	ata-MIR9783-p5_2ss22CT23CT	CTATTTCTATAGGAGAGACGCTT	7.6601e-05	0	0	7.24569	0	low
467	PC-3p-246317_7	TGAGAGCTCCTTGGATGTTAT	7.6601e-05	0	0	7.24569	0	low
468	ptc-miR6478_R-2	CCGACCTTAGCTCAGTTGG	7.6866e-05	223.959	237.343	291.898	193.08	middle
469	PC-5p-28426_71	ATTGGTCCCGGTTGGTGGCATGAA	7.7347e-05	19.1489	5.9935	36.2284	24.6082	middle
470	tae-MIR9668-p3_2ss20GA23AG	CAAGTATTTTCGGACGGAGAGAGT	8.2369e-05	18.3164	0	7.24569	5.67882	middle
471	osa-MIR1862a-p3	TTATTTTGGGACGGAGGGAGT	8.2848e-05	11.6559	0	10.351	0	middle
472	osa-miR530-5p_R+1	TGCATTTGCACCTGCACCTAC	8.3013e-05	69.1026	127.062	96.2641	86.1288	middle
473	tae-MIR1128-p5_2ss3CG17CT	ATGTAGAACTAAAATATATCTAGA	8.4696e-05	6.66049	0	17.5967	5.67882	middle
474	PC-3p-32870_63	TTAGACAAATTTAAGACAAGAATT	8.5135e-05	22.4792	21.5766	0	17.0365	middle
475	PC-5p-5289_281	AGTTGAAGATGAGATATTGAA	8.8039e-05	93.2469	83.909	145.949	98.4329	middle
476	ata-miR9772a-3p	AGGGGGCAATCTCACCTCAAC	8.9931e-05	555.318	563.389	635.55	479.861	high
477	PC-3p-16044_113	ATAGTTCGAGGACCTATGTGACAC	9.4385e-05	9.15818	37.1597	40.3688	30.2871	middle
478	bdi-MIR5066-p3_2ss9GA18CA_2	TTGGTTGCATTGGCTAGAGCATG	9.8576e-05	4.99537	0	11.3861	0	middle
479	bdi-MIR5066-p3_2ss9GA18CA_1	TTGGTTGCATTGGCTAGAGCA	9.8576e-05	4.99537	0	11.3861	0	middle
480	ata-MIR9863a-p3_2ss2CT19AT	TTTGAAGACTAGTTTATTT	0.00010061	29.9722	41.9545	14.4914	15.1435	middle
481	ata-miR172b-5p	GCAGCACCACCAAGATTCACA	0.00010184	139.87	134.254	157.335	206.331	middle
482	tae-MIR9668-p3_2ss15GA21AG	AGTATTTTCGGACGAAGGGAGTA	0.00010894	0	10.7883	0	4.73235	middle
483	tae-MIR531-p5_1ss10CA	TCGCCGGAGAAGCGTGCAAC	0.00010894	0	10.7883	0	4.73235	middle
484	tae-miR9666b-3p	CGGTTGGGCTGTATGATGGCGA	0.00011069	16.6512	19.1792	43.4741	17.0365	middle
485	tae-MIR9668-p3_2ss15GA22AG_1	AAGTATTTTCGGACAGAGGGAGT	0.00011258	0	0	11.3861	5.67882	middle
486	tae-MIR9668-p3_2ss15GA22AG_2	AAGTATTTTCGGACAGAGGGAGTA	0.00011258	0	0	11.3861	5.67882	middle
487	tae-MIR9672b-p5	TGAAGGCGATGCTTAATGACA	0.00011371	2622.15	2740.83	2598.1	2466.03	high
488	tae-MIR9655-p5	TCGGCTACTTCCTTTCCCTTGC	0.00012276	113.228	179.805	128.352	141.971	middle
489	gma-miR5368_L+3	AAGGGACAGTCTCAGGTAGACA	0.00012505	0	7.1922	11.3861	0	middle
490	bdi-MIR5066-p5_2ss10GA19CA_2	TTTGGTTGCATTGGCTAGAGCATG	0.00012728	19.9815	17.9805	44.5092	17.0365	middle
491	bdi-MIR5066-p5_2ss10GA19CA_1	TTTGGTTGCATTGGCTAGAGC	0.00012728	19.9815	17.9805	44.5092	17.0365	middle
492	tae-MIR1139-p3_2ss3CT19CT	TATCTTCATAGTGGGTAGTAACAT	0.00013211	0	0	11.3861	6.62529	middle
493	tae-MIR1128-p5_2ss1GA23CT	AGATGTATCTAGAACTAAAATATA	0.00013308	0	0	11.3861	7.57176	middle
494	tae-MIR1128-p5_1ss21CT_3	TATCTAGAACTAAAATACATTT	0.00013359	4.16281	0	7.24569	16.09	middle
495	tae-MIR1128-p5_1ss21CT_2	TATCTAGAACTAAAATACATT	0.00013359	4.16281	0	7.24569	16.09	middle
496	tae-MIR1128-p5_1ss21CT_1	ATGTATCTAGAACTAAAATATATC	0.00013359	4.16281	0	7.24569	16.09	middle
497	tae-MIR1120c-p3	TTCTTATATTTTGGGACAGAG	0.00013752	121.415	92.1002	156.645	153.17	middle
498	bdi-MIR5180a-p3_1ss14TA	TGCGACACTTATTATGGATC	0.00014154	11.6559	0	0	6.62529	middle
499	PC-3p-76892_29	TCGAATGCAATTGAGAATAACC	0.0001418	8.32561	0	13.4563	19.8759	middle
500	tae-MIR9783-p5_1ss2TC	ACCGGTGCTTATTTGTAGAGGGTA	0.00014471	4.16281	0	16.5616	11.3576	middle
501	tae-MIR1128-p5_1ss11AG_2	CCTCCGTCCGGAAATACTTGTCAT	0.00014824	21.6466	11.987	35.1933	9.46471	middle
502	tae-MIR1128-p5_1ss11AG_1	ATGTATCTAGGACTAAAATACATC	0.00014824	21.6466	11.987	35.1933	9.46471	middle
503	tae-MIR9668-p3_1ss15GA	GACAAGTATTTTCGAACGGAGGGA	0.00015386	6.66049	0	11.3861	0	middle
504	tae-MIR9653b-p5_2ss19GT20AT	CCATGGCCAAGGTCTCTTTT	0.00015739	14.9861	0	20.702	20.8224	middle
505	tae-miR531_L-2_1ss13CG	CTCGCCGGAGGAGCGTGCA	0.000159	12.4884	27.5701	6.21059	9.46471	middle
506	bdi-miR169e-5p_R+1_1ss15TC	TAGCCAAGGATGACCTGCCTGA	0.00015983	6.93801	0	0	0	low
507	aly-miR169h-5p_R+1_1ss15TC	TAGCCAAGGATGACCTGCCTGA	0.00015983	6.93801	0	0	0	low
508	cas-miR169c_R+1_1ss15TC	TAGCCAAGGATGACCTGCCTGA	0.00015983	6.93801	0	0	0	low
509	gma-MIR5368-p5_1ss17CA	GAGATACCACTCTGGAAGAGC	0.00016473	0	0	0	6.62529	low
510	bdi-miR166j_R+2	TCGGACCAGGCTTCATTCCTTAT	0.00016473	0	0	0	6.62529	low
511	PC-5p-244827_7	TCCAGAGGTATTGCACTGATC	0.00016473	0	0	0	6.62529	low
512	PC-3p-241085_7	TACATTCATTTCTTGGACGAGTAA	0.00016473	0	0	0	6.62529	low
513	PC-3p-59809_38	GGATAGCGGACGTAAAGCT	0.00016602	29.9722	20.3779	6.21059	34.0729	middle
514	osa-MIR818d-p3_2ss10GA20CG	TTATGGGACAGAGGGAGTAGTAGT	0.00016756	0	10.7883	6.21059	0	middle
515	csi-miR399f-5p_2ss20GC21AC	GGGCAATTCTCCTTTGGCACC	0.00016783	4.16281	0	0	10.4112	middle
516	PC-5p-6050_251	CATTAGTCCCGGTTGGTGGCACCA	0.00016955	74.9305	83.909	46.5794	43.5376	middle
517	bdi-MIR5169a-p5_2ss17GA20GC	AAGTTTGACCAAGTTTATACA	0.00017186	5.82793	10.7883	0	0	middle
518	tae-miR398_L-1R+1	GTGTTCTCAGGTCGCCCCCGC	0.00017474	85.7538	62.3324	36.2284	53.9488	middle
519	gma-miR5368_L+2R+2	AGGGACAGTCTCAGGTAGACAGT	0.00018038	44.9583	34.7623	32.088	10.4112	middle
520	zma-miR164g-3p_1ss5TC	CACGCGCTCCCCTTCTCCACC	0.00019501	7.49305	10.7883	0	0	middle
521	csi-miR160c-5p_R-1	TGCCTGGCTCCCTGTATGCT	0.00019655	38.2978	34.7623	12.4212	16.09	middle
522	bdi-miR7731-5p_2ss8TC21AC	TTCCAAACTCCTGAGCAAACCTAT	0.00019926	182.331	151.036	233.932	166.579	middle
523	tae-MIR1128-p3_2ss20CT24CT	AATACATCTAGATACATCCTCTTT	0.00020352	10.8233	0	0	4.73235	middle
524	PC-3p-6953_223	TTGCCATATGCATAGCCCTGC	0.00020779	113.228	68.3259	70.3867	59.6276	middle
525	PC-5p-2060_656	TCTGTAAACTAACATAAGAGC	0.00020897	156.522	127.062	151.124	204.438	middle
526	PC-5p-1600_842	TGAGGTGAAGGCGATGCTTAA	0.00021632	198.15	227.753	287.757	225.26	middle
527	gra-MIR8645-p5_1ss14AG	ACCAATTTTAACTGTGAA	0.00021728	9.99074	0	17.5967	5.67882	middle
528	tae-miR1130a_L-1R-1_1ss11GA	CTCCGTCTCATAATGTAAGAC	0.00022012	0	5.9935	8.28079	17.0365	middle
529	ata-miR408-5p_1ss20GA	CAGGGATGGAGCAGAGCAAAG	0.00023463	6.66049	0	0	0	low
530	aly-miR399f-3p	TGCCAAAGGAGATTTGCCCTG	0.00023463	6.66049	0	0	0	low
531	PC-5p-220511_8	GTCACAGATTTGTCTAAATTT	0.00023463	6.66049	0	0	0	low
532	zma-MIR169k-p3_2ss15CT19TC	TTGGCTAGCCCGAGTGGCCCTC	0.00023649	0	0	8.28079	10.4112	middle
533	PC-3p-245106_7	AGGCTCAAATATTCTGGAAGAAGC	0.00024346	10.8233	0	5.17549	0	middle
534	tae-MIR1139-p5_1ss12GA	TCATTTATTAGATTATAGACTCAT	0.00024386	0	0	10.351	4.73235	middle
535	ata-miR5062a-3p_2ss2TC18AG	GCGGATTTTTCACCAAGGTTCAAG	0.00025242	295.559	258.919	200.809	223.367	middle
536	hvu-MIR397b-p3_1ss15CT	AACGCTGCACTCAATGGCACC	0.00026281	10.8233	5.9935	0	0	middle
537	osa-MIR169m-p3_2ss21TA23AC	ATATATATATGTGTGTGTGAACC	0.00026281	10.8233	5.9935	0	0	middle
538	ath-miR858a_L-1R+1_1ss21TC	TTCGTTGTCTGTTCGACCTCG	0.00026741	16.6512	5.9935	6.21059	0	middle
539	hbr-miR6173_L+1	TAGCCGTAAACGATGGATACT	0.00027253	7.49305	31.1662	35.1933	30.2871	middle
540	gma-miR5368_L+2	AGGGACAGTCTCAGGTAGACA	0.00027897	27.4745	17.9805	32.088	5.67882	middle
541	sbi-MIR6232a-p5_2ss23TC24AT	TAATTTGGAACGGAGGGAGTACCT	0.00028194	0	0	7.24569	10.4112	middle
542	hvu-miR1120_L-4R+1_1ss10TC	TCTTACATTATGGGACGGAGG	0.00028381	422.802	365.404	499.262	427.174	middle
543	osa-MIR818d-p3_1ss19GT	CTTATATTATGGGACGGATGGAGT	0.00028595	0	0	6.21059	10.4112	middle
544	hvu-MIR5049c-p5_2ss7AC17CT	AAATAACTGTCTCAACTTTGTACT	0.00028595	0	0	6.21059	10.4112	middle
545	mdm-miR393a_L+1_1ss22CT	TTCCAAAGGGATCGCATTGATTT	0.00028617	52.0351	61.1337	24.3248	36.4391	middle
546	csi-miR393b-5p_R+1_1ss22CT	TTCCAAAGGGATCGCATTGATTT	0.00028617	52.0351	61.1337	24.3248	36.4391	middle
547	tae-MIR1128-p5_1ss4GA_2	GATATATCTAGAACTAAAATACAT	0.00029061	0	7.1922	10.351	0	middle
548	tae-MIR1128-p5_1ss4GA_1	AAAAGGGATGTATCTAGAACTAAA	0.00029061	0	7.1922	10.351	0	middle
549	stu-MIR8005c-p5_2ss18TC19AC	GTTTAGTGTTTAGAATTCC	0.00029067	0	0	9.31589	9.46471	low
550	bdi-miR827-5p_1ss6TC	TTTTGCTGGTTGTCATCTAACC	0.00029867	242.275	214.567	159.405	179.829	middle
551	tae-MIR1120a-p5_2ss10TC20AT	TCCGTCCCACAATATAAGATC	0.00029874	10.8233	0	7.24569	0	middle
552	PC-5p-23712_82	GAGATTCCACTATGAACCACATAC	0.00030187	33.3025	37.1597	8.28079	30.2871	middle
553	tae-MIR9668-p3_2ss20AG24AT	GTATTTTCGGACGGAGGGAGTACT	0.0003021	0	5.9935	10.351	0	middle
554	tae-MIR1139-p3_1ss14CT	TCATAGTGGGTAGTAACATAAGT	0.0003033	0	9.58961	0	8.51823	low
555	tae-MIR1130b-p3_1ss6AG	AAAACGTCTTATATTATGGGA	0.00030893	0	0	10.351	5.67882	middle
556	hvu-MIR5049e-p3_1ss6AC	TATTTCGGTACAGAGGGAGTA	0.00031938	20.814	0	11.3861	13.2506	middle
557	tae-MIR1128-p5_1ss2TC_1	ACGTATCTAGAACTAAAATACATC	0.00032798	8.32561	0	18.6318	10.4112	middle
558	tae-MIR1128-p5_1ss2TC_2	GCATCTAGAACTAAAATACATCTA	0.00032798	8.32561	0	18.6318	10.4112	middle
559	PC-5p-27177_73	ACAGGCTGTACGAGGAAAACGACC	0.0003318	36.6327	37.1597	11.3861	42.5912	middle
560	csi-miR396a-5p_R+1_1ss21GA	TTCCACAGCTTTCTTGAACTAT	0.00033554	0	0	6.21059	0	low
561	PC-3p-258544_6	ATTTGAACTCTCTCTGAACTT	0.00033554	0	0	6.21059	0	low
562	PC-5p-281516_6	CACCAACCTGGACCAAAGGCCGCC	0.00033554	0	0	6.21059	0	low
563	ata-MIR9863a-p5_1ss23TC	AACAAGTCTTTAGATGAGAAGGC	0.00033562	48.2886	40.7558	25.8775	16.09	middle
564	bdi-MIR5064-p3	TTTGTCCATAGCATCAGCC	0.00034471	44.1258	59.935	32.088	24.6082	middle
565	tae-MIR160-p3	GCGTGCGAGGAGCCAAGCATG	0.00034799	0	5.9935	0	0	low
566	tae-MIR9777-p5	GTGCCGTGATGATTGCTTT	0.00034799	0	5.9935	0	0	low
567	gma-MIR319b-p5	AGCTGCCGACTCATTCATCCA	0.00034799	0	5.9935	0	0	low
568	hbr-MIR6173-p5	AGCCGTAAACGATGGATAC	0.00034799	0	5.9935	0	0	low
569	PC-5p-404928_5	AATTACTTGTTGTAGAAATGA	0.00034799	0	5.9935	0	0	low
570	PC-5p-388096_5	TCAACCCTCTTTAGTTCAATC	0.00034799	0	5.9935	0	0	low
571	hvu-MIR5049f-p3_1ss6TA	CAGCGACAATTAATATGGATC	0.00034979	4.16281	9.58961	0	0	low
572	tae-MIR1128-p3_1ss9CG	GATGACAAGTATTTCCGGACGGAG	0.00035341	11.6559	0	15.5265	19.8759	middle
573	bdi-MIR7757-p5_2ss6AG21AT	TTTATGAGCTCATTGAAGTAT	0.00035972	366.327	292.483	293.968	251.761	middle
574	tae-MIR1133-p5	AAATGGATGTATCTAGCACTAACT	0.00036341	410.037	388.978	381.951	489.325	middle
575	PC-3p-39112_54	GAATGTCACATGTCATCCATCAGG	0.0003644	15.8187	19.1792	0	17.9829	middle
576	PC-5p-7734_204	CGGTTGGTGGCATGAACCGGGACC	0.00037422	40.7955	68.3259	33.1231	62.4671	middle
577	PC-5p-23210_83	TGCCCTTATACAGGAAATTTGACC	0.00037429	33.3025	23.974	7.24569	15.1435	middle
578	ata-miR9776-3p_L+2R-1	CTGCACATCCATGTCCAAGCTC	0.00039144	15.8187	25.1727	27.9477	4.73235	middle
579	tae-MIR1128-p3_2ss22AC23TC	TATTTCCGGACGGAGGGAGTACCT	0.00039814	0	9.58961	0	4.73235	low
580	PC-5p-9547_172	AGCATCTGAGAAGCTCTCGGCA	0.00041537	68.27	57.5376	39.3337	29.3406	middle
581	tae-miR9670-3p	AGGTGGAATACTTGAAGAAGA	0.00042217	1208.88	1246.65	1279.38	1382.79	high
582	tae-MIR1139-p3_1ss1TC	CCATTTATTAGGTTATAGACTCAT	0.00043834	0	0	8.28079	9.46471	low
583	ata-miR9863a-3p_L-3	GAAGGTAGATCATAATAGC	0.00043834	0	0	8.28079	9.46471	low
584	tae-MIR1128-p3_2ss10CG22GA	TGATGACAAGTATTTCCGGACAGA	0.00044582	0	0	9.31589	8.51823	low
585	ptc-miR6478_2ss6CT21GA	CCGACTTTAGCTCAGTTGGTA	0.0004506	485.383	550.204	440.952	455.252	high
586	ath-miR8175_L+1_1ss9GT	CGATCCCCTGCAACGGCGCCA	0.00045716	0	9.58961	5.17549	0	low
587	osa-miR5071_2ss15GA21AT	TCAAGCATCATATCATGGACT	0.00045851	112.396	74.3194	57.9655	74.7712	middle
588	far-MIR1134-p5_2ss10GA20GC	CAACAAGAAAAAGAGATCAC	0.00046873	14.9861	22.7753	5.17549	5.67882	middle
589	ath-miR159b-3p_2ss18TA19CT	TTTGGATTGAAGGGAGCATTT	0.00047313	0	9.58961	0	5.67882	low
590	PC-3p-22958_84	ATATCTCATTTTCAACTATCC	0.00047851	49.1211	70.7233	43.4741	31.2335	middle
591	tae-MIR1130b-p3_2ss9AT21GT	CTTATATTTTGGGACGGAGGT	0.00048082	4.16281	0	0	9.46471	low
592	tae-MIR1128-p3_1ss7TA	CAACTAATTCCGGACGGAGGGAGT	0.0004996	7.49305	9.58961	0	0	low
593	osa-MIR169l-p5	TTATCTCTGATAGCCAAGGATGACT	0.0004996	7.49305	9.58961	0	0	low
594	mtr-miR171c_L-3R+1	TTGAGCCGTGCCAATATTT	0.0004996	7.49305	9.58961	0	0	low
595	far-MIR1122-p3_1ss2CT	ATATATTTTAGTTGTAGATACATC	0.00050219	13.321	0	19.6669	16.09	middle
596	gma-MIR5368-p3_1ss15CA_1	GATACCACTCTGGAAGAGC	0.0005121	18.3164	28.7688	7.24569	10.4112	middle
597	gma-MIR5368-p3_1ss15CA_2	GATACCACTCTGGAAGAGCT	0.0005121	18.3164	28.7688	7.24569	10.4112	middle
598	tae-MIR9668-p3_2ss11GA22AG	AAGTATTTTCAGACGGAGGGAGTA	0.00054292	9.99074	5.9935	0	0	low
599	gma-MIR5368-p3_1ss17CA_2	GAGATACCACTCTGGAAGAGCT	0.00054292	9.99074	5.9935	0	0	low
600	gma-MIR5368-p3_1ss17CA_1	GAGATACCACTCTGGAAG	0.00054292	9.99074	5.9935	0	0	low
601	bdi-MIR5164-p5_2ss15CG21CT_2	TTTGTCTAGATACGGATGTATC	0.00054595	5.82793	9.58961	0	0	low
602	bdi-MIR5164-p5_2ss15CG21CT_1	TTTGTCTAGATACGGATGTAT	0.00054595	5.82793	9.58961	0	0	low
603	osa-miR160f-5p_R-2_1ss19CT	TGCCTGGCTCCCTGAATGT	0.00054595	5.82793	9.58961	0	0	low
604	tae-miR9778_R-1	TGCATCATCTCGAACTCGTC	0.00055144	135.708	130.658	78.6675	109.791	middle
605	PC-5p-30621_66	ACATTCAAGGAGCTTGTGGCA	0.00055237	16.6512	16.7818	42.439	31.2335	middle
606	tae-MIR1120a-p3_2ss23TC24TC	ATATTATGAGACGGAGGGAGTACC	0.00055258	6.66049	9.58961	0	0	low
607	tae-MIR1128-p3_1ss22AG	TATTTCCGGACGGAGGGAGTAGT	0.00055603	9.99074	0	7.24569	0	low
608	PC-5p-3937_364	CTTTAGTCCCGGTTGGTGGCACCA	0.00055951	95.7446	56.3389	86.9483	111.684	middle
609	PC-3p-39438_54	GGGAAAAGAAGGAGTAAC	0.00055957	30.8048	31.1662	64.1761	41.6447	middle
610	osa-MIR812q-p3_1ss21TA	CACTTATTTTGGGACGGAGGAAGT	0.0005688	9.99074	0	0	6.62529	low
611	osa-miR827_1ss21AT	TTAGATGACCATCAGCAAACT	0.00057035	89.9166	80.3129	42.439	69.0923	middle
612	osa-miR167d-5p_R+1	TGAAGCTGCCAGCATGATCTGG	0.00057932	0	0	7.24569	9.46471	low
613	PC-5p-20424_92	TCAACCAAGGTCCTCGGAATG	0.00059228	84.9213	39.5571	81.7728	78.5571	middle
614	tae-MIR5084-p5_1ss22AG	AGTACCGTATGGTGCTGTAGTGTG	0.0005948	4.16281	7.1922	14.4914	0	middle
615	tae-MIR1133-p3_1ss11CA	TTGAGGGACAAGCTTTTTCGG	0.00059594	89.0841	87.5051	140.428	113.576	middle
616	tae-MIR9668-p5_1ss23AG	CAAGTATTTTCGGACGGAGGGAGT	0.00060504	967.853	912.211	920.375	783.204	high
617	tae-MIR1128-p3_2ss2CT17CG_1	TTCATTTTGATGACAAGTATTTC	0.00060909	8.32561	0	9.31589	0	low
618	tae-MIR1128-p3_2ss2CT17CG_2	TTCATTTTGATGACAAGTATTTCC	0.00060909	8.32561	0	9.31589	0	low
619	tae-MIR1133-p5_2ss7CG19TC	GTTCCTGAAATGGATGTACCTAGC	0.00061084	0	0	5.17549	9.46471	low
620	ata-miR172c-3p	GGAATCTTGATGATGCTGCAT	0.00061465	147.363	171.414	197.186	128.247	middle
621	zma-MIR164h-p5_2ss4CG17CG	GTCGGCCGCGCCGGCGGCC	0.00061535	0	0	9.31589	7.57176	low
622	bdi-MIR1139-p3_2ss7CG24TC	AACATAGACTAGTAACATGCATAC	0.00061535	0	0	9.31589	7.57176	low
623	mdm-miR167h_R-1_1ss19CT	TGAAGCTGCCAGCATGATTTT	0.0006184	13.4597	6.59285	2.76026	0	middle
624	PC-5p-15921_114	TCTTTAGTACCGGTTGGAGCCACC	0.0006194	18.3164	22.7753	24.8424	46.3771	middle
625	tae-MIR1128-p3_2ss22AC23TG	TATTTCCGGACGGAGGGAGTACGT	0.0006347	4.16281	0	9.31589	0	low
626	tae-MIR1133-p5_1ss4CT	GTTTCTCAAATGGATGTATCTAGC	0.0006347	4.16281	0	9.31589	0	low
627	ata-miR160b-3p	GCGTGCACGGATCCAAGCATA	0.00063482	4.99537	0	0	9.46471	low
628	csi-MIR166k-p5	GGAATGTTGTCTGGTTCAAGA	0.00064386	0	0	0	5.67882	low
629	bdi-MIR169f-p3_2ss14GA21GA	TTGGCTACACCTTACTCTCTA	0.00064386	0	0	0	5.67882	low
630	gma-miR396a-3p	TTCAATAAAGCTGTGGGAAG	0.00064386	0	0	0	5.67882	low
631	tae-MIR9674a-p3_2ss20GA21CA	ATGGCTGGTGCTATGGATAAAT	0.00064386	0	0	0	5.67882	low
632	ata-miR9863a-3p_L-4	AAGGTAGATCATAATAGC	0.00065422	0	0	6.21059	9.46471	low
633	PC-5p-20806_91	AACTCATTTGGACATCTGAGC	0.00065612	29.9722	33.5636	9.31589	17.0365	middle
634	PC-5p-40789_52	ATGAACGAGATGAACTTGACACTC	0.00067592	18.3164	16.7818	0	15.1435	middle
635	osa-miR399d_1ss9GT	TGCCAAAGTAGAGTTGCCCTG	0.00068356	59.9444	55.1402	94.1939	91.8076	middle
636	osa-MIR818a-p3_2ss15GA21GA	TTATATTATGGGACAGAAGGAA	0.0006993	0	0	9.31589	4.73235	low
637	tae-MIR1128-p3_2ss3CT22CG_2	TTTTATCCATTTTGATGACAAGTA	0.0006993	0	0	9.31589	4.73235	low
638	tae-MIR1128-p3_2ss3CT22CG_1	TTTTATCCATTTTGATGACAAGT	0.0006993	0	0	9.31589	4.73235	low
639	tae-MIR1130a-p3_2ss1CA22GA	AAAAAACGTCTTACATTATGGAAC	0.0006993	0	0	9.31589	4.73235	low
640	tae-MIR1138-p3_1ss5AG	TTGTGGGAGCTTAGATGTGACATC	0.00070962	337.187	263.714	292.933	363.445	middle
641	osa-MIR437-p5_2ss8AG20GC	TTCTATAGACTTGGTCAAAC	0.00071772	5.82793	0	0	9.46471	low
642	hvu-MIR5049c-p5_1ss13CT	AAATGTCTCAACTTTGTACTAGCT	0.00071772	5.82793	0	0	9.46471	low
643	cme-MIR169j-p5_1ss9AT	ATAGCCAATAATGACTTGCC	0.00073894	5.82793	0	0	0	low
644	_2ss7TG17GT	TAGAGACCCCAGTAGTCC	0.00073894	5.82793	0	0	0	low
645	bdi-miR169e-3p_R+2	GGCAGTCTCCTTGGCTAGCCT	0.00073894	5.82793	0	0	0	low
646	hvu-miR6197_1ss21GA	TCTGTTCCTAAATGTAAGACA	0.00073894	5.82793	0	0	0	low
647	PC-5p-243027_7	TGGATCTAAGTTTCTCAGTCA	0.00073894	5.82793	0	0	0	low
648	csi-MIR159a-p3_2ss10GC17GC	TTTGTTTCTCATGATGCT	0.00074266	0	5.9935	9.31589	0	low
649	ppe-miR395c_L-1R+2	TGAAGTGTTTGGGGGAACTCCA	0.00075066	0	0	9.31589	6.62529	low
650	ata-MIR9783-p5_2ss17GA21GA	AGCACCGGTGCTTAAGAAAAACCT	0.00075066	0	0	9.31589	6.62529	low
651	PC-5p-3695_384	TTGGTGGCATGAACCGGGACC	0.00075263	94.912	69.5246	83.843	123.988	middle
652	tae-MIR1120a-p5_1ss16AG	CCTCCGTCCCATAATGTAAGA	0.00079108	0	0	9.31589	5.67882	low
653	tae-MIR1128-p3_1ss13CG_2	TTTTGATGACAAGTATTT	0.00079108	0	0	9.31589	5.67882	low
654	tae-MIR1128-p3_1ss13CG_6	TTTTGATGACAAGTATTTCCGGA	0.00079108	0	0	9.31589	5.67882	low
655	tae-MIR1128-p3_1ss13CG_5	TTTTGATGACAAGTATTTCCG	0.00079108	0	0	9.31589	5.67882	low
656	tae-MIR1128-p3_1ss13CG_3	TTTTGATGACAAGTATTTC	0.00079108	0	0	9.31589	5.67882	low
657	tae-MIR1128-p3_1ss13CG_4	TTTTGATGACAAGTATTTCC	0.00079108	0	0	9.31589	5.67882	low
658	tae-MIR1128-p3_1ss13CG_1	ACTAAAATACATGTAGATACATCC	0.00079108	0	0	9.31589	5.67882	low
659	ata-miR5084-5p_1ss8AG	ATCCTCTGCAGTACTGTACGGTGC	0.00079349	34.135	9.58961	17.5967	14.1971	middle
660	sbi-MIR437p-p5_1ss9AT	ATTTTTTCTATAAACTTGGTC	0.00079431	17.4838	8.3909	0	9.46471	middle
661	PC-5p-23357_83	CACGAGTACTCGTGAGATTGGCTC	0.00083967	17.4838	35.961	11.3861	19.8759	middle
662	PC-5p-67845_33	TCTTACCTTGATGCTTCTACA	0.00084337	8.32561	7.1922	0	16.09	middle
663	tae-MIR1128-p3_1ss21GA	CAACTATTTCCGGACGGAGGAAGT	0.00086119	14.9861	5.9935	0	5.67882	middle
664	tae-MIR1128-p3_2ss20AC21TA	TTTCCGGACGGAGGGAGTACA	0.00086894	5.82793	9.58961	15.5265	0	middle
665	tae-MIR9668-p3_2ss10TC18CT	TGACAAGTACTTTCGGATGGA	0.00086961	8.32561	0	0	8.51823	low
666	ptc-miR6478_R-1_1ss19GT	CCGACCTTAGCTCAGTTGTT	0.00087847	9.99074	0	5.17549	15.1435	middle
667	osa-MIR812q-p3_1ss21TG_2	CACTTATTTTGGGACGGAGGGAGT	0.00089039	106.568	110.28	100.405	60.5741	middle
668	osa-MIR812q-p3_1ss21TG_1	CACTTATTTTGGGACGGAGGG	0.00089039	106.568	110.28	100.405	60.5741	middle
669	osa-miR5077_L-1_1ss5GA	TTCACGTCGGGTTCACCA	0.00089505	191.489	165.421	139.738	121.148	middle
670	PC-5p-120443_18	AAGAGCTCGTTTTGCCGTCTGTCT	0.00090425	9.99074	5.9935	16.5616	26.5012	middle
671	osa-MIR444a-p5	CAAGTTATGCAGTTGCTGCCT	0.0009055	17.4838	8.3909	0	11.3576	middle
672	tae-MIR5175-p5_1ss1AT	TTTACTCGTCGTGGTTTTAGT	0.00091024	221.461	224.157	174.932	159.007	middle
673	PC-3p-530_2707	TTCGAGGACCTTGGTTGAGCC	0.00093063	887.51	871.455	1019.57	870.753	high
674	tae-MIR9775-p3_2ss4TG19GA	TATGGTATACATGATATGATG	0.00093943	24.9768	19.1792	46.5794	21.7688	middle
675	osa-miR5072_L-3_1ss4TA	ATCCCCAGCGGAGTCGCCA	0.00094406	4.16281	7.1922	20.702	7.57176	middle
676	tae-MIR1120a-p5_1ss20AG	TCCGTCCCATAATATAAGAGC	0.00094516	111.563	131.857	175.967	141.024	middle
677	tae-MIR1130a-p3_2ss2CT17GA	ATGTCTTACATTATGGAACGGAGT	0.00096295	0	7.1922	0	8.51823	low
678	osa-miR5073_R+2_1ss19TA	GTTTGGTGAATCGGAAACAATTTTA	0.00097358	33.3025	15.5831	9.31589	28.3941	middle
679	ptc-miR6478_1ss21GA	CCGACCTTAGCTCAGTTGGTA	0.00097693	521.183	549.005	472.005	436.323	high
680	gma-MIR5368-p3_1ss3GA_2	CCAAGGGACAGTCTCAGGTAGA	0.00097916	9.15818	0	7.24569	0	low
681	gma-MIR5368-p3_1ss3GA_1	CCAAGGGACAGTCTCAGGTA	0.00097916	9.15818	0	7.24569	0	low
682	ata-MIR9863a-p5	TTCTCATCTGAAGACTAGTTTA	0.00098283	467.067	424.34	461.654	545.167	high
683	PC-3p-14230_125	ATTTCTAGGACAAATATTTCC	0.00099509	30.8048	45.5506	15.5265	38.8053	middle
684	ptc-MIR156h-p5_2ss15AC19AG	AGAAGATAGAGAGCCCTGGCGA	0.0010222	7.49305	0	14.4914	15.1435	middle
685	ata-miR169e-5p	CAGCCAAGGATGACTTGCCGA	0.0010284	140.842	85.7071	87.2933	103.954	middle
686	osa-miR5071_R+2_1ss15GA	TCAAGCATCATATCATGGACACA	0.0010352	21.6466	15.5831	32.088	43.5376	middle
687	tae-MIR1120a-p3_1ss17GA	CTTATATTATGAGACGAAGGGAGT	0.0010526	9.15818	0	0	4.73235	low
688	tae-MIR1128-p3_1ss17CG	TCCATTTTGATGACAAGTATT	0.0010526	9.15818	0	0	4.73235	low
689	PC-3p-10904_154	CTCTCCTGTAGAAATAGGCACCGG	0.0010553	38.2978	55.1402	48.6496	21.7688	middle
690	tae-MIR9668-p3_2ss1AG22AG	GAGTATTTTCGGACGGAGGGAGTA	0.0010574	9.15818	0	0	6.62529	low
691	PC-5p-18792_99	TTGGTGGCTTGAACCGGGACCAAA	0.001071	13.321	17.9805	27.9477	38.8053	middle
692	osa-MIR818d-p3_2ss5TC19GA	CTTACATTATGGGACGGAAGGAGT	0.0010992	0	0	7.24569	8.51823	low
693	hvu-miR5049c_L-1R+2_1ss6AC	GACACTTATTTTGGGACGGAGGGA	0.0010992	0	0	7.24569	8.51823	low
694	tae-MIR1139-p5_2ss19AC24AC	ATTAGGTTATAGACTCATCTTGCC	0.0010992	0	0	7.24569	8.51823	low
695	sbi-MIR437g-p5_2ss11TA21TC	CAAACTTTTCAAACTTTGACC	0.0011054	14.1535	5.9935	0	4.73235	middle
696	PC-5p-4280_339	AGGGCGCAGTTGGGCCACTGA	0.0011103	77.4282	82.7103	113.861	63.4135	middle
697	gma-MIR5368-p5_2ss11CA17AC	CCACTCTGGAAGAGCTCG	0.0011265	7.49305	8.3909	0	0	low
698	hvu-MIR6200-p5_2ss1AT18AT	TCCTTTCCCAGTGACAGTAGGGGC	0.0011461	0	7.1922	5.17549	14.1971	middle
699	osa-MIR818d-p3_1ss16GT	CTTATATTATGGGACTGAGGGAGT	0.0011476	0	0	8.28079	7.57176	low
700	osa-miR169n_R-2	TAGCCAAGAATGACTTGCC	0.0011503	9.15818	0	0	5.67882	low
701	osa-miR1436	ACATTATGGGACGGAGGGAGT	0.0011503	9.15818	0	0	5.67882	low
702	bdi-MIR7757-p3_2ss6AG18GA	TTTATGAGCTCATTGAAAT	0.0011503	9.15818	0	0	5.67882	low
703	PC-3p-127605_17	CTGTCAGTGACCCAACTGCACCCT	0.0011503	9.15818	0	0	5.67882	low
704	hvu-MIR5049d-p5_2ss10AC24AT	CAATTATTTCGGAACGGAGGGAGT	0.0011787	6.66049	0	7.24569	15.1435	middle
705	PC-5p-6528_235	TAATAGACAAGTCTTTTGATG	0.0012607	109.898	125.864	74.5271	119.255	middle
706	bdi-MIR5066-p5_2ss13GA22CA	TCTTTTGGTTGCATTGGCTAGAGC	0.001267	81.591	83.909	104.545	129.666	middle
707	tae-MIR9775-p5_1ss13TC	GAAAAATCTTATCGTATACA	0.0012793	4.16281	8.3909	0	0	low
708	PC-3p-34306_60	CATCTCTTCTGTAGAAATAGGCAC	0.0012923	19.9815	7.1922	27.9477	31.2335	middle
709	osa-miR5083_L+2R+1	ACAGACTACAATTATCTGATCAA	0.0012985	7.49305	29.9675	30.0179	23.6618	middle
710	ath-miR8175_L-2_1ss17GA	TCCCCGGCAACGGCACCA	0.0013021	0	14.3844	10.351	5.67882	middle
711	tae-miR9678-3p	TCTGGCGAGGGACATACACTGT	0.0013042	46.6234	32.3649	14.4914	33.1265	middle
712	osa-MIR437-p3_1ss17GC	TATAAACTTGGTCAAACTTAGAGA	0.0013071	4.16281	0	0	8.51823	low
713	osa-MIR437-p5_2ss10CG20GC	TTCTATAAAGTTGGTCAAACT	0.0013071	4.16281	0	0	8.51823	low
714	tae-MIR1128-p5_2ss3CT20AC	TCTGAAAATACTTGTCATCCA	0.001325	0	8.3909	0	4.73235	low
715	tae-MIR1128-p5_1ss23AG	GAAAATACTTGTCATCAAAATGGA	0.001325	0	8.3909	0	4.73235	low
716	osa-MIR812q-p3_2ss19GA21TG	CACTTATTTTGGGACGGAAGGAGT	0.0013449	0	8.3909	6.21059	0	low
717	PC-3p-159893_13	TCATCCATCAAGGCGGGTCTCACC	0.0013449	0	8.3909	6.21059	0	low
718	bdi-miR845_L+3	CCTTGCTCTGATACCAATTGTTGG	0.001345	8.32561	0	0	7.57176	low
719	tae-MIR9783-p5_2ss10GC20GA	TTATTTGTACAGGGTAGACACTT	0.0013644	0	8.3909	0	5.67882	low
720	tae-MIR1136-p5_2ss4CG21GA	TTCGGAATTACTTGTCGCAGA	0.0013661	1367.07	1307.18	1517.63	1400.93	high
721	osa-MIR159d-p5_1ss9GT	AGCTGCCGTTTCATGGATACC	0.0013922	5.82793	14.3844	0	10.4112	middle
722	bdi-MIR7757-p3_2ss4AG18AT	TATGAGCTCATTGAAGTT	0.0013975	6.66049	8.3909	0	0	low
723	gma-MIR2118b-p3_2ss3AT19CT	TTTTTCTTTTGCCGATTCT	0.0014001	4.16281	13.1857	7.24569	0	middle
724	tae-MIR531-p5_2ss20CA21GT	TCGCCGGAGCAGCGTGCAAAT	0.0014258	0	8.3909	5.17549	0	low
725	osa-MIR5083-p5_1ss19GA	ATGGATCCTTCTGAGCCTA	0.0014516	34.135	41.9545	65.2112	65.3065	middle
726	tae-miR9654a-3p	TTCTGAAAGGCTTGAAGCGAAT	0.001452	71.184	32.9643	68.834	50.1629	middle
727	tae-MIR1128-p5_1ss4CT_2	TCCTTCCGTCCGAAAATACTTGTC	0.0014528	0	0	5.17549	0	low
728	tae-MIR1128-p5_1ss4CT_1	TATTTAGAACTAAAATACATC	0.0014528	0	0	5.17549	0	low
729	gma-MIR5368-p5_2ss5AT22CA	TCAGTGAGATACCACTCTGGAAGAG	0.0014528	0	0	5.17549	0	low
730	mdm-miR395a_L-1R+3	TGAAGTGTTTGGGGGAACTCCCA	0.0014528	0	0	5.17549	0	low
731	PC-5p-367492_5	GGGTGCAGTTGGGCCACTGAC	0.0014528	0	0	5.17549	0	low
732	PC-5p-357541_5	TCAGAGAGAGTTCAAATGATC	0.0014528	0	0	5.17549	0	low
733	PC-3p-397385_5	ATATATAGTCTATGTTGAAATCCC	0.0014528	0	0	5.17549	0	low
734	PC-5p-320638_5	TTGTCACAAAAATGAATGTATC	0.0014528	0	0	5.17549	0	low
735	PC-3p-310792_5	TAATGTTGCAACGTCCTGAAC	0.0014528	0	0	5.17549	0	low
736	tae-MIR1128-p5_1ss16AC	AATACTTGTCATCAACATGAA	0.0014659	0	0	5.17549	8.51823	low
737	mtr-MIR2610a-p5_2ss10TC18TC	TTGTTGTTTCTTGTTTTC	0.0014659	0	0	5.17549	8.51823	low
738	osa-MIR444b-p5	CAAGTTGTGCAGTTGTTGTCT	0.0014681	294.727	359.61	382.986	354.926	middle
739	tae-MIR1128-p3_2ss2CT19CT	TTTAGAACTAAAATACATT	0.0014805	4.99537	13.1857	0	5.67882	middle
740	tae-MIR1122c-p5	TTATGGGACGGAGGGAGTAGT	0.0015057	0	5.9935	14.4914	11.3576	middle
741	tae-MIR1128-p5_2ss4GA23AG	AAAAGGGATGTATCTAGAACTAGA	0.0015236	4.99537	8.3909	0	0	low
742	hvu-miR5049d_L-1R+1	ACAATTATTTAGGAACGGAGG	0.0015635	4.99537	0	0	8.51823	low
743	ata-miR9863a-3p_1ss4GT	TGATAAGGTAGATCATAATAGC	0.0015635	4.99537	0	0	8.51823	low
744	tae-MIR1128-p5_1ss8CG	GATGTATGTAGAACTAAAATACAT	0.0015694	0	0	8.28079	6.62529	low
745	osa-miR1436_L+2_1ss19GA	TTACATTATGGGACGGAGAGAGT	0.001605	5.82793	0	0	8.51823	low
746	hvu-miR5049c_R-2_1ss6AC	AGACACTTATTTTGGGACGGA	0.0016181	8.32561	0	7.24569	0	low
747	PC-5p-27635_72	AAAATGGATAAAAGAGAATGTATC	0.0016415	19.1489	29.9675	7.24569	16.09	middle
748	gma-miR4995_L-2R+3	GCAGTGGCTTGGTTAAGGGAAC	0.0016592	0	7.1922	0	7.57176	low
749	tae-MIR1139-p3_2ss10CT23GA	AGTGGGTAGTAACATAAGTGTGAT	0.0016735	0	5.9935	8.28079	0	low
750	tae-MIR1128-p3_1ss10CG	TGATGACAAGTATTTCCGGACGGA	0.0016911	29.9722	35.961	63.141	39.7518	middle
751	tae-MIR1139-p5_2ss11AG21AC	TTATTAGGTTGTAGACTCATCT	0.0017565	5.82793	13.1857	5.17549	0	middle
752	bdi-MIR5066-p3_1ss20GA	AGATCGGTCTTTTGGTTGCATTGG	0.0017964	9.99074	9.58961	22.7722	4.73235	middle
753	PC-5p-26995_74	ATTTAACCAACGACACTGACT	0.0017983	35.8001	34.7623	66.2463	55.8418	middle
754	osa-MIR437-p5_2ss17TA18AG	TTGACCAAGTTTGTAGAGAAA	0.0018016	14.9861	13.1857	34.1582	15.1435	middle
755	bdi-MIR169c-p3	TGGCTACACCTAGTTCTCTTC	0.0018198	680.203	708.432	806.342	760.016	high
756	PC-3p-13849_127	AGTGTCTATCCTGTACAAATAAGC	0.0018198	22.4792	19.1792	37.2635	45.4306	middle
757	aly-MIR3445-p5_2ss3AC17CT	TCCAGCGAACCATCACTTT	0.0018374	4.16281	0	8.28079	0	low
758	hvu-MIR5049c-p5_2ss15TA22CT	TTCCAAAATAAATGACTCAACTTT	0.0018374	4.16281	0	8.28079	0	low
759	gra-MIR8645-p5_2ss14AG19GA	ACCAATTTTAACTGTGAAA	0.0018374	4.16281	0	8.28079	0	low
760	PC-3p-3759_378	AATCCCGGGATTAGAATAACTATT	0.0018396	116.559	97.0948	63.141	90.8612	middle
761	mtr-MIR2592bj-p5_2ss11TC18AT	TTCCCACTGTCCCTGTCT	0.0018505	8.32561	0	0	6.62529	low
762	PC-3p-10059_165	CCATTGACCCAACTGCAGGTGC	0.0018582	26.642	50.3454	56.9304	34.0729	middle
763	tae-MIR1128-p5_1ss11CT	TCCCTCCGTCTGAAAATACTTGTC	0.0018637	0	0	8.28079	5.67882	low
764	tae-MIR1139-p3_1ss3CT	TTTATTTATTAGGTTATAGACTCA	0.0018637	0	0	8.28079	5.67882	low
765	tae-MIR1128-p5_1ss8AG	CCGTCCGGAAATACTTGTCATCAA	0.001865	0	0	8.28079	4.73235	low
766	gma-MIR5368-p3_2ss15CA21AC	GATACCACTCTGGAAGAGCTC	0.0019254	13.321	5.9935	13.4563	0	middle
767	PC-3p-73825_31	ATTGGGTATTTCTGTCTTTAA	0.0019454	22.4792	17.9805	37.2635	12.3041	middle
768	PC-5p-59036_38	TTCCAGAATTTTGTATCCATA	0.0019511	9.99074	0	9.31589	16.09	middle
769	bdi-MIR5066-p3_2ss1GA19GA	AATCGGTCTTTTGGTTGCATTGGC	0.0019834	8.32561	5.9935	0	0	low
770	hvu-miR5049b_L-1R+1_1ss8AC	GTATTTCGGTACAGAGGGAGT	0.0019834	8.32561	5.9935	0	0	low
771	ssp-MIR169-p3_2ss13GC17AC	CCCCGTCCGGCCCGGACC	0.0020355	4.99537	13.1857	10.351	0	middle
772	cas-miR5139_L-1	AACCTGGCTCTGATACCA	0.0020619	79.9259	53.9415	100.405	93.7006	middle
773	ata-miR528-5p	TGGAAGGGGCATGCAGAGGAG	0.0020663	119.056	103.088	101.44	153.328	middle
774	PC-3p-9803_168	AGACCCACAGGGCAGTGTGCC	0.0020826	52.4514	53.9415	24.8424	34.0729	middle
775	ata-miR5181-3p_L-1R+1_1ss14CT	ACTTATTTTGGATCGGAGGGA	0.0020837	0	7.1922	7.24569	0	low
776	PC-5p-48635_45	TTACTGATTTCTGCTCAAGAA	0.0021181	41.6281	31.1662	13.4563	37.8588	middle
777	tae-MIR9668-p3_2ss17GA21GA	ATGACAAGTATTTTCGAACGAAGG	0.0021255	4.99537	0	13.4563	6.62529	middle
778	tae-miR1130b-3p_L+1R-1_1ss10TC	ATCTTATATCATGGGACGGAG	0.0021273	4.99537	0	8.28079	0	low
779	osa-miR396e-5p_1ss13CT	TCCACAGGCTTTTTTGAACTG	0.0021392	8.32561	0	6.21059	0	low
780	bdi-miR5064_R+3_1ss1CT	TGAATTTGTCCATAGCATCAGCCA	0.0021425	8.32561	10.7883	23.8073	26.5012	middle
781	ata-miR166a-5p	GGAATGTTGTCTGGTTCAAGG	0.0021442	222.294	202.58	164.581	238.511	middle
782	tae-MIR1128-p3_1ss2CA	AATATTTCCGGACGGAGGGAGTA	0.0021593	0	5.9935	13.4563	5.67882	middle
783	gma-miR5368_L+3R-1	AAGGGACAGTCTCAGGTAGAC	0.0021604	10.8233	5.9935	0	14.1971	middle
784	PC-3p-7695_205	ACTAAGTTTGACCAAGGTTTGACC	0.0021629	41.6281	37.1597	49.6847	71.9318	middle
785	PC-3p-138653_15	AATGCCATGTTGTTCTGAAGA	0.0021723	7.49305	7.1922	0	0	low
786	PC-5p-16994_108	CAGAATCCGGACAAAATGGACGTC	0.002199	34.135	37.1597	12.4212	22.7153	middle
787	tae-MIR1120a-p5_1ss9CT	CCTCCGTCTCATAATATAAGAA	0.002214	8.32561	0	0	5.67882	low
788	tae-MIR1128-p3_2ss2AC22TC	TCGAACTAAAATACATCTAGACAC	0.002214	8.32561	0	0	5.67882	low
789	osa-MIR818d-p3_1ss1CT	TTTATATTATGGGACGGAGGGAGT	0.0022517	14.1535	26.3714	12.4212	6.62529	middle
790	PC-3p-18708_99	CGAGTAAATCGGAACGGAGGGAGT	0.0022599	38.2978	25.1727	12.4212	18.9294	middle
791	osa-MIR444d-p5	TTTCTTGCAAGTTGTGCAGTT	0.0023078	4.99537	0	0	0	low
792	tae-miR9652-5p_L+1R-1_1ss9GT	ACCTGTTTTTCATTAAGTTTCT	0.0023078	4.99537	0	0	0	low
793	PC-5p-300465_6	TTACCTTGATGCTTCTACATT	0.0023078	4.99537	0	0	0	low
794	PC-3p-294687_6	GGGTACAAGATTCTGGAAGAAGCT	0.0023078	4.99537	0	0	0	low
795	PC-3p-279573_6	TTAAGAAAAATCTGATTTATT	0.0023078	4.99537	0	0	0	low
796	PC-3p-286264_6	TTGCTGGTTCTACGGATAAAT	0.0023078	4.99537	0	0	0	low
797	PC-5p-298136_6	TCCTGATGGATGATACGTGACATT	0.0023078	4.99537	0	0	0	low
798	PC-5p-15680_115	AATGAGATCAACTGCGGCGGG	0.0023187	46.6234	25.1727	19.6669	22.7153	middle
799	osa-MIR818d-p3_1ss16GC	CTTATATTATGGGACCGAGGGAGT	0.0023611	8.32561	0	5.17549	0	low
800	tae-MIR1128-p5_1ss9AG	TCCGTCCGGAAATACTTGTCA	0.0023731	348.843	321.252	266.02	352.087	middle
801	tae-MIR1127b-p5_2ss19CA21AC	TGTCCGGAAATACTTGTCATC	0.0023743	34.135	29.9675	16.5616	46.3771	middle
802	osa-miR444a-3p.2_2ss12CT20TC	TGCAGTTGCTGTCTCAAGCCT	0.0024004	5.82793	21.5766	12.4212	6.62529	middle
803	PC-3p-21963_87	GCTGAGAGCTGCACAGAAGTC	0.0024475	19.9815	8.3909	33.1231	22.7153	middle
804	zma-miR164h-5p_1ss20TC	TGGAGAAGCAGGGCACGTGCG	0.0024476	6.66049	9.58961	14.4914	0	middle
805	mtr-miR172b_L+2	AAAGAATCTTGATGATGCTGCAT	0.0024694	6.66049	0	11.3861	14.1971	middle
806	gma-MIR5368-p3_2ss5TC25TC	TGTTCCCTGGGATTGGCTTTGGGCC	0.0024778	4.99537	19.1792	6.21059	7.57176	middle
807	osa-MIR818d-p3_2ss1CT17GA	TTTATATTATGGGACGAAGGGAGT	0.0024844	7.49305	0	7.24569	0	low
808	ptc-MIR6478-p5_2ss6CT19GT	CCGACTTTAGCTCAGTTGT	0.002488	0	0	0	4.73235	low
809	bdi-MIR7757-p5_2ss1TC21AG	CGAATGTTTTGTTTATCATGGA	0.002488	0	0	0	4.73235	low
810	PC-5p-409472_5	AGCTTCTTTCAGAATCTTTGAGCC	0.002488	0	0	0	4.73235	low
811	PC-5p-386396_5	CCACTAGGTAGACTACATACGGAG	0.002488	0	0	0	4.73235	low
812	PC-5p-429584_5	TTTACTTTCTATTGAACATCT	0.002488	0	0	0	4.73235	low
813	gma-MIR5368-p5_1ss3GA	CCAAGGGACAGTCTCAGGT	0.0024945	11.6559	14.3844	7.24569	0	middle
814	tae-MIR1139-p5_2ss18CG24AC	ACCTTCATAGTGGGTAGGAACATC	0.002538	14.9861	17.9805	38.2986	20.8224	middle
815	tae-MIR1128-p5_1ss24TC	AAAATACTTGTCATCAAAATGAAC	0.0025499	0	5.9935	0	7.57176	low
816	osa-MIR159c-p3_1ss1GT	TTTTGCATGACCCGGGAGATGAA	0.0025499	0	5.9935	0	7.57176	low
817	PC-5p-104322_21	TTGGGTTGCACCTTGTAGTTCT	0.0025547	20.814	17.9805	7.24569	30.2871	middle
818	tae-MIR9660-p3	TTTCTCCTTTGCTCGAGTAGA	0.0025553	0	7.1922	0	6.62529	low
819	bdi-miR5049-3p_1ss21AG	CAAGTAATATGGATCGGAGGGAGT	0.0025553	0	7.1922	0	6.62529	low
820	ata-miR399b-5p_L-2R+2	GGGCGCTTCTCCTTTGGCACG	0.0025626	44.1258	53.9415	27.9477	61.5206	middle
821	hbr-miR6171_L-1R+1_1ss16GA	TGTGGATTGCTGAAAGCTTTG	0.0025716	4.16281	0	12.4212	5.67882	middle
822	tae-MIR1122b-p5_2ss2GT20AT	TTTAGGAACGGAGGGAGTATA	0.0026435	0	7.1922	14.4914	10.4112	middle
823	osa-MIR812q-p5_2ss3CT21TG	CATTTATTTTGGGACGGAGGGAGT	0.0026555	13.321	0	10.351	4.73235	middle
824	osa-MIR812q-p3_2ss15GA20TG	ACTTATTTTGGGACAGAGGGAGTA	0.0027034	6.66049	0	0	7.57176	low
825	tae-MIR1120a-p3_2ss20TC21TC_1	TTATGAGACGGAGGGAGTACC	0.0027041	30.8048	11.987	12.4212	12.3041	middle
826	tae-MIR1120a-p3_2ss20TC21TC_2	TTATGAGACGGAGGGAGTACCT	0.0027041	30.8048	11.987	12.4212	12.3041	middle
827	hvu-miR5049b_L+1R-1_1ss9AC	AAGTATTTCGGTACAGAGGGA	0.0027472	4.99537	0	8.28079	13.2506	middle
828	tae-MIR319-p5	GGGAGCTCACTTCAGTCCACT	0.0027561	4.16281	11.987	0	5.67882	middle
829	ptc-MIR156h-p5_2ss14AC18AG	GAAGATAGAGAGCCCTGGCGA	0.0027669	18.3164	10.7883	23.8073	4.73235	middle
830	hvu-MIR5049c-p5_2ss8AG18CT	AAAATAAGTGTCTCAACTTTGTAC	0.0028149	15.8187	10.7883	0	12.3041	middle
831	ptc-miR6478_R-2_1ss6CT	CCGACTTTAGCTCAGTTGG	0.0028205	119.056	152.235	153.195	106.005	middle
832	tae-MIR9783-p5_1ss12GC	GCTTATTTGTACAGGGTAGACGCT	0.0028903	6.66049	0	13.4563	12.3041	middle
833	ptc-MIR476a-p5_2ss12CA20AG	ATAATCAATGAATTTGCAAGG	0.0029354	0	0	7.24569	6.62529	low
834	PC-5p-4431_329	CGGTTGGTGGCTTGAACCGGGACC	0.0029398	104.903	75.5181	55.8953	81.3965	middle
835	tae-MIR1139-p5_2ss11AG21AT	TTATTAGGTTGTAGACTCATTTTG	0.0030183	7.49305	0	0	6.62529	low
836	gma-MIR5368-p3_1ss5TC	TGTTCCCTGGGATTGGCTTTGGGC	0.0030506	12.4884	0	11.3861	4.73235	middle
837	tae-MIR1128-p5_2ss2CT19CT	TTTAGAACTAAAATACATTT	0.0030513	6.66049	7.1922	0	0	low
838	PC-5p-144478_14	TCTGATCCAAATTAATTATC	0.0030513	6.66049	7.1922	0	0	low
839	gra-MIR8723b-p3_2ss7AG18AG_2	AAATTAGATTGCTCAAAGC	0.0030548	10.8233	11.987	0	15.1435	middle
840	gra-MIR8723b-p3_2ss7AG18AG_1	AAATTAGATTGCTCAAAG	0.0030548	10.8233	11.987	0	15.1435	middle
841	gma-miR5368_L+1	GGGACAGTCTCAGGTAGACA	0.0030674	5.82793	8.3909	22.7722	11.3576	middle
842	tae-miR5084_L-2R+2	ACAGTACTGCAGAGGATCCTAACC	0.0031626	26.642	21.5766	40.3688	14.1971	middle
843	PC-5p-17173_107	GCACCTGAGCAGCTCTTGGCA	0.0032625	62.4421	37.1597	27.9477	41.6447	middle
844	tae-MIR1133-p5_1ss3TC	GTCCCTCAAATGGATGTATCTAGC	0.0033075	5.82793	0	0	7.57176	low
845	tae-MIR1128-p5_1ss5AG	AACTGAAATACATCTAGATACATC	0.0033075	5.82793	0	0	7.57176	low
846	PC-5p-64625_35	AGGTGTGCCTAGCTTTGGTTGT	0.0033298	14.1535	0	11.3861	6.62529	middle
847	tae-MIR1128-p5_1ss7CT	TCCGTCTGAAAATACTTGTCA	0.0033329	4.16281	0	0	7.57176	low
848	tae-MIR5050-p3	CCATGATGAGGTCGTTCAACC	0.0033376	114.061	151.036	166.651	125.881	middle
849	tae-MIR1128-p3_1ss21CT_2	TAAAATACATCTAGATACATTC	0.0033932	0	5.9935	7.24569	0	low
850	tae-MIR1128-p3_1ss21CT_1	AAATACATCTAGATACATCCTCTT	0.0033932	0	5.9935	7.24569	0	low
851	tae-MIR1128-p3_2ss20AT21TC	TTTCCGGACGGAGGGAGTATC	0.0034099	0	5.9935	7.24569	13.2506	middle
852	tae-MIR9668-p3_1ss16CT	ACAAGTATTTTCGGATGGAGG	0.0034218	11.6559	11.987	5.17549	0	middle
853	sbi-MIR6232a-p3_1ss2AT	ATTTTGGAACGGAGGGAGTAC	0.0034365	0	7.1922	0	5.67882	low
854	tae-MIR1130b-p5_2ss17TC23AG	ACAATATAAGACGTTTCTGCAAGC	0.0034365	0	7.1922	0	5.67882	low
855	osa-MIR5083-p3_2ss13CT19AT	AGGCTGTGATGATCAAAAT	0.0034365	0	7.1922	0	5.67882	low
856	hvu-MIR6214-p3_1ss1CA	AGGGGCAATTCACAAGAA	0.0034365	0	7.1922	0	5.67882	low
857	tae-MIR1139-p3_2ss14AG24AC	CATTTATTAGGTTGTAGACTCATC	0.0034466	7.49305	5.9935	0	0	low
858	hvu-MIR5049c-p5_1ss14CT	TAAATGTCTCAACTTTGTACT	0.0034466	7.49305	5.9935	0	0	low
859	gma-MIR5368-p5_2ss9GT18TC	TGGGATTGTCTTTGGGCCTT	0.0034466	7.49305	5.9935	0	0	low
860	stu-MIR6026-p3_2ss8TA17GA	TTATTGTATGAGCATTATGTT	0.0034466	7.49305	5.9935	0	0	low
861	osa-MIR1862e-p3	TATTTTGGGACGGAGGGAGTA	0.0035012	6.66049	0	7.24569	0	low
862	ata-MIR5070-p3_1ss4TA	AAGAAGGGTCGGAGGGTACCC	0.0035012	6.66049	0	7.24569	0	low
863	hvu-miR5049f_L+1R+2	CAATTAATATGGATCGGAGGGAGT	0.0035033	9.99074	0	11.3861	15.1435	middle
864	tae-MIR1128-p3_1ss24CA	CTAAAATACATCTAGATACATCCA	0.0035596	10.8233	8.3909	24.8424	24.6082	middle
865	bdi-MIR5180a-p5_2ss19AT20TC	TAACTACTACTCCCTCTGTCC	0.003615	14.1535	13.1857	0	9.46471	middle
866	hvu-miR1436_L+1R+1	TACATTATGGGACGGAGGGAGTA	0.0036553	7.49305	0	6.21059	0	low
867	bdi-MIR5066-p3_2ss11GA20CA	TTTTGGTTGCATTGGCTAGAGCAT	0.0036863	47.456	28.7688	65.2112	52.0559	middle
868	PC-5p-2983_464	AAGAACCGCGACTAAAGGTCCTCC	0.0037409	88.2515	127.062	137.668	112.63	middle
869	ath-miR858a_L-1R-2	TTCGTTGTCTGTTCGACC	0.0037449	14.1535	7.1922	7.24569	0	middle
870	far-MIR1122-p3_2ss17TG19TG	TTGAGACACTTATTTTGGGAC	0.0037622	0	7.1922	13.4563	6.62529	middle
871	PC-3p-4938_299	AGTGACCCAACTGCGCCCTGC	0.0037801	72.4328	86.3064	90.0536	50.1629	middle
872	PC-3p-86024_26	CCGAGAGCTGCTCAGATGTCC	0.0038549	7.49305	13.1857	6.21059	0	middle
873	PC-3p-3873_370	CATTGACCCAACTGCAGGTGC	0.0038633	80.7585	101.89	119.036	75.7176	middle
874	tae-MIR1128-p3_2ss11CG17CT	TTGATGACAAGTATTTTCGGA	0.0039133	0	7.1922	0	4.73235	low
875	tae-miR1130b-3p_R+3_1ss18GA	TCTTATATTATGGGACGAAGGGAG	0.0039133	0	7.1922	0	4.73235	low
876	osa-MIR1862d-p3_1ss12GT	TATTTTGGGACTGAGGGAGTA	0.0039169	0	7.1922	5.17549	0	low
877	hvu-miR5049c_L-2_1ss6AG	ACAGTTATTTTGGGACGGAGG	0.0039169	0	7.1922	5.17549	0	low
878	hvu-miR5049d_L-1R+3_1ss6TA	ACAAATATTTAGGAACGGAGGGA	0.0039169	0	7.1922	5.17549	0	low
879	tae-MIR1128-p3_2ss13CT22GA	TTTTGATGACAATTATTTCCGAAC	0.0039669	0	0	7.24569	5.67882	low
880	tae-MIR1139-p5_2ss7AT24AC	AACATATGTGTGGTATCATGCAAC	0.0039669	0	0	7.24569	5.67882	low
881	PC-3p-3507_402	AGGAACTTAGGAGTAACATCACAC	0.0040137	83.2561	82.7103	103.51	125.881	middle
882	bdi-MIR5169a-p3_1ss1GA	ATATATTTTTCTATAAACTTGGTC	0.0040165	13.321	9.58961	0	5.67882	middle
883	hvu-MIR5049a-p5_2ss6TA20TA	TCTGTACCTAAATACTTGTAGT	0.0040746	63.2747	74.3194	37.2635	55.8418	middle
884	PC-5p-19403_96	AGAGATTCCACTATGAACCACATA	0.0040942	34.135	22.7753	9.31589	25.5547	middle
885	far-MIR437-p3_2ss3AT19TG	CATTTATTTTGGAACGGAGGGAGT	0.0041179	12.4884	0	6.21059	12.3041	middle
886	tae-MIR1847-p3_2ss13TC21TC	ACATGCCATTGACCCAACTGC	0.0041786	71.6003	38.3584	65.2112	77.6106	middle
887	tae-MIR1128-p5_2ss7TA17GA	CAACTAATTCCGGACGAAGGGAGT	0.004183	8.32561	13.1857	0	12.3041	middle
888	far-MIR1122-p3_1ss7TC	TATTTTCGTACGGAGGGAGTA	0.0042046	4.16281	7.1922	0	0	low
889	tae-MIR1128-p3_1ss9CT_1	AACTATTTTCGGACGGAGGGAGTA	0.0042046	4.16281	7.1922	0	0	low
890	tae-MIR1128-p3_1ss9CT_2	GATGACAATTATTTCCGGACGGAG	0.0042046	4.16281	7.1922	0	0	low
891	osa-MIR818d-p3_1ss17GT	CTTATATTATGGGACGTAGGGAGT	0.0042046	4.16281	7.1922	0	0	low
892	tae-MIR1120a-p3_2ss16GA19GA	TTATATTATGAGACGAAGAGAGT	0.0042046	4.16281	7.1922	0	0	low
893	tae-MIR1139-p3_2ss2CT18CT	ATCTTCATAGTGGGTAGTAACATA	0.0042046	4.16281	7.1922	0	0	low
894	tae-MIR9783-p5_2ss7GC23TC	TTTGTACAGGGTAGACGCTTAACT	0.0042046	4.16281	7.1922	0	0	low
895	PC-3p-51041_43	ATTGTAGACAGCAAAATCTTTGCC	0.0043413	20.814	15.5831	20.702	38.8053	middle
896	osa-MIR818d-p3_1ss4AG	CTTGTATTATGGGACGGAGGGAGT	0.0043446	4.99537	7.1922	0	0	low
897	tae-MIR1128-p5_1ss3CA	AAATATTTCCGGACGGAGGGAGTA	0.0044079	9.99074	13.1857	13.4563	0	middle
898	gma-miR171e_L+1	ATGATTGAGCCGTGCCAATATC	0.0044435	6.66049	0	12.4212	4.73235	middle
899	osa-MIR812q-p3_2ss16GC21TG	CACTTATTTTGGGACCGAGGGAGT	0.0045173	7.49305	0	5.17549	0	low
900	ata-MIR9783-p3_2ss2AG18GA	AGGCACCGGTGCTTAAGAAAAGCC	0.0045173	7.49305	0	5.17549	0	low
901	PC-3p-145883_14	AGATACATCCATTTCCGAGAC	0.0045173	7.49305	0	5.17549	0	low
902	tae-miR9665-3p_L+1_1ss3CT	TGTTAGCAGTGTAAACTCAAATCA	0.0045473	0	0	7.24569	4.73235	low
903	bdi-MIR1139-p3_2ss11CT17CA	AGGCTGGTCATAGTGGAGAGTAAC	0.0045473	0	0	7.24569	4.73235	low
904	tae-MIR1139-p3_2ss3CT19CG	TATCTTCATAGTGGGTAGGAACAT	0.0045473	0	0	7.24569	4.73235	low
905	tae-MIR1128-p3_1ss2CG	TGTAGAACTAAAATACATCTAGAT	0.0045858	0	5.9935	0	6.62529	low
906	osa-MIR1439-p3_2ss10TC20TG	CTTATATTTCGGAACGGAGGGAGT	0.0045858	0	5.9935	0	6.62529	low
907	tae-MIR1120a-p5_2ss12AC20AG	TCCGTCCCATACTATAAGAGC	0.0046524	64.1072	50.3454	91.0887	79.5035	middle
908	osa-miR5083_L-2	ACTACAATTATCTGATCA	0.0047011	13.321	23.974	18.6318	35.9659	middle
909	PC-5p-22407_86	TTTGTAGAGATTCCACTATGAACC	0.0047037	32.4699	26.3714	9.31589	19.8759	middle
910	tae-miR5384-3p_2ss9CT20TC	TGAGCGCGTCGCCGTCGAACG	0.0047359	24.1443	17.9805	38.2986	15.1435	middle
911	vvi-miR172d_L-2R+1	AGAATCTTGATGATGCTGCATT	0.0047925	0	0	6.21059	6.62529	low
912	far-MIR1122-p3_2ss16TG18TG_1	TGAGACACTTATTTTGGGA	0.0047925	0	0	6.21059	6.62529	low
913	tae-MIR1128-p3_2ss10CT17GA	CAACTATTTTCGGACGAAGGGAGT	0.0047925	0	0	6.21059	6.62529	low
914	tae-miR1130b-3p_R+2_1ss6TC	TCTTACATTATGGGACGGAGGGA	0.0047925	0	0	6.21059	6.62529	low
915	far-MIR1122-p3_1ss24GA	ATATTTTAGTTGTAGATACATCCA	0.0047925	0	0	6.21059	6.62529	low
916	far-MIR1122-p3_2ss16TG18TG_2	TGAGACACTTATTTTGGGACG	0.0047925	0	0	6.21059	6.62529	low
917	gma-MIR5368-p5_1ss2GA_1	CAAGGGACAGTCTCAGGT	0.0048137	0	7.1922	10.351	13.2506	middle
918	gma-MIR5368-p5_1ss2GA_2	CAAGGGACAGTCTCAGGTAGA	0.0048137	0	7.1922	10.351	13.2506	middle
919	bdi-MIR5066-p3_2ss12GA21CA_2	CTTTTGGTTGCATTGGCTAGAGCA	0.0048692	33.3025	27.5701	57.9655	41.6447	middle
920	bdi-MIR5066-p3_2ss12GA21CA_1	CTTTTGGTTGCATTGGCTAGAGC	0.0048692	33.3025	27.5701	57.9655	41.6447	middle
921	bdi-MIR5066-p3_1ss19GA	GATCGGTCTTTTGGTTGCATTGGC	0.0048825	26.642	22.7753	49.6847	31.2335	middle
922	tae-MIR1128-p3_2ss13CG21GA	TTTTGATGACAAGTATTTCCAGAC	0.0049081	4.16281	0	7.24569	0	low
923	tae-MIR1133-p3_1ss4CG	CTAGATACATTCATTTGAGGGACA	0.0049081	4.16281	0	7.24569	0	low
924	PC-5p-7529_209	CACGCTGCCCTGTGGGTCTGC	0.0049586	52.4514	33.5636	70.3867	47.3235	middle
925	gma-MIR5368-p5_1ss18TC	TGGGATTGGCTTTGGGCCT	0.0049903	16.6512	26.3714	14.4914	6.62529	middle
926	tae-MIR1139-p3_1ss9GT_1	AGGTTATATACTCATATTGCATT	0.0050346	4.99537	0	7.24569	0	low
927	tae-MIR1139-p3_1ss9GT_2	ATTGCATTTGGACATGTGATGTT	0.0050346	4.99537	0	7.24569	0	low
928	hvu-MIR5049d-p5_2ss4TA24AT	CAAATATTTAGGAACGGAGGGAGT	0.0050576	100.74	101.89	70.3867	66.2529	middle
929	bdi-MIR7757-p5_2ss4AG22AT	TAGGAGCATGATTCAACCAATT	0.0051713	502.035	459.102	556.883	559.364	high
930	tae-MIR9782-p3_1ss6TA	AATATATGACTTGTATTAGGTTGG	0.0052199	149.028	128.261	181.142	182.669	middle
931	bdi-MIR5164-p5_2ss14CG20CT	TTGTCTAGATACGGATGTATC	0.005238	29.9722	45.5506	19.6669	40.6982	middle
932	zma-miR319a-3p_R+3	TTGGACTGAAGGGTGCTCCCTTT	0.0053001	9.99074	21.5766	21.7371	6.62529	middle
933	tae-MIR1128-p5_2ss1CA17AG	ATACTCCCTCCGTCCGGAAATACT	0.0054624	12.4884	0	7.24569	4.73235	middle
934	tae-MIR1128-p5_1ss12AT	TCTAGAACTAATATACATC	0.0055363	6.66049	5.9935	0	0	low
935	tae-miR6197-5p	TCTGTAAACAAATGTAGGACG	0.0055659	31.6373	32.3649	59.0006	49.2165	middle
936	osa-MIR171a-p5	CGATATTGGTGAGGTTCAATC	0.005639	15.8187	21.5766	6.21059	7.57176	middle
937	lja-MIR11180-p5_2ss4TA17GT	TTTAACTTTCGATTTTTT	0.0057694	6.66049	0	6.21059	0	low
938	tae-MIR1128-p3_1ss15CG_2	CATTTTGATGACAAGTATTTCCGG	0.0058874	6.66049	0	11.3861	12.3041	middle
939	tae-MIR1128-p3_1ss15CG_1	CATTTTGATGACAAGTATTTC	0.0058874	6.66049	0	11.3861	12.3041	middle
940	ata-miR9863a-3p_L+3_1ss12TC	AGATGAGAAGGCAGATCATAATAGC	0.0059962	129.047	166.619	163.546	122.095	middle
941	osa-MIR812q-p3_2ss20GA21TA	CACTTATTTTGGGACGGAGAAAGT	0.0060412	0	5.9935	6.21059	0	low
942	hvu-MIR5049f-p3_1ss7GA	AATATGAATCGGAGGGAGTACT	0.0061761	5.82793	0	0	6.62529	low
943	PC-3p-148348_14	ACCTGTCATTGACCCAACTGCGCC	0.0061761	5.82793	0	0	6.62529	low
944	gma-MIR5368-p3_1ss2TC	TCCCTGGGATTGGCTTTGG	0.0062984	4.99537	10.7883	0	10.4112	middle
945	tae-MIR1120a-p5_2ss10TC20AG	TCCGTCCCACAATATAAGAGC	0.0062985	5.82793	11.987	23.8073	13.2506	middle
946	zma-MIR169c-p5	AGAGAACGGGATGCAGCCAAG	0.0063633	6.66049	7.1922	9.31589	20.8224	middle
947	PC-3p-87633_26	TCAATGCGATCCCTTTGGAAT	0.0063972	5.82793	0	12.4212	6.62529	middle
948	tae-MIR1139-p3_1ss3GA	CAATGGAGAGTAACATACACTAGT	0.0065469	12.4884	10.7883	0	6.62529	middle
949	ath-MIR8175-p3_2ss14TC18AC	GTGGTAAGTATTCCCGCCTGT	0.0065971	0	9.58961	5.17549	11.3576	middle
950	ata-MIR5084-p3_1ss15GA	ACGGTACTGCAGAGAATCTCAACC	0.0066069	0	0	5.17549	6.62529	low
951	bdi-MIR5066-p3_1ss16CT	GGTTGCGTTGGCTAGTGCATGAAG	0.0066069	0	0	5.17549	6.62529	low
952	tae-MIR1128-p5_1ss2AT	ATAAAAGGGGATGTATCTAGA	0.0066125	0	5.9935	12.4212	7.57176	middle
953	PC-5p-10117_164	GAGCCTTATTGAATATCTACA	0.0066794	27.4745	55.1402	54.8602	45.4306	middle
954	mtr-miR171c_R+1	TGATTGAGCCGTGCCAATATTT	0.0066887	6.66049	0	0	5.67882	low
955	tae-MIR1128-p3_2ss22AG23TC	TATTTCCGGACGGAGGGAGTAGCT	0.0066887	6.66049	0	0	5.67882	low
956	ata-MIR5070-p3_1ss4TG	AAGGAGGGTCGGAGGGTACCC	0.0067987	10.8233	13.1857	0	10.4112	middle
957	tae-miR397-5p	TCACCGGCGCTGCACACAATG	0.0070255	56.6142	25.1727	50.7198	38.8053	middle
958	osa-MIR5083-p3_2ss13CT19AC	AGGCTGTGATGATCAAAACA	0.0070282	18.3164	13.1857	5.17549	4.73235	middle
959	osa-MIR166k-p5_1ss9TA	TAAGGGGTATGTTGTCTGGCT	0.0071285	4.16281	0	0	0	low
960	tae-MIR1139-p5_2ss2GA19CT	AATGGAGAGTAACATACATTAGTA	0.0071285	4.16281	0	0	0	low
961	gma-miR5368_R-1	GGACAGTCTCAGGTAGAC	0.0071285	4.16281	0	0	0	low
962	nta-miR482a	TTTCCAATTCCACCCATTCCTA	0.0071285	4.16281	0	0	0	low
963	PC-5p-358928_5	GGAATTAGCTGATGCTCAAAT	0.0071285	4.16281	0	0	0	low
964	PC-3p-347635_5	CCGTATGTGGTTTATAGTGAAATC	0.0071285	4.16281	0	0	0	low
965	tae-miR9658-3p	ATCGTTCTGGGTGAATAGGCC	0.0074001	405.457	360.809	347.793	435.376	middle
966	PC-5p-9597_171	TCTGTGAAGAATTATAAGAGC	0.0074168	59.1119	40.7558	26.9126	37.8588	middle
967	mtr-miR398a-5p_R-3_1ss17CA	GGAGTGACACTGAGAAAAC	0.0074484	0	0	6.21059	5.67882	low
968	tae-MIR1128-p5_1ss17AT	ATGTATCTAGAACTAATATACATC	0.0074484	0	0	6.21059	5.67882	low
969	hvu-MIR5049c-p5_1ss15CT	ATAAATGTCTCAACTTTGTACT	0.0074484	0	0	6.21059	5.67882	low
970	tae-MIR9674a-p5_1ss20GT	GTAGGATGGCTGGTGCTATT	0.0074797	20.814	13.1857	27.9477	8.51823	middle
971	tae-MIR1128-p3_1ss10AG_1	AACTAAAATGCATCTAGATACATC	0.0074801	7.49305	5.9935	12.4212	0	middle
972	tae-MIR1128-p3_1ss10AG_2	CTAAAATACGTCTAGATACATCCC	0.0074801	7.49305	5.9935	12.4212	0	middle
973	tae-MIR1128-p5_1ss21AG_2	AAATACTTGTCATCAAAATGGATA	0.0074812	4.99537	0	0	6.62529	low
974	tae-MIR1128-p5_1ss21AG_1	AAATACTTGTCATCAAAATGG	0.0074812	4.99537	0	0	6.62529	low
975	tae-MIR9668-p3_2ss19GT23AG	CAAGTATTTTCGGACGGATGGAGT	0.0074812	4.99537	0	0	6.62529	low
976	osa-MIR437-p5_2ss7CG17GC	TATAAAGTTGGTCAAACT	0.0074812	4.99537	0	0	6.62529	low
977	tae-MIR1128-p3_1ss4GC	CTACAACTAAAATACATCTAGATA	0.0074812	4.99537	0	0	6.62529	low
978	PC-5p-4395_331	AGCCACCAACCGGTACTAAAGGCC	0.0075165	75.7631	100.691	62.1059	90.8612	middle
979	tae-MIR531-p5_2ss11CT20AG	CTCGCCGGAGTAGCGTGCAGC	0.007539	6.66049	11.987	10.351	0	middle
980	tae-MIR1120a-p5_1ss10CT	CCCTCCGTCTCATAATATAAGAAC	0.00785	4.16281	0	0	6.62529	low
981	bdi-miR5049-3p_L-1R-2_2ss14TA21AG	AAGTAATATGGAACGGAGGGA	0.00785	4.16281	0	0	6.62529	low
982	sbi-MIR437g-p3_2ss11TC21TC	CAAACTTTTCCAACTTTGACCAAG	0.00785	4.16281	0	0	6.62529	low
983	osa-MIR812a-p5_2ss20CT21AC	CTCCGTCCCAAAATAAGTGTC	0.00785	4.16281	0	0	6.62529	low
984	tae-MIR1128-p5_1ss6GC	ATCTACAACTAAAATACATCTAGA	0.00785	4.16281	0	0	6.62529	low
985	ata-MIR9783-p3_2ss17GA22CT	AGCACCGGTGCTTAAGAAAAGTCT	0.0078524	8.32561	9.58961	23.8073	20.8224	middle
986	osa-MIR6253-p3	ATCATTTTCCTCTCATTA	0.0078907	4.99537	0	9.31589	11.3576	middle
987	tae-MIR1128-p3_2ss13CG22GA	TTTTGATGACAAGTATTTCCGAAC	0.0078907	4.99537	0	9.31589	11.3576	middle
988	tae-MIR1130a-p3_2ss16CT21TG	TCTTACATTATGGGATGGAGG	0.0080471	6.66049	0	5.17549	0	low
989	tae-MIR1128-p5_2ss2GA21AG	GAGATGTATCTAGAACTAAAGTAC	0.0080471	6.66049	0	5.17549	0	low
990	ath-MIR5649b-p3_1ss15AC	AATTATTTTTCTTCCTTT	0.0080969	5.82793	5.9935	0	0	low
991	hvu-miR399	TGCCAAAGGAGATTTGCCCCG	0.008125	6.66049	5.9935	17.5967	18.9294	middle
992	mtr-miR172b_L+1	AAGAATCTTGATGATGCTGCAT	0.0082866	5.82793	0	6.21059	0	low
993	tae-miR9653b_R-3_1ss9GT	TGGCCAAGTTCTCTTGAG	0.0082866	5.82793	0	6.21059	0	low
994	gma-miR160a-5p_R+2	TGCCTGGCTCCCTGTATGCCATT	0.0084261	9.99074	11.987	0	6.62529	middle
995	tae-MIR1128-p5_2ss17TC21AG	TCCGTCCGAAAATACTCGTCG	0.0084266	6.66049	0	0	4.73235	low
996	tae-MIR1128-p5_1ss23GC	ATCTAGAACTAAAATACATCTACA	0.0084348	12.4884	7.1922	6.21059	0	middle
997	bdi-MIR5066-p3_1ss14CT	TTGCGTTGGCTAGTGCATGAAGCT	0.0084959	4.16281	7.1922	8.28079	17.9829	middle
998	bdi-MIR5182-p3_2ss9GA18GT	ATTTTGTTAGTTAAATTTATGATC	0.0085276	4.99537	0	11.3861	5.67882	middle
999	gma-MIR5368-p5_1ss1TC	CCCTGGGATTGGCTTTGG	0.0085742	35.8001	33.5636	55.8953	27.4476	middle
1000	PC-3p-21946_87	AGGCCCACTGGGCAGCGCGCC	0.0086688	29.1396	27.5701	9.31589	18.9294	middle
1001	osa-MIR5083-p3	AATGGATCCTTCTGAGCCTG	0.0088206	54.1165	50.3454	84.8781	58.6812	middle
1002	PC-3p-3668_387	TTTTTTGCTGAGAGCTGCACA	0.0089545	75.7631	93.4987	121.107	95.5935	middle
1003	ata-miR9674b-3p_R+2_1	TGAATTTGTCCATAGCATCAGAA	0.0090102	27.4745	27.5701	9.31589	29.3406	middle
1004	ata-miR9674b-3p_R+2_2	TGAATTTGTCCATAGCATCAGCA	0.0090102	27.4745	27.5701	9.31589	29.3406	middle
1005	bdi-MIR1122-p3_1ss13GA	ACATCCGTATTTAGACAAATT	0.0090884	6.66049	11.987	7.24569	0	middle
1006	sbi-MIR159a-p5_2ss17GT18CT	TTTGCATGACCGAGGATTT	0.009138	0	5.9935	5.17549	0	low
1007	tae-MIR1139-p5_1ss14TC	TTCATTTATTAGGCTATAGACTCA	0.009138	0	5.9935	5.17549	0	low
1008	PC-5p-336453_5	ATGTTCTCAAATGCATTCGACT	0.009138	0	5.9935	5.17549	0	low
1009	bdi-miR5067_R-1_1ss2CG	TGAGCGACAACTAATATGGA	0.009203	7.49305	0	10.351	12.3041	middle
1010	osa-miR169n_R+1_1ss21AG	TAGCCAAGAATGACTTGCCTGA	0.0093131	26.642	14.3844	33.1231	38.8053	middle
1011	tae-MIR1138-p5_2ss1AG23AG	GGGTCTGTCTAGGACACATCTAGA	0.0093407	149.028	122.267	172.861	176.044	middle
1012	PC-3p-17389_106	ACCCGGCAGTTGGGTAAAGTCACA	0.0093505	24.9768	32.3649	40.3688	16.09	middle
1013	PC-3p-16818_109	CTCTCCTGTAGAAATAGGCACCGA	0.0094596	29.1396	40.7558	20.702	18.9294	middle
1014	ata-miR169g-3p_L+1R-1	CGGCGAGTTGTTCTTGGCTAC	0.0094899	275.578	213.369	288.792	236.618	middle
1015	PC-5p-9370_174	ATAAACCGAGTTTTTCTGAAGCAC	0.0094931	49.1211	61.1337	36.2284	67.1994	middle
1016	osa-MIR812q-p3_2ss10TC21TG	CACTTATTTCGGGACGGAGGGAGT	0.0096948	8.32561	7.1922	0	12.3041	middle
1017	PC-3p-2417_563	GGGACGAACCGGGACCAATGTGCC	0.0097943	120.721	130.658	133.528	170.365	middle
1018	tae-MIR1128-p5_1ss3GT	ATTTATCTAGAACTAAAATACATC	0.009895	0	5.9935	0	4.73235	low
1019	ata-MIR9863a-p5_2ss18AT20AT	TGAGAAGGTAGATCATATTT	0.009895	0	5.9935	0	4.73235	low
1020	PC-5p-192741_10	GAGATCCAAGTTTGACCGTAAATT	0.009895	0	5.9935	0	4.73235	low
1021	tae-MIR9668-p3_1ss11GA	AAGTATTTTCAGACGGAGGGA	0.0099083	0	0	6.21059	4.73235	low
1022	osa-miR1439_L+3_2ss7TA17TG	ATATTTAGGAACGGAGGGAGTATT	0.0099083	0	0	6.21059	4.73235	low
1023	tae-MIR9668-p5_2ss3GA22AG	AAATATTTTCGGACGGAGGGAGT	0.0099083	0	0	6.21059	4.73235	low
1024	osa-miR396d_2ss20GC21GA	TCCACAGGCTTTCTTGAACCA	0.010051	146.531	170.215	146.984	115.469	middle
1025	tae-MIR1127b-p3_1ss5TC	TTTCCGGACGGAGGGAGTATT	0.010071	12.4884	9.58961	0	7.57176	middle
1026	osa-MIR437-p5_1ss16GC	ATAAACTTGGTCAAACTTAGAGAA	0.010074	19.9815	8.3909	8.28079	22.7153	middle
1027	ptc-miR6478_R+3_1ss21GA_2	CCGACCTTAGCTCAGTTGGTAGAT	0.010207	12.4884	7.1922	0	7.57176	middle
1028	ptc-miR6478_R+3_1ss21GA_1	CCGACCTTAGCTCAGTTGGTAGAG	0.010207	12.4884	7.1922	0	7.57176	middle
1029	tae-MIR1128-p3_2ss4CA17GA	CAAATATTTCCGGACGAAGGGAGT	0.010224	5.82793	0	0	5.67882	low
1030	bdi-MIR5180b-p3_2ss3CA19TA	TGAGACACTTATTTTGGAACGGAG	0.010224	5.82793	0	0	5.67882	low
1031	tae-MIR1128-p5_1ss18AT	ATGTATCTAGAACTAAATTACATC	0.010224	5.82793	0	0	5.67882	low
1032	bdi-MIR5066-p3_2ss4TC24GA	CATCAGATCGGTCTTTTGGTTGCA	0.010224	5.82793	0	0	5.67882	low
1033	gma-miR160a-5p_R+1	TGCCTGGCTCCCTGTATGCCAT	0.0103	12.4884	0	11.3861	10.4112	middle
1034	PC-5p-13114_133	TGGTCCCGTTTGGTGGCTTGAACC	0.010384	29.9722	35.961	19.6669	45.4306	middle
1035	bdi-miR5067_1ss2CG	TGAGCGACAACTAATATGGAT	0.010473	0	10.7883	5.17549	8.51823	middle
1036	hbr-miR6173_L-1	GCCGTAAACGATGGATACT	0.010542	7.49305	11.987	0	8.51823	middle
1037	tae-MIR1128-p3_1ss13CT	TGACAACTATTTTCGGACGGA	0.010572	4.99537	5.9935	0	0	low
1038	sbi-MIR159a-p3_1ss18CT	TTTGCATGACCGAGGAGTT	0.010572	4.99537	5.9935	0	0	low
1039	gma-MIR171r-p3_2ss12AC18TC	CATCTTTGCATCTGAATC	0.010572	4.99537	5.9935	0	0	low
1040	mtr-MIR2592aw-p5_2ss7TG17GT	CCAACGGCTAAAGCACTC	0.010572	4.99537	5.9935	0	0	low
1041	hvu-MIR5049c-p3_1ss12GA	TATTTTGGGACAGAGGAAGTA	0.010572	4.99537	5.9935	0	0	low
1042	ata-MIR9783-p3_2ss11GA18GA	AAGCACCGGTACTTAAGAAAAGCC	0.010572	4.99537	5.9935	0	0	low
1043	ata-miR9863a-3p_1ss2GN	TNAGAAGGTAGATCATAATAGC	0.010572	4.99537	5.9935	0	0	low
1044	hvu-MIR5049b-p5_2ss10AC21GT	CAAGTATTTCGGTACAGAGGTA	0.010622	4.99537	0	6.21059	0	low
1045	tae-MIR9659-p5	TGCTGGGAAAACTATTGAACT	0.010658	20.814	7.1922	6.21059	10.4112	middle
1046	PC-5p-31138_65	TAAACCGATTTTTTCTGAAGCACC	0.010884	25.8094	16.7818	6.21059	17.9829	middle
1047	PC-5p-15391_117	TCTCATTTTCACCACTAACCAGC	0.011156	82.4236	70.7233	46.5794	55.8418	middle
1048	tae-MIR1128-p3_1ss6CA	GACAAATATTTCCGGACGGAGGGA	0.011191	14.1535	8.3909	25.8775	23.6618	middle
1049	osa-MIR1862d-p3_2ss9GA22TC	TATTTTGGAACGGAGGGAGTACC	0.011277	7.49305	10.7883	0	4.73235	middle
1050	tae-MIR1128-p5_2ss1CG17AG	GTACTCCCTCCGTCCGGAAATACT	0.011368	0	8.3909	6.21059	11.3576	middle
1051	osa-miR5071_R-2_1ss15GA	TCAAGCATCATATCATGGA	0.011535	17.4838	28.7688	14.4914	10.4112	middle
1052	tae-MIR1128-p3_1ss14CG_2	ATTTTGATGACAAGTATTTCCGGA	0.011627	12.4884	20.3779	34.1582	25.5547	middle
1053	tae-MIR1128-p3_1ss14CG_1	ATTTTGATGACAAGTATTTCC	0.011627	12.4884	20.3779	34.1582	25.5547	middle
1054	ath-miR165a-3p	TCGGACCAGGCTTCATCCCCC	0.011662	0	5.9935	7.24569	11.3576	middle
1055	tae-MIR1139-p5_1ss15AG	TCATTTATTAGGTTGTAGACTCAT	0.011695	5.82793	8.3909	11.3861	0	middle
1056	PC-5p-5963_254	TTTTGCTGTTTGTCATCTAACC	0.011738	85.7538	63.5311	49.6847	53.9488	middle
1057	ata-miR9783-3p_R+1_2ss18AG19GA	ATAAGCACCGGTGCTTAGAGAA	0.01174	126.549	87.5051	133.528	133.926	middle
1058	bdi-miR5175a_R+3_1ss4AT	AAGTATTTAGGAACGGAGGGAGTA	0.01184	4.16281	0	6.21059	0	low
1059	tae-MIR1128-p3_1ss11CG_3	TTGATGACAAGTATTTCCGGACGG	0.011943	0	0	5.17549	5.67882	low
1060	tae-MIR1128-p3_1ss11CG_1	TTGATGACAAGTATTTCC	0.011943	0	0	5.17549	5.67882	low
1061	tae-MIR1128-p3_1ss11CG_2	TTGATGACAAGTATTTCCGGA	0.011943	0	0	5.17549	5.67882	low
1062	tae-MIR1128-p3_2ss11CG20GA	TTGATGACAAGTATTTCCGAA	0.011943	0	0	5.17549	5.67882	low
1063	sbi-MIR437w-p3_2ss12TG18AG	TCAAATTAGTAGCATTAGATTC	0.011943	0	0	5.17549	5.67882	low
1064	gma-MIR5368-p3_1ss4TC	GTTCCCTGGGATTGGCTTTGGGC	0.011943	0	0	5.17549	5.67882	low
1065	hvu-MIR6205-p3_2ss16TC23TC	TGGATACGTTTTAGTCTCATGACT	0.011943	0	0	5.17549	5.67882	low
1066	far-MIR169-p5_1ss6CT	AAGGGTCTTACCTCTGATAGCC	0.011991	11.6559	10.7883	0	8.51823	middle
1067	far-MIR1122-p3_2ss17TA19TA	TTGAGACACTTATTTTAGAACGGA	0.012002	4.16281	5.9935	0	0	low
1068	tae-MIR1128-p3_1ss8CA	ATGACAAATATTTCCGGACGGAGG	0.012002	4.16281	5.9935	0	0	low
1069	tae-miR1130b-3p_R+2	TCTTATATTATGGGACGGAGGGA	0.012002	4.16281	5.9935	0	0	low
1070	tae-MIR9668-p3_2ss13TC18CT	TGACAAGTATTTCCGGATGGA	0.012002	4.16281	5.9935	0	0	low
1071	osa-MIR160f-p3_2ss19CT20CT	TGCCTGGCTCCCTGAATGTT	0.012002	4.16281	5.9935	0	0	low
1072	tae-MIR1127b-p5_1ss2TC	CCGTCCGGAAATACTTGTCCT	0.012002	4.16281	5.9935	0	0	low
1073	osa-miR5073_R-1_1ss19TA	GTTTGGTGAATCGGAAACAATT	0.012002	4.16281	5.9935	0	0	low
1074	lja-MIR11130-p5_2ss5AT18AT	CAAGTAGCATCTCCAAGTAGCATC	0.012002	4.16281	5.9935	0	0	low
1075	PC-5p-12487_138	AGAGGGACTCTTTGGCCAACTGTT	0.012029	28.3071	22.7753	48.6496	35.9659	middle
1076	tae-miR319_L-1R+1	TGGACTGAAGGGAGCTCCCTC	0.012182	238.945	188.196	224.616	173.204	middle
1077	PC-3p-34342_60	TCGCGTCGATTAATTTAGATC	0.012316	4.99537	15.5831	21.7371	18.9294	middle
1078	PC-3p-24960_78	CCTTTGGTCCCGGTTGGTGGCAC	0.012336	14.9861	15.5831	32.088	15.1435	middle
1079	bdi-MIR159b-p3_2ss23TC25CA	TTTGCATGACCGAGGAGCCGCACCA	0.012395	4.16281	0	6.21059	10.4112	middle
1080	tae-MIR1139-p5_2	ATACACTAGTAACATACACATATC	0.012488	11.6559	5.9935	0	8.51823	middle
1081	tae-MIR1139-p5_5	TATTGCATTGGGACATGTGATGTT	0.012488	11.6559	5.9935	0	8.51823	middle
1082	tae-MIR1139-p5_4	ATTGCATTGGGACATGTGATGTT	0.012488	11.6559	5.9935	0	8.51823	middle
1083	tae-MIR1139-p5_1	ACACTAGTAACATACACATATCCC	0.012488	11.6559	5.9935	0	8.51823	middle
1084	tae-MIR1139-p5_3	ATTAGGTTATAGACTCATATTGCA	0.012488	11.6559	5.9935	0	8.51823	middle
1085	tae-MIR1139-p5_7	TTCATTTATTAGGTTATAGACTCA	0.012488	11.6559	5.9935	0	8.51823	middle
1086	tae-MIR1139-p5_6	TTAGGTTATAGACTCATATTGCA	0.012488	11.6559	5.9935	0	8.51823	middle
1087	gma-MIR5368-p3_2ss3AT20CA	AGTGAGATACCACTCTGGAAG	0.012586	6.66049	0	11.3861	5.67882	middle
1088	osa-MIR812q-p3_2ss14CT20TG	ACTTATTTTGGGATGGAGGGA	0.012658	0	8.3909	10.351	4.73235	middle
1089	tae-MIR9668-p3_2ss19GA22AG	AAGTATTTTCGGACGGAGAGAGTA	0.012908	4.16281	5.9935	10.351	0	middle
1090	PC-5p-35070_59	TCTATGAAGAAATATAAGAAC	0.013028	18.3164	11.987	32.088	27.4476	middle
1091	far-MIR1122-p3_2ss10TC17TG	TTGAGACACCTATTTTGGTAC	0.0131	4.16281	0	10.351	5.67882	middle
1092	sbi-MIR6232a-p3_2ss3AT24AT	TATTTTGGAACGGAGGGAGTACTT	0.0131	4.16281	0	10.351	5.67882	middle
1093	tae-miR1130b-3p_L+1R+2_1	CTCTTATATTATGGGACGGAGGGA	0.013155	5.82793	0	5.17549	0	low
1094	tae-miR1130b-3p_L+1R+2_2	TTCTTATATTATGGGACGGAGGGA	0.013155	5.82793	0	5.17549	0	low
1095	zma-miR160b-3p	GCGTGCAAGGAGCCAAGCATG	0.013258	4.57909	5.79372	0	0	low
1096	ata-miR160c-3p	GCGTGCAAGGAGCCAAGCATG	0.013258	4.57909	5.79372	0	0	low
1097	osa-miR160a-3p	GCGTGCAAGGAGCCAAGCATG	0.013258	4.57909	5.79372	0	0	low
1098	osa-miR393a_R+1	TCCAAAGGGATCGCATTGATCC	0.013903	7.49305	5.9935	11.3861	0	middle
1099	PC-5p-21650_88	TATGGCCTTGTACAATGGAAG	0.013918	38.2978	31.1662	54.8602	28.3941	middle
1100	tae-MIR1120a-p5_2	CCGTCCCATAATATAAGAACA	0.014	4.99537	0	0	5.67882	low
1101	tae-MIR1120a-p5_5	TCCGTCCCATAATATAAGAAC	0.014	4.99537	0	0	5.67882	low
1102	tae-MIR1120a-p5_1	CCCTCCGTCCCATAATATAAGAAC	0.014	4.99537	0	0	5.67882	low
1103	tae-MIR1120a-p5_3	CTCCGTCCCATAATATAAGAA	0.014	4.99537	0	0	5.67882	low
1104	tae-MIR1120a-p5_4	TATTATGAGACGGAGGGAGTA	0.014	4.99537	0	0	5.67882	low
1105	gma-miR5368_L+1R-2	GGGACAGTCTCAGGTAGA	0.014215	25.8094	33.5636	18.6318	13.2506	middle
1106	PC-5p-13127_133	TCAGGACGTTGCAACATTAACACC	0.014312	40.7955	35.961	16.5616	35.9659	middle
1107	osa-MIR393a-p3_1ss20GA	ATCATGCGATCCTTTTGGAAG	0.014403	4.99537	0	10.351	4.73235	middle
1108	ath-miR170-3p	TGATTGAGCCGTGTCAATATC	0.014569	5.82793	0	0	4.73235	low
1109	ath-MIR8175-p3_2ss16TC20AC	TAGTGGTAAGTATTCCCGCCTGTC	0.014569	5.82793	0	0	4.73235	low
1110	PC-3p-10002_166	CTAGTAGTACTTTCGATGTGCACC	0.014613	40.7955	55.1402	26.9126	42.5912	middle
1111	osa-MIR818d-p3_2ss17GA21GA	CTTATATTATGGGACGAAGGAAGT	0.014893	9.15818	7.1922	0	11.3576	middle
1112	tae-miR531_L-2R+2	CTCGCCGGAGCAGCGTGCACA	0.015272	18.3164	29.9675	19.6669	10.4112	middle
1113	tae-MIR1139-p3_1ss21AT	TTATTAGGTTATAGACTCATT	0.015296	0	5.9935	10.351	9.46471	middle
1114	osa-MIR812q-p3_1ss1TA	ATATTTTGGGACGGAGGTAGT	0.015416	4.99537	0	8.28079	10.4112	middle
1115	tae-MIR1122c-p5_2ss4AG21GC	TCCGTCCCATAATGTAAGACC	0.015847	67.4375	70.7233	41.4039	50.1629	middle
1116	bdi-MIR1139-p5_2ss11CT17CG	AGGCTGGTCATAGTGGGGAGTAAC	0.016001	0	9.58961	10.351	6.62529	middle
1117	hbr-miR6173	AGCCGTAAACGATGGATACT	0.016042	10.8233	5.9935	5.17549	0	middle
1118	tae-MIR1120a-p5_1ss10TC	TCCGTCCCACAATATAAGAAC	0.01619	7.49305	20.3779	25.8775	19.8759	middle
1119	PC-3p-5799_259	GTTTACAAACGGCAAAGTGAGATC	0.016213	285.569	243.336	209.09	238.511	middle
1120	PC-5p-21969_87	CTCTTTAGTACCGGTTCGTGGCAC	0.0164	14.9861	21.5766	34.1582	17.0365	middle
1121	PC-5p-3587_394	TCTGTAAACTAATATAAGATC	0.016428	101.572	73.1207	90.0536	117.362	middle
1122	PC-5p-12002_142	GAGAAGAAAGTGTATTGTGACGGT	0.016646	27.4745	34.7623	27.9477	50.1629	middle
1123	ata-miR156b-3p_1ss6TC	GCTCACTTCTCTCTCTGTCAGC	0.016648	10.8233	8.3909	0	5.67882	middle
1124	bdi-MIR5175a-p5_1ss17AG	TTTAGGAACGGAGGGAGTACT	0.016671	7.49305	0	7.24569	11.3576	middle
1125	tae-MIR9782-p5_2ss1GA18AC	ATTTGAAAATAGAACATCTGAAGT	0.016735	4.16281	0	0	5.67882	low
1126	osa-MIR818d-p3_1ss3AT	TTTTGGGACGGAGGGAGTACT	0.016735	4.16281	0	0	5.67882	low
1127	tae-MIR9668-p3_2ss10TA23AG	CAAGTATTTACGGACGGAGGGAGT	0.016735	4.16281	0	0	5.67882	low
1128	tae-MIR1128-p5_2ss4GA24AT	AAAAGGGATGTATCTAGAACTAAT	0.016735	4.16281	0	0	5.67882	low
1129	tae-MIR1139-p5_1ss13TC_1	TCATTTATTAGGCTATAGACT	0.016735	4.16281	0	0	5.67882	low
1130	tae-MIR1139-p5_1ss13TC_2	TCATTTATTAGGCTATAGACTCAT	0.016735	4.16281	0	0	5.67882	low
1131	tae-miR5048-5p_1ss1TA	ATTGCAGGTTTTAGGTCTAAGT	0.016735	4.16281	0	0	5.67882	low
1132	mtr-miR171a	TGATTGAGTCGTGCCAATATC	0.016914	4.99537	0	6.21059	10.4112	middle
1133	gma-miR6300_R+2	GTCGTTGTAGTATAGTGGTA	0.01711	35.8001	40.7558	46.5794	20.8224	middle
1134	PC-3p-22013_87	AGGATTGTAAAAAACATATGGAGT	0.017159	18.3164	22.7753	12.4212	32.18	middle
1135	tae-MIR1139-p5_1ss1GA	ACTTCATTTATTAGGTTATAGACT	0.017344	10.8233	0	5.17549	7.57176	middle
1136	cme-miR166i_R-1_1ss9GT	TCGGACCATGCTTCATTCT	0.017456	11.6559	0	9.31589	8.51823	middle
1137	osa-miR1436_L+2R+1	TTACATTATGGGACGGAGGGAGTA	0.017479	4.99537	5.9935	10.351	0	middle
1138	osa-MIR2118e-p3_2ss13TA19CT	GAAAAGAGAGTCAAAGAGT	0.017603	10.8233	5.9935	0	5.67882	middle
1139	sbi-MIR437j-p5_2ss17AG22AG	AACTTTGACCAAGTTTGTAGAGAA	0.017688	4.16281	0	9.31589	8.51823	low
1140	hvu-miR5049c_L-2_1ss6AC	ACACTTATTTTGGGACGGAGG	0.017883	39.9629	17.9805	31.053	41.6447	middle
1141	tae-miR160_L+1	ATGCCTGGCTCCCTGTATGCCA	0.01789	4.16281	0	8.79834	2.83941	low
1142	sbi-miR160a_L+1	ATGCCTGGCTCCCTGTATGCCA	0.01789	4.16281	0	8.79834	2.83941	low
1143	PC-5p-23993_81	TCTGTAAACTATTATAAGAGC	0.018058	17.4838	10.7883	19.6669	30.2871	middle
1144	tae-MIR1125-p3_2ss5TC20CT	GTCTCGTTGGTTAAATTTATGGTC	0.018116	58.2793	64.7298	85.9132	52.0559	middle
1145	tae-MIR531-p5_2ss13GT18CA	CTCGCCGGAGCATCGTGAAA	0.018458	12.4884	19.1792	9.31589	4.73235	middle
1146	tae-MIR1117-p3	AAACCGCGACTAAAAGGGAGGAGC	0.018471	30.8048	17.9805	23.8073	10.4112	middle
1147	tae-MIR1128-p3_1ss20AC	TTTCCGGACGGAGGGAGTACT	0.018493	13.321	27.5701	27.9477	14.1971	middle
1148	PC-5p-6279_242	CTTTAGTACCGGTTGGAGCCACC	0.018529	59.1119	64.7298	75.5622	41.6447	middle
1149	tae-MIR1120a-p5_2ss9AT20AG	TCCGTCCCTTAATATAAGAGC	0.018701	0	0	5.17549	4.73235	low
1150	tae-MIR1128-p5_1ss9GA	CTCCGTCCAAAAATACTTGTC	0.018701	0	0	5.17549	4.73235	low
1151	bdi-MIR1139-p5_2ss7CG21AC	AACATAGACTAGTAACATGCC	0.018701	0	0	5.17549	4.73235	low
1152	tae-MIR9672b-p5_2ss8AG21GA	GGTGAAGGCGATGCTTAATGA	0.018701	0	0	5.17549	4.73235	low
1153	tae-MIR1128-p3_2ss3AT22CT	AATATACATCTAGATACATCCTCT	0.018701	0	0	5.17549	4.73235	low
1154	tae-MIR1128-p5_1ss8AT	GACAACTTTTTCCGGACGGAGGGA	0.018701	0	0	5.17549	4.73235	low
1155	tae-MIR1139-p5_2ss9GC22AC	TTTATTAGCTTATAGACTCATCTT	0.018701	0	0	5.17549	4.73235	low
1156	bdi-MIR5066-p5_1ss17GA	TCGGTCTTTTGGTTGCATTGGCT	0.018701	0	0	5.17549	4.73235	low
1157	bdi-MIR7757-p5_2ss8AG19GT	TGAAGTAGCTCTCTCCGATCT	0.018777	6.66049	7.1922	5.17549	17.0365	middle
1158	PC-3p-14125_125	AAGGCCTGAAGCTAAGCAACGTGC	0.018826	24.1443	26.3714	26.9126	45.4306	middle
1159	tae-MIR1128-p3_2ss14CG17TA	ATTTTGATGACAAGTAATTCC	0.018849	5.82793	5.9935	0	10.4112	middle
1160	tae-MIR1120a-p5_2ss17AG20AG	TCCGTCCCATAATATAGGAGC	0.019368	4.99537	0	5.17549	0	low
1161	tae-MIR9668-p3_2ss16GA22AG_1	AAGTATTTTCGGACGAAGGGAGT	0.019368	4.99537	0	5.17549	0	low
1162	bdi-MIR5066-p5_2ss12GA18GA	ATCGGTCTTTTAGTTGCATTGGCT	0.019368	4.99537	0	5.17549	0	low
1163	tae-MIR9668-p3_2ss16GA22AG_2	AAGTATTTTCGGACGAAGGGAGTA	0.019368	4.99537	0	5.17549	0	low
1164	PC-5p-23192_83	TAGTTGACATAGTAATGACGCACC	0.019393	24.1443	29.9675	11.3861	17.0365	middle
1165	bdi-miR171f_1ss20CT	TGAGCCGAACCAATATCACTC	0.019429	2210.45	2190.03	2304.13	2091.7	high
1166	tae-MIR9668-p3_2ss19GA23AG	CAAGTATTTTCGGACGGAAGGAGT	0.019464	8.32561	9.58961	0	10.4112	middle
1167	ptc-miR6478_R+4_2ss6CT21GA	CCGACTTTAGCTCAGTTGGTAGAGC	0.019538	54.1165	61.1337	32.088	53.0023	middle
1168	hvu-miR5049c_L-2_1ss16GA	ACAATTATTTTGGAACGGAGG	0.019544	22.4792	13.7851	12.4212	5.67882	middle
1169	hvu-miR5049d_L-1R+1_1ss12AT	ACAATTATTTTGGAACGGAGG	0.019544	22.4792	13.7851	12.4212	5.67882	middle
1170	ata-MIR5084-p3	ACGGTACTGCAGAGGATCTCAACC	0.019661	49.1211	47.948	26.9126	31.2335	middle
1171	osa-MIR818d-p5_1ss11GA	CTTATATTATAGGACGGAGGGAGT	0.019674	10.8233	5.9935	6.21059	0	middle
1172	tae-MIR1139-p3_1ss1CT	TATTTATTAGGTTATAGACTCAT	0.019806	10.8233	5.9935	8.28079	0	middle
1173	osa-MIR169g-p5	CAGTCTCCTTGGCTAGCCTGA	0.02005	0	8.3909	9.31589	4.73235	low
1174	tae-MIR9668-p3_2ss14CT22AG	AAGTATTTTCGGATGGAGGGAGTA	0.020087	7.49305	9.58961	10.351	0	middle
1175	PC-5p-22230_86	ACTTGTCGCAGAAATAGATGTATC	0.020213	23.3117	10.7883	17.5967	30.2871	middle
1176	hvu-miR5049b_L-1R+2_1ss8AC	GTATTTCGGTACAGAGGGAGTA	0.02041	23.3117	29.9675	11.3861	17.0365	middle
1177	PC-3p-4706_313	TCCTGTAGAAATAGGCACCGGTGC	0.02048	77.4282	97.0948	78.6675	59.6276	middle
1178	PC-5p-11567_147	ATTACTAAGTCAGTGTGCAACGCC	0.020487	39.9629	57.5376	69.3516	47.3235	middle
1179	cpa-miR159a_R+1	TTTGGATTGAAGGGAGCTCTAT	0.020527	5.41165	5.9935	17.5967	12.7774	middle
1180	tae-MIR1120a-p5_1ss23AG	CCCTCCGTCCCATAATATAAGAGC	0.020655	0	8.3909	5.17549	9.46471	low
1181	tae-MIR9673-p3	TGTGCTCTTTCCTTCTTACCC	0.020686	83.2561	100.691	73.492	64.36	middle
1182	osa-MIR818d-p3_1ss13GA	CTTATATTATGGAACGGAGGGAGT	0.020719	8.32561	17.9805	5.17549	8.51823	middle
1183	tae-MIR1128-p3_1ss17GA	AACTAAAATACATCTAAATACATC	0.020753	5.82793	0	6.21059	10.4112	middle
1184	PC-3p-22800_85	TGTGATTTATGAATGCCACGTGTC	0.020804	15.8187	32.3649	33.1231	19.8759	middle
1185	ata-MIR9783-p3_2ss18GA23CT	AAGCACCGGTGCTTAAGAAAAGTC	0.020848	14.1535	16.7818	10.351	27.4476	middle
1186	gma-miR6300_R+5	GTCGTTGTAGTATAGTGGTAAGT	0.020921	118.224	77.9155	119.036	94.6471	middle
1187	PC-5p-11163_151	ACACTACGAGATGTGAGCTAT	0.020963	54.1165	39.5571	25.8775	35.9659	middle
1188	ata-miR9863a-3p_1ss2GT	TTAGAAGGTAGATCATAATAGC	0.021245	5.82793	0	10.351	5.67882	middle
1189	PC-3p-33410_62	TGGCCAAGCTGTCGGCATACC	0.021365	29.9722	21.5766	44.5092	41.6447	middle
1190	osa-miR5071_1ss15GA	TCAAGCATCATATCATGGACA	0.021783	2198.79	1932.31	1982.21	1999.89	high
1191	tae-miR9672a-3p	CCACGACTGTCATTAAGCATC	0.021784	773.033	785.748	820.315	703.228	high
1192	tae-MIR9783-p5_2ss8GC24TC	ATTTGTACAGGGTAGACGCTTAAC	0.021851	4.99537	9.58961	6.21059	17.0365	middle
1193	gma-MIR10423-p5_1ss3AC	CTCTCAATGAAAGCACCA	0.021981	115.726	117.473	158.37	121.148	middle
1194	PC-3p-17583_105	ACCACGACGAGTAAATCAGAA	0.022173	14.1535	26.3714	30.0179	35.0194	middle
1195	ath-MIR8175-p3	TTCGATCCCCGGCAACGGC	0.022423	4.99537	9.58961	5.17549	0	low
1196	osa-MIR818d-p3_2ss5TC21GA	CTTACATTATGGGACGGAGGAAGT	0.022514	7.49305	8.3909	0	10.4112	middle
1197	tae-MIR1128-p3_2ss12CA18CT	TTTGATGACAAATATTTTCGG	0.022549	4.16281	7.1922	9.31589	0	low
1198	bdi-MIR5175b-p3_2ss7AT17TC	GACAAGTATTTAGGAACGGAGGGA	0.022568	6.66049	7.1922	0	10.4112	middle
1199	tae-MIR9668-p3_2ss14GA21AG_2	AGTATTTTCGGACAGAGGGAGTAC	0.022779	4.99537	0	0	4.73235	low
1200	tae-MIR1122c-p3_1ss9GA	TATGGGACAGAGGGAGTAGTA	0.022779	4.99537	0	0	4.73235	low
1201	tae-MIR1128-p5_1ss20AT	ATGTATCTAGAACTAAAATTCATC	0.022779	4.99537	0	0	4.73235	low
1202	tae-MIR1128-p5_2ss12CG20GA	TTTGATGACAAGTATTTCCAGACG	0.022779	4.99537	0	0	4.73235	low
1203	tae-MIR1139-p3_1ss24AC	ATTAGGTTATAGACTCATATTGCC	0.022779	4.99537	0	0	4.73235	low
1204	tae-MIR1139-p3_2ss14GC17AG	CTTCATTTATTAGCTTGTAGACT	0.022779	4.99537	0	0	4.73235	low
1205	osa-MIR1854-p3_2ss12TG18TC	ATGGTGAAATTGGTAGAC	0.022779	4.99537	0	0	4.73235	low
1206	tae-MIR9668-p3_2ss14GA21AG_1	AGTATTTTCGGACAGAGGGAGTA	0.022779	4.99537	0	0	4.73235	low
1207	PC-3p-21177_90	AATGCTTTGTGATTTATGAATGCC	0.022906	20.814	26.3714	11.3861	30.2871	middle
1208	PC-5p-67334_34	TTCAGATCATTTGGACATCCG	0.023002	26.642	21.5766	10.351	29.3406	middle
1209	tae-MIR1130a-p3_1ss21TA	TCTTACATTATGGGACGGAGA	0.023153	9.99074	5.9935	0	4.73235	low
1210	tae-MIR1139-p3_2ss1GA18AG	ACTTCATTTATTAGGTTGTAGACT	0.023268	5.82793	0	10.351	6.62529	middle
1211	gma-MIR5368-p3_1ss16CA_3	AGATACCACTCTGGAAGAGCT	0.023355	15.8187	29.9675	15.5265	14.1971	middle
1212	gma-MIR5368-p3_1ss16CA_2	AGATACCACTCTGGAAGAGC	0.023355	15.8187	29.9675	15.5265	14.1971	middle
1213	gma-MIR5368-p3_1ss16CA_1	AGATACCACTCTGGAAGA	0.023355	15.8187	29.9675	15.5265	14.1971	middle
1214	PC-5p-37496_56	TTGAAGGTGTCATGTAGGTCC	0.02338	24.1443	7.1922	23.8073	18.9294	middle
1215	osa-miR396e-5p_1ss4AT	TCCTCAGGCTTTCTTGAACTG	0.023424	4.99537	9.58961	0	5.67882	low
1216	osa-miR1436_L+2	TTACATTATGGGACGGAGGGAGT	0.023449	30.8048	22.7753	10.351	23.6618	middle
1217	ptc-miR6478_R-2_1ss19GT	CCGACCTTAGCTCAGTTGT	0.023555	14.9861	16.7818	6.21059	22.7153	middle
1218	bdi-MIR5180a-p5_2ss18AT19TC	AACTACTACTCCCTCTGTCCCA	0.023559	0	9.58961	6.21059	8.51823	low
1219	ath-miR8175_L+2	TCGATCCCCGGCAACGGCGCCA	0.023578	36.6327	41.9545	26.9126	19.8759	middle
1220	bdi-MIR5066-p5_2ss18GA22GA	ATCGGTCTTTTGGTTGCATTGACT	0.02358	9.15818	7.1922	10.351	0	middle
1221	hbr-miR6173_L-2	CCGTAAACGATGGATACT	0.023665	29.1396	22.7753	12.4212	13.2506	middle
1222	tae-MIR1133-p3_2ss3CG24CA	TAGATACATTCATTTGAGGGACAA	0.024021	9.99074	7.1922	0	9.46471	low
1223	PC-5p-21855_88	TTTGTAGAGATTCCACTATGGACC	0.02431	21.6466	26.3714	10.351	28.3941	middle
1224	PC-5p-29580_68	TTGGTCCCGGTTGGTGGCTTGAACC	0.024668	17.4838	16.7818	7.24569	24.6082	middle
1225	tae-MIR1127b-p5_2ss19CG21GA	AATACTTGTCCTAGAAATGGA	0.024859	9.15818	8.3909	0	4.73235	low
1226	cme-miR160a_L+2	AATGCCTGGCTCCCTGTATGCCA	0.025036	4.16281	0	5.17549	0	low
1227	tae-MIR1128-p3_2ss22AC23TA	TATTTCCGGACGGAGGGAGTACA	0.025036	4.16281	0	5.17549	0	low
1228	osa-MIR1862a-p3_1ss9GA	TTATTTTGAGACGGAGGGAGT	0.025036	4.16281	0	5.17549	0	low
1229	hvu-miR5049c_R+1_1ss6AC	AGACACTTATTTTGGGACGGAGGG	0.025036	4.16281	0	5.17549	0	low
1230	osa-MIR818d-p5_2ss17GA20GA	CTTATATTATGGGACGAAGAGAGT	0.025036	4.16281	0	5.17549	0	low
1231	bdi-MIR5175a-p5_2ss1AT19AG	TATTTAGGAACGGAGGGAGTACTT	0.025036	4.16281	0	5.17549	0	low
1232	bdi-miR5175a_L-1R+4_1ss4AT	AGTATTTAGGAACGGAGGGAGTAC	0.025036	4.16281	0	5.17549	0	low
1233	tae-miR1130b-3p_R+3	TCTTATATTATGGGACGGAGGGAG	0.025107	4.99537	5.9935	16.5616	13.2506	middle
1234	tae-MIR1128-p3_2ss11CG18CT	TTGATGACAAGTATTTCT	0.025314	9.15818	9.58961	9.31589	0	low
1235	mtr-MIR2603-p3_2ss9AC17AC	GTCCCTGCCCTTTGTACA	0.025475	9.99074	23.974	10.351	15.1435	middle
1236	PC-5p-24722_79	TTGGACATCTGAGCAGCTCTCGGC	0.025557	44.9583	26.3714	38.2986	21.7688	middle
1237	osa-MIR818d-p3_2ss5TC17GA	CTTACATTATGGGACGAAGGGAGT	0.025639	20.814	9.58961	21.7371	8.51823	middle
1238	gma-MIR5368-p3_1ss14CA_1	ATACCACTCTGGAAGAGC	0.025767	10.8233	27.5701	15.5265	17.0365	middle
1239	gma-MIR5368-p3_1ss14CA_2	ATACCACTCTGGAAGAGCT	0.025767	10.8233	27.5701	15.5265	17.0365	middle
1240	PC-3p-138239_15	GTCCGGACAGCTGTGGTAGTGTTA	0.025921	8.32561	0	10.351	6.62529	middle
1241	tae-MIR1122b-p5_1ss14GA	TCTGTTCCTAAATATAAGTCT	0.026162	7.49305	0	7.24569	10.4112	middle
1242	tae-MIR1128-p5_1ss5GA	AAAAAGGGATGTATCTAGAACTAA	0.026162	7.49305	0	7.24569	10.4112	middle
1243	tae-MIR9668-p3_1ss8AT	GACAAGTTTTTTCGGACGGAGGGA	0.026179	7.49305	9.58961	9.31589	0	low
1244	tae-MIR1139-p3_2ss7CT23TA	GGGTAGTAACATAAGTGTGGTAAC	0.026342	4.16281	10.7883	10.351	17.9829	middle
1245	hbr-miR6173_L-2_1ss11GT	CCGTAAACTATGGATACT	0.026487	9.99074	17.9805	7.24569	5.67882	middle
1246	ptc-miR6478_2ss20TC21GA	CCGACCTTAGCTCAGTTGGCA	0.026604	24.1443	34.7623	32.088	15.1435	middle
1247	PC-5p-16076_113	TCATTTGAGCATCTGAGAAGC	0.027981	38.2978	32.3649	21.7371	17.9829	middle
1248	tae-MIR1128-p3_2ss10CG17CT	TGATGACAAGTATTTCTGGACGGA	0.028506	0	5.9935	9.31589	4.73235	low
1249	tae-MIR1139-p3_1ss1CA	ATTCATTTATTAGGTTATAGACTC	0.028581	4.99537	0	7.24569	9.46471	low
1250	PC-3p-25028_78	CAACAGTTGGCCAAAGAGTCCCTC	0.028764	10.8233	28.7688	21.7371	18.9294	middle
1251	bdi-MIR5049-p5_1ss5CT	CCGATCCATATTACTTGTCGC	0.029099	0	8.3909	5.17549	8.51823	low
1252	PC-5p-19135_97	AAAATGGATAAAAAGAGATGTATC	0.029181	34.9676	23.974	14.4914	19.8759	middle
1253	PC-3p-91643_25	ACAGTTAATTTGGATCTGAGG	0.029191	9.99074	5.9935	0	7.57176	low
1254	osa-MIR812q-p3_2ss11GC21TG	CACTTATTTTCGGACGGAGGGAGT	0.029772	9.99074	8.3909	7.24569	0	low
1255	bdi-MIR7757-p5_1ss15AG_2	TAAATAGAAGCATGGTTCAACC	0.029911	103.238	75.5181	66.2463	93.7006	middle
1256	bdi-MIR7757-p5_1ss15AG_1	TAAATAGAAGCATGGTTCAAC	0.029911	103.238	75.5181	66.2463	93.7006	middle
1257	mtr-MIR2592bj-p3_2ss12TC19AT	ATTCCCACTGTCCCTGTCT	0.030161	29.9722	27.5701	16.5616	13.2506	middle
1258	tae-miR9675-3p_L-1R+1	TTATGATCACTCTCGTTTTGC	0.030374	197.317	177.408	140.773	176.99	middle
1259	csi-miR160c-5p_R-1_1ss19CT	TGCCTGGCTCCCTGTATGTT	0.030392	14.1535	15.5831	6.21059	4.73235	middle
1260	vvi-MIR3630-p5_2ss18CT19AT	TGGGAATCTCTCTGATGTT	0.030781	7.49305	15.5831	15.5265	4.73235	middle
1261	hvu-MIR6191-p5	ATTCTTGTCTTAGATTTGTCTAGA	0.03137	148.335	148.439	120.934	169.891	middle
1262	bdi-MIR5180b-p3_2ss3AG18TG	TTGTTTTGGATCGGAGGGAGT	0.031411	4.16281	0	0	4.73235	low
1263	sbi-MIR437g-p3_2ss10AG23GC	ATTTTCTATGAACTTGGTCAAACT	0.031411	4.16281	0	0	4.73235	low
1264	tae-MIR1133-p3_1ss6CG	TGCTAGATACATTCATTTGAGGGA	0.031411	4.16281	0	0	4.73235	low
1265	tae-MIR1139-p5_2ss9GT23AC	ATTTATTATGTTATAGACTCATCT	0.031411	4.16281	0	0	4.73235	low
1266	hvu-MIR5049c-p5_1ss10CT	TGTCTCAACTTTGTACTAGCT	0.031411	4.16281	0	0	4.73235	low
1267	ath-miR8175_1ss9GT	GATCCCCGTCAACGGCGCCA	0.031411	4.16281	0	0	4.73235	low
1268	PC-3p-433257_5	ACGTGTTATTCATCAGGACAGGTC	0.031411	4.16281	0	0	4.73235	low
1269	zma-miR394a-5p_L+2	AATTGGCATTCTGTCCACCTCC	0.032056	59.9444	58.7363	34.1582	57.7347	middle
1270	PC-3p-16369_111	ATGTCACCAACCGGGACCAATGAG	0.032216	18.3164	22.7753	38.2986	31.2335	middle
1271	tae-MIR9783-p5_1ss16GC	CGGTGCTTATTTGTACAGGGTAGA	0.032251	8.32561	19.1792	7.24569	9.46471	middle
1272	osa-MIR437-p3_2ss13CG23GC	TTTTTCTATAAAGTTGGTCAAACT	0.032339	6.66049	0	5.17549	9.46471	low
1273	PC-3p-12653_137	TTGGTTGAACTAAGAAGGGCC	0.032479	24.1443	29.9675	45.5443	41.6447	middle
1274	tae-MIR1139-p3_1ss2CT_1	TTATTTATTAGGTTATAGACT	0.032497	4.99537	5.9935	9.31589	0	low
1275	tae-MIR1139-p3_1ss2CT_2	TTATTTATTAGGTTATAGACTCA	0.032497	4.99537	5.9935	9.31589	0	low
1276	tae-MIR1139-p3_1ss2CT_3	TTATTTATTAGGTTATAGACTCAT	0.032497	4.99537	5.9935	9.31589	0	low
1277	PC-3p-21071_90	AGTGGAATCTCTACAAAGACTTAT	0.032522	21.6466	31.1662	25.8775	12.3041	middle
1278	tae-MIR1128-p5_2ss7CG21CT	ATGTATGTAGAACTAAAATATATC	0.032663	0	5.9935	9.31589	7.57176	low
1279	gma-MIR4995-p5_4	TCATAGGCAGTGGCTTGGTT	0.032807	5.82793	0	9.31589	4.73235	low
1280	gma-MIR4995-p5_2	ATAGGCAGTGGCTTGGTT	0.032807	5.82793	0	9.31589	4.73235	low
1281	gma-MIR4995-p5_3	CATAGGCAGTGGCTTGGT	0.032807	5.82793	0	9.31589	4.73235	low
1282	gma-MIR4995-p5_1	ACTCATAGGCAGTGGCTT	0.032807	5.82793	0	9.31589	4.73235	low
1283	PC-3p-494_2904	TTGAATTTCCTCTATAAGCGCATC	0.03301	716.835	703.637	666.603	768.534	high
1284	osa-MIR818d-p3_2ss7GA17CG	TGGGACAGAGGGAGTAGTAGTT	0.033123	4.99537	8.3909	8.28079	0	low
1285	PC-3p-7608_207	AATCCAGAACCGGGACAGATGGGC	0.033157	49.9537	33.5636	63.141	54.8953	middle
1286	PC-5p-21901_87	ACTCATTTGGACATCTGAGCAGCT	0.033546	34.9676	26.3714	23.8073	45.4306	middle
1287	osa-MIR818d-p3_2ss15CT17GA	CTTATATTATGGGATGAAGGGAGT	0.033637	4.99537	16.7818	7.24569	12.3041	middle
1288	gma-miR395h_L-1	TGAAGTGTTTGGGAGAACTC	0.034531	4.99537	0	8.28079	8.51823	low
1289	tae-MIR1128-p3_1ss22TC	ACTAAAATACATCTAGATACACCC	0.034809	12.4884	9.58961	8.28079	21.7688	middle
1290	bdi-MIR5066-p5_2ss14AT20GT	GTTGAAGTGTATATGTGGATTGCC	0.034888	0	7.1922	9.31589	6.62529	low
1291	osa-miR167d-5p_L+1R+1	CTGAAGCTGCCAGCATGATCTGA	0.035331	4.99537	5.9935	14.4914	4.73235	middle
1292	hvu-MIR5049f-p3_1ss16GA	TTAATATGGATCGGAAGGAGT	0.03547	7.49305	0	8.28079	9.46471	low
1293	tae-MIR1128-p5_1ss7AG_2	CGTCCGGAAATACTTGTCATCAAA	0.035593	4.16281	0	8.28079	7.57176	low
1294	tae-MIR1128-p5_1ss7AG_1	CGTCCGGAAATACTTGTCATC	0.035593	4.16281	0	8.28079	7.57176	low
1295	PC-5p-17040_107	TTTGTAAACTAATATAGGACC	0.035657	35.8001	29.9675	15.5265	22.7153	middle
1296	PC-5p-2830_487	TGGTCCCGGTTGGTGGCATGAACC	0.035679	119.889	94.6974	119.036	141.024	middle
1297	gma-MIR5368-p5_1ss3TC	TTCCCTGGGATTGGCTTTGGGC	0.035839	11.6559	5.9935	20.702	16.09	middle
1298	gma-MIR5368-p5_2ss18TC19TA	TGGGATTGGCTTTGGGCCA	0.037003	4.16281	8.3909	0	4.73235	low
1299	bdi-MIR169f-p3_1ss20GA	TGGCTACACCTTGCTCTCTAC	0.037314	24.9768	9.58961	18.6318	11.3576	middle
1300	ata-miR169c-5p_R-2	TAGCCAAGGATGACTTGCC	0.037441	14.9167	7.59177	5.34801	3.94363	middle
1301	bdi-miR169h-5p_R-2	TAGCCAAGGATGACTTGCC	0.037441	14.9167	7.59177	5.34801	3.94363	middle
1302	bdi-miR169b_R-2	TAGCCAAGGATGACTTGCC	0.037441	14.9167	7.59177	5.34801	3.94363	middle
1303	tae-MIR1128-p5_1ss1GA_2	ATATCTAGAACTAAAATACATCTA	0.037493	8.32561	7.1922	16.5616	4.73235	middle
1304	tae-MIR1128-p5_1ss1GA_1	ATATCTAGAACTAAAATACATCT	0.037493	8.32561	7.1922	16.5616	4.73235	middle
1305	hvu-miR5049d_L-1R+1_1ss6TA	ACAAATATTTAGGAACGGAGG	0.037539	9.15818	0	5.17549	7.57176	low
1306	tae-MIR1128-p3_2ss15CG21CT_1	CATTTTGATGACAAGTATTTT	0.037549	0	8.3909	5.17549	7.57176	low
1307	tae-MIR1128-p3_2ss15CG21CT_2	CATTTTGATGACAAGTATTTTCGG	0.037549	0	8.3909	5.17549	7.57176	low
1308	hvu-miR6197_2ss3TC21GC	TCCGTTCCTAAATGTAAGACC	0.037658	6.66049	17.9805	16.5616	21.7688	middle
1309	PC-3p-6658_232	TTGTTAGTTAAATCTTTGGTC	0.037814	54.9491	43.1532	74.5271	54.8953	middle
1310	osa-MIR812q-p3_2ss16GT21TG	CACTTATTTTGGGACTGAGGGAGT	0.037895	9.15818	0	5.17549	4.73235	low
1311	PC-3p-19249_97	ATTTGAGATGGCTAGAAAGACAAT	0.037924	26.642	10.7883	26.9126	28.3941	middle
1312	tae-MIR1120a-p3_1ss13GA	ATATTATGAGACAGAGGGAGT	0.037969	7.49305	0	9.31589	5.67882	low
1313	PC-3p-22524_85	CTAAGACAAGTAATTCAGAACGGA	0.03803	14.1535	16.7818	21.7371	31.2335	middle
1314	tae-MIR1130a-p3_2ss4CT19GA	AAATGTCTTACATTATGGAACGGA	0.038837	4.16281	8.3909	0	5.67882	low
1315	hvu-miR5049d_L-1R+1_1ss12AC	ACAATTATTTCGGAACGGAGG	0.038962	4.16281	8.3909	6.21059	0	low
1316	bdi-MIR399a-p5	GTGCAGTTCTCCTCTGGCATG	0.03923	114.061	85.1077	114.896	128.72	middle
1317	tae-MIR1128-p3_1ss22AC	TATTTCCGGACGGAGGGAGTACT	0.039617	22.4792	8.3909	11.3861	10.4112	middle
1318	hvu-miR1130_1ss10TA	TCTGTAACTAAATATAAGACG	0.039749	6.66049	0	9.31589	5.67882	low
1319	PC-3p-28369_71	TTAAATTTCTTCTATAAGCGCATC	0.039826	20.814	25.1727	9.31589	15.1435	middle
1320	tae-MIR9668-p3_2ss1CT23AG	TAAGTATTTTCGGACGGAGGGAGT	0.039841	4.16281	14.3844	7.24569	5.67882	middle
1321	ata-miR167e-3p	GGTCATGCTGCGGCAGCCTCACT	0.039845	70.7677	39.5571	48.6496	55.8418	middle
1322	PC-3p-23298_83	GGGACGAACCGAGACCAATGGGCC	0.039868	16.6512	21.5766	13.4563	30.2871	middle
1323	hvu-miR1130_2ss8CA21GC	TCTGTAAATTAATATAAGACC	0.04084	12.4884	15.5831	6.21059	4.73235	middle
1324	hvu-MIR5049c-p5_2ss14TA21CT	TCCAAAATAAATGACTCAACT	0.041035	14.1535	20.3779	28.9828	31.2335	middle
1325	tae-miR1127b-3p_L+3_1ss15TC	ATGACAAGTATTTCCGGACGGAGG	0.04111	33.3025	41.9545	39.3337	57.7347	middle
1326	PC-5p-16460_111	TCCTGATGGATGACACGTGGCATT	0.041376	19.1489	29.9675	40.3688	27.4476	middle
1327	PC-3p-24022_81	ATAGGATTGTAAAACAAATGGGGC	0.041509	24.9768	26.3714	10.351	17.9829	middle
1328	bdi-MIR444b-p3_1	GGCGACAACTGCATTACTTGC	0.04168	20.814	8.3909	8.28079	10.4112	middle
1329	bdi-MIR444b-p3_2	TGAGGCGACAACTGCATTACT	0.04168	20.814	8.3909	8.28079	10.4112	middle
1330	PC-3p-1841_738	AGTCTCTGCCAATTCTTCGTG	0.042286	454.579	362.008	381.951	407.929	middle
1331	PC-5p-18719_99	TTAGAGATTTCAATGTGGATT	0.042471	35.8001	22.7753	16.5616	19.8759	middle
1332	PC-5p-12679_136	CTTTTTGCTTCGGCTTTTGGC	0.042548	29.1396	21.5766	41.4039	40.6982	middle
1333	PC-5p-52630_42	ATTGGCTCGGCTCACTCAGGT	0.04258	23.3117	9.58961	26.9126	17.9829	middle
1334	osa-MIR812q-p3_2ss17GA21TG	CACTTATTTTGGGACGAAGGGAGT	0.042665	9.15818	5.9935	5.17549	16.09	middle
1335	sbi-MIR171b-p3_2ss12TG18TC	GGGCTCTGCTCGCTGATC	0.042863	9.15818	5.9935	0	5.67882	low
1336	zma-miR319a-3p_L+1R+2_1ss9GT	CTTGGACTTAAGGGTGCTCCCTT	0.04337	45.7909	71.922	70.3867	60.5741	middle
1337	tae-miR531_L-2_1ss13CT	CTCGCCGGAGTAGCGTGCA	0.043505	7.49305	8.3909	8.28079	0	low
1338	ata-miR9863a-3p_R-2_1ss9TC	TGAGAAGGCAGATCATAATA	0.043638	23.3117	14.3844	32.088	17.0365	middle
1339	tae-MIR1128-p3_2ss12CA19CT	TTTGATGACAAATATTTCTGG	0.043955	9.15818	0	7.24569	5.67882	low
1340	osa-MIR160f-p5_1ss9GT_1	TTGGCATTTAGGGAGTCATG	0.044059	4.16281	0	8.28079	6.62529	low
1341	osa-MIR160f-p5_1ss9GT_2	TTGGCATTTAGGGAGTCATGC	0.044059	4.16281	0	8.28079	6.62529	low
1342	PC-3p-21759_88	TTGAATTTCCTCTATAAGC	0.04427	26.642	29.9675	15.5265	15.1435	middle
1343	bdi-MIR5169a-p5_1ss21AG	AAGTTTGACCAAGTTTGTAGG	0.045317	9.15818	17.9805	9.31589	20.8224	middle
1344	tae-MIR9666c-p5	TTCGCCATCATACGTCCAACC	0.045456	7.07677	2.99675	0	2.36618	low
1345	tae-MIR9666b-p5	TTCGCCATCATACGTCCAACC	0.045456	7.07677	2.99675	0	2.36618	low
1346	tae-MIR5048-p5_2ss3TA18TG	AAAATATTTGCAGGTTTGAGG	0.045544	9.99074	15.5831	6.21059	18.9294	middle
1347	hbr-MIR6173-p5_1ss4CT	CAGTGCTGTAGCTAACGC	0.045553	4.99537	0	8.28079	7.57176	low
1348	PC-5p-18252_102	TTTGTAGAGATTTCACTATGAACC	0.046165	19.9815	29.9675	17.5967	34.0729	middle
1349	osa-miR169p_L+2R-2_1ss16A-	TGTAGCCAAGGACAACTTGCC	0.04641	9.15818	0	6.21059	5.67882	low
1350	zma-miR159a-3p_1ss21GT	TTTGGATTGAAGGGAGCTCTT	0.046446	54.9491	56.3389	64.1761	35.9659	middle
1351	gma-MIR5368-p3_1ss1TC	CCCTGGGATTGGCTTTGGGC	0.046589	35.8001	16.7818	36.2284	26.5012	middle
1352	bdi-miR167c-3p_L-1_5ss5AG10GT13-A22TC23CT	ATCGTGCTTTGACAGTTTCACT	0.046911	19.1489	8.3909	7.24569	8.51823	middle
1353	tae-MIR1128-p5_2ss10AG24CT	CTCCGTCCGGAAATACTTGTCATT	0.047244	4.16281	0	8.28079	4.73235	low
1354	ppe-MIR169a-p3_1ss11TA	CGGCAAGTTGACTTTGGCTAC	0.047244	4.16281	0	8.28079	4.73235	low
1355	PC-3p-16117_112	TGTACTGTACTTGCATTATGT	0.047604	34.9676	21.5766	42.439	42.5912	middle
1356	PC-5p-29955_68	CCGAAGAGGGACTCTTTGGCC	0.047701	23.3117	17.9805	7.24569	17.0365	middle
1357	hbr-MIR6173-p3_1ss3CT	AGTGCTGTAGCTAACGCGTT	0.047736	9.15818	0	6.21059	6.62529	low
1358	osa-MIR818d-p3_2ss8GA18CG	ATGGGACAGAGGGAGTAGTAGT	0.047783	7.49305	0	8.28079	4.73235	low
1359	tae-MIR9781-p5_1ss8TC	AGATTTCCACACGGATGTAGTTTC	0.047798	43.2932	25.1727	40.3688	50.1629	middle
1360	osa-MIR11336-p3_1ss7AT	CTTACATTATGAAACGGAGGGAGT	0.048625	6.66049	7.1922	0	8.51823	low
1361	PC-5p-22178_87	TTGTAAACTAATATAGGACCG	0.04865	17.4838	22.7753	32.088	15.1435	middle
1362	PC-5p-17773_104	TTAGAGATTTCACTATAGACT	0.04869	26.642	35.961	16.5616	24.6082	middle
1363	sbi-miR156e	TGACAGAAGAGAGCGAGCAC	0.048707	4.16281	0	8.28079	5.67882	low
1364	osa-MIR812q-p5_2ss11GA21TG	CACTTATTTTAGGACGGAGGGAGT	0.049078	17.4838	15.5831	25.8775	9.46471	middle
1365	tae-MIR9783-p5_1ss10GC	TTATTTGTACAGGGTAGACGCTT	0.049386	29.9722	17.9805	14.4914	14.1971	middle
1366	PC-5p-13332_131	ACTTCCTCTGTAAACTAATATAAG	0.049417	35.8001	34.7623	18.6318	38.8053	middle
1367	tae-miR9653b_R-2_1ss9GT	TGGCCAAGTTCTCTTGAGG	0.049582	6.66049	8.3909	5.17549	0	low
1368	ata-MIR9674b-p5	GTAGGATGGCCGGTGCTATGG	0.049792	379.648	412.353	438.882	377.642	middle
