# Supplementary material for: Transgenerational Effects of Water-Deficit and Heat Stress on Germination and Seedling Vigour—New Insights from Durum Wheat microRNAs
Source: Plants (Basel). 2020 Feb 4;9(2):189. doi: 10.3390/plants9020189 (PMC7076468; doi:10.3390/plants9020189)
Supplement: Supplementary file 1 [file plants-09-00189-s001.zip › Supplementary files Revision 2/Supplementary Table S5.xlsx]

## Sheet: Table S5
Table S5. List of miRNAs that were specifically expressed in DBA Aurora, L6, CG and WH seed sources.
Description	miR_name	miR_seq	SCG(norm)	SWH(norm)	TCG(norm)	TWH(norm)	Expression level
DBA Aurora specific	sbi-MIR156h-p3	CGTCGCGGCCGCGTGCTCACTGCT	0	0	0	2.36618	low
DBA Aurora specific	ptc-MIR6478-p5_2ss6CT19GT	CCGACTTTAGCTCAGTTGT	0	0	0	4.73235	low
DBA Aurora specific	bdi-MIR7757-p5_2ss1TC21AG	CGAATGTTTTGTTTATCATGGA	0	0	0	4.73235	low
DBA Aurora specific	PC-5p-409472_5	AGCTTCTTTCAGAATCTTTGAGCC	0	0	0	4.73235	low
DBA Aurora specific	PC-5p-386396_5	CCACTAGGTAGACTACATACGGAG	0	0	0	4.73235	low
DBA Aurora specific	PC-5p-429584_5	TTTACTTTCTATTGAACATCT	0	0	0	4.73235	low
DBA Aurora specific	csi-MIR166k-p5	GGAATGTTGTCTGGTTCAAGA	0	0	0	5.67882	low
DBA Aurora specific	bdi-MIR169f-p3_2ss14GA21GA	TTGGCTACACCTTACTCTCTA	0	0	0	5.67882	low
DBA Aurora specific	gma-miR396a-3p	TTCAATAAAGCTGTGGGAAG	0	0	0	5.67882	low
DBA Aurora specific	tae-MIR9674a-p3_2ss20GA21CA	ATGGCTGGTGCTATGGATAAAT	0	0	0	5.67882	low
DBA Aurora specific	gma-MIR5368-p5_1ss17CA	GAGATACCACTCTGGAAGAGC	0	0	0	6.62529	low
DBA Aurora specific	bdi-miR166j_R+2	TCGGACCAGGCTTCATTCCTTAT	0	0	0	6.62529	low
DBA Aurora specific	PC-5p-244827_7	TCCAGAGGTATTGCACTGATC	0	0	0	6.62529	low
DBA Aurora specific	PC-3p-241085_7	TACATTCATTTCTTGGACGAGTAA	0	0	0	6.62529	low
DBA Aurora specific	tae-MIR9666c-p3	CGGTTGGCTGTATGATGGCGA	0	0	0	7.57176	low
DBA Aurora specific	gma-MIR399a-p5_1ss7TC	AGGGCTCCTCTTTATTGGCA	0	0	0	7.57176	low
DBA Aurora specific	tae-MIR1139-p3_2ss21AT22TG	TTATTAGGTTATAGACTCATTGT	0	0	0	8.51823	low
DBA Aurora specific	tae-miR9779_L+2	AGCTTATGCAACGTCTGAGGAT	0	0	0	8.51823	low
DBA Aurora specific	tae-MIR9653b-p5_2ss9GT18GT	TGGCCAAGTTCTCTTGAT	0	0	0	9.46471	low
DBA Aurora specific	PC-5p-189577_10	GAAATTCCAATATAGACTATGTAC	0	0	0	9.46471	low
DBA Aurora specific	tae-MIR1128-p3_1ss23CT_2	CTAAAATACATCTAGATACATCTC	0	0	0	10.4112	middle
DBA Aurora specific	tae-MIR1128-p3_1ss23CT_1	ACTAAAATACATCTAGATACATTC	0	0	0	10.4112	middle
DBA Aurora specific	tae-MIR1139-p5_1ss2CA	GATTCATTTATTAGGTTATAGACT	0	0	0	10.4112	middle
DBA Aurora specific	tae-MIR1139-p5_2ss12AG22AC	TTTATTAGGTTGTAGACTCATCTT	0	0	0	10.4112	middle
DBA Aurora specific	bdi-MIR1122-p3_1ss23TC	ATACATCCGTATTTGGACAAATCT	0	0	0	11.3576	middle
DBA Aurora specific	tae-MIR1128-p5_1ss4CT_2	TCCTTCCGTCCGAAAATACTTGTC	0	0	5.17549	0	low
DBA Aurora specific	tae-MIR1128-p5_1ss4CT_1	TATTTAGAACTAAAATACATC	0	0	5.17549	0	low
DBA Aurora specific	gma-MIR5368-p5_2ss5AT22CA	TCAGTGAGATACCACTCTGGAAGAG	0	0	5.17549	0	low
DBA Aurora specific	mdm-miR395a_L-1R+3	TGAAGTGTTTGGGGGAACTCCCA	0	0	5.17549	0	low
DBA Aurora specific	PC-5p-367492_5	GGGTGCAGTTGGGCCACTGAC	0	0	5.17549	0	low
DBA Aurora specific	PC-5p-357541_5	TCAGAGAGAGTTCAAATGATC	0	0	5.17549	0	low
DBA Aurora specific	PC-3p-397385_5	ATATATAGTCTATGTTGAAATCCC	0	0	5.17549	0	low
DBA Aurora specific	PC-5p-320638_5	TTGTCACAAAAATGAATGTATC	0	0	5.17549	0	low
DBA Aurora specific	PC-3p-310792_5	TAATGTTGCAACGTCCTGAAC	0	0	5.17549	0	low
DBA Aurora specific	tae-MIR1120a-p5_2ss9AT20AG	TCCGTCCCTTAATATAAGAGC	0	0	5.17549	4.73235	low
DBA Aurora specific	tae-MIR1128-p5_1ss9GA	CTCCGTCCAAAAATACTTGTC	0	0	5.17549	4.73235	low
DBA Aurora specific	bdi-MIR1139-p5_2ss7CG21AC	AACATAGACTAGTAACATGCC	0	0	5.17549	4.73235	low
DBA Aurora specific	tae-MIR9672b-p5_2ss8AG21GA	GGTGAAGGCGATGCTTAATGA	0	0	5.17549	4.73235	low
DBA Aurora specific	tae-MIR1128-p3_2ss3AT22CT	AATATACATCTAGATACATCCTCT	0	0	5.17549	4.73235	low
DBA Aurora specific	tae-MIR1128-p5_1ss8AT	GACAACTTTTTCCGGACGGAGGGA	0	0	5.17549	4.73235	low
DBA Aurora specific	tae-MIR1139-p5_2ss9GC22AC	TTTATTAGCTTATAGACTCATCTT	0	0	5.17549	4.73235	low
DBA Aurora specific	bdi-MIR5066-p5_1ss17GA	TCGGTCTTTTGGTTGCATTGGCT	0	0	5.17549	4.73235	low
DBA Aurora specific	tae-MIR1128-p3_1ss11CG_3	TTGATGACAAGTATTTCCGGACGG	0	0	5.17549	5.67882	low
DBA Aurora specific	tae-MIR1128-p3_1ss11CG_1	TTGATGACAAGTATTTCC	0	0	5.17549	5.67882	low
DBA Aurora specific	tae-MIR1128-p3_1ss11CG_2	TTGATGACAAGTATTTCCGGA	0	0	5.17549	5.67882	low
DBA Aurora specific	tae-MIR1128-p3_2ss11CG20GA	TTGATGACAAGTATTTCCGAA	0	0	5.17549	5.67882	low
DBA Aurora specific	sbi-MIR437w-p3_2ss12TG18AG	TCAAATTAGTAGCATTAGATTC	0	0	5.17549	5.67882	low
DBA Aurora specific	gma-MIR5368-p3_1ss4TC	GTTCCCTGGGATTGGCTTTGGGC	0	0	5.17549	5.67882	low
DBA Aurora specific	hvu-MIR6205-p3_2ss16TC23TC	TGGATACGTTTTAGTCTCATGACT	0	0	5.17549	5.67882	low
DBA Aurora specific	ata-MIR5084-p3_1ss15GA	ACGGTACTGCAGAGAATCTCAACC	0	0	5.17549	6.62529	low
DBA Aurora specific	bdi-MIR5066-p3_1ss16CT	GGTTGCGTTGGCTAGTGCATGAAG	0	0	5.17549	6.62529	low
DBA Aurora specific	tae-MIR1128-p5_1ss16AC	AATACTTGTCATCAACATGAA	0	0	5.17549	8.51823	low
DBA Aurora specific	mtr-MIR2610a-p5_2ss10TC18TC	TTGTTGTTTCTTGTTTTC	0	0	5.17549	8.51823	low
DBA Aurora specific	tae-MIR1133-p5_2ss7CG19TC	GTTCCTGAAATGGATGTACCTAGC	0	0	5.17549	9.46471	low
DBA Aurora specific	csi-miR396a-5p_R+1_1ss21GA	TTCCACAGCTTTCTTGAACTAT	0	0	6.21059	0	low
DBA Aurora specific	PC-3p-258544_6	ATTTGAACTCTCTCTGAACTT	0	0	6.21059	0	low
DBA Aurora specific	PC-5p-281516_6	CACCAACCTGGACCAAAGGCCGCC	0	0	6.21059	0	low
DBA Aurora specific	tae-MIR9668-p3_1ss11GA	AAGTATTTTCAGACGGAGGGA	0	0	6.21059	4.73235	low
DBA Aurora specific	osa-miR1439_L+3_2ss7TA17TG	ATATTTAGGAACGGAGGGAGTATT	0	0	6.21059	4.73235	low
DBA Aurora specific	tae-MIR9668-p5_2ss3GA22AG	AAATATTTTCGGACGGAGGGAGT	0	0	6.21059	4.73235	low
DBA Aurora specific	mtr-miR398a-5p_R-3_1ss17CA	GGAGTGACACTGAGAAAAC	0	0	6.21059	5.67882	low
DBA Aurora specific	tae-MIR1128-p5_1ss17AT	ATGTATCTAGAACTAATATACATC	0	0	6.21059	5.67882	low
DBA Aurora specific	hvu-MIR5049c-p5_1ss15CT	ATAAATGTCTCAACTTTGTACT	0	0	6.21059	5.67882	low
DBA Aurora specific	vvi-miR172d_L-2R+1	AGAATCTTGATGATGCTGCATT	0	0	6.21059	6.62529	low
DBA Aurora specific	far-MIR1122-p3_2ss16TG18TG_1	TGAGACACTTATTTTGGGA	0	0	6.21059	6.62529	low
DBA Aurora specific	tae-MIR1128-p3_2ss10CT17GA	CAACTATTTTCGGACGAAGGGAGT	0	0	6.21059	6.62529	low
DBA Aurora specific	tae-miR1130b-3p_R+2_1ss6TC	TCTTACATTATGGGACGGAGGGA	0	0	6.21059	6.62529	low
DBA Aurora specific	far-MIR1122-p3_1ss24GA	ATATTTTAGTTGTAGATACATCCA	0	0	6.21059	6.62529	low
DBA Aurora specific	far-MIR1122-p3_2ss16TG18TG_2	TGAGACACTTATTTTGGGACG	0	0	6.21059	6.62529	low
DBA Aurora specific	ata-miR9863a-3p_L-4	AAGGTAGATCATAATAGC	0	0	6.21059	9.46471	low
DBA Aurora specific	osa-MIR818d-p3_1ss19GT	CTTATATTATGGGACGGATGGAGT	0	0	6.21059	10.4112	middle
DBA Aurora specific	hvu-MIR5049c-p5_2ss7AC17CT	AAATAACTGTCTCAACTTTGTACT	0	0	6.21059	10.4112	middle
DBA Aurora specific	tae-miR9666a-3p	CGGTAGGGCTGTATGATGGCGA	0	0	7.24569	0	low
DBA Aurora specific	ata-MIR9783-p5_2ss22CT23CT	CTATTTCTATAGGAGAGACGCTT	0	0	7.24569	0	low
DBA Aurora specific	PC-3p-246317_7	TGAGAGCTCCTTGGATGTTAT	0	0	7.24569	0	low
DBA Aurora specific	tae-miR9665-3p_L+1_1ss3CT	TGTTAGCAGTGTAAACTCAAATCA	0	0	7.24569	4.73235	low
DBA Aurora specific	bdi-MIR1139-p3_2ss11CT17CA	AGGCTGGTCATAGTGGAGAGTAAC	0	0	7.24569	4.73235	low
DBA Aurora specific	tae-MIR1139-p3_2ss3CT19CG	TATCTTCATAGTGGGTAGGAACAT	0	0	7.24569	4.73235	low
DBA Aurora specific	tae-MIR1128-p3_2ss13CT22GA	TTTTGATGACAATTATTTCCGAAC	0	0	7.24569	5.67882	low
DBA Aurora specific	tae-MIR1139-p5_2ss7AT24AC	AACATATGTGTGGTATCATGCAAC	0	0	7.24569	5.67882	low
DBA Aurora specific	ptc-MIR476a-p5_2ss12CA20AG	ATAATCAATGAATTTGCAAGG	0	0	7.24569	6.62529	low
DBA Aurora specific	osa-MIR818d-p3_2ss5TC19GA	CTTACATTATGGGACGGAAGGAGT	0	0	7.24569	8.51823	low
DBA Aurora specific	hvu-miR5049c_L-1R+2_1ss6AC	GACACTTATTTTGGGACGGAGGGA	0	0	7.24569	8.51823	low
DBA Aurora specific	tae-MIR1139-p5_2ss19AC24AC	ATTAGGTTATAGACTCATCTTGCC	0	0	7.24569	8.51823	low
DBA Aurora specific	osa-miR167d-5p_R+1	TGAAGCTGCCAGCATGATCTGG	0	0	7.24569	9.46471	low
DBA Aurora specific	sbi-MIR6232a-p5_2ss23TC24AT	TAATTTGGAACGGAGGGAGTACCT	0	0	7.24569	10.4112	middle
DBA Aurora specific	tae-MIR1139-p5_2ss8AG19CG	TACCTTCGTAGTGGGTAGGAACAT	0	0	8.28079	0	low
DBA Aurora specific	tae-MIR1128-p5_1ss8AG	CCGTCCGGAAATACTTGTCATCAA	0	0	8.28079	4.73235	low
DBA Aurora specific	tae-MIR1128-p5_1ss11CT	TCCCTCCGTCTGAAAATACTTGTC	0	0	8.28079	5.67882	low
DBA Aurora specific	tae-MIR1139-p3_1ss3CT	TTTATTTATTAGGTTATAGACTCA	0	0	8.28079	5.67882	low
DBA Aurora specific	tae-MIR1128-p5_1ss8CG	GATGTATGTAGAACTAAAATACAT	0	0	8.28079	6.62529	low
DBA Aurora specific	osa-MIR818d-p3_1ss16GT	CTTATATTATGGGACTGAGGGAGT	0	0	8.28079	7.57176	low
DBA Aurora specific	tae-MIR1139-p3_1ss1TC	CCATTTATTAGGTTATAGACTCAT	0	0	8.28079	9.46471	low
DBA Aurora specific	ata-miR9863a-3p_L-3	GAAGGTAGATCATAATAGC	0	0	8.28079	9.46471	low
DBA Aurora specific	zma-MIR169k-p3_2ss15CT19TC	TTGGCTAGCCCGAGTGGCCCTC	0	0	8.28079	10.4112	middle
DBA Aurora specific	sbi-miR167c_R+2	TGAAGCTGCCAGCATGATCTGAG	0	0	8.28079	17.9829	middle
DBA Aurora specific	PC-3p-201641_9	TAAGCTCTGTTACCAAGTTGT	0	0	9.31589	0	low
DBA Aurora specific	PC-3p-204953_9	GTTCGGGCAGTTGCGGTAGTGCTG	0	0	9.31589	0	low
DBA Aurora specific	PC-5p-202485_9	AACATCCGTGGAGCTCTCACT	0	0	9.31589	0	low
DBA Aurora specific	osa-MIR818a-p3_2ss15GA21GA	TTATATTATGGGACAGAAGGAA	0	0	9.31589	4.73235	low
DBA Aurora specific	tae-MIR1128-p3_2ss3CT22CG_2	TTTTATCCATTTTGATGACAAGTA	0	0	9.31589	4.73235	low
DBA Aurora specific	tae-MIR1128-p3_2ss3CT22CG_1	TTTTATCCATTTTGATGACAAGT	0	0	9.31589	4.73235	low
DBA Aurora specific	tae-MIR1130a-p3_2ss1CA22GA	AAAAAACGTCTTACATTATGGAAC	0	0	9.31589	4.73235	low
DBA Aurora specific	tae-MIR1120a-p5_1ss16AG	CCTCCGTCCCATAATGTAAGA	0	0	9.31589	5.67882	low
DBA Aurora specific	tae-MIR1128-p3_1ss13CG_2	TTTTGATGACAAGTATTT	0	0	9.31589	5.67882	low
DBA Aurora specific	tae-MIR1128-p3_1ss13CG_6	TTTTGATGACAAGTATTTCCGGA	0	0	9.31589	5.67882	low
DBA Aurora specific	tae-MIR1128-p3_1ss13CG_5	TTTTGATGACAAGTATTTCCG	0	0	9.31589	5.67882	low
DBA Aurora specific	tae-MIR1128-p3_1ss13CG_3	TTTTGATGACAAGTATTTC	0	0	9.31589	5.67882	low
DBA Aurora specific	tae-MIR1128-p3_1ss13CG_4	TTTTGATGACAAGTATTTCC	0	0	9.31589	5.67882	low
DBA Aurora specific	tae-MIR1128-p3_1ss13CG_1	ACTAAAATACATGTAGATACATCC	0	0	9.31589	5.67882	low
DBA Aurora specific	ppe-miR395c_L-1R+2	TGAAGTGTTTGGGGGAACTCCA	0	0	9.31589	6.62529	low
DBA Aurora specific	ata-MIR9783-p5_2ss17GA21GA	AGCACCGGTGCTTAAGAAAAACCT	0	0	9.31589	6.62529	low
DBA Aurora specific	zma-MIR164h-p5_2ss4CG17CG	GTCGGCCGCGCCGGCGGCC	0	0	9.31589	7.57176	low
DBA Aurora specific	bdi-MIR1139-p3_2ss7CG24TC	AACATAGACTAGTAACATGCATAC	0	0	9.31589	7.57176	low
DBA Aurora specific	tae-MIR1128-p3_2ss10CG22GA	TGATGACAAGTATTTCCGGACAGA	0	0	9.31589	8.51823	low
DBA Aurora specific	stu-MIR8005c-p5_2ss18TC19AC	GTTTAGTGTTTAGAATTCC	0	0	9.31589	9.46471	low
DBA Aurora specific	tae-MIR9668-p3_2ss1AG20CT	GATGACAAGTATTTTCGGATGGAG	0	0	10.351	0	middle
DBA Aurora specific	tae-MIR1128-p5_1ss2GA_1	AAGGGATGTATCTAGAACTAAAAT	0	0	10.351	0	middle
DBA Aurora specific	tae-MIR1128-p3_1ss4CT	CAATTATTTCCGGACGGAGGGAGT	0	0	10.351	0	middle
DBA Aurora specific	tae-MIR1128-p5_1ss2GA_2	GAGATGTATCTAGAACTAAAATAC	0	0	10.351	0	middle
DBA Aurora specific	PC-5p-342997_5	AGCTCTGCCGCAGCTGCCCGGACA	0	0	10.351	0	middle
DBA Aurora specific	tae-MIR1139-p5_1ss12GA	TCATTTATTAGATTATAGACTCAT	0	0	10.351	4.73235	middle
DBA Aurora specific	tae-MIR1130b-p3_1ss6AG	AAAACGTCTTATATTATGGGA	0	0	10.351	5.67882	middle
DBA Aurora specific	PC-5p-96617_23	GAGACCCATCCTGATGAATGACAC	0	0	10.351	12.3041	middle
DBA Aurora specific	PC-3p-185903_11	TGCCGAGAGCTGCTCAGATGT	0	0	11.3861	0	middle
DBA Aurora specific	tae-MIR9668-p3_2ss15GA22AG_1	AAGTATTTTCGGACAGAGGGAGT	0	0	11.3861	5.67882	middle
DBA Aurora specific	tae-MIR9668-p3_2ss15GA22AG_2	AAGTATTTTCGGACAGAGGGAGTA	0	0	11.3861	5.67882	middle
DBA Aurora specific	tae-MIR1139-p3_2ss3CT19CT	TATCTTCATAGTGGGTAGTAACAT	0	0	11.3861	6.62529	middle
DBA Aurora specific	tae-MIR1128-p5_2ss1GA23CT	AGATGTATCTAGAACTAAAATATA	0	0	11.3861	7.57176	middle
DBA Aurora specific	tae-MIR9668-p3_2ss14TC17GA	ATGACAAGTATTTCCGAACGG	0	0	11.3861	10.4112	middle
DBA Aurora specific	bra-MIR5721-p3_1ss6AT	AGTGGTGATGAAAATGCTC	0	0	11.3861	11.3576	middle
DBA Aurora specific	hbr-MIR6171-p5_2ss13GA21GC	TGGATTGCTGAAAGCTTTGTC	0	0	12.4212	4.73235	middle
DBA Aurora specific	bdi-MIR5066-p5_2ss14GA23CA	GTCTTTTGGTTGCATTGGCTAGAG	0	0	12.4212	7.57176	middle
DBA Aurora specific	osa-miR172a_R+3	AGAATCTTGATGATGCTGCATCCA	0	0	13.4563	5.67882	middle
DBA Aurora specific	osa-miR5083_L+3R+1	TACAGACTACAATTATCTGATCAA	0	0	13.4563	16.09	middle
DBA Aurora specific	far-MIR1122-p3_2ss18TG20TA	GTTGAGACACTTATTTTGGAACGG	0	0	14.4914	0	middle
DBA Aurora specific	bdi-MIR1139-p5_1ss8CG	TAACATAGACTAGTAACATGCATA	0	0	14.4914	5.67882	middle
DBA Aurora specific	PC-3p-105549_21	TGACTGAGAAACTTAGGTCCA	0	0	15.5265	11.3576	middle
DBA Aurora specific	osa-miR393a_L+1R+2	TTCCAAAGGGATCGCATTGATCCA	0	0	16.5616	0	middle
DBA Aurora specific	gma-MIR5368-p5	CCTGGGATTGGCTTTGGG	0	0	16.5616	0	middle
DBA Aurora specific	PC-5p-67978_33	AACTTGGTAGCAAAGCTGACA	0	0	18.6318	14.1971	middle
DBA Aurora specific	ptc-miR6478_R-1_1ss5CT	CCGATCTTAGCTCAGTTGGT	0	0	22.7722	23.6618	middle
DBA Aurora specific	PC-3p-52150_42	AAAGATGTTCGATAGAAAGTG	0	0	25.8775	22.7153	middle
DBA Aurora specific	osa-miR167a-5p_R+1	TGAAGCTGCCAGCATGATCTAA	0	0	25.8775	30.2871	middle
L6 specific	tae-MIR160-p3	GCGTGCGAGGAGCCAAGCATG	0	5.9935	0	0	low
L6 specific	tae-MIR9777-p5	GTGCCGTGATGATTGCTTT	0	5.9935	0	0	low
L6 specific	gma-MIR319b-p5	AGCTGCCGACTCATTCATCCA	0	5.9935	0	0	low
L6 specific	hbr-MIR6173-p5	AGCCGTAAACGATGGATAC	0	5.9935	0	0	low
L6 specific	PC-5p-404928_5	AATTACTTGTTGTAGAAATGA	0	5.9935	0	0	low
L6 specific	PC-5p-388096_5	TCAACCCTCTTTAGTTCAATC	0	5.9935	0	0	low
L6 specific	ata-MIR6201-p3_2ss14GA17CT	TACGAGTGTCTCAAGGTCAAA	0	7.1922	0	0	low
L6 specific	ata-miR169b-3p_R-2	TGGGCAAGTCATCCTGGCTAC	0	7.1922	0	0	low
L6 specific	PC-3p-269182_6	TCCGGACAGCTATGGTAGTGTTAC	0	7.1922	0	0	low
L6 specific	osa-miR393b-3p_R+2_1ss15TC	TCAGTGCAATCCCTCTGGAATTT	0	8.3909	0	0	low
L6 specific	osa-miR1425-5p	TAGGATTCAATCCTTGCTGCT	0	9.58961	0	0	low
L6 specific	sly-MIR390a-p3_2ss7CT17GA	CATGCTTGCTTTTGGTACT	0	11.987	0	0	middle
L6 specific	PC-3p-436348_5	GAAGCTCTTTGCCGTCTGTAGTAA	0	11.987	0	0	middle
L6 specific	tae-MIR9668-p3_2ss18GA21AG	AGTATTTTCGGACGGAGAGAGTA	0	13.1857	0	0	middle
L6 specific	tae-MIR1128-p5_1ss3CG	ATGTAGAACTAAAATACATCTAGA	0	13.1857	0	0	middle
L6 specific	ptc-MIR6478-p5_2ss11GA17GC	CTCAGTTGGTAGAGCGCA	0	14.3844	0	0	middle
L6 specific	ptc-MIR6478-p3_2ss2CG17GA	CGTTAGCTCAGTTGGTAGA	0	20.3779	0	0	middle
L6 specific	osa-MIR166k-p5_1ss9TA	TAAGGGGTATGTTGTCTGGCT	4.16281	0	0	0	low
L6 specific	tae-MIR1139-p5_2ss2GA19CT	AATGGAGAGTAACATACATTAGTA	4.16281	0	0	0	low
L6 specific	gma-miR5368_R-1	GGACAGTCTCAGGTAGAC	4.16281	0	0	0	low
L6 specific	nta-miR482a	TTTCCAATTCCACCCATTCCTA	4.16281	0	0	0	low
L6 specific	PC-5p-358928_5	GGAATTAGCTGATGCTCAAAT	4.16281	0	0	0	low
L6 specific	PC-3p-347635_5	CCGTATGTGGTTTATAGTGAAATC	4.16281	0	0	0	low
L6 specific	far-MIR1122-p3_2ss17TA19TA	TTGAGACACTTATTTTAGAACGGA	4.16281	5.9935	0	0	low
L6 specific	tae-MIR1128-p3_1ss8CA	ATGACAAATATTTCCGGACGGAGG	4.16281	5.9935	0	0	low
L6 specific	tae-miR1130b-3p_R+2	TCTTATATTATGGGACGGAGGGA	4.16281	5.9935	0	0	low
L6 specific	tae-MIR9668-p3_2ss13TC18CT	TGACAAGTATTTCCGGATGGA	4.16281	5.9935	0	0	low
L6 specific	osa-MIR160f-p3_2ss19CT20CT	TGCCTGGCTCCCTGAATGTT	4.16281	5.9935	0	0	low
L6 specific	tae-MIR1127b-p5_1ss2TC	CCGTCCGGAAATACTTGTCCT	4.16281	5.9935	0	0	low
L6 specific	osa-miR5073_R-1_1ss19TA	GTTTGGTGAATCGGAAACAATT	4.16281	5.9935	0	0	low
L6 specific	lja-MIR11130-p5_2ss5AT18AT	CAAGTAGCATCTCCAAGTAGCATC	4.16281	5.9935	0	0	low
L6 specific	far-MIR1122-p3_1ss7TC	TATTTTCGTACGGAGGGAGTA	4.16281	7.1922	0	0	low
L6 specific	tae-MIR1128-p3_1ss9CT_1	AACTATTTTCGGACGGAGGGAGTA	4.16281	7.1922	0	0	low
L6 specific	tae-MIR1128-p3_1ss9CT_2	GATGACAATTATTTCCGGACGGAG	4.16281	7.1922	0	0	low
L6 specific	osa-MIR818d-p3_1ss17GT	CTTATATTATGGGACGTAGGGAGT	4.16281	7.1922	0	0	low
L6 specific	tae-MIR1120a-p3_2ss16GA19GA	TTATATTATGAGACGAAGAGAGT	4.16281	7.1922	0	0	low
L6 specific	tae-MIR1139-p3_2ss2CT18CT	ATCTTCATAGTGGGTAGTAACATA	4.16281	7.1922	0	0	low
L6 specific	tae-MIR9783-p5_2ss7GC23TC	TTTGTACAGGGTAGACGCTTAACT	4.16281	7.1922	0	0	low
L6 specific	tae-MIR9775-p5_1ss13TC	GAAAAATCTTATCGTATACA	4.16281	8.3909	0	0	low
L6 specific	hvu-MIR5049f-p3_1ss6TA	CAGCGACAATTAATATGGATC	4.16281	9.58961	0	0	low
L6 specific	gra-MIR8723b-p5_2ss13TC17CT	TTTTCTTTATTCCCTTTT	4.16281	11.987	0	0	middle
L6 specific	zma-miR160b-3p	GCGTGCAAGGAGCCAAGCATG	4.57909	5.79372	0	0	low
L6 specific	ata-miR160c-3p	GCGTGCAAGGAGCCAAGCATG	4.57909	5.79372	0	0	low
L6 specific	osa-miR160a-3p	GCGTGCAAGGAGCCAAGCATG	4.57909	5.79372	0	0	low
L6 specific	osa-MIR444d-p5	TTTCTTGCAAGTTGTGCAGTT	4.99537	0	0	0	low
L6 specific	tae-miR9652-5p_L+1R-1_1ss9GT	ACCTGTTTTTCATTAAGTTTCT	4.99537	0	0	0	low
L6 specific	PC-5p-300465_6	TTACCTTGATGCTTCTACATT	4.99537	0	0	0	low
L6 specific	PC-3p-294687_6	GGGTACAAGATTCTGGAAGAAGCT	4.99537	0	0	0	low
L6 specific	PC-3p-279573_6	TTAAGAAAAATCTGATTTATT	4.99537	0	0	0	low
L6 specific	PC-3p-286264_6	TTGCTGGTTCTACGGATAAAT	4.99537	0	0	0	low
L6 specific	PC-5p-298136_6	TCCTGATGGATGATACGTGACATT	4.99537	0	0	0	low
L6 specific	tae-MIR1128-p3_1ss13CT	TGACAACTATTTTCGGACGGA	4.99537	5.9935	0	0	low
L6 specific	sbi-MIR159a-p3_1ss18CT	TTTGCATGACCGAGGAGTT	4.99537	5.9935	0	0	low
L6 specific	gma-MIR171r-p3_2ss12AC18TC	CATCTTTGCATCTGAATC	4.99537	5.9935	0	0	low
L6 specific	mtr-MIR2592aw-p5_2ss7TG17GT	CCAACGGCTAAAGCACTC	4.99537	5.9935	0	0	low
L6 specific	hvu-MIR5049c-p3_1ss12GA	TATTTTGGGACAGAGGAAGTA	4.99537	5.9935	0	0	low
L6 specific	ata-MIR9783-p3_2ss11GA18GA	AAGCACCGGTACTTAAGAAAAGCC	4.99537	5.9935	0	0	low
L6 specific	ata-miR9863a-3p_1ss2GN	TNAGAAGGTAGATCATAATAGC	4.99537	5.9935	0	0	low
L6 specific	osa-MIR818d-p3_1ss4AG	CTTGTATTATGGGACGGAGGGAGT	4.99537	7.1922	0	0	low
L6 specific	tae-MIR1128-p5_2ss4GA23AG	AAAAGGGATGTATCTAGAACTAGA	4.99537	8.3909	0	0	low
L6 specific	ath-MIR8175-p5_2ss16TC20AC	TAGTGGTAAGTATTCCCGCCTGT	4.99537	11.987	0	0	middle
L6 specific	cas-MIR5139-p3_2ss9AG18GC	AAACTCTGGTGGAGGCTC	4.99537	13.1857	0	0	middle
L6 specific	gma-miR6300_L-1R+1	TCGTTGTAGTATAGTGGT	4.99537	13.1857	0	0	middle
L6 specific	cme-MIR169j-p5_1ss9AT	ATAGCCAATAATGACTTGCC	5.82793	0	0	0	low
L6 specific	_2ss7TG17GT	TAGAGACCCCAGTAGTCC	5.82793	0	0	0	low
L6 specific	bdi-miR169e-3p_R+2	GGCAGTCTCCTTGGCTAGCCT	5.82793	0	0	0	low
L6 specific	hvu-miR6197_1ss21GA	TCTGTTCCTAAATGTAAGACA	5.82793	0	0	0	low
L6 specific	PC-5p-243027_7	TGGATCTAAGTTTCTCAGTCA	5.82793	0	0	0	low
L6 specific	ath-MIR5649b-p3_1ss15AC	AATTATTTTTCTTCCTTT	5.82793	5.9935	0	0	low
L6 specific	bdi-MIR5164-p5_2ss15CG21CT_2	TTTGTCTAGATACGGATGTATC	5.82793	9.58961	0	0	low
L6 specific	bdi-MIR5164-p5_2ss15CG21CT_1	TTTGTCTAGATACGGATGTAT	5.82793	9.58961	0	0	low
L6 specific	osa-miR160f-5p_R-2_1ss19CT	TGCCTGGCTCCCTGAATGT	5.82793	9.58961	0	0	low
L6 specific	bdi-MIR5169a-p5_2ss17GA20GC	AAGTTTGACCAAGTTTATACA	5.82793	10.7883	0	0	middle
L6 specific	ata-miR408-5p_1ss20GA	CAGGGATGGAGCAGAGCAAAG	6.66049	0	0	0	low
L6 specific	aly-miR399f-3p	TGCCAAAGGAGATTTGCCCTG	6.66049	0	0	0	low
L6 specific	PC-5p-220511_8	GTCACAGATTTGTCTAAATTT	6.66049	0	0	0	low
L6 specific	tae-MIR1128-p5_1ss12AT	TCTAGAACTAATATACATC	6.66049	5.9935	0	0	low
L6 specific	tae-MIR1128-p5_2ss2CT19CT	TTTAGAACTAAAATACATTT	6.66049	7.1922	0	0	low
L6 specific	PC-5p-144478_14	TCTGATCCAAATTAATTATC	6.66049	7.1922	0	0	low
L6 specific	bdi-MIR7757-p3_2ss4AG18AT	TATGAGCTCATTGAAGTT	6.66049	8.3909	0	0	low
L6 specific	tae-MIR1120a-p3_2ss23TC24TC	ATATTATGAGACGGAGGGAGTACC	6.66049	9.58961	0	0	low
L6 specific	tae-MIR531-p5	CGCCGGAGCAGCGTGCAAC	6.66049	13.1857	0	0	middle
L6 specific	gma-MIR5368-p5_2ss9GT19TC	CTGGGATTTGCTTTGGGCCT	6.66049	13.1857	0	0	middle
L6 specific	ath-MIR407-p5_2ss8GC17CT	TTGCTCTCTTATCTTTTT	6.66049	17.9805	0	0	middle
L6 specific	bdi-miR169e-5p_R+1_1ss15TC	TAGCCAAGGATGACCTGCCTGA	6.93801	0	0	0	low
L6 specific	aly-miR169h-5p_R+1_1ss15TC	TAGCCAAGGATGACCTGCCTGA	6.93801	0	0	0	low
L6 specific	cas-miR169c_R+1_1ss15TC	TAGCCAAGGATGACCTGCCTGA	6.93801	0	0	0	low
L6 specific	tae-MIR1139-p3_2ss14AG24AC	CATTTATTAGGTTGTAGACTCATC	7.49305	5.9935	0	0	low
L6 specific	hvu-MIR5049c-p5_1ss14CT	TAAATGTCTCAACTTTGTACT	7.49305	5.9935	0	0	low
L6 specific	gma-MIR5368-p5_2ss9GT18TC	TGGGATTGTCTTTGGGCCTT	7.49305	5.9935	0	0	low
L6 specific	stu-MIR6026-p3_2ss8TA17GA	TTATTGTATGAGCATTATGTT	7.49305	5.9935	0	0	low
L6 specific	PC-3p-138653_15	AATGCCATGTTGTTCTGAAGA	7.49305	7.1922	0	0	low
L6 specific	gma-MIR5368-p5_2ss11CA17AC	CCACTCTGGAAGAGCTCG	7.49305	8.3909	0	0	low
L6 specific	tae-MIR1128-p3_1ss7TA	CAACTAATTCCGGACGGAGGGAGT	7.49305	9.58961	0	0	low
L6 specific	osa-MIR169l-p5	TTATCTCTGATAGCCAAGGATGACT	7.49305	9.58961	0	0	low
L6 specific	mtr-miR171c_L-3R+1	TTGAGCCGTGCCAATATTT	7.49305	9.58961	0	0	low
L6 specific	zma-miR164g-3p_1ss5TC	CACGCGCTCCCCTTCTCCACC	7.49305	10.7883	0	0	middle
L6 specific	tae-MIR9783-p5_2ss13GC23GA	TGCTTATTTGTACAGGGTAGACACT	7.49305	13.1857	0	0	middle
L6 specific	bdi-MIR5067-p3_2ss19TA20AC	AGCGACAACTAATATGGAACGGAG	8.32561	0	0	0	low
L6 specific	vvi-miR399a_R+1	TGCCAAAGGAGAATTGCCCTGT	8.32561	0	0	0	low
L6 specific	sbi-MIR5566-p3	AGAACAGCGGGGAGGTGCTGC	8.32561	0	0	0	low
L6 specific	osa-MIR437-p3_1ss1AT	TTTTTTCTATAAACTTGGTC	8.32561	0	0	0	low
L6 specific	far-MIR1122-p3_1ss11GT	TATTTTAGTTTTAGATACATC	8.32561	0	0	0	low
L6 specific	tae-MIR1130a-p3_1ss1CA	AAAAAACGTCTTACATTATGGGA	8.32561	0	0	0	low
L6 specific	osa-miR1439_L+2_2ss12GA23TC	TATTTTGGAACAGAGTGAGTATC	8.32561	0	0	0	low
L6 specific	bdi-miR5067_2ss2CG19GA	TGAGCGACAACTAATATGAAT	8.32561	0	0	0	low
L6 specific	gma-MIR5368-p3_2ss4AT21CA	CAGTGAGATACCACTCTGGAAGAG	8.32561	0	0	0	low
L6 specific	bdi-MIR5066-p3_2ss1GA19GA	AATCGGTCTTTTGGTTGCATTGGC	8.32561	5.9935	0	0	low
L6 specific	hvu-miR5049b_L-1R+1_1ss8AC	GTATTTCGGTACAGAGGGAGT	8.32561	5.9935	0	0	low
L6 specific	tae-MIR1128-p3_2ss14CG21CT	ATTTTGATGACAAGTATTTCT	8.32561	16.7818	0	0	middle
L6 specific	zma-miR171b-3p_R+2	TTGAGCCGTGCCAATATCACTT	9.15818	0	0	0	low
L6 specific	tae-MIR1120a-p3_1ss15GA_1	TATATTATGAGACGAAGGGAGT	9.15818	0	0	0	low
L6 specific	tae-MIR1120a-p3_1ss15GA_2	TTATATTATGAGACAGAGGGA	9.15818	0	0	0	low
L6 specific	bdi-MIR5175b-p5_2ss14TA21AT	TCTGTTCCTAAATACTTGTCT	9.15818	0	0	0	low
L6 specific	tae-MIR1120a-p5_1ss14CT	TACTCCCTCCGTCTCATAATAT	9.99074	0	0	0	low
L6 specific	tae-MIR1130b-p5_1ss12GA	TTATATTATGGAACGGAGGGA	9.99074	0	0	0	low
L6 specific	tae-MIR9668-p3_2ss11GA22AG	AAGTATTTTCAGACGGAGGGAGTA	9.99074	5.9935	0	0	low
L6 specific	gma-MIR5368-p3_1ss17CA_2	GAGATACCACTCTGGAAGAGCT	9.99074	5.9935	0	0	low
L6 specific	gma-MIR5368-p3_1ss17CA_1	GAGATACCACTCTGGAAG	9.99074	5.9935	0	0	low
L6 specific	tae-MIR1120a-p3_1ss4TC	TTACATTATGAGACGGAGGGA	10.8233	0	0	0	middle
L6 specific	hvu-MIR397b-p3_1ss15CT	AACGCTGCACTCAATGGCACC	10.8233	5.9935	0	0	middle
L6 specific	osa-MIR169m-p3_2ss21TA23AC	ATATATATATGTGTGTGTGAACC	10.8233	5.9935	0	0	middle
L6 specific	tae-MIR9668-p3_1ss5GC	ACAACTATTTTCGGACGGAGG	11.6559	0	0	0	middle
L6 specific	vvi-MIR169a-p5	AGAGTGGAATGCAGCCAAGGA	11.6559	0	0	0	middle
L6 specific	osa-miR5073_L-1R+2_1ss19TA	TTTGGTGAATCGGAAACAATTTTA	11.6559	0	0	0	middle
L6 specific	PC-5p-77744_29	TTGTCCATAGCATCAGTAATC	12.4884	16.7818	0	0	middle
L6 specific	ptc-MIR6478-p3_1ss18GA	ACCTTAGCTCAGTTGGTAGA	13.321	0	0	0	middle
L6 specific	tae-MIR5048-p5_2ss18AT19GA_1	TTAGACCTAGACATGCATA	13.321	10.7883	0	0	middle
L6 specific	tae-MIR5048-p5_2ss18AT19GA_2	TTAGACCTAGACATGCATAT	13.321	10.7883	0	0	middle
L6 specific	bdi-miR167a_R+1_1ss21AT	TGAAGCTGCCAGCATGATCTTT	14.9861	13.1857	0	0	middle
L6 specific	bdi-miR395e-5p	GTTCTCCTCAAATCACTTCAGT	16.6512	10.7883	0	0	middle
L6 specific	gma-miR6300_L-1R+8	TCGTTGTAGTATAGTGGTAAGTATT	23.3117	15.5831	0	0	middle
L6 specific	PC-3p-22637_85	ATGACGAGTAAATCAGAACGG	43.2932	39.5571	0	0	middle
L6 specific	tae-MIR1122b-p5_1ss15GA	CTCTGTTCCTAAATATAAGTC	45.7909	50.3454	0	0	middle
L6 specific	PC-3p-21060_90	TTTCTCTCCTCTTTGTGAAGA	52.4514	44.3519	0	0	middle
L6 specific	PC-5p-18101_102	CTTCTGATTTACTCGTCGTGG	52.4514	46.7493	0	0	middle
L6 specific	tae-miR6201	TGACCCTGAGGCACTCATACCG	275.578	286.489	0	0	middle
L6 specific	ata-miR169b-3p_R-1	TGGGCAAGTCATCCTGGCTACC	299.722	251.727	0	0	middle
L6 specific	PC-5p-1206_1154	TTTGCGCAGAAGGGAGAAATC	2227.93	2472.92	0	0	high
CG specific	tae-MIR1128-p5_1ss4CT_2	TCCTTCCGTCCGAAAATACTTGTC	0	0	5.17549	0	low
CG specific	tae-MIR1128-p5_1ss4CT_1	TATTTAGAACTAAAATACATC	0	0	5.17549	0	low
CG specific	gma-MIR5368-p5_2ss5AT22CA	TCAGTGAGATACCACTCTGGAAGAG	0	0	5.17549	0	low
CG specific	mdm-miR395a_L-1R+3	TGAAGTGTTTGGGGGAACTCCCA	0	0	5.17549	0	low
CG specific	PC-5p-367492_5	GGGTGCAGTTGGGCCACTGAC	0	0	5.17549	0	low
CG specific	PC-5p-357541_5	TCAGAGAGAGTTCAAATGATC	0	0	5.17549	0	low
CG specific	PC-3p-397385_5	ATATATAGTCTATGTTGAAATCCC	0	0	5.17549	0	low
CG specific	PC-5p-320638_5	TTGTCACAAAAATGAATGTATC	0	0	5.17549	0	low
CG specific	PC-3p-310792_5	TAATGTTGCAACGTCCTGAAC	0	0	5.17549	0	low
CG specific	csi-miR396a-5p_R+1_1ss21GA	TTCCACAGCTTTCTTGAACTAT	0	0	6.21059	0	low
CG specific	PC-3p-258544_6	ATTTGAACTCTCTCTGAACTT	0	0	6.21059	0	low
CG specific	PC-5p-281516_6	CACCAACCTGGACCAAAGGCCGCC	0	0	6.21059	0	low
CG specific	tae-miR9666a-3p	CGGTAGGGCTGTATGATGGCGA	0	0	7.24569	0	low
CG specific	ata-MIR9783-p5_2ss22CT23CT	CTATTTCTATAGGAGAGACGCTT	0	0	7.24569	0	low
CG specific	PC-3p-246317_7	TGAGAGCTCCTTGGATGTTAT	0	0	7.24569	0	low
CG specific	tae-MIR1139-p5_2ss8AG19CG	TACCTTCGTAGTGGGTAGGAACAT	0	0	8.28079	0	low
CG specific	PC-3p-201641_9	TAAGCTCTGTTACCAAGTTGT	0	0	9.31589	0	low
CG specific	PC-3p-204953_9	GTTCGGGCAGTTGCGGTAGTGCTG	0	0	9.31589	0	low
CG specific	PC-5p-202485_9	AACATCCGTGGAGCTCTCACT	0	0	9.31589	0	low
CG specific	tae-MIR9668-p3_2ss1AG20CT	GATGACAAGTATTTTCGGATGGAG	0	0	10.351	0	middle
CG specific	tae-MIR1128-p5_1ss2GA_1	AAGGGATGTATCTAGAACTAAAAT	0	0	10.351	0	middle
CG specific	tae-MIR1128-p3_1ss4CT	CAATTATTTCCGGACGGAGGGAGT	0	0	10.351	0	middle
CG specific	tae-MIR1128-p5_1ss2GA_2	GAGATGTATCTAGAACTAAAATAC	0	0	10.351	0	middle
CG specific	PC-5p-342997_5	AGCTCTGCCGCAGCTGCCCGGACA	0	0	10.351	0	middle
CG specific	PC-3p-185903_11	TGCCGAGAGCTGCTCAGATGT	0	0	11.3861	0	middle
CG specific	far-MIR1122-p3_2ss18TG20TA	GTTGAGACACTTATTTTGGAACGG	0	0	14.4914	0	middle
CG specific	osa-miR393a_L+1R+2	TTCCAAAGGGATCGCATTGATCCA	0	0	16.5616	0	middle
CG specific	gma-MIR5368-p5	CCTGGGATTGGCTTTGGG	0	0	16.5616	0	middle
CG specific	osa-MIR166k-p5_1ss9TA	TAAGGGGTATGTTGTCTGGCT	4.16281	0	0	0	low
CG specific	tae-MIR1139-p5_2ss2GA19CT	AATGGAGAGTAACATACATTAGTA	4.16281	0	0	0	low
CG specific	gma-miR5368_R-1	GGACAGTCTCAGGTAGAC	4.16281	0	0	0	low
CG specific	nta-miR482a	TTTCCAATTCCACCCATTCCTA	4.16281	0	0	0	low
CG specific	PC-5p-358928_5	GGAATTAGCTGATGCTCAAAT	4.16281	0	0	0	low
CG specific	PC-3p-347635_5	CCGTATGTGGTTTATAGTGAAATC	4.16281	0	0	0	low
CG specific	cme-miR160a_L+2	AATGCCTGGCTCCCTGTATGCCA	4.16281	0	5.17549	0	low
CG specific	tae-MIR1128-p3_2ss22AC23TA	TATTTCCGGACGGAGGGAGTACA	4.16281	0	5.17549	0	low
CG specific	osa-MIR1862a-p3_1ss9GA	TTATTTTGAGACGGAGGGAGT	4.16281	0	5.17549	0	low
CG specific	hvu-miR5049c_R+1_1ss6AC	AGACACTTATTTTGGGACGGAGGG	4.16281	0	5.17549	0	low
CG specific	osa-MIR818d-p5_2ss17GA20GA	CTTATATTATGGGACGAAGAGAGT	4.16281	0	5.17549	0	low
CG specific	bdi-MIR5175a-p5_2ss1AT19AG	TATTTAGGAACGGAGGGAGTACTT	4.16281	0	5.17549	0	low
CG specific	bdi-miR5175a_L-1R+4_1ss4AT	AGTATTTAGGAACGGAGGGAGTAC	4.16281	0	5.17549	0	low
CG specific	bdi-miR5175a_R+3_1ss4AT	AAGTATTTAGGAACGGAGGGAGTA	4.16281	0	6.21059	0	low
CG specific	tae-MIR1128-p3_2ss13CG21GA	TTTTGATGACAAGTATTTCCAGAC	4.16281	0	7.24569	0	low
CG specific	tae-MIR1133-p3_1ss4CG	CTAGATACATTCATTTGAGGGACA	4.16281	0	7.24569	0	low
CG specific	aly-MIR3445-p5_2ss3AC17CT	TCCAGCGAACCATCACTTT	4.16281	0	8.28079	0	low
CG specific	hvu-MIR5049c-p5_2ss15TA22CT	TTCCAAAATAAATGACTCAACTTT	4.16281	0	8.28079	0	low
CG specific	gra-MIR8645-p5_2ss14AG19GA	ACCAATTTTAACTGTGAAA	4.16281	0	8.28079	0	low
CG specific	tae-MIR1128-p3_2ss22AC23TG	TATTTCCGGACGGAGGGAGTACGT	4.16281	0	9.31589	0	low
CG specific	tae-MIR1133-p5_1ss4CT	GTTTCTCAAATGGATGTATCTAGC	4.16281	0	9.31589	0	low
CG specific	far-MIR1122-p3_2ss19TG21TG	AGTTGAGACACTTATTTTGGGACG	4.16281	0	11.3861	0	middle
CG specific	hvu-miR5049f	AATTAATATGGATCGGAGGGA	4.16281	0	11.3861	0	middle
CG specific	gma-miR6300_R+3	GTCGTTGTAGTATAGTGGTAA	4.16281	0	11.3861	0	middle
CG specific	osa-MIR444d-p5	TTTCTTGCAAGTTGTGCAGTT	4.99537	0	0	0	low
CG specific	tae-miR9652-5p_L+1R-1_1ss9GT	ACCTGTTTTTCATTAAGTTTCT	4.99537	0	0	0	low
CG specific	PC-5p-300465_6	TTACCTTGATGCTTCTACATT	4.99537	0	0	0	low
CG specific	PC-3p-294687_6	GGGTACAAGATTCTGGAAGAAGCT	4.99537	0	0	0	low
CG specific	PC-3p-279573_6	TTAAGAAAAATCTGATTTATT	4.99537	0	0	0	low
CG specific	PC-3p-286264_6	TTGCTGGTTCTACGGATAAAT	4.99537	0	0	0	low
CG specific	PC-5p-298136_6	TCCTGATGGATGATACGTGACATT	4.99537	0	0	0	low
CG specific	tae-MIR1120a-p5_2ss17AG20AG	TCCGTCCCATAATATAGGAGC	4.99537	0	5.17549	0	low
CG specific	tae-MIR9668-p3_2ss16GA22AG_1	AAGTATTTTCGGACGAAGGGAGT	4.99537	0	5.17549	0	low
CG specific	bdi-MIR5066-p5_2ss12GA18GA	ATCGGTCTTTTAGTTGCATTGGCT	4.99537	0	5.17549	0	low
CG specific	tae-MIR9668-p3_2ss16GA22AG_2	AAGTATTTTCGGACGAAGGGAGTA	4.99537	0	5.17549	0	low
CG specific	hvu-MIR5049b-p5_2ss10AC21GT	CAAGTATTTCGGTACAGAGGTA	4.99537	0	6.21059	0	low
CG specific	tae-MIR1139-p3_1ss9GT_1	AGGTTATATACTCATATTGCATT	4.99537	0	7.24569	0	low
CG specific	tae-MIR1139-p3_1ss9GT_2	ATTGCATTTGGACATGTGATGTT	4.99537	0	7.24569	0	low
CG specific	tae-miR1130b-3p_L+1R-1_1ss10TC	ATCTTATATCATGGGACGGAG	4.99537	0	8.28079	0	low
CG specific	bdi-MIR5066-p3_2ss9GA18CA_2	TTGGTTGCATTGGCTAGAGCATG	4.99537	0	11.3861	0	middle
CG specific	bdi-MIR5066-p3_2ss9GA18CA_1	TTGGTTGCATTGGCTAGAGCA	4.99537	0	11.3861	0	middle
CG specific	gma-MIR4995-p3	TCATAGGCAGTGGCTTGG	4.99537	0	12.4212	0	middle
CG specific	cme-MIR169j-p5_1ss9AT	ATAGCCAATAATGACTTGCC	5.82793	0	0	0	low
CG specific	_2ss7TG17GT	TAGAGACCCCAGTAGTCC	5.82793	0	0	0	low
CG specific	bdi-miR169e-3p_R+2	GGCAGTCTCCTTGGCTAGCCT	5.82793	0	0	0	low
CG specific	hvu-miR6197_1ss21GA	TCTGTTCCTAAATGTAAGACA	5.82793	0	0	0	low
CG specific	PC-5p-243027_7	TGGATCTAAGTTTCTCAGTCA	5.82793	0	0	0	low
CG specific	tae-miR1130b-3p_L+1R+2_1	CTCTTATATTATGGGACGGAGGGA	5.82793	0	5.17549	0	low
CG specific	tae-miR1130b-3p_L+1R+2_2	TTCTTATATTATGGGACGGAGGGA	5.82793	0	5.17549	0	low
CG specific	mtr-miR172b_L+1	AAGAATCTTGATGATGCTGCAT	5.82793	0	6.21059	0	low
CG specific	tae-miR9653b_R-3_1ss9GT	TGGCCAAGTTCTCTTGAG	5.82793	0	6.21059	0	low
CG specific	ata-miR408-5p_1ss20GA	CAGGGATGGAGCAGAGCAAAG	6.66049	0	0	0	low
CG specific	aly-miR399f-3p	TGCCAAAGGAGATTTGCCCTG	6.66049	0	0	0	low
CG specific	PC-5p-220511_8	GTCACAGATTTGTCTAAATTT	6.66049	0	0	0	low
CG specific	tae-MIR1130a-p3_2ss16CT21TG	TCTTACATTATGGGATGGAGG	6.66049	0	5.17549	0	low
CG specific	tae-MIR1128-p5_2ss2GA21AG	GAGATGTATCTAGAACTAAAGTAC	6.66049	0	5.17549	0	low
CG specific	lja-MIR11180-p5_2ss4TA17GT	TTTAACTTTCGATTTTTT	6.66049	0	6.21059	0	low
CG specific	osa-MIR1862e-p3	TATTTTGGGACGGAGGGAGTA	6.66049	0	7.24569	0	low
CG specific	ata-MIR5070-p3_1ss4TA	AAGAAGGGTCGGAGGGTACCC	6.66049	0	7.24569	0	low
CG specific	tae-MIR9668-p3_1ss15GA	GACAAGTATTTTCGAACGGAGGGA	6.66049	0	11.3861	0	middle
CG specific	bdi-miR169e-5p_R+1_1ss15TC	TAGCCAAGGATGACCTGCCTGA	6.93801	0	0	0	low
CG specific	aly-miR169h-5p_R+1_1ss15TC	TAGCCAAGGATGACCTGCCTGA	6.93801	0	0	0	low
CG specific	cas-miR169c_R+1_1ss15TC	TAGCCAAGGATGACCTGCCTGA	6.93801	0	0	0	low
CG specific	osa-MIR812q-p3_2ss16GC21TG	CACTTATTTTGGGACCGAGGGAGT	7.49305	0	5.17549	0	low
CG specific	ata-MIR9783-p3_2ss2AG18GA	AGGCACCGGTGCTTAAGAAAAGCC	7.49305	0	5.17549	0	low
CG specific	PC-3p-145883_14	AGATACATCCATTTCCGAGAC	7.49305	0	5.17549	0	low
CG specific	hvu-miR1436_L+1R+1	TACATTATGGGACGGAGGGAGTA	7.49305	0	6.21059	0	low
CG specific	osa-MIR818d-p3_2ss1CT17GA	TTTATATTATGGGACGAAGGGAGT	7.49305	0	7.24569	0	low
CG specific	bdi-MIR5067-p3_2ss19TA20AC	AGCGACAACTAATATGGAACGGAG	8.32561	0	0	0	low
CG specific	vvi-miR399a_R+1	TGCCAAAGGAGAATTGCCCTGT	8.32561	0	0	0	low
CG specific	sbi-MIR5566-p3	AGAACAGCGGGGAGGTGCTGC	8.32561	0	0	0	low
CG specific	osa-MIR437-p3_1ss1AT	TTTTTTCTATAAACTTGGTC	8.32561	0	0	0	low
CG specific	far-MIR1122-p3_1ss11GT	TATTTTAGTTTTAGATACATC	8.32561	0	0	0	low
CG specific	tae-MIR1130a-p3_1ss1CA	AAAAAACGTCTTACATTATGGGA	8.32561	0	0	0	low
CG specific	osa-miR1439_L+2_2ss12GA23TC	TATTTTGGAACAGAGTGAGTATC	8.32561	0	0	0	low
CG specific	bdi-miR5067_2ss2CG19GA	TGAGCGACAACTAATATGAAT	8.32561	0	0	0	low
CG specific	gma-MIR5368-p3_2ss4AT21CA	CAGTGAGATACCACTCTGGAAGAG	8.32561	0	0	0	low
CG specific	osa-MIR818d-p3_1ss16GC	CTTATATTATGGGACCGAGGGAGT	8.32561	0	5.17549	0	low
CG specific	osa-miR396e-5p_1ss13CT	TCCACAGGCTTTTTTGAACTG	8.32561	0	6.21059	0	low
CG specific	hvu-miR5049c_R-2_1ss6AC	AGACACTTATTTTGGGACGGA	8.32561	0	7.24569	0	low
CG specific	tae-MIR1128-p3_2ss2CT17CG_1	TTCATTTTGATGACAAGTATTTC	8.32561	0	9.31589	0	low
CG specific	tae-MIR1128-p3_2ss2CT17CG_2	TTCATTTTGATGACAAGTATTTCC	8.32561	0	9.31589	0	low
CG specific	zma-miR171b-3p_R+2	TTGAGCCGTGCCAATATCACTT	9.15818	0	0	0	low
CG specific	tae-MIR1120a-p3_1ss15GA_1	TATATTATGAGACGAAGGGAGT	9.15818	0	0	0	low
CG specific	tae-MIR1120a-p3_1ss15GA_2	TTATATTATGAGACAGAGGGA	9.15818	0	0	0	low
CG specific	bdi-MIR5175b-p5_2ss14TA21AT	TCTGTTCCTAAATACTTGTCT	9.15818	0	0	0	low
CG specific	gma-MIR5368-p3_1ss3GA_2	CCAAGGGACAGTCTCAGGTAGA	9.15818	0	7.24569	0	low
CG specific	gma-MIR5368-p3_1ss3GA_1	CCAAGGGACAGTCTCAGGTA	9.15818	0	7.24569	0	low
CG specific	tae-MIR1120a-p5_1ss14CT	TACTCCCTCCGTCTCATAATAT	9.99074	0	0	0	low
CG specific	tae-MIR1130b-p5_1ss12GA	TTATATTATGGAACGGAGGGA	9.99074	0	0	0	low
CG specific	tae-MIR1128-p3_1ss22AG	TATTTCCGGACGGAGGGAGTAGT	9.99074	0	7.24569	0	low
CG specific	tae-MIR1128-p3_1ss11CT	AACTAAAATATATCTAGATACATC	9.99074	0	15.5265	0	middle
CG specific	tae-MIR1120a-p3_1ss4TC	TTACATTATGAGACGGAGGGA	10.8233	0	0	0	middle
CG specific	PC-3p-245106_7	AGGCTCAAATATTCTGGAAGAAGC	10.8233	0	5.17549	0	middle
CG specific	tae-MIR1120a-p5_2ss10TC20AT	TCCGTCCCACAATATAAGATC	10.8233	0	7.24569	0	middle
CG specific	tae-MIR9668-p3_1ss5GC	ACAACTATTTTCGGACGGAGG	11.6559	0	0	0	middle
CG specific	vvi-MIR169a-p5	AGAGTGGAATGCAGCCAAGGA	11.6559	0	0	0	middle
CG specific	osa-miR5073_L-1R+2_1ss19TA	TTTGGTGAATCGGAAACAATTTTA	11.6559	0	0	0	middle
CG specific	osa-MIR1862a-p3	TTATTTTGGGACGGAGGGAGT	11.6559	0	10.351	0	middle
CG specific	ptc-MIR6478-p3_1ss18GA	ACCTTAGCTCAGTTGGTAGA	13.321	0	0	0	middle
CG specific	PC-5p-103375_22	GCATCTGATAAGCTCTCGGCA	13.321	0	6.21059	0	middle
WH specific	sbi-MIR156h-p3	CGTCGCGGCCGCGTGCTCACTGCT	0	0	0	2.36618	low
WH specific	ptc-MIR6478-p5_2ss6CT19GT	CCGACTTTAGCTCAGTTGT	0	0	0	4.73235	low
WH specific	bdi-MIR7757-p5_2ss1TC21AG	CGAATGTTTTGTTTATCATGGA	0	0	0	4.73235	low
WH specific	PC-5p-409472_5	AGCTTCTTTCAGAATCTTTGAGCC	0	0	0	4.73235	low
WH specific	PC-5p-386396_5	CCACTAGGTAGACTACATACGGAG	0	0	0	4.73235	low
WH specific	PC-5p-429584_5	TTTACTTTCTATTGAACATCT	0	0	0	4.73235	low
WH specific	csi-MIR166k-p5	GGAATGTTGTCTGGTTCAAGA	0	0	0	5.67882	low
WH specific	bdi-MIR169f-p3_2ss14GA21GA	TTGGCTACACCTTACTCTCTA	0	0	0	5.67882	low
WH specific	gma-miR396a-3p	TTCAATAAAGCTGTGGGAAG	0	0	0	5.67882	low
WH specific	tae-MIR9674a-p3_2ss20GA21CA	ATGGCTGGTGCTATGGATAAAT	0	0	0	5.67882	low
WH specific	gma-MIR5368-p5_1ss17CA	GAGATACCACTCTGGAAGAGC	0	0	0	6.62529	low
WH specific	bdi-miR166j_R+2	TCGGACCAGGCTTCATTCCTTAT	0	0	0	6.62529	low
WH specific	PC-5p-244827_7	TCCAGAGGTATTGCACTGATC	0	0	0	6.62529	low
WH specific	PC-3p-241085_7	TACATTCATTTCTTGGACGAGTAA	0	0	0	6.62529	low
WH specific	tae-MIR9666c-p3	CGGTTGGCTGTATGATGGCGA	0	0	0	7.57176	low
WH specific	gma-MIR399a-p5_1ss7TC	AGGGCTCCTCTTTATTGGCA	0	0	0	7.57176	low
WH specific	tae-MIR1139-p3_2ss21AT22TG	TTATTAGGTTATAGACTCATTGT	0	0	0	8.51823	low
WH specific	tae-miR9779_L+2	AGCTTATGCAACGTCTGAGGAT	0	0	0	8.51823	low
WH specific	tae-MIR9653b-p5_2ss9GT18GT	TGGCCAAGTTCTCTTGAT	0	0	0	9.46471	low
WH specific	PC-5p-189577_10	GAAATTCCAATATAGACTATGTAC	0	0	0	9.46471	low
WH specific	tae-MIR1128-p3_1ss23CT_2	CTAAAATACATCTAGATACATCTC	0	0	0	10.4112	middle
WH specific	tae-MIR1128-p3_1ss23CT_1	ACTAAAATACATCTAGATACATTC	0	0	0	10.4112	middle
WH specific	tae-MIR1139-p5_1ss2CA	GATTCATTTATTAGGTTATAGACT	0	0	0	10.4112	middle
WH specific	tae-MIR1139-p5_2ss12AG22AC	TTTATTAGGTTGTAGACTCATCTT	0	0	0	10.4112	middle
WH specific	bdi-MIR1122-p3_1ss23TC	ATACATCCGTATTTGGACAAATCT	0	0	0	11.3576	middle
WH specific	tae-MIR160-p3	GCGTGCGAGGAGCCAAGCATG	0	5.9935	0	0	low
WH specific	tae-MIR9777-p5	GTGCCGTGATGATTGCTTT	0	5.9935	0	0	low
WH specific	gma-MIR319b-p5	AGCTGCCGACTCATTCATCCA	0	5.9935	0	0	low
WH specific	hbr-MIR6173-p5	AGCCGTAAACGATGGATAC	0	5.9935	0	0	low
WH specific	PC-5p-404928_5	AATTACTTGTTGTAGAAATGA	0	5.9935	0	0	low
WH specific	PC-5p-388096_5	TCAACCCTCTTTAGTTCAATC	0	5.9935	0	0	low
WH specific	tae-MIR1128-p5_1ss3GT	ATTTATCTAGAACTAAAATACATC	0	5.9935	0	4.73235	low
WH specific	ata-MIR9863a-p5_2ss18AT20AT	TGAGAAGGTAGATCATATTT	0	5.9935	0	4.73235	low
WH specific	PC-5p-192741_10	GAGATCCAAGTTTGACCGTAAATT	0	5.9935	0	4.73235	low
WH specific	tae-MIR1128-p3_1ss2CG	TGTAGAACTAAAATACATCTAGAT	0	5.9935	0	6.62529	low
WH specific	osa-MIR1439-p3_2ss10TC20TG	CTTATATTTCGGAACGGAGGGAGT	0	5.9935	0	6.62529	low
WH specific	tae-MIR1128-p5_1ss24TC	AAAATACTTGTCATCAAAATGAAC	0	5.9935	0	7.57176	low
WH specific	osa-MIR159c-p3_1ss1GT	TTTTGCATGACCCGGGAGATGAA	0	5.9935	0	7.57176	low
WH specific	tae-MIR1128-p5_1ss8CT	CTCCGTCTGAAAATACTTGTC	0	5.9935	0	14.1971	middle
WH specific	ata-MIR6201-p3_2ss14GA17CT	TACGAGTGTCTCAAGGTCAAA	0	7.1922	0	0	low
WH specific	ata-miR169b-3p_R-2	TGGGCAAGTCATCCTGGCTAC	0	7.1922	0	0	low
WH specific	PC-3p-269182_6	TCCGGACAGCTATGGTAGTGTTAC	0	7.1922	0	0	low
WH specific	tae-MIR1128-p3_2ss11CG17CT	TTGATGACAAGTATTTTCGGA	0	7.1922	0	4.73235	low
WH specific	tae-miR1130b-3p_R+3_1ss18GA	TCTTATATTATGGGACGAAGGGAG	0	7.1922	0	4.73235	low
WH specific	sbi-MIR6232a-p3_1ss2AT	ATTTTGGAACGGAGGGAGTAC	0	7.1922	0	5.67882	low
WH specific	tae-MIR1130b-p5_2ss17TC23AG	ACAATATAAGACGTTTCTGCAAGC	0	7.1922	0	5.67882	low
WH specific	osa-MIR5083-p3_2ss13CT19AT	AGGCTGTGATGATCAAAAT	0	7.1922	0	5.67882	low
WH specific	hvu-MIR6214-p3_1ss1CA	AGGGGCAATTCACAAGAA	0	7.1922	0	5.67882	low
WH specific	tae-MIR9660-p3	TTTCTCCTTTGCTCGAGTAGA	0	7.1922	0	6.62529	low
WH specific	bdi-miR5049-3p_1ss21AG	CAAGTAATATGGATCGGAGGGAGT	0	7.1922	0	6.62529	low
WH specific	gma-miR4995_L-2R+3	GCAGTGGCTTGGTTAAGGGAAC	0	7.1922	0	7.57176	low
WH specific	tae-MIR1130a-p3_2ss2CT17GA	ATGTCTTACATTATGGAACGGAGT	0	7.1922	0	8.51823	low
WH specific	osa-miR393b-3p_R+2_1ss15TC	TCAGTGCAATCCCTCTGGAATTT	0	8.3909	0	0	low
WH specific	tae-MIR1128-p5_2ss3CT20AC	TCTGAAAATACTTGTCATCCA	0	8.3909	0	4.73235	low
WH specific	tae-MIR1128-p5_1ss23AG	GAAAATACTTGTCATCAAAATGGA	0	8.3909	0	4.73235	low
WH specific	tae-MIR9783-p5_2ss10GC20GA	TTATTTGTACAGGGTAGACACTT	0	8.3909	0	5.67882	low
WH specific	osa-miR1425-5p	TAGGATTCAATCCTTGCTGCT	0	9.58961	0	0	low
WH specific	tae-MIR1128-p3_2ss22AC23TC	TATTTCCGGACGGAGGGAGTACCT	0	9.58961	0	4.73235	low
WH specific	ath-miR159b-3p_2ss18TA19CT	TTTGGATTGAAGGGAGCATTT	0	9.58961	0	5.67882	low
WH specific	tae-MIR1139-p3_1ss14CT	TCATAGTGGGTAGTAACATAAGT	0	9.58961	0	8.51823	low
WH specific	tae-MIR9668-p3_2ss15GA21AG	AGTATTTTCGGACGAAGGGAGTA	0	10.7883	0	4.73235	middle
WH specific	tae-MIR531-p5_1ss10CA	TCGCCGGAGAAGCGTGCAAC	0	10.7883	0	4.73235	middle
WH specific	sly-MIR390a-p3_2ss7CT17GA	CATGCTTGCTTTTGGTACT	0	11.987	0	0	middle
WH specific	PC-3p-436348_5	GAAGCTCTTTGCCGTCTGTAGTAA	0	11.987	0	0	middle
WH specific	tae-MIR1128-p5_1ss7GA	TATCTAAAACTAAAATACATC	0	11.987	0	8.51823	middle
WH specific	tae-MIR1139-p5_1ss16CT	CTTCATAGTGGGTAGTAACATA	0	11.987	0	9.46471	middle
WH specific	tae-MIR1128-p5_1ss19TC	ATGTATCTAGAACTAAAACACATC	0	11.987	0	11.3576	middle
WH specific	tae-MIR9668-p3_2ss18GA21AG	AGTATTTTCGGACGGAGAGAGTA	0	13.1857	0	0	middle
WH specific	tae-MIR1128-p5_1ss3CG	ATGTAGAACTAAAATACATCTAGA	0	13.1857	0	0	middle
WH specific	ptc-MIR6478-p5_2ss11GA17GC	CTCAGTTGGTAGAGCGCA	0	14.3844	0	0	middle
WH specific	ata-miR9863a-3p_1ss6AC	TGAGACGGTAGATCATAATAGC	0	16.7818	0	25.5547	middle
WH specific	ptc-MIR6478-p3_2ss2CG17GA	CGTTAGCTCAGTTGGTAGA	0	20.3779	0	0	middle
