# Supplementary material for: Transgenerational Effects of Water-Deficit and Heat Stress on Germination and Seedling Vigour—New Insights from Durum Wheat microRNAs
Source: Plants (Basel). 2020 Feb 4;9(2):189. doi: 10.3390/plants9020189 (PMC7076468; doi:10.3390/plants9020189)
Supplement: Supplementary file 1 [file plants-09-00189-s001.zip › Supplementary files Revision 2/Supplementary Table S6.xlsx]

## Sheet: TWH vs TCG
Table S6. List of differentially expressed miRNAs in comparisons made between two libraries (TWH vs TCG, SWH vs SCG, SCG vs TCG, SWH vs TWH).
*red colour highlights a P value <0.001, orange colour highlights a P value <0.01,blue colour highlights a P value <0.05, green colour highlights a P value <0.1.
miR_name	miR_seq	up/down	fold_change(TWH/TCG)	log2(fold_change)	pvalue(chi_square_2x2)	pvalue(fisher_test)	TCG(norm)	TWH(norm)	Expression level
osa-miR168a-3p_L-3	CCCGCCTTGCACCAAGTGAAT	up	4.10516	2.03744	0	0	3571.09	14659.9	high
tae-miR9674b-5p	ATAGCATCATCCATCCTACCC		1.18559	0.245601	0	0	76633	90855	high
tae-miR7757-5p_1ss2TC	ACAAAACCTTCAGCTATCCATC		1.25549	0.328254	0	0	98954.4	124237	high
ata-miR396c-5p	TTCCACAGCTTTCTTGAACTT		0.765959	-0.38466	0	3.72984e-218	33485.9	25648.9	high
bdi-miR156b-5p	TGACAGAAGAGAGTGAGCAC		0.655777	-0.608723	0	1.8081e-173	11362.4	7451.19	high
zma-miR156a-5p	TGACAGAAGAGAGTGAGCAC		0.655777	-0.608723	0	1.8081e-173	11362.4	7451.19	high
osa-miR156a	TGACAGAAGAGAGTGAGCAC		0.655777	-0.608723	0	1.8081e-173	11362.4	7451.19	high
sbi-miR156a	TGACAGAAGAGAGTGAGCAC		0.655777	-0.608723	0	1.8081e-173	11362.4	7451.19	high
ata-miR156a-5p	TGACAGAAGAGAGTGAGCAC		0.655777	-0.608723	0	1.8081e-173	11362.4	7451.19	high
osa-miR396e-5p	TCCACAGGCTTTCTTGAACTG		0.898861	-0.15383	0	2.46837e-143	129681	116565	high
tae-MIR5048-p3_1ss18TG	AATATATTTGCAGGTTTGAGG		1.51283	0.597251	0	9.24852e-115	4676.57	7074.87	high
ata-miR5168-3p	TCGGACCAGGCTTCAATCCCT		0.759206	-0.397437	0	6.71233e-97	14010.6	10636.9	high
osa-miR444b.1	TGTTGTCTCAAGCTTGCTGCC		1.36203	0.445756	0	2.62332e-93	7044.88	9595.32	high
tae-MIR7757-p3_1ss19AG	TGGATAGTTTGAGGTTTTGTTT		0.668774	-0.58041	0	7.70285e-92	6524.22	4363.23	high
osa-miR827	TTAGATGACCATCAGCAAACA		1.42842	0.514424	5.3711e-80	2.53478e-80	4477.84	6396.25	high
bdi-miR169c-3p_L+1_2ss6GA13CT	CGGCAAGTTGTCTTTGGCTAC		0.827982	-0.272329	5.1747e-75	4.43485e-75	22600.3	18712.7	high
ata-miR167b-5p	TGAAGCTGCCAGCATGATCTGA		0.826512	-0.274892	5.574e-68	4.22769e-68	20088.6	16603.5	high
ata-MIR169d-p3	TTGTCCTTGGCTACACCTAGT		1.65811	0.729537	3.3006e-66	9.31826e-67	1741.55	2887.68	high
ata-miR172b-3p	AGAATCTTGATGATGCTGCAT		0.628866	-0.669175	7.9242e-63	2.73944e-63	3444.29	2166	high
ata-miR169a-3p	TGGGCAAGTCACCCTGGCTACC	up	2.16521	1.11451	5.3446e-53	4.71408e-54	533.076	1154.22	high
tae-miR169_L+1_1ss18G-	TGGGCAAGTCACCCTGGCTACC	up	2.16521	1.11451	5.3446e-53	4.71408e-54	533.076	1154.22	high
tae-miR9664-3p_L-1	TGCAGTCCTCGATGTCGTAG		1.36551	0.449437	4.6906e-51	3.73849e-51	3749.13	5119.46	high
ata-miR164b-5p	TGGAGAAGCAGGGCACGTGCA		0.774054	-0.369493	5.4492e-49	3.78725e-49	8065.83	6243.39	high
tae-miR164	TGGAGAAGCAGGGCACGTGCA		0.774054	-0.369493	5.4492e-49	3.78725e-49	8065.83	6243.39	high
PC-5p-283_6346	TGTTGCATGACAAGTTGAGCAC		0.729431	-0.455157	3.5286e-47	2.24483e-47	5209.65	3800.08	high
osa-miR160f-5p	TGCCTGGCTCCCTGAATGCCA		1.19856	0.261303	1.3026e-45	1.20921e-45	10011.5	11999.4	high
tae-MIR9662b-p5_1ss9CG	GCGGCTCTGTGGTGTTCAAGC		1.25776	0.330853	3.0596e-44	2.67552e-44	6058.43	7620.03	high
tae-miR167c-5p	TGAAGCTGCCAGCATGATCTGC		1.17548	0.233253	5.2271e-41	4.92269e-41	11205.4	13171.7	high
ata-miR167f-5p	TGAAGCTGCCAGCATGATCTGC		1.17548	0.233253	5.2271e-41	4.92269e-41	11205.4	13171.7	high
mtr-miR398a-5p_1ss7AC	GGAGTGCCACTGAGAACACAAG		0.644166	-0.634496	1.1685e-39	6.19658e-40	2353.81	1516.25	high
ata-miR1432-5p_L+1R-1	ATCAGGAGAGATGACACCGAC		0.752051	-0.411098	2.4847e-37	2.04605e-37	4956.05	3727.2	high
ttu-miR160	TGCCTGGCTCCCTGTATGCCA		0.747001	-0.420818	2.5331e-37	2.06758e-37	4738.68	3539.8	high
bdi-MIR7757-p3_1ss6AG	TTTATGAGCTCATTGAAGTAACT		1.3267	0.40784	5.5659e-37	4.23488e-37	3280.23	4351.87	high
osa-miR319a-3p.2-3p_R+1	TTGGACTGAAGGGTGCTCCCT		1.1693	0.225647	3.079e-36	3.03941e-36	10514.5	12294.7	high
ata-miR166a-3p	TCGGACCAGGCTTCATTCCCC		0.863694	-0.211408	5.363e-34	5.20954e-34	16727.3	14447.2	high
ata-miR9772a-5p	TGAGATGAGATTACCCCATAC		0.861671	-0.21479	2.6748e-27	2.70454e-27	12875.6	11094.5	high
tae-miR9772	TGAGATGAGATTACCCCATAC		0.861671	-0.21479	2.6748e-27	2.70454e-27	12875.6	11094.5	high
osa-miR444a-3p.2	TGCAGTTGCTGCCTCAAGCTT		0.765422	-0.385672	3.7614e-26	3.1675e-26	3850.57	2947.31	high
csi-miR166c-3p_R+1	TCGGACCAGGCTTCATTCCCA		0.586414	-0.77001	7.8283e-26	4.59393e-26	1062.01	622.778	high
ata-miR167b-3p	AGGTCATGCTGGAGTTTCATC		0.806978	-0.309399	1.9545e-25	1.89293e-25	5745.83	4636.76	high
zma-miR156l-3p	GCTCACTGCTCTATCTGTCACC		1.28768	0.36477	2.968e-25	3.17937e-25	2758.54	3552.1	high
tae-miR1127b-3p_L-1R+4_1ss12TC	CAAGTATTTCCGGACGGAGGGAGT		0.744706	-0.425257	1.2048e-23	1.0381e-23	2867.22	2135.24	high
tae-MIR164-p3	CATGTGCCTTTCTTCTCCACC		1.7836	0.834792	1.3477e-22	7.1119e-23	419.215	747.712	high
tae-miR1847-5p	ACCTGCAGTTGGGCCAATGAC		0.537038	-0.896905	1.8512e-21	1.0305e-21	669.709	359.659	high
ata-miR393-3p_L+1R-1_1ss15TC	TCAGTGCAATCCCTCTGGAAT		0.828759	-0.270976	1.6985e-21	1.61267e-21	6245.78	5176.25	high
ata-miR9863a-3p_1ss9TC	TGAGAAGGCAGATCATAATAGC		1.14543	0.195894	4.1854e-19	4.43681e-19	7016.93	8037.43	high
tae-MIR9670-p5	TTCTTCAAGTACTCCACTTTT		1.08771	0.121297	1.5872e-18	1.6325e-18	16626.8	18085.2	high
ata-miR393-5p	TTCCAAAGGGATCGCATTGAT		0.876167	-0.190722	4.2943e-17	4.21883e-17	9957.65	8724.57	high
ata-MIR9863a-p3	TCTGAAGACTAGTTTATTACA		1.15293	0.205302	8.3438e-15	8.24209e-15	4848.4	5589.85	high
osa-miR160f-5p_L-2R+2	CCTGGCTCCCTGAATGCCATC		1.5117	0.596172	1.5524e-14	1.24385e-14	540.321	816.804	high
bdi-miR171b	TGATTGAGCCGTGCCAATATC		0.867959	-0.204302	1.8516e-14	1.81148e-14	7186.76	6237.81	high
ata-miR171b-3p	TGATTGAGCCGTGCCAATATC		0.867959	-0.204302	1.8516e-14	1.81148e-14	7186.76	6237.81	high
osa-miR171a_1ss12CT	TGATTGAGCCGTGCCAATATC		0.867959	-0.204302	1.8516e-14	1.81148e-14	7186.76	6237.81	high
tae-miR171a	TGATTGAGCCGTGCCAATATC		0.867959	-0.204302	1.8516e-14	1.81148e-14	7186.76	6237.81	high
tae-MIR159a-p3	TTTGCATGACCGAGGAGCCGC		0.892205	-0.164552	3.718e-14	3.83539e-14	11013.4	9826.26	high
osa-miR398a_L+1R-1	TTGTGTTCTCAGGTCACCCCT		0.544491	-0.87702	2.4755e-13	1.53814e-13	411.969	224.314	middle
tae-MIR9672b-p3_1ss3GA	TAAGATACCACGACTGTCATT		0.903481	-0.146434	3.8067e-13	3.69097e-13	12985.8	11732.4	high
gma-miR156a_L+1R+2	TTGACAGAAGAGAGTGAGCACCA	down	0.391876	-1.35153	2.5936e-12	2.06387e-12	188.388	73.8247	middle
bdi-MIR171a-p5	TGATTGAGCCGCGCCAATATC		0.854631	-0.226627	2.0928e-12	2.0916e-12	4894.98	4183.4	high
bdi-miR5064_L-2R+2	AATTTGTCCATAGCATCAGCC		1.43216	0.51819	2.9473e-12	2.99229e-12	601.392	861.288	high
far-MIR169-p5_2ss18CT24AG	TGGCTGCAAGGGCCTTATCTCTGG		1.84174	0.881072	7.4402e-12	5.01939e-12	182.177	335.524	middle
osa-miR398a	TGTGTTCTCAGGTCACCCCTT		0.554705	-0.850206	1.1251e-11	7.52303e-12	373.671	207.277	middle
osa-MIR444c-p3_1	CGGCAAGCTAGAGACAGCAAC		1.13642	0.184495	2.1034e-11	2.09797e-11	4441.61	5047.53	high
osa-MIR444c-p3_2	CGGCAAGCTAGAGACAGCAACT		1.13642	0.184495	2.1034e-11	2.09797e-11	4441.61	5047.53	high
sly-miR169a_R+4	CAGCCAAGGATGACTTGCCGGACCA		1.97275	0.980209	5.2539e-11	4.30977e-11	131.457	259.333	middle
PC-5p-1004_1400	TTGGTGGCTTGAACCGGGACC		1.6271	0.702307	7.4027e-11	6.21965e-11	272.231	442.948	middle
PC-5p-726_2034	TACGGCAAAGCCGTCGGCATA		1.7603	0.81582	9.3079e-11	9.00153e-11	193.563	340.729	high
tae-miR9654b-3p_1ss19GA	TTCCGAAAGGCTTGAAGCAAAT		0.772878	-0.371688	1.1002e-10	1.07542e-10	1541.78	1191.61	high
PC-3p-12688_136	TCCGCGATCATCACGACCAAA	down	-inf	-inf	1.0166e-08	2.35575e-10	33.1231	0	middle
tae-miR9676-5p	TGGATGTCATCGTGGCCGTACA		0.58836	-0.765229	6.358e-10	5.61208e-10	371.6	218.635	middle
PC-3p-1066_1314	TATGTGGTCTATAGTGGAATC		0.602441	-0.731107	8.1519e-10	6.71629e-10	397.478	239.457	middle
tae-MIR1137a-p3_1ss9CT	CATCTATTTTGGAACGGAGGGAGT		0.837181	-0.256388	7.5718e-10	7.73235e-10	2924.15	2448.05	high
tae-MIR9676-p3	TACGGCCTGATGACATCCACG		0.508425	-0.975892	9.8232e-10	7.93875e-10	240.143	122.095	middle
ppe-MIR169a-p3_1ss9GT	GGCAAGTTTTCTTTGGCTACA		0.797886	-0.325745	1.1077e-09	1.24477e-09	1779.33	1419.71	high
tae-MIR9674a-p3	GTAGGATGGCTGGTGCTATGG		0.663634	-0.59154	1.358e-09	1.47179e-09	566.199	375.749	high
ata-miR9674b-3p	TGAATTTGTCCATAGCATCAG		1.06226	0.0871302	2.3197e-09	2.38826e-09	13981.6	14852	high
tae-miR5048-5p_L+2R-2	TATTTGCAGGTTTTAGGTCTAA		0.827019	-0.274007	5.5446e-09	5.61198e-09	2296.88	1899.57	high
PC-3p-122_18579	GGGAAAAGAAGGAGTAACGAC		0.886882	-0.173186	7.5452e-09	7.55648e-09	5783.09	5128.92	high
ata-miR169d-5p_R+1	CAGCCAAGGATGACTTGCCGGC		1.2827	0.359182	7.4741e-09	7.66734e-09	883.974	1133.87	high
ata-miR9863a-3p_1ss6AC	TGAGACGGTAGATCATAATAGC	up	inf	inf	3.7872e-07	1.31582e-08	0	25.5547	middle
PC-3p-4763_309	AACCAAAGCTGGCATACCTTC	down	0.395406	-1.33859	5.7628e-08	3.14262e-08	114.896	45.4306	middle
PC-5p-327_5046	TCTGTAAACTAATATAAGAGC		1.25392	0.326443	5.1593e-08	5.17563e-08	953.326	1195.39	high
tae-MIR396-p3_1ss1TC	CCTCCGCCTGTTGATGGTTCA		0.705644	-0.502988	6.5347e-08	6.13481e-08	607.603	428.751	high
gma-MIR6300-p5_7	TGTAGTATAGTGGTAAGTATTCCC	down	0.390608	-1.35621	1.3058e-07	1.04886e-07	106.615	41.6447	middle
gma-MIR6300-p5_4	GTGGTAAGTATTCCCGCC	down	0.390608	-1.35621	1.3058e-07	1.04886e-07	106.615	41.6447	middle
gma-MIR6300-p5_3	GTATAGTGGTAAGTATTCCCGCC	down	0.390608	-1.35621	1.3058e-07	1.04886e-07	106.615	41.6447	middle
gma-MIR6300-p5_2	GTAGTATAGTGGTAAGTATTCCC	down	0.390608	-1.35621	1.3058e-07	1.04886e-07	106.615	41.6447	middle
gma-MIR6300-p5_6	GTTGTAGTATAGTGGTAAGTATTC	down	0.390608	-1.35621	1.3058e-07	1.04886e-07	106.615	41.6447	middle
gma-MIR6300-p5_1	CGTTGTAGTATAGTGGTAAGTATT	down	0.390608	-1.35621	1.3058e-07	1.04886e-07	106.615	41.6447	middle
gma-MIR6300-p5_5	GTTGTAGTATAGTGGTAAGT	down	0.390608	-1.35621	1.3058e-07	1.04886e-07	106.615	41.6447	middle
PC-5p-24390_80	GAGATTCCACTATGAACTACATAC	up	6.40064	2.67822	6.364e-07	1.5779e-07	6.21059	39.7518	middle
hvu-miR444b	TGCAGTTGCTGTCTCAAGCTT		0.73095	-0.452155	2.0549e-07	2.28856e-07	686.27	501.629	high
tae-MIR1118-p5_1ss16AG	AGGAAGCACTACATTGTGGAATGG		0.747785	-0.419304	3.9269e-07	3.94003e-07	755.622	565.043	high
tae-MIR1128-p5_1ss5CT_2	CGTCTGAAAATACTTGTCATCAAA	up	5.48626	2.45582	1.8023e-06	5.61076e-07	7.24569	39.7518	middle
tae-MIR1128-p5_1ss5CT_1	CGTCTGAAAATACTTGTCATC	up	5.48626	2.45582	1.8023e-06	5.61076e-07	7.24569	39.7518	middle
ata-miR169f-3p_R-1	GGCAAGTCCGTCCTTGGCTAC		0.890147	-0.167884	6.0569e-07	6.29801e-07	4609.29	4102.95	high
ata-miR396e-3p	GTTCAATAAAGCTGTGGGAAA		0.748711	-0.41752	6.0665e-07	6.80314e-07	736.99	551.792	high
bdi-miR398b_L-2R+2	GGAGTGTCACTGAGAACACAAG		0.633968	-0.657517	7.8431e-07	7.66121e-07	310.53	196.866	middle
gma-miR6300_R+1_2	GTCGTTGTAGTATAGTGGT	down	0.360938	-1.47018	1.5127e-06	8.66495e-07	78.6675	28.3941	middle
gma-miR6300_R+1_1	GTCGTTGTAGTATAGTGGC	down	0.360938	-1.47018	1.5127e-06	8.66495e-07	78.6675	28.3941	middle
sbi-miR1432	CTCAGGAGAGATGACACCGAC		0.688423	-0.538633	7.5684e-07	8.69644e-07	448.198	308.549	middle
tae-miR9652-5p	CCTGTTTGTCATTAAGTTTCTT		0.842817	-0.246708	8.5822e-07	8.72718e-07	2023.62	1705.54	high
gma-miR156a_1ss20CT	TGACAGAAGAGAGTGAGCAT	down	0.497529	-1.00715	1.5647e-06	1.22188e-06	140.773	70.0388	middle
tae-miR9777_L+2	GCAGCAAACATATCTGAGCACA		1.70477	0.769578	1.4135e-06	1.47031e-06	122.142	208.224	middle
bdi-miR5064_R+2_1ss1CT	TGAATTTGTCCATAGCATCAGCC	up	2.41294	1.27079	2.3272e-06	1.85015e-06	37.2635	89.9147	middle
ata-miR166c-3p	TCGGACCAGGCTTCATTCCTT		0.856575	-0.223349	2.8982e-06	2.94789e-06	2239.18	1918.02	high
PC-3p-39112_54	GAATGTCACATGTCATCCATCAGG	up	inf	inf	2.0359e-05	3.50002e-06	0	17.9829	middle
tae-MIR9674a-p3_1ss20GT	GTAGGATGGCTGGTGCTATTG		0.757306	-0.401051	4.3661e-06	4.32961e-06	674.884	511.094	high
PC-3p-59809_38	GGATAGCGGACGTAAAGCT	up	5.48626	2.45582	9.8591e-06	4.44902e-06	6.21059	34.0729	middle
tae-MIR9674a-p5	ATAGCATCATCCATCCTACCA		0.915612	-0.127191	5.9284e-06	5.92926e-06	6897.38	6315.32	high
tae-MIR1125-p5	AATTTAACCAACGAGACCAACTGC		1.269	0.343688	5.8078e-06	6.06259e-06	595.182	755.283	high
ata-miR9772a-3p	AGGGGGCAATCTCACCTCAAC		0.755031	-0.405391	6.6806e-06	6.87319e-06	635.55	479.861	high
PC-3p-32870_63	TTAGACAAATTTAAGACAAGAATT	up	inf	inf	3.3647e-05	7.03362e-06	0	17.0365	middle
tae-miR1130b-3p_R+3_1ss6TC	TCTTACATTATGGGACGGAGGGAG	down	-inf	-inf	2.9811e-05	7.65543e-06	17.5967	0	middle
PC-5p-27177_73	ACAGGCTGTACGAGGAAAACGACC	up	3.74063	1.90328	1.8481e-05	7.98687e-06	11.3861	42.5912	middle
ptc-miR6478_R-2	CCGACCTTAGCTCAGTTGG		0.661464	-0.596264	1.1721e-05	1.22578e-05	291.898	193.08	middle
tae-miR9776_L-1R+1_1ss18AG	TGGACGAGGATGTGCAGCTGC		1.07096	0.0988998	1.2925e-05	1.27316e-05	5996.32	6421.8	high
osa-MIR812q-p5_1ss20TG	ACTTATTTTGGGACGGAGGGAGT	up	inf	inf	5.5678e-05	1.41347e-05	0	16.09	middle
PC-5p-67845_33	TCTTACCTTGATGCTTCTACA	up	inf	inf	5.5678e-05	1.41347e-05	0	16.09	middle
PC-3p-77048_29	AGACATCGGTGCTTTAGAAAAACC	up	inf	inf	5.5678e-05	1.41347e-05	0	16.09	middle
osa-miR393a_L+1R+2	TTCCAAAGGGATCGCATTGATCCA	down	-inf	-inf	5.1163e-05	1.53051e-05	16.5616	0	middle
gma-MIR5368-p5	CCTGGGATTGGCTTTGGG	down	-inf	-inf	5.1163e-05	1.53051e-05	16.5616	0	middle
tae-miR9774_L+2	AACAAGATATTGGGTATTTCTGTC		1.18204	0.241281	1.5912e-05	1.5685e-05	1096.17	1295.72	high
osa-miR159f_R-1	CTTGGATTGAAGGGAGCTCT		0.649395	-0.622833	2.1344e-05	2.04027e-05	253.599	164.686	middle
gma-miR6300	GTCGTTGTAGTATAGTGG	down	0.317233	-1.65639	2.6944e-05	2.19841e-05	50.7198	16.09	middle
gma-miR5368_L+2	AGGGACAGTCTCAGGTAGACA	down	0.176976	-2.49837	1.9712e-05	2.45218e-05	32.088	5.67882	middle
osa-miR166m	TCGGACCAGGCTTCATTCCCT		0.823274	-0.280555	2.7945e-05	2.83659e-05	1132.4	932.273	high
ppe-MIR169a-p3_1ss19AC	CAAGTTGTCTTTGGCTACC	up	inf	inf	9.2266e-05	2.84051e-05	0	15.1435	middle
gra-MIR8723b-p3_2ss7AG18AG_2	AAATTAGATTGCTCAAAGC	up	inf	inf	9.2266e-05	2.84051e-05	0	15.1435	middle
gra-MIR8723b-p3_2ss7AG18AG_1	AAATTAGATTGCTCAAAG	up	inf	inf	9.2266e-05	2.84051e-05	0	15.1435	middle
PC-5p-33593_61	TCTGTGAATAATTATAAGAGC	up	inf	inf	9.2266e-05	2.84051e-05	0	15.1435	middle
PC-5p-40789_52	ATGAACGAGATGAACTTGACACTC	up	inf	inf	9.2266e-05	2.84051e-05	0	15.1435	middle
bdi-MIR7757-p3_2ss8GA18AG	TCTCTCCAAGCTCAAATGGGCC		1.26055	0.33405	2.6696e-05	2.90686e-05	541.356	682.405	high
tae-MIR1128-p3_2ss20AC21TA	TTTCCGGACGGAGGGAGTACA	down	-inf	-inf	8.7949e-05	3.05992e-05	15.5265	0	middle
tae-MIR1128-p3_1ss11CT	AACTAAAATATATCTAGATACATC	down	-inf	-inf	8.7949e-05	3.05992e-05	15.5265	0	middle
osa-miR5072_L-3	TTCCCCAGCGGAGTCGCCA	down	-inf	-inf	8.7949e-05	3.05992e-05	15.5265	0	middle
tae-MIR1123-p3_1ss23AC	GATGCTTTGTGATTTGTGAATGCC		1.08901	0.123018	3.2114e-05	3.31453e-05	3674.6	4001.68	high
PC-3p-3933_364	AATAGGCACCGATGCTTCAGA		1.99334	0.99519	2.7899e-05	3.60137e-05	51.7549	103.165	middle
ata-miR390-3p_L-1	GCTATCTATCCTGAGCTCC		0.726986	-0.46	3.6906e-05	4.20814e-05	419.215	304.764	middle
tae-MIR1128-p5_1ss8CT	CTCCGTCTGAAAATACTTGTC	up	inf	inf	0.00015314	5.70827e-05	0	14.1971	middle
gma-miR5368_L+3R-1	AAGGGACAGTCTCAGGTAGAC	up	inf	inf	0.00015314	5.70827e-05	0	14.1971	middle
tae-MIR1117-p5	CTTTAGTACCGGTTCGTGGCACGA		1.11929	0.162582	5.548e-05	5.75868e-05	2053.12	2298.03	high
ata-miR9776-3p_L+2R-1	CTGCACATCCATGTCCAAGCTC	down	0.169329	-2.5621	5.4877e-05	6.65673e-05	27.9477	4.73235	middle
osa-miR444b.1_L-2	TTGTCTCAAGCTTGCTGCC		1.24865	0.320366	6.2727e-05	6.78171e-05	535.146	668.208	high
osa-miR319a-3p.2-3p_L+1R+1	CTTGGACTGAAGGGTGCTCCCT		1.19777	0.260355	8.5466e-05	8.24332e-05	781.499	936.059	high
tae-MIR1128-p5_1ss11AG_2	CCTCCGTCCGGAAATACTTGTCAT	down	0.268935	-1.89467	0.00013439	0.000106831	35.1933	9.46471	middle
tae-MIR1128-p5_1ss11AG_1	ATGTATCTAGGACTAAAATACATC	down	0.268935	-1.89467	0.00013439	0.000106831	35.1933	9.46471	middle
PC-5p-104322_21	TTGGGTTGCACCTTGTAGTTCT	up	4.18001	2.06351	0.00015048	0.000108633	7.24569	30.2871	middle
ptc-miR6478_R-1_1ss6CT	CCGACTTTAGCTCAGTTGGT		0.816485	-0.292501	0.00011829	0.000115182	879.834	718.371	high
PC-5p-933_1530	CGCGCTGCCCTGTGAGTCTGC		0.758074	-0.39959	0.00010553	0.000120421	484.426	367.231	middle
sbi-miR396c_R+1	TTCCACAGCTTTCTTGAACTTT		0.803203	-0.316163	0.00011383	0.000120688	757.692	608.581	high
tae-MIR5084-p5_1ss22AG	AGTACCGTATGGTGCTGTAGTGTG	down	-inf	-inf	0.00015146	0.000122318	14.4914	0	middle
zma-miR164h-5p_1ss20TC	TGGAGAAGCAGGGCACGTGCG	down	-inf	-inf	0.00015146	0.000122318	14.4914	0	middle
far-MIR1122-p3_2ss18TG20TA	GTTGAGACACTTATTTTGGAACGG	down	-inf	-inf	0.00015146	0.000122318	14.4914	0	middle
tae-miR9653b_L+3R-1	CCATGGCCAAGGTCTCTTGAGGC		0.770381	-0.376356	0.00013749	0.000140772	525.83	405.089	high
tae-MIR9658-p5	CCGATTCTCCCAGAATTTTGA		1.65249	0.724641	0.00015331	0.000152781	85.9132	141.971	middle
PC-5p-4280_339	AGGGCGCAGTTGGGCCACTGA		0.556939	-0.844409	0.00019483	0.000160104	113.861	63.4135	middle
tae-MIR1133-p5	AAATGGATGTATCTAGCACTAACT		1.28112	0.357405	0.00015737	0.000166558	381.951	489.325	middle
hvu-MIR5050-p5	TTTTGCCGGTTGAACGACCTCA		0.8508	-0.233109	0.00017131	0.000170162	1324.93	1127.25	high
ata-miR166a-5p	GGAATGTTGTCTGGTTCAAGG		1.4492	0.535259	0.00015784	0.000182709	164.581	238.511	middle
ata-miR172c-3p	GGAATCTTGATGATGCTGCAT		0.650384	-0.620637	0.00018709	0.000193353	197.186	128.247	middle
tae-MIR1127b-p5_2ss19CA21AC	TGTCCGGAAATACTTGTCATC	up	2.80028	1.48557	0.00014696	0.000213865	16.5616	46.3771	middle
osa-miR399d	TGCCAAAGGAGAGTTGCCCTG		0.710834	-0.492414	0.00018731	0.000214196	302.249	214.849	middle
osa-MIR812q-p3_2ss10TC21TG	CACTTATTTCGGGACGGAGGGAGT	up	inf	inf	0.00042429	0.000230526	0	12.3041	middle
tae-MIR1128-p5_2ss7TA17GA	CAACTAATTCCGGACGAAGGGAGT	up	inf	inf	0.00042429	0.000230526	0	12.3041	middle
gma-MIR4995-p5_1ss9GT	ACTCATAGTCAGTGGCTT	up	inf	inf	0.00042429	0.000230526	0	12.3041	middle
hvu-MIR5049c-p5_2ss8AG18CT	AAAATAAGTGTCTCAACTTTGTAC	up	inf	inf	0.00042429	0.000230526	0	12.3041	middle
tae-MIR1128-p5_1ss3CA	AAATATTTCCGGACGGAGGGAGTA	down	-inf	-inf	0.00026138	0.000244565	13.4563	0	middle
gma-MIR5368-p3_2ss15CA21AC	GATACCACTCTGGAAGAGCTC	down	-inf	-inf	0.00026138	0.000244565	13.4563	0	middle
rco-miR171c_R+4	TGATTGAGCCGTGCCAATATCACCA		1.39052	0.475621	0.00023825	0.000246937	199.774	277.789	middle
zma-miR171b-3p_L+3R+2	TGATTGAGCCGTGCCAATATCACCA		1.39052	0.475621	0.00023825	0.000246937	199.774	277.789	middle
tae-MIR9781-p3_1ss5TC	TTTCCACACGGATGTAGTTTC	down	0.328238	-1.60719	0.00024391	0.000270707	40.3688	13.2506	middle
PC-5p-23712_82	GAGATTCCACTATGAACCACATAC	up	3.65751	1.87086	0.00035266	0.000277007	8.28079	30.2871	middle
ata-miR399b-5p_L-2R+2	GGGCGCTTCTCCTTTGGCACG	up	2.20128	1.13834	0.00032488	0.000296724	27.9477	61.5206	middle
PC-3p-4854_304	ATTCCTGAAGGCTTGAAGCTA		0.611731	-0.70903	0.00027831	0.000333439	146.984	89.9147	middle
osa-miR396e-5p_R+2	TCCACAGGCTTTCTTGAACTGTC		0.90664	-0.141398	0.00034768	0.000357407	3425.14	3105.37	high
PC-5p-3888_369	CGCGCTGCCCTGTGAGCCTGC		0.60731	-0.719494	0.00034765	0.0003638	138.703	84.2359	middle
tae-miR9659-3p	TCCAATGGTTGTTCACGGCATC		1.1779	0.236222	0.00039005	0.000367641	772.183	909.558	high
ata-miR167d-3p	AGGTCATGTGGCAGCTTCATT		0.729111	-0.455789	0.00037766	0.000383513	316.74	230.939	middle
PC-5p-48635_45	TTACTGATTTCTGCTCAAGAA	up	2.81347	1.49235	0.00058008	0.000387241	13.4563	37.8588	middle
tae-MIR1128-p5_1ss9AG	TCCGTCCGGAAATACTTGTCA		1.32353	0.404396	0.00034245	0.000391228	266.02	352.087	middle
tae-MIR1128-p3_2ss11CA18CT	TTGATGACAAATATTTCTGGA	down	0.265464	-1.91341	0.00024399	0.000433358	32.088	8.51823	middle
bdi-MIR1122-p3_1ss23TC	ATACATCCGTATTTGGACAAATCT	up	inf	inf	0.00070861	0.000463263	0	11.3576	middle
osa-MIR444a-p5	CAAGTTATGCAGTTGCTGCCT	up	inf	inf	0.00070861	0.000463263	0	11.3576	middle
osa-MIR818d-p3_2ss17GA21GA	CTTATATTATGGGACGAAGGAAGT	up	inf	inf	0.00070861	0.000463263	0	11.3576	middle
tae-MIR1128-p5_1ss19TC	ATGTATCTAGAACTAAAACACATC	up	inf	inf	0.00070861	0.000463263	0	11.3576	middle
PC-5p-8863_183	TCTGTAAATTTATATAAGAGC	up	2.62883	1.39442	0.00043684	0.000471272	16.5616	43.5376	middle
PC-3p-73825_31	ATTGGGTATTTCTGTCTTTAA	down	0.330192	-1.59862	0.0004453	0.000473003	37.2635	12.3041	middle
tae-MIR1128-p3_1ss10AG_1	AACTAAAATGCATCTAGATACATC	down	-inf	-inf	0.00045214	0.000489	12.4212	0	middle
tae-MIR1128-p3_1ss10AG_2	CTAAAATACGTCTAGATACATCCC	down	-inf	-inf	0.00045214	0.000489	12.4212	0	middle
gma-MIR4995-p3	TCATAGGCAGTGGCTTGG	down	-inf	-inf	0.00045214	0.000489	12.4212	0	middle
bdi-MIR5066-p5_2ss10GA19CA_2	TTTGGTTGCATTGGCTAGAGCATG	down	0.382763	-1.38548	0.00053106	0.00050144	44.5092	17.0365	middle
bdi-MIR5066-p5_2ss10GA19CA_1	TTTGGTTGCATTGGCTAGAGC	down	0.382763	-1.38548	0.00053106	0.00050144	44.5092	17.0365	middle
tae-miR530	TGCAGTGGCATATGCAACTCT	up	4.38901	2.1339	0.00081859	0.000516651	5.17549	22.7153	middle
tae-MIR531-p5_2ss11CG20AG	CTCGCCGGAGGAGCGTGCAGC		0.929813	-0.104987	0.00053222	0.000526267	6192.99	5758.33	high
ata-miR528-3p_1ss4GC	CCTCTGCCTGCCTCTTCCATT		1.87336	0.905627	0.00065147	0.000531985	42.439	79.5035	middle
tae-miR5084_L-2R+2	ACAGTACTGCAGAGGATCCTAACC	down	0.351684	-1.50765	0.0004517	0.000539454	40.3688	14.1971	middle
ptc-MIR156h-p5_2ss14AC18AG	GAAGATAGAGAGCCCTGGCGA	down	0.198778	-2.33077	0.00039236	0.000548243	23.8073	4.73235	middle
gma-MIR6300-p3_3	ATAGTGGTAAGTATTCCCGCC	down	0.394845	-1.34064	0.00062608	0.000622789	45.5443	17.9829	middle
gma-MIR6300-p3_9	TGTAGTATAGTGGTAAGT	down	0.394845	-1.34064	0.00062608	0.000622789	45.5443	17.9829	middle
gma-MIR6300-p3_2	ATAGTGGTAAGTATTCCC	down	0.394845	-1.34064	0.00062608	0.000622789	45.5443	17.9829	middle
gma-MIR6300-p3_1	AGTATAGTGGTAAGTATTCCCGCC	down	0.394845	-1.34064	0.00062608	0.000622789	45.5443	17.9829	middle
gma-MIR6300-p3_7	TAGTGGTAAGTATTCCCGCC	down	0.394845	-1.34064	0.00062608	0.000622789	45.5443	17.9829	middle
gma-MIR6300-p3_6	GTTGTAGTATAGTGGTAAGTATTCC	down	0.394845	-1.34064	0.00062608	0.000622789	45.5443	17.9829	middle
gma-MIR6300-p3_4	CGTTGTAGTATAGTGGTAAGT	down	0.394845	-1.34064	0.00062608	0.000622789	45.5443	17.9829	middle
gma-MIR6300-p3_8	TATAGTGGTAAGTATTCCCGCC	down	0.394845	-1.34064	0.00062608	0.000622789	45.5443	17.9829	middle
gma-MIR6300-p3_5	CGTTGTAGTATAGTGGTAAGTATTC	down	0.394845	-1.34064	0.00062608	0.000622789	45.5443	17.9829	middle
sbi-MIR437d-p3_2ss13AG21TC	CATTTTCCTATAGACTTGGTC		1.6716	0.741226	0.00065469	0.000675544	66.2463	110.737	middle
gra-MIR8678-p5_2ss11GA17CG	AACCAATTTGAACTGTGA		0.709896	-0.49432	0.00073139	0.00074003	245.318	174.151	middle
tae-MIR1130a-p3_2ss22TG24GA	GTCTTACATTATGGGACGGAGGGA	down	0.261251	-1.93649	0.00044379	0.00075653	28.9828	7.57176	middle
ata-miR528-5p	TGGAAGGGGCATGCAGAGGAG		1.51152	0.596002	0.00087727	0.000860375	101.44	153.328	middle
bdi-MIR7757-p3	TAAATAGAAGCATGATTCAAC		0.805947	-0.311244	0.00084399	0.000878102	584.831	471.342	high
tae-miR5062-5p	TGAACCTTAGGGAACAGCCGCAT		0.922205	-0.11684	0.00090903	0.00091016	4473.7	4125.66	high
bdi-MIR5066-p3_1ss20GA	AGATCGGTCTTTTGGTTGCATTGG	down	0.207813	-2.26664	0.00063822	0.000915426	22.7722	4.73235	middle
PC-3p-4938_299	AGTGACCCAACTGCGCCCTGC		0.557034	-0.844161	0.00092481	0.000929869	90.0536	50.1629	middle
csi-miR399f-5p_2ss20GC21AC	GGGCAATTCTCCTTTGGCACC	up	inf	inf	0.0011867	0.00093097	0	10.4112	middle
tae-MIR1128-p3_2ss14CG17TA	ATTTTGATGACAAGTAATTCC	up	inf	inf	0.0011867	0.00093097	0	10.4112	middle
ata-MIR5070-p3_1ss4TG	AAGGAGGGTCGGAGGGTACCC	up	inf	inf	0.0011867	0.00093097	0	10.4112	middle
osa-MIR159d-p5_1ss9GT	AGCTGCCGTTTCATGGATACC	up	inf	inf	0.0011867	0.00093097	0	10.4112	middle
sbi-MIR437l-p3_2ss16AT22CT	TCAAACTTTGTTAACTTTGACT	up	inf	inf	0.0011867	0.00093097	0	10.4112	middle
osa-MIR818d-p3_2ss5TC21GA	CTTACATTATGGGACGGAGGAAGT	up	inf	inf	0.0011867	0.00093097	0	10.4112	middle
tae-MIR1128-p3_1ss23CT_2	CTAAAATACATCTAGATACATCTC	up	inf	inf	0.0011867	0.00093097	0	10.4112	middle
tae-MIR1128-p3_1ss23CT_1	ACTAAAATACATCTAGATACATTC	up	inf	inf	0.0011867	0.00093097	0	10.4112	middle
tae-MIR1139-p5_1ss2CA	GATTCATTTATTAGGTTATAGACT	up	inf	inf	0.0011867	0.00093097	0	10.4112	middle
tae-MIR1139-p5_2ss12AG22AC	TTTATTAGGTTGTAGACTCATCTT	up	inf	inf	0.0011867	0.00093097	0	10.4112	middle
bdi-MIR5175b-p3_2ss7AT17TC	GACAAGTATTTAGGAACGGAGGGA	up	inf	inf	0.0011867	0.00093097	0	10.4112	middle
gma-MIR5368-p3_1ss2TC	TCCCTGGGATTGGCTTTGG	up	inf	inf	0.0011867	0.00093097	0	10.4112	middle
tae-MIR9668-p3_2ss19GA23AG	CAAGTATTTTCGGACGGAAGGAGT	up	inf	inf	0.0011867	0.00093097	0	10.4112	middle
gma-miR5368_L+2R+2	AGGGACAGTCTCAGGTAGACAGT	down	0.324456	-1.6239	0.00098738	0.000945689	32.088	10.4112	middle
osa-miR393a_R+1	TCCAAAGGGATCGCATTGATCC	down	-inf	-inf	0.00078427	0.00097776	11.3861	0	middle
far-MIR1122-p3_2ss19TG21TG	AGTTGAGACACTTATTTTGGGACG	down	-inf	-inf	0.00078427	0.00097776	11.3861	0	middle
hvu-miR5049f	AATTAATATGGATCGGAGGGA	down	-inf	-inf	0.00078427	0.00097776	11.3861	0	middle
tae-MIR9668-p3_1ss15GA	GACAAGTATTTTCGAACGGAGGGA	down	-inf	-inf	0.00078427	0.00097776	11.3861	0	middle
tae-MIR1139-p5_1ss15AG	TCATTTATTAGGTTGTAGACTCAT	down	-inf	-inf	0.00078427	0.00097776	11.3861	0	middle
bdi-MIR5066-p3_2ss9GA18CA_2	TTGGTTGCATTGGCTAGAGCATG	down	-inf	-inf	0.00078427	0.00097776	11.3861	0	middle
bdi-MIR5066-p3_2ss9GA18CA_1	TTGGTTGCATTGGCTAGAGCA	down	-inf	-inf	0.00078427	0.00097776	11.3861	0	middle
gma-miR5368_L+3	AAGGGACAGTCTCAGGTAGACA	down	-inf	-inf	0.00078427	0.00097776	11.3861	0	middle
gma-miR6300_R+3	GTCGTTGTAGTATAGTGGTAA	down	-inf	-inf	0.00078427	0.00097776	11.3861	0	middle
PC-3p-185903_11	TGCCGAGAGCTGCTCAGATGT	down	-inf	-inf	0.00078427	0.00097776	11.3861	0	middle
ata-miR9674b-3p_R+2_1	TGAATTTGTCCATAGCATCAGAA	up	3.14952	1.65513	0.0011523	0.00101331	9.31589	29.3406	middle
ata-miR9674b-3p_R+2_2	TGAATTTGTCCATAGCATCAGCA	up	3.14952	1.65513	0.0011523	0.00101331	9.31589	29.3406	middle
PC-5p-13508_130	CTCTGTTCCAAAGTAGATGAC		1.8522	0.88924	0.0011245	0.00102234	40.3688	74.7712	middle
bdi-MIR5064-p5_2	TTGTCCATAGCATCAGCCAGC		1.44776	0.533827	0.0010639	0.00105106	124.212	179.829	middle
bdi-MIR5064-p5_1	ATTTGTCCATAGCATCAGCC		1.44776	0.533827	0.0010639	0.00105106	124.212	179.829	middle
tae-miR9666b-3p	CGGTTGGGCTGTATGATGGCGA	down	0.391876	-1.35153	0.00077477	0.00107382	43.4741	17.0365	middle
bdi-miR7731-5p_2ss8TC21AC	TTCCAAACTCCTGAGCAAACCTAT		0.712081	-0.489886	0.0010738	0.00115627	233.932	166.579	middle
PC-5p-29580_68	TTGGTCCCGGTTGGTGGCTTGAACC	up	3.39626	1.76395	0.0019138	0.0012563	7.24569	24.6082	middle
PC-3p-5682_264	TTCTGTAGAAATAGGCACCGGTGC		1.93959	0.955751	0.0011509	0.00127795	34.1582	66.2529	middle
tae-miR9658-3p	ATCGTTCTGGGTGAATAGGCC		1.25183	0.324034	0.0010999	0.00128199	347.793	435.376	middle
tae-MIR9668-p3_1ss4TC	CTCCGTCCGGAAATACTTGTC		0.80983	-0.30431	0.0012663	0.00133596	570.339	461.878	high
ptc-miR6478_R-2_1ss19GT	CCGACCTTAGCTCAGTTGT	up	3.65751	1.87086	0.0019717	0.00136385	6.21059	22.7153	middle
PC-3p-530_2707	TTCGAGGACCTTGGTTGAGCC		0.854038	-0.227628	0.0012955	0.00137845	1019.57	870.753	high
tae-MIR1120b-p5	TCTGTCCCAAAATATAAGAAC		0.608187	-0.717414	0.0012919	0.00140014	112.826	68.6191	middle
bdi-miR394	TTGGCATTCTGTCCACCTCC		1.01527	0.0218645	0.0014419	0.00145909	32110.8	32601.2	high
PC-5p-6528_235	TAATAGACAAGTCTTTTGATG		1.60016	0.678217	0.0010394	0.00151634	74.5271	119.255	middle
osa-MIR5339-p3_1ss3GA	TGAGAATATTCTTTATCTGTT		0.903807	-0.145914	0.0015525	0.0015825	2507.01	2265.85	high
osa-miR5073_R+2_1ss19TA	GTTTGGTGAATCGGAAACAATTTTA	up	3.04792	1.60783	0.001712	0.00158289	9.31589	28.3941	middle
PC-3p-14230_125	ATTTCTAGGACAAATATTTCC	up	2.4993	1.32152	0.0014062	0.00176233	15.5265	38.8053	middle
PC-5p-13114_133	TGGTCCCGTTTGGTGGCTTGAACC	up	2.31001	1.2079	0.0012303	0.00178024	19.6669	45.4306	middle
PC-3p-10904_154	CTCTCCTGTAGAAATAGGCACCGG	down	0.447461	-1.16017	0.0015594	0.00183538	48.6496	21.7688	middle
PC-3p-17389_106	ACCCGGCAGTTGGGTAAAGTCACA	down	0.398575	-1.32708	0.0013962	0.00185341	40.3688	16.09	middle
ata-miR160b-3p	GCGTGCACGGATCCAAGCATA	up	inf	inf	0.0019936	0.00187087	0	9.46471	low
tae-MIR1130b-p3_2ss9AT21GT	CTTATATTTTGGGACGGAGGT	up	inf	inf	0.0019936	0.00187087	0	9.46471	low
tae-MIR1133-p3_2ss3CG24CA	TAGATACATTCATTTGAGGGACAA	up	inf	inf	0.0019936	0.00187087	0	9.46471	low
sbi-MIR437p-p5_1ss9AT	ATTTTTTCTATAAACTTGGTC	up	inf	inf	0.0019936	0.00187087	0	9.46471	middle
osa-MIR437-p5_2ss8AG20GC	TTCTATAGACTTGGTCAAAC	up	inf	inf	0.0019936	0.00187087	0	9.46471	low
tae-MIR1139-p5_1ss16CT	CTTCATAGTGGGTAGTAACATA	up	inf	inf	0.0019936	0.00187087	0	9.46471	middle
hvu-MIR5049c-p5_1ss13CT	AAATGTCTCAACTTTGTACTAGCT	up	inf	inf	0.0019936	0.00187087	0	9.46471	low
bdi-MIR5180a-p5_2ss19AT20TC	TAACTACTACTCCCTCTGTCC	up	inf	inf	0.0019936	0.00187087	0	9.46471	middle
tae-MIR9653b-p5_2ss9GT18GT	TGGCCAAGTTCTCTTGAT	up	inf	inf	0.0019936	0.00187087	0	9.46471	low
PC-5p-189577_10	GAAATTCCAATATAGACTATGTAC	up	inf	inf	0.0019936	0.00187087	0	9.46471	low
far-MIR169-p5_1ss6CT	AAGGGTCTTACCTCTGATAGCC	up	inf	inf	0.0033619	0.00187087	0	8.51823	middle
tae-MIR1130a-p3_2ss2CT17GA	ATGTCTTACATTATGGAACGGAGT	up	inf	inf	0.0033619	0.00187087	0	8.51823	low
tae-MIR9668-p3_2ss10TC18CT	TGACAAGTACTTTCGGATGGA	up	inf	inf	0.0033619	0.00187087	0	8.51823	low
osa-MIR11336-p3_1ss7AT	CTTACATTATGAAACGGAGGGAGT	up	inf	inf	0.0033619	0.00187087	0	8.51823	low
osa-MIR437-p3_1ss17GC	TATAAACTTGGTCAAACTTAGAGA	up	inf	inf	0.0033619	0.00187087	0	8.51823	low
osa-MIR437-p5_2ss10CG20GC	TTCTATAAAGTTGGTCAAACT	up	inf	inf	0.0033619	0.00187087	0	8.51823	low
tae-MIR1128-p5_1ss7GA	TATCTAAAACTAAAATACATC	up	inf	inf	0.0033619	0.00187087	0	8.51823	middle
tae-MIR1139-p5_2	ATACACTAGTAACATACACATATC	up	inf	inf	0.0033619	0.00187087	0	8.51823	middle
tae-MIR1139-p3_2ss21AT22TG	TTATTAGGTTATAGACTCATTGT	up	inf	inf	0.0033619	0.00187087	0	8.51823	low
tae-MIR1139-p5_5	TATTGCATTGGGACATGTGATGTT	up	inf	inf	0.0033619	0.00187087	0	8.51823	middle
tae-MIR1139-p5_4	ATTGCATTGGGACATGTGATGTT	up	inf	inf	0.0033619	0.00187087	0	8.51823	middle
tae-MIR1139-p5_1	ACACTAGTAACATACACATATCCC	up	inf	inf	0.0033619	0.00187087	0	8.51823	middle
tae-MIR1139-p3_1ss14CT	TCATAGTGGGTAGTAACATAAGT	up	inf	inf	0.0033619	0.00187087	0	8.51823	low
tae-MIR1139-p5_3	ATTAGGTTATAGACTCATATTGCA	up	inf	inf	0.0033619	0.00187087	0	8.51823	middle
tae-MIR1139-p5_7	TTCATTTATTAGGTTATAGACTCA	up	inf	inf	0.0033619	0.00187087	0	8.51823	middle
tae-MIR1139-p5_6	TTAGGTTATAGACTCATATTGCA	up	inf	inf	0.0033619	0.00187087	0	8.51823	middle
osa-miR1436_L+2_1ss19GA	TTACATTATGGGACGGAGAGAGT	up	inf	inf	0.0033619	0.00187087	0	8.51823	low
hvu-miR5049d_L-1R+1	ACAATTATTTAGGAACGGAGG	up	inf	inf	0.0033619	0.00187087	0	8.51823	low
hbr-miR6173_L-1	GCCGTAAACGATGGATACT	up	inf	inf	0.0033619	0.00187087	0	8.51823	middle
ata-miR9863a-3p_1ss4GT	TGATAAGGTAGATCATAATAGC	up	inf	inf	0.0033619	0.00187087	0	8.51823	low
tae-miR9779_L+2	AGCTTATGCAACGTCTGAGGAT	up	inf	inf	0.0033619	0.00187087	0	8.51823	low
tae-MIR9668-p5_1ss23AG	CAAGTATTTTCGGACGGAGGGAGT		0.850962	-0.232833	0.0017611	0.00190782	920.375	783.204	high
PC-3p-3188_438	TCGAGATCCAACGGCTGAGGT		1.62228	0.698025	0.0016868	0.00194096	64.1761	104.112	middle
gma-MIR5368-p5_1ss1TC	CCCTGGGATTGGCTTTGG	down	0.491055	-1.02604	0.0021215	0.00194987	55.8953	27.4476	middle
tae-MIR9661-p3	AGGTGCCTGACCTACTTCATC	down	-inf	-inf	0.0013648	0.00195508	10.351	0	middle
tae-MIR531-p5_2ss11CT20AG	CTCGCCGGAGTAGCGTGCAGC	down	-inf	-inf	0.0013648	0.00195508	10.351	0	middle
osa-miR1436_L+2R+1	TTACATTATGGGACGGAGGGAGTA	down	-inf	-inf	0.0013648	0.00195508	10.351	0	middle
osa-MIR1862a-p3	TTATTTTGGGACGGAGGGAGT	down	-inf	-inf	0.0013648	0.00195508	10.351	0	middle
tae-MIR9668-p3_2ss1AG20CT	GATGACAAGTATTTTCGGATGGAG	down	-inf	-inf	0.0013648	0.00195508	10.351	0	middle
tae-MIR9668-p3_2ss20AG24AT	GTATTTTCGGACGGAGGGAGTACT	down	-inf	-inf	0.0013648	0.00195508	10.351	0	middle
tae-MIR9668-p3_2ss14CT22AG	AAGTATTTTCGGATGGAGGGAGTA	down	-inf	-inf	0.0013648	0.00195508	10.351	0	middle
ssp-MIR169-p3_2ss13GC17AC	CCCCGTCCGGCCCGGACC	down	-inf	-inf	0.0013648	0.00195508	10.351	0	middle
tae-MIR1128-p5_1ss4GA_2	GATATATCTAGAACTAAAATACAT	down	-inf	-inf	0.0013648	0.00195508	10.351	0	middle
tae-MIR1128-p5_1ss2GA_1	AAGGGATGTATCTAGAACTAAAAT	down	-inf	-inf	0.0013648	0.00195508	10.351	0	middle
tae-MIR1128-p3_1ss4CT	CAATTATTTCCGGACGGAGGGAGT	down	-inf	-inf	0.0013648	0.00195508	10.351	0	middle
tae-MIR1128-p5_1ss4GA_1	AAAAGGGATGTATCTAGAACTAAA	down	-inf	-inf	0.0013648	0.00195508	10.351	0	middle
tae-MIR1128-p5_1ss2GA_2	GAGATGTATCTAGAACTAAAATAC	down	-inf	-inf	0.0013648	0.00195508	10.351	0	middle
bdi-MIR5066-p5_2ss18GA22GA	ATCGGTCTTTTGGTTGCATTGACT	down	-inf	-inf	0.0013648	0.00195508	10.351	0	middle
tae-MIR9668-p3_2ss19GA22AG	AAGTATTTTCGGACGGAGAGAGTA	down	-inf	-inf	0.0013648	0.00195508	10.351	0	middle
PC-5p-342997_5	AGCTCTGCCGCAGCTGCCCGGACA	down	-inf	-inf	0.0013648	0.00195508	10.351	0	middle
bdi-miR5169a_2ss19AG20CA	TTTGACCAAGTTTGTAGAGAA		0.818041	-0.289755	0.0019679	0.00204906	579.655	474.182	high
PC-5p-67334_34	TTCAGATCATTTGGACATCCG	up	2.83457	1.50313	0.0023325	0.0021259	10.351	29.3406	middle
PC-5p-9370_174	ATAAACCGAGTTTTTCTGAAGCAC		1.85488	0.891326	0.0019752	0.0021282	36.2284	67.1994	middle
gma-miR6300_R+2	GTCGTTGTAGTATAGTGGTA	down	0.447029	-1.16156	0.0019465	0.00220291	46.5794	20.8224	middle
tae-miR5384-3p_2ss9CT20TC	TGAGCGCGTCGCCGTCGAACG	down	0.395406	-1.33859	0.0017325	0.00220312	38.2986	15.1435	middle
PC-5p-6279_242	CTTTAGTACCGGTTGGAGCCACC		0.551132	-0.859531	0.0020603	0.00227245	75.5622	41.6447	middle
PC-3p-7870_201	ATTAAGCATCATCTTCACTTC		0.635415	-0.654229	0.0020454	0.00233086	122.142	77.6106	middle
PC-3p-22013_87	AGGATTGTAAAAAACATATGGAGT	up	2.59074	1.37336	0.0027851	0.00235598	12.4212	32.18	middle
zma-miR156d-3p_1ss8TC	GCTCACTCCTCTTTCTGTCAGC		1.12621	0.171479	0.0023316	0.00239064	1058.91	1192.55	high
tae-MIR9674a-p5_1ss20GT	GTAGGATGGCTGGTGCTATT	down	0.304792	-1.7141	0.0014289	0.00257338	27.9477	8.51823	middle
PC-3p-3873_370	CATTGACCCAACTGCAGGTGC		0.636089	-0.6527	0.0023839	0.00259763	119.036	75.7176	middle
tae-MIR1127a-p5_1ss16AG	ACTCGTCCAAGAAATGAATGTATC		1.42074	0.506643	0.0024687	0.00260949	118.691	168.629	middle
PC-3p-599_2461	TTGGATCATCTATTTGAGAAC		1.1655	0.220948	0.0024838	0.00262561	640.726	746.765	high
osa-MIR812q-p3_1ss21TG_2	CACTTATTTTGGGACGGAGGGAGT		0.603301	-0.729051	0.0020774	0.00268123	100.405	60.5741	middle
osa-MIR812q-p3_1ss21TG_1	CACTTATTTTGGGACGGAGGG		0.603301	-0.729051	0.0020774	0.00268123	100.405	60.5741	middle
PC-3p-21177_90	AATGCTTTGTGATTTATGAATGCC	up	2.66001	1.41143	0.003089	0.00276917	11.3861	30.2871	middle
PC-5p-7734_204	CGGTTGGTGGCATGAACCGGGACC		1.8859	0.915256	0.0023035	0.00277543	33.1231	62.4671	middle
tae-MIR5048-p5_1	TTAGACCTAGACATGCAAGT		1.03435	0.048731	0.0029219	0.00296051	9206.16	9522.44	high
tae-MIR5048-p5_2	TTAGACCTAGACATGCAAGTA		1.03435	0.048731	0.0029219	0.00296051	9206.16	9522.44	high
PC-5p-5289_281	AGTTGAAGATGAGATATTGAA		0.674434	-0.56825	0.003025	0.00314999	145.949	98.4329	middle
PC-5p-21855_88	TTTGTAGAGATTCCACTATGGACC	up	2.74313	1.45582	0.0034067	0.00324292	10.351	28.3941	middle
hvu-MIR6191-p5	ATTCTTGTCTTAGATTTGTCTAGA		1.40483	0.490394	0.0031539	0.00332752	120.934	169.891	middle
PC-3p-6369_240	TCTCCTGTAGAAATAGGCACC		1.96943	0.977777	0.0030646	0.00346758	26.9126	53.0023	middle
tae-MIR9775-p3_2ss4TG19GA	TATGGTATACATGATATGATG	down	0.467348	-1.09743	0.0030593	0.0035699	46.5794	21.7688	middle
tae-MIR9666c-p3	CGGTTGGCTGTATGATGGCGA	up	inf	inf	0.0056951	0.00375969	0	7.57176	low
gma-MIR399a-p5_1ss7TC	AGGGCTCCTCTTTATTGGCA	up	inf	inf	0.0056951	0.00375969	0	7.57176	low
osa-MIR812q-p3_2ss15GA20TG	ACTTATTTTGGGACAGAGGGAGTA	up	inf	inf	0.0056951	0.00375969	0	7.57176	low
tae-MIR1127b-p3_1ss5TC	TTTCCGGACGGAGGGAGTATT	up	inf	inf	0.0056951	0.00375969	0	7.57176	middle
tae-MIR1128-p5_1ss24TC	AAAATACTTGTCATCAAAATGAAC	up	inf	inf	0.0056951	0.00375969	0	7.57176	low
tae-MIR1128-p5_1ss7CT	TCCGTCTGAAAATACTTGTCA	up	inf	inf	0.0056951	0.00375969	0	7.57176	low
tae-MIR1133-p5_1ss3TC	GTCCCTCAAATGGATGTATCTAGC	up	inf	inf	0.0056951	0.00375969	0	7.57176	low
osa-MIR159c-p3_1ss1GT	TTTTGCATGACCCGGGAGATGAA	up	inf	inf	0.0056951	0.00375969	0	7.57176	low
bdi-miR845_L+3	CCTTGCTCTGATACCAATTGTTGG	up	inf	inf	0.0056951	0.00375969	0	7.57176	low
tae-MIR1128-p5_1ss5AG	AACTGAAATACATCTAGATACATC	up	inf	inf	0.0056951	0.00375969	0	7.57176	low
tae-MIR1130b-p3_1ss11GA	TATATTATGGAACGGAGGGAG	up	inf	inf	0.0056951	0.00375969	0	7.57176	middle
tae-MIR1139-p5_1ss23AC	ATTTATTAGGTTATAGACTCATCT	up	inf	inf	0.0056951	0.00375969	0	7.57176	middle
tae-MIR1139-p3_2ss16CA17AT	ACTAGCTAAGTTACTATAACTACC	up	inf	inf	0.0056951	0.00375969	0	7.57176	low
gma-miR4995_L-2R+3	GCAGTGGCTTGGTTAAGGGAAC	up	inf	inf	0.0056951	0.00375969	0	7.57176	low
ptc-miR6478_R+3_1ss21GA_2	CCGACCTTAGCTCAGTTGGTAGAT	up	inf	inf	0.0056951	0.00375969	0	7.57176	middle
ptc-miR6478_R+3_1ss21GA_1	CCGACCTTAGCTCAGTTGGTAGAG	up	inf	inf	0.0056951	0.00375969	0	7.57176	middle
bdi-miR7731-5p_R-5_1ss8TC	TTCCAAACTCCTGAGCAAA	up	inf	inf	0.0056951	0.00375969	0	7.57176	middle
PC-3p-91643_25	ACAGTTAATTTGGATCTGAGG	up	inf	inf	0.0056951	0.00375969	0	7.57176	low
PC-5p-19403_96	AGAGATTCCACTATGAACCACATA	up	2.74313	1.45582	0.0054668	0.00377977	9.31589	25.5547	middle
tae-MIR1128-p3_2ss12CA18CT	TTTGATGACAAATATTTTCGG	down	-inf	-inf	0.002384	0.00390938	9.31589	0	low
tae-MIR1128-p3_2ss22AC23TG	TATTTCCGGACGGAGGGAGTACGT	down	-inf	-inf	0.002384	0.00390938	9.31589	0	low
tae-MIR1128-p3_2ss2CT17CG_1	TTCATTTTGATGACAAGTATTTC	down	-inf	-inf	0.002384	0.00390938	9.31589	0	low
tae-MIR1128-p3_2ss2CT17CG_2	TTCATTTTGATGACAAGTATTTCC	down	-inf	-inf	0.002384	0.00390938	9.31589	0	low
tae-MIR1128-p3_2ss11CG18CT	TTGATGACAAGTATTTCT	down	-inf	-inf	0.002384	0.00390938	9.31589	0	low
tae-MIR1133-p5_1ss4CT	GTTTCTCAAATGGATGTATCTAGC	down	-inf	-inf	0.002384	0.00390938	9.31589	0	low
tae-MIR9668-p3_1ss8AT	GACAAGTTTTTTCGGACGGAGGGA	down	-inf	-inf	0.002384	0.00390938	9.31589	0	low
csi-MIR159a-p3_2ss10GC17GC	TTTGTTTCTCATGATGCT	down	-inf	-inf	0.002384	0.00390938	9.31589	0	low
tae-MIR1139-p3_1ss2CT_1	TTATTTATTAGGTTATAGACT	down	-inf	-inf	0.002384	0.00390938	9.31589	0	low
tae-MIR1139-p3_1ss2CT_2	TTATTTATTAGGTTATAGACTCA	down	-inf	-inf	0.002384	0.00390938	9.31589	0	low
tae-MIR1139-p3_1ss2CT_3	TTATTTATTAGGTTATAGACTCAT	down	-inf	-inf	0.002384	0.00390938	9.31589	0	low
PC-3p-201641_9	TAAGCTCTGTTACCAAGTTGT	down	-inf	-inf	0.002384	0.00390938	9.31589	0	low
PC-3p-204953_9	GTTCGGGCAGTTGCGGTAGTGCTG	down	-inf	-inf	0.002384	0.00390938	9.31589	0	low
PC-5p-202485_9	AACATCCGTGGAGCTCTCACT	down	-inf	-inf	0.002384	0.00390938	9.31589	0	low
osa-miR168a-5p	TCGCTTGGTGCAGATCGGGAC		1.02537	0.0361423	0.0037906	0.00392077	13669.5	14016.3	high
bdi-miR171f_1ss20CT	TGAGCCGAACCAATATCACTC		0.907805	-0.139546	0.0038432	0.0039307	2304.13	2091.7	high
PC-5p-21650_88	TATGGCCTTGTACAATGGAAG		0.517572	-0.950168	0.0042743	0.00407283	54.8602	28.3941	middle
PC-5p-2060_656	TCTGTAAACTAACATAAGAGC		1.35278	0.435925	0.0035285	0.00409479	151.124	204.438	middle
PC-3p-494_2904	TTGAATTTCCTCTATAAGCGCATC		1.15291	0.205281	0.0040762	0.00434316	666.603	768.534	high
tae-MIR1138-p3_1ss5AG	TTGTGGGAGCTTAGATGTGACATC		1.24071	0.311166	0.0040425	0.00435116	292.933	363.445	middle
gma-MIR5368-p5_2ss2AT19CA_2	GTGAGATACCACTCTGGAAGAGC	up	2.85743	1.51472	0.005988	0.00437803	8.28079	23.6618	middle
gma-MIR5368-p5_2ss2AT19CA_1	GTGAGATACCACTCTGGAAGA	up	2.85743	1.51472	0.005988	0.00437803	8.28079	23.6618	middle
tae-MIR1130b-p3_2ss8AT20GT	TTATATTTTGGGACGGAGGTA		0.536014	-0.899657	0.0043028	0.00465057	60.0357	32.18	middle
tae-miR9662a-3p	TTGAACATCCCAGAGCCACCG		0.960333	-0.0583928	0.0047356	0.00476024	16764.5	16099.5	high
tae-MIR1125-p3_2ss5TC20CT	GTCTCGTTGGTTAAATTTATGGTC		0.605913	-0.722818	0.004705	0.00485061	85.9132	52.0559	middle
ata-MIR9783-p3_2ss18GA23CT	AAGCACCGGTGCTTAAGAAAAGTC	up	2.65169	1.40691	0.0049512	0.0049094	10.351	27.4476	middle
ptc-miR6478_R-2_1ss6CT	CCGACTTTAGCTCAGTTGG		0.691961	-0.531237	0.0043098	0.00507439	153.195	106.005	middle
tae-miR9672a-3p	CCACGACTGTCATTAAGCATC		0.857265	-0.222187	0.0048833	0.00519018	820.315	703.228	high
tae-miR9678-3p	TCTGGCGAGGGACATACACTGT	up	2.28594	1.19279	0.006267	0.00531879	14.4914	33.1265	middle
PC-5p-3695_384	TTGGTGGCATGAACCGGGACC		1.47881	0.564435	0.0043233	0.00541597	83.843	123.988	middle
zma-miR319b-5p	AGAGCGTCCTTCAGTCCACTC		1.2385	0.308598	0.0055325	0.00557529	277.406	343.569	high
osa-miR1432-5p_L-1R+1	TCAGGAGAGATGACACCGACA		0.738891	-0.436567	0.0060518	0.00580371	204.949	151.435	middle
tae-MIR1137b-p3_2ss7TC17AG	TTGGGTCATCTATTTTGGAAC		0.903373	-0.146607	0.0057322	0.00591893	1892.16	1709.33	high
osa-MIR812q-p5_2ss11GA21TG	CACTTATTTTAGGACGGAGGGAGT	down	0.365751	-1.45107	0.0062854	0.00600718	25.8775	9.46471	middle
ata-MIR9863a-p5	TTCTCATCTGAAGACTAGTTTA		1.1809	0.239887	0.0053713	0.00607573	461.654	545.167	high
hvu-miR5049d_L-2R+5	CAATTATTTAGGAACGGAGGGAGT	up	3.47463	1.79686	0.0072666	0.00637482	5.17549	17.9829	middle
tae-MIR1120a-p5_2ss9AG20AG	TCCGTCCCGTAATATAAGAGC	down	0.391876	-1.35153	0.0060554	0.00644969	28.9828	11.3576	middle
tae-MIR9653b-p3_1ss2GC	GCCCTTGAAGACTTTGGCCA		0.512051	-0.96564	0.0049136	0.0066002	51.7549	26.5012	middle
osa-miR396e-5p_R-1	TCCACAGGCTTTCTTGAACT		1.04907	0.0691061	0.0063465	0.0066328	4391.92	4607.42	high
zma-miR159a-3p_1ss21GT	TTTGGATTGAAGGGAGCTCTT		0.560425	-0.835407	0.0055815	0.00669725	64.1761	35.9659	middle
osa-MIR437-p5_1ss16GC	ATAAACTTGGTCAAACTTAGAGAA	up	2.74313	1.45582	0.0088119	0.006756	8.28079	22.7153	middle
bdi-MIR5164-p5_2ss14CG20CT	TTGTCTAGATACGGATGTATC	up	2.06938	1.0492	0.0060691	0.00691569	19.6669	40.6982	middle
tae-MIR9660-p3	TTTCTCCTTTGCTCGAGTAGA	up	inf	inf	0.0097021	0.00755541	0	6.62529	low
gma-miR160a-5p_R+2	TGCCTGGCTCCCTGTATGCCATT	up	inf	inf	0.0097021	0.00755541	0	6.62529	middle
osa-miR169n	TAGCCAAGAATGACTTGCCTA	up	inf	inf	0.0097021	0.00755541	0	6.62529	middle
osa-MIR812q-p3_1ss21TA	CACTTATTTTGGGACGGAGGAAGT	up	inf	inf	0.0097021	0.00755541	0	6.62529	low
tae-MIR1120a-p5_1ss10CT	CCCTCCGTCTCATAATATAAGAAC	up	inf	inf	0.0097021	0.00755541	0	6.62529	low
tae-MIR1127b-p5_2ss15CA17AT	CGGAAATACTTGTCATTGAAA	up	inf	inf	0.0097021	0.00755541	0	6.62529	low
tae-MIR1128-p5_1ss21AG_2	AAATACTTGTCATCAAAATGGATA	up	inf	inf	0.0097021	0.00755541	0	6.62529	low
tae-MIR1128-p5_1ss21AG_1	AAATACTTGTCATCAAAATGG	up	inf	inf	0.0097021	0.00755541	0	6.62529	low
hvu-MIR5049f-p3_1ss7GA	AATATGAATCGGAGGGAGTACT	up	inf	inf	0.0097021	0.00755541	0	6.62529	low
bdi-miR5049-3p_L-1R-2_2ss14TA21AG	AAGTAATATGGAACGGAGGGA	up	inf	inf	0.0097021	0.00755541	0	6.62529	low
bdi-MIR5180a-p3_1ss14TA	TGCGACACTTATTATGGATC	up	inf	inf	0.0097021	0.00755541	0	6.62529	middle
tae-MIR9668-p3_2ss1AG22AG	GAGTATTTTCGGACGGAGGGAGTA	up	inf	inf	0.0097021	0.00755541	0	6.62529	low
tae-MIR9668-p3_2ss19GT23AG	CAAGTATTTTCGGACGGATGGAGT	up	inf	inf	0.0097021	0.00755541	0	6.62529	low
osa-MIR169m-p3_2ss22TA24AC	TATATATATATGTGTGTGTGAACC	up	inf	inf	0.0097021	0.00755541	0	6.62529	middle
osa-MIR437-p5_2ss7CG17GC	TATAAAGTTGGTCAAACT	up	inf	inf	0.0097021	0.00755541	0	6.62529	low
sbi-MIR437g-p3_2ss11TC21TC	CAAACTTTTCCAACTTTGACCAAG	up	inf	inf	0.0097021	0.00755541	0	6.62529	low
osa-MIR812a-p5_2ss20CT21AC	CTCCGTCCCAAAATAAGTGTC	up	inf	inf	0.0097021	0.00755541	0	6.62529	low
tae-MIR1128-p3_1ss4GC	CTACAACTAAAATACATCTAGATA	up	inf	inf	0.0097021	0.00755541	0	6.62529	low
tae-MIR1128-p5_1ss6GC	ATCTACAACTAAAATACATCTAGA	up	inf	inf	0.0097021	0.00755541	0	6.62529	low
tae-MIR1128-p3_1ss2CG	TGTAGAACTAAAATACATCTAGAT	up	inf	inf	0.0097021	0.00755541	0	6.62529	low
tae-MIR1139-p5_2ss11AG21AT	TTATTAGGTTGTAGACTCATTTTG	up	inf	inf	0.0097021	0.00755541	0	6.62529	low
tae-MIR1139-p3_1ss3GA	CAATGGAGAGTAACATACACTAGT	up	inf	inf	0.0097021	0.00755541	0	6.62529	middle
osa-MIR1439-p3_2ss10TC20TG	CTTATATTTCGGAACGGAGGGAGT	up	inf	inf	0.0097021	0.00755541	0	6.62529	low
mtr-MIR2592bj-p5_2ss11TC18AT	TTCCCACTGTCCCTGTCT	up	inf	inf	0.0097021	0.00755541	0	6.62529	low
hvu-MIR5049b-p3_2ss9AC20GT	AAGTATTTCGGTACAGAGGTA	up	inf	inf	0.0097021	0.00755541	0	6.62529	low
bdi-miR5049-3p_1ss21AG	CAAGTAATATGGATCGGAGGGAGT	up	inf	inf	0.0097021	0.00755541	0	6.62529	low
gma-MIR5368-p5_1ss17CA	GAGATACCACTCTGGAAGAGC	up	inf	inf	0.0097021	0.00755541	0	6.62529	low
bdi-miR166j_R+2	TCGGACCAGGCTTCATTCCTTAT	up	inf	inf	0.0097021	0.00755541	0	6.62529	low
PC-3p-191359_10	TTTTCTGCAGACAGCAAAATGAGC	up	inf	inf	0.0097021	0.00755541	0	6.62529	low
PC-3p-148348_14	ACCTGTCATTGACCCAACTGCGCC	up	inf	inf	0.0097021	0.00755541	0	6.62529	low
PC-5p-244827_7	TCCAGAGGTATTGCACTGATC	up	inf	inf	0.0097021	0.00755541	0	6.62529	low
PC-3p-241085_7	TACATTCATTTCTTGGACGAGTAA	up	inf	inf	0.0097021	0.00755541	0	6.62529	low
tae-miR531_L-2_1ss13CT	CTCGCCGGAGTAGCGTGCA	down	-inf	-inf	0.0041839	0.00781738	8.28079	0	low
tae-miR1130b-3p_L+1R-1_1ss10TC	ATCTTATATCATGGGACGGAG	down	-inf	-inf	0.0041839	0.00781738	8.28079	0	low
tae-MIR1139-p5_2ss8AG19CG	TACCTTCGTAGTGGGTAGGAACAT	down	-inf	-inf	0.0041839	0.00781738	8.28079	0	low
tae-MIR1139-p3_2ss10CT23GA	AGTGGGTAGTAACATAAGTGTGAT	down	-inf	-inf	0.0041839	0.00781738	8.28079	0	low
tae-MIR1139-p3_1ss1CT	TATTTATTAGGTTATAGACTCAT	down	-inf	-inf	0.0041839	0.00781738	8.28079	0	middle
aly-MIR3445-p5_2ss3AC17CT	TCCAGCGAACCATCACTTT	down	-inf	-inf	0.0041839	0.00781738	8.28079	0	low
osa-MIR818d-p3_2ss7GA17CG	TGGGACAGAGGGAGTAGTAGTT	down	-inf	-inf	0.0041839	0.00781738	8.28079	0	low
hvu-MIR5049c-p5_2ss15TA22CT	TTCCAAAATAAATGACTCAACTTT	down	-inf	-inf	0.0041839	0.00781738	8.28079	0	low
gra-MIR8645-p5_2ss14AG19GA	ACCAATTTTAACTGTGAAA	down	-inf	-inf	0.0041839	0.00781738	8.28079	0	low
PC-5p-1600_842	TGAGGTGAAGGCGATGCTTAA		0.782812	-0.353262	0.0080105	0.00801366	287.757	225.26	middle
zma-miR319a-3p_R+3	TTGGACTGAAGGGTGCTCCCTTT	down	0.304792	-1.7141	0.0049202	0.00815002	21.7371	6.62529	middle
PC-5p-13332_131	ACTTCCTCTGTAAACTAATATAAG	up	2.08275	1.05849	0.0069745	0.00836964	18.6318	38.8053	middle
ata-miR172b-5p	GCAGCACCACCAAGATTCACA		1.31141	0.391118	0.0078046	0.00859259	157.335	206.331	middle
gma-miR394a-5p_R+1	TTGGCATTCTGTCCACCTCCA		1.47607	0.561758	0.0083082	0.00871096	72.4569	106.951	middle
PC-5p-13127_133	TCAGGACGTTGCAACATTAACACC	up	2.17165	1.11879	0.0066886	0.00878768	16.5616	35.9659	middle
tae-miR5048-5p	TTTGCAGGTTTTAGGTCTAAGT		0.96363	-0.0534495	0.0089172	0.00897751	18121.5	17462.4	high
PC-3p-5690_263	AGTGACCCAACTGCACCCTGC		0.617823	-0.694736	0.009974	0.00902737	76.5973	47.3235	middle
tae-MIR5048-p5_2ss3TA18TG	AAAATATTTGCAGGTTTGAGG	up	3.04792	1.60783	0.010449	0.00904647	6.21059	18.9294	middle
hvu-MIR5049c-p5_1ss15TA	TTCCAAAATAAATGACTCAAC	down	0.380991	-1.39217	0.0093894	0.00906671	24.8424	9.46471	middle
PC-3p-22183_87	AACCACGACGAGTAAATCGGAACG	up	2.32751	1.21878	0.012954	0.00917013	11.3861	26.5012	middle
ata-miR396a-5p_R+4	TCCACAGGCTTTCTTGAACTGACCA		1.11583	0.158121	0.0091109	0.00922388	906.746	1011.78	high
PC-3p-23298_83	GGGACGAACCGAGACCAATGGGCC	up	2.25078	1.17042	0.0099848	0.00925577	13.4563	30.2871	middle
PC-5p-9169_178	CTATTTCGATGGTGTCATGTAGGT		0.713804	-0.4864	0.00714	0.00939663	160.44	114.523	middle
osa-miR396e-5p_R-3	TCCACAGGCTTTCTTGAA		0.605292	-0.724297	0.0088194	0.00943243	73.492	44.4841	middle
osa-MIR437-p5_2ss17TA18AG	TTGACCAAGTTTGTAGAGAAA	down	0.443334	-1.17353	0.0074808	0.00943744	34.1582	15.1435	middle
osa-miR827_1ss21AT	TTAGATGACCATCAGCAAACT		1.62804	0.703134	0.010046	0.0101387	42.439	69.0923	middle
bdi-MIR7757-p5_2ss8AG19GT	TGAAGTAGCTCTCTCCGATCT	up	3.29176	1.71886	0.011111	0.0102803	5.17549	17.0365	middle
tae-MIR1128-p3_1ss22TC	ACTAAAATACATCTAGATACACCC	up	2.62883	1.39442	0.012893	0.0103346	8.28079	21.7688	middle
PC-3p-17496_105	GGGAAAAGAAGGAGTAACGACT		1.62094	0.696832	0.0082751	0.0103446	45.5443	73.8247	middle
PC-5p-5820_259	AAAGTGTATTGTGACGGTGAACC		1.58111	0.660939	0.0092233	0.0104333	49.6847	78.5571	middle
ata-miR9863a-3p_1ss22CT	TGAGAAGGTAGATCATAATAGT		0.555798	-0.847367	0.010948	0.0107082	52.79	29.3406	middle
tae-miR9773_R+1	TTTGTTTTTATGTTATTTTGTGAAG		1.01234	0.0176903	0.010897	0.0108704	26483	26809.7	high
PC-3p-19665_95	CTCTTCTGTAGAAATAGGCACCGG	up	2.15532	1.1079	0.012135	0.0110065	14.4914	31.2335	middle
ata-miR166b-5p_L-2R+1	GAATGACGCCGGGTCCGAAAG		0.772226	-0.372904	0.0097054	0.0110488	246.353	190.241	middle
PC-5p-21901_87	ACTCATTTGGACATCTGAGCAGCT		1.90827	0.932262	0.0083297	0.0111972	23.8073	45.4306	middle
zma-miR394a-5p_L+2	AATTGGCATTCTGTCCACCTCC		1.69021	0.757205	0.012237	0.0120741	34.1582	57.7347	middle
tae-miR319_L-1R+1	TGGACTGAAGGGAGCTCCCTC		0.771111	-0.37499	0.013035	0.0121834	224.616	173.204	middle
ata-miR169i-5p_1ss15TC	TAGCCAAGGATGACCTGCCTG		1.55086	0.633065	0.010426	0.0123153	52.79	81.8697	high
PC-5p-15921_114	TCTTTAGTACCGGTTGGAGCCACC		1.86685	0.900609	0.0095403	0.0124209	24.8424	46.3771	middle
PC-5p-12002_142	GAGAAGAAAGTGTATTGTGACGGT		1.79489	0.843895	0.010594	0.0124645	27.9477	50.1629	middle
PC-3p-4544_321	TTGATTTTCCTCTATAAGCGCATC		1.65576	0.727497	0.011135	0.0125926	38.2986	63.4135	middle
osa-MIR160f-p3_1ss19TA	TTGGCATTGAGGGAGTCAAGC		0.861858	-0.214478	0.011996	0.0128078	702.832	605.741	high
PC-5p-14408_124	CGGATTTTTCTGAAGCACCGGTGC		1.97313	0.980486	0.011106	0.0131094	19.6669	38.8053	middle
tae-MIR5048-p5_2ss18AT19GT	TTAGACCTAGACATGCATT		1.87032	0.903283	0.012774	0.0135516	22.7722	42.5912	middle
PC-5p-31138_65	TAAACCGATTTTTTCTGAAGCACC	up	2.89553	1.53383	0.015654	0.0141989	6.21059	17.9829	middle
PC-5p-3176_439	CATTACCTACCTCAGGAACCC		1.44776	0.533827	0.011237	0.0144853	74.5271	107.898	middle
PC-3p-7040_220	GTCTCTTCTGTAGAAATAGGCACC		1.92019	0.941251	0.012875	0.0147226	20.702	39.7518	middle
ata-miR156b-3p_1ss6TC	GCTCACTTCTCTCTCTGTCAGC	up	inf	inf	0.016647	0.0151833	0	5.67882	middle
tae-MIR319-p5	GGGAGCTCACTTCAGTCCACT	up	inf	inf	0.016647	0.0151833	0	5.67882	middle
tae-MIR9782-p5_2ss1GA18AC	ATTTGAAAATAGAACATCTGAAGT	up	inf	inf	0.016647	0.0151833	0	5.67882	low
csi-MIR166k-p5	GGAATGTTGTCTGGTTCAAGA	up	inf	inf	0.016647	0.0151833	0	5.67882	low
bdi-MIR169f-p3_2ss14GA21GA	TTGGCTACACCTTACTCTCTA	up	inf	inf	0.016647	0.0151833	0	5.67882	low
osa-miR169n_R-2	TAGCCAAGAATGACTTGCC	up	inf	inf	0.016647	0.0151833	0	5.67882	low
bdi-miR169k-3p	GGGCAAGTCAGCCTGGCTACC	up	inf	inf	0.016647	0.0151833	0	5.67882	middle
gma-miR396a-3p	TTCAATAAAGCTGTGGGAAG	up	inf	inf	0.016647	0.0151833	0	5.67882	low
osa-MIR818d-p3_1ss3AT	TTTTGGGACGGAGGGAGTACT	up	inf	inf	0.016647	0.0151833	0	5.67882	low
tae-MIR1120a-p5_2	CCGTCCCATAATATAAGAACA	up	inf	inf	0.016647	0.0151833	0	5.67882	low
tae-MIR1120a-p5_1ss9CT	CCTCCGTCTCATAATATAAGAA	up	inf	inf	0.016647	0.0151833	0	5.67882	low
tae-MIR1120a-p5_5	TCCGTCCCATAATATAAGAAC	up	inf	inf	0.016647	0.0151833	0	5.67882	low
tae-MIR1120a-p5_1	CCCTCCGTCCCATAATATAAGAAC	up	inf	inf	0.016647	0.0151833	0	5.67882	low
tae-MIR1128-p5_2ss18AG19AG	CATCAAAATGAATAAAAGGGG	up	inf	inf	0.016647	0.0151833	0	5.67882	low
tae-MIR1128-p3_1ss21GA	CAACTATTTCCGGACGGAGGAAGT	up	inf	inf	0.016647	0.0151833	0	5.67882	middle
tae-MIR1128-p3_2ss4CA17GA	CAAATATTTCCGGACGAAGGGAGT	up	inf	inf	0.016647	0.0151833	0	5.67882	low
tae-MIR1130a-p3_2ss4CT19GA	AAATGTCTTACATTATGGAACGGA	up	inf	inf	0.016647	0.0151833	0	5.67882	low
osa-miR1436	ACATTATGGGACGGAGGGAGT	up	inf	inf	0.016647	0.0151833	0	5.67882	low
tae-MIR9674a-p3_2ss20GA21CA	ATGGCTGGTGCTATGGATAAAT	up	inf	inf	0.016647	0.0151833	0	5.67882	low
bdi-MIR5169a-p3_1ss1GA	ATATATTTTTCTATAAACTTGGTC	up	inf	inf	0.016647	0.0151833	0	5.67882	middle
bdi-MIR5180b-p3_2ss3CA19TA	TGAGACACTTATTTTGGAACGGAG	up	inf	inf	0.016647	0.0151833	0	5.67882	low
sbi-MIR6232a-p3_1ss2AT	ATTTTGGAACGGAGGGAGTAC	up	inf	inf	0.016647	0.0151833	0	5.67882	low
tae-MIR9668-p3_2ss10TA23AG	CAAGTATTTACGGACGGAGGGAGT	up	inf	inf	0.016647	0.0151833	0	5.67882	low
ath-miR159b-3p_2ss18TA19CT	TTTGGATTGAAGGGAGCATTT	up	inf	inf	0.016647	0.0151833	0	5.67882	low
sbi-MIR171b-p3_2ss12TG18TC	GGGCTCTGCTCGCTGATC	up	inf	inf	0.016647	0.0151833	0	5.67882	low
mtr-miR171c_R+1	TGATTGAGCCGTGCCAATATTT	up	inf	inf	0.016647	0.0151833	0	5.67882	low
osa-miR396e-5p_1ss4AT	TCCTCAGGCTTTCTTGAACTG	up	inf	inf	0.016647	0.0151833	0	5.67882	low
osa-miR399k	TGCCAAAGGAAATTTGCCCCG	up	inf	inf	0.016647	0.0151833	0	5.67882	low
ptc-MIR476a-p3_2ss12CA18AG	ATAATCAATGAATTTGCGA	up	inf	inf	0.016647	0.0151833	0	5.67882	low
tae-MIR1120a-p5_3	CTCCGTCCCATAATATAAGAA	up	inf	inf	0.016647	0.0151833	0	5.67882	low
tae-MIR1120a-p5_4	TATTATGAGACGGAGGGAGTA	up	inf	inf	0.016647	0.0151833	0	5.67882	low
tae-MIR1122c-p3_2ss9GA22CG	TATGGGACAGAGGGAGTAGTAG	up	inf	inf	0.016647	0.0151833	0	5.67882	low
tae-MIR1128-p3_2ss2CT19CT	TTTAGAACTAAAATACATT	up	inf	inf	0.016647	0.0151833	0	5.67882	middle
tae-MIR1128-p3_2ss2AC22TC	TCGAACTAAAATACATCTAGACAC	up	inf	inf	0.016647	0.0151833	0	5.67882	low
tae-MIR1128-p5_2ss4GA24AT	AAAAGGGATGTATCTAGAACTAAT	up	inf	inf	0.016647	0.0151833	0	5.67882	low
tae-MIR1128-p5_1ss18AT	ATGTATCTAGAACTAAATTACATC	up	inf	inf	0.016647	0.0151833	0	5.67882	low
tae-MIR1128-p3_1ss16GA	ACTAAAATACATCTAAATACATCC	up	inf	inf	0.016647	0.0151833	0	5.67882	low
tae-MIR1128-p3_2ss22AG23TC	TATTTCCGGACGGAGGGAGTAGCT	up	inf	inf	0.016647	0.0151833	0	5.67882	low
tae-miR1130b-3p_L+1R-1_1ss11AG	ATCTTATATTGTGGGACGGAG	up	inf	inf	0.016647	0.0151833	0	5.67882	low
tae-MIR1130b-p5_2ss17TC23AG	ACAATATAAGACGTTTCTGCAAGC	up	inf	inf	0.016647	0.0151833	0	5.67882	low
tae-MIR1139-p5_1ss13TC_1	TCATTTATTAGGCTATAGACT	up	inf	inf	0.016647	0.0151833	0	5.67882	low
tae-MIR1139-p5_1ss13TC_2	TCATTTATTAGGCTATAGACTCAT	up	inf	inf	0.016647	0.0151833	0	5.67882	low
osa-MIR2118e-p3_2ss13TA19CT	GAAAAGAGAGTCAAAGAGT	up	inf	inf	0.016647	0.0151833	0	5.67882	middle
tae-miR5048-5p_1ss1TA	ATTGCAGGTTTTAGGTCTAAGT	up	inf	inf	0.016647	0.0151833	0	5.67882	low
hvu-MIR5049d-p5_2ss2TA22AT	AATATTTAGGAACGGAGGGAGTA	up	inf	inf	0.016647	0.0151833	0	5.67882	low
bdi-MIR5066-p3_2ss4TC24GA	CATCAGATCGGTCTTTTGGTTGCA	up	inf	inf	0.016647	0.0151833	0	5.67882	low
osa-MIR5083-p3_2ss13CT19AT	AGGCTGTGATGATCAAAAT	up	inf	inf	0.016647	0.0151833	0	5.67882	low
cas-miR5139_L+2R+2	ATAAACCTGGCTCTGATACCACT	up	inf	inf	0.016647	0.0151833	0	5.67882	low
hvu-MIR6214-p3_1ss1CA	AGGGGCAATTCACAAGAA	up	inf	inf	0.016647	0.0151833	0	5.67882	low
bdi-MIR7757-p3_2ss6AG18GA	TTTATGAGCTCATTGAAAT	up	inf	inf	0.016647	0.0151833	0	5.67882	low
tae-MIR9783-p5_2ss10GC20GA	TTATTTGTACAGGGTAGACACTT	up	inf	inf	0.016647	0.0151833	0	5.67882	low
cas-miR5139_L+4R+1	GCATAAACCTGGCTCTGATACCAC	up	inf	inf	0.016647	0.0151833	0	5.67882	low
PC-3p-127605_17	CTGTCAGTGACCCAACTGCACCCT	up	inf	inf	0.016647	0.0151833	0	5.67882	low
tae-MIR159a-p5	GAGCTCCTATCATTCCAATG		1.10046	0.138113	0.015774	0.0155029	1001.98	1102.64	high
bdi-miR319b-5p	AGAGCTCTCTTCAGTCCACTC	down	-inf	-inf	0.0073846	0.0156323	7.24569	0	middle
tae-miR9666a-3p	CGGTAGGGCTGTATGATGGCGA	down	-inf	-inf	0.0073846	0.0156323	7.24569	0	low
ata-MIR9783-p5_2ss22CT23CT	CTATTTCTATAGGAGAGACGCTT	down	-inf	-inf	0.0073846	0.0156323	7.24569	0	low
osa-MIR818d-p3_2ss1CT17GA	TTTATATTATGGGACGAAGGGAGT	down	-inf	-inf	0.0073846	0.0156323	7.24569	0	low
tae-MIR1120a-p5_2ss10TC20AT	TCCGTCCCACAATATAAGATC	down	-inf	-inf	0.0073846	0.0156323	7.24569	0	middle
bdi-MIR1122-p3_1ss13GA	ACATCCGTATTTAGACAAATT	down	-inf	-inf	0.0073846	0.0156323	7.24569	0	middle
tae-MIR1128-p3_2ss13CG21GA	TTTTGATGACAAGTATTTCCAGAC	down	-inf	-inf	0.0073846	0.0156323	7.24569	0	low
tae-MIR1128-p3_2ss10CG19GA	TGATGACAAGTATTTCCGAACGGA	down	-inf	-inf	0.0073846	0.0156323	7.24569	0	low
tae-MIR1133-p3_1ss4CG	CTAGATACATTCATTTGAGGGACA	down	-inf	-inf	0.0073846	0.0156323	7.24569	0	low
osa-MIR1862e-p3	TATTTTGGGACGGAGGGAGTA	down	-inf	-inf	0.0073846	0.0156323	7.24569	0	low
hvu-miR5049c_R-2_1ss6AC	AGACACTTATTTTGGGACGGA	down	-inf	-inf	0.0073846	0.0156323	7.24569	0	low
ata-MIR5070-p3_1ss4TA	AAGAAGGGTCGGAGGGTACCC	down	-inf	-inf	0.0073846	0.0156323	7.24569	0	low
ata-miR5181-3p_L-1R+1_1ss14CT	ACTTATTTTGGATCGGAGGGA	down	-inf	-inf	0.0073846	0.0156323	7.24569	0	low
osa-MIR812q-p3_2ss11GC21TG	CACTTATTTTCGGACGGAGGGAGT	down	-inf	-inf	0.0073846	0.0156323	7.24569	0	low
ath-miR858a_L-1R-2	TTCGTTGTCTGTTCGACC	down	-inf	-inf	0.0073846	0.0156323	7.24569	0	middle
tae-MIR1128-p3_1ss21CT_2	TAAAATACATCTAGATACATTC	down	-inf	-inf	0.0073846	0.0156323	7.24569	0	low
tae-MIR1128-p3_1ss22AG	TATTTCCGGACGGAGGGAGTAGT	down	-inf	-inf	0.0073846	0.0156323	7.24569	0	low
tae-MIR1128-p3_1ss21CT_1	AAATACATCTAGATACATCCTCTT	down	-inf	-inf	0.0073846	0.0156323	7.24569	0	low
tae-MIR1139-p3_1ss9GT_1	AGGTTATATACTCATATTGCATT	down	-inf	-inf	0.0073846	0.0156323	7.24569	0	low
tae-MIR1139-p3_1ss9GT_2	ATTGCATTTGGACATGTGATGTT	down	-inf	-inf	0.0073846	0.0156323	7.24569	0	low
gma-MIR2118b-p3_2ss3AT19CT	TTTTTCTTTTGCCGATTCT	down	-inf	-inf	0.0073846	0.0156323	7.24569	0	middle
bdi-MIR5164-p5_2ss7GT17CT	TAACTATTACTCCCTCTGTCCC	down	-inf	-inf	0.0073846	0.0156323	7.24569	0	middle
gma-MIR5368-p3_1ss3GA_2	CCAAGGGACAGTCTCAGGTAGA	down	-inf	-inf	0.0073846	0.0156323	7.24569	0	low
gma-MIR5368-p3_1ss3GA_1	CCAAGGGACAGTCTCAGGTA	down	-inf	-inf	0.0073846	0.0156323	7.24569	0	low
gma-MIR5368-p5_1ss3GA	CCAAGGGACAGTCTCAGGT	down	-inf	-inf	0.0073846	0.0156323	7.24569	0	middle
PC-3p-246317_7	TGAGAGCTCCTTGGATGTTAT	down	-inf	-inf	0.0073846	0.0156323	7.24569	0	low
osa-miR1436_L+2	TTACATTATGGGACGGAGGGAGT	up	2.28594	1.19279	0.020877	0.0162036	10.351	23.6618	middle
osa-MIR812q-p3_2ss17GA21TG	CACTTATTTTGGGACGAAGGGAGT	up	3.10888	1.6364	0.016901	0.0164153	5.17549	16.09	middle
PC-3p-10825_155	TTCATGCCACCAACCGGGACC		1.76102	0.816414	0.013771	0.0164262	27.9477	49.2165	middle
mdm-miR396c_R+2	TTCCACAGCTTTCTTGAACTTCA		0.651494	-0.618176	0.015859	0.016596	82.8079	53.9488	middle
tae-MIR1120a-p5_2ss18AG24AC	TCCCTCCGTCCCATAATGTAAGAC	down	0.285743	-1.80721	0.011037	0.0169267	16.5616	4.73235	middle
tae-MIR1128-p5_1ss1GA_2	ATATCTAGAACTAAAATACATCTA	down	0.285743	-1.80721	0.011037	0.0169267	16.5616	4.73235	middle
tae-MIR1128-p5_1ss1GA_1	ATATCTAGAACTAAAATACATCT	down	0.285743	-1.80721	0.011037	0.0169267	16.5616	4.73235	middle
ata-miR9863a-3p_L+3_1ss12TC	AGATGAGAAGGCAGATCATAATAGC		0.746549	-0.421692	0.017683	0.017881	163.546	122.095	middle
zma-MIR169a-p5	CTCGGGGACTATGGTGCAGCC	up	2.61251	1.38543	0.020992	0.0186292	7.24569	18.9294	middle
ptc-miR6478_2ss20TC21GA	CCGACCTTAGCTCAGTTGGCA	down	0.471937	-1.08333	0.014981	0.0186848	32.088	15.1435	middle
PC-3p-24960_78	CCTTTGGTCCCGGTTGGTGGCAC	down	0.471937	-1.08333	0.014981	0.0186848	32.088	15.1435	middle
PC-5p-22178_87	TTGTAAACTAATATAGGACCG	down	0.471937	-1.08333	0.014981	0.0186848	32.088	15.1435	middle
osa-miR5072_L-4	TCCCCAGCGGAGTCGCCA		0.712904	-0.488219	0.018497	0.0187395	122.142	87.0753	middle
PC-5p-4395_331	AGCCACCAACCGGTACTAAAGGCC		1.463	0.548934	0.017123	0.0187814	62.1059	90.8612	middle
osa-miR444f_1ss12CT	TGCAGTTGTTGTCTCAAGCTT		0.832737	-0.264068	0.018316	0.0189006	405.759	337.89	middle
ata-miR166d-5p	GGAATGTTGTCTGGCTCGGGG		1.1245	0.169278	0.018214	0.0194246	653.147	734.461	high
PC-3p-51041_43	ATTGTAGACAGCAAAATCTTTGCC		1.87447	0.906486	0.017143	0.0199021	20.702	38.8053	middle
PC-3p-10059_165	CCATTGACCCAACTGCAGGTGC		0.598502	-0.740573	0.01874	0.0207118	56.9304	34.0729	middle
tae-MIR444b-p3	AAGTCGTGCAGTTGCTGCCTC		0.731502	-0.451066	0.021771	0.0216456	134.563	98.4329	middle
osa-miR5083_L-2	ACTACAATTATCTGATCA		1.93035	0.948864	0.017256	0.0216896	18.6318	35.9659	middle
PC-3p-12791_136	TCTCCTGTAGAAATAGGCATC	up	2.02469	1.0177	0.022936	0.022054	14.4914	29.3406	middle
tae-MIR9783-p5_2ss8GC24TC	ATTTGTACAGGGTAGACGCTTAAC	up	2.74313	1.45582	0.023308	0.0220571	6.21059	17.0365	middle
ptc-miR6478_R+4_2ss6CT21GA	CCGACTTTAGCTCAGTTGGTAGAGC		1.65178	0.72402	0.020815	0.0224613	32.088	53.0023	middle
tae-MIR5050-p3	CCATGATGAGGTCGTTCAACC		0.755355	-0.404773	0.021315	0.022566	166.651	125.881	middle
tae-MIR1128-p5_2ss3CG17CT	ATGTAGAACTAAAATATATCTAGA	down	0.322721	-1.63164	0.014392	0.0226913	17.5967	5.67882	middle
gra-MIR8645-p5_1ss14AG	ACCAATTTTAACTGTGAA	down	0.322721	-1.63164	0.014392	0.0226913	17.5967	5.67882	middle
tae-MIR1120b-p3_2ss8GA18GA	TTATATTATGGGACAGAAGGA		0.9152	-0.127841	0.023015	0.0236563	1725.85	1579.5	high
PC-3p-3759_378	AATCCCGGGATTAGAATAACTATT		1.43902	0.525087	0.021848	0.0237644	63.141	90.8612	middle
tae-miR9778_R-1	TGCATCATCTCGAACTCGTC		1.39563	0.480915	0.019664	0.023879	78.6675	109.791	middle
PC-3p-13178_132	GATACTTTTTGATTTGTGAATGCC		1.7556	0.811968	0.018481	0.0238949	25.8775	45.4306	middle
osa-miR5072_L-3_1ss4TA	ATCCCCAGCGGAGTCGCCA	down	0.365751	-1.45107	0.014524	0.0241645	20.702	7.57176	middle
PC-5p-21969_87	CTCTTTAGTACCGGTTCGTGGCAC	down	0.498751	-1.00361	0.018329	0.0241725	34.1582	17.0365	middle
tae-MIR1117-p3	AAACCGCGACTAAAAGGGAGGAGC	down	0.437311	-1.19327	0.023684	0.0243596	23.8073	10.4112	middle
tae-miR9670-3p	AGGTGGAATACTTGAAGAAGA		1.08083	0.112139	0.024349	0.0244562	1279.38	1382.79	high
cas-miR5139_L+3R+2	CATAAACCTGGCTCTGATACCACT	up	2.92601	1.54893	0.025557	0.02593	5.17549	15.1435	middle
ptc-miR6478_R-1_1ss19GT	CCGACCTTAGCTCAGTTGTT	up	2.92601	1.54893	0.025557	0.02593	5.17549	15.1435	middle
mtr-miR398a-5p_1ss17CA	GGAGTGACACTGAGAAAACAAG		0.677715	-0.561249	0.022842	0.0263712	87.9834	59.6276	middle
PC-5p-18252_102	TTTGTAGAGATTTCACTATGAACC		1.93633	0.953324	0.019994	0.0263714	17.5967	34.0729	middle
bdi-MIR7757-p5_1ss15AG_2	TAAATAGAAGCATGGTTCAACC		1.41443	0.500218	0.025667	0.0265662	66.2463	93.7006	middle
bdi-MIR7757-p5_1ss15AG_1	TAAATAGAAGCATGGTTCAAC		1.41443	0.500218	0.025667	0.0265662	66.2463	93.7006	middle
vvi-MIR3630-p5_2ss18CT19AT	TGGGAATCTCTCTGATGTT	down	0.304792	-1.7141	0.017466	0.0266383	15.5265	4.73235	middle
hvu-miR1120_L-4R+1_1ss10TC	TCTTACATTATGGGACGGAGG		0.85561	-0.224976	0.026162	0.0276094	499.262	427.174	middle
bdi-miR399a_1ss16AG	TGCCAAAGGAGAATTGCCCTG		1.11311	0.154597	0.026034	0.0276222	689.375	767.351	high
ata-miR399a-3p	TGCCAAAGGAGAATTGCCCTG		1.11311	0.154597	0.026034	0.0276222	689.375	767.351	high
PC-5p-11401_148	AGTTCTAACTAGTAATGGCGCACC	up	2.01163	1.00837	0.019826	0.028623	15.5265	31.2335	middle
zma-MIR169c-p5	AGAGAACGGGATGCAGCCAAG	up	2.23514	1.16037	0.033823	0.0287387	9.31589	20.8224	middle
bdi-MIR5169a-p5_1ss21AG	AAGTTTGACCAAGTTTGTAGG	up	2.23514	1.16037	0.033823	0.0287387	9.31589	20.8224	middle
bdi-miR156a_R-1_1ss9GT	TGACAGAATAGAGAGAGCAC	down	0.486685	-1.03894	0.018678	0.0293907	32.088	15.6168	middle
far-miR156a_R-1_1ss9GT	TGACAGAATAGAGAGAGCAC	down	0.486685	-1.03894	0.018678	0.0293907	32.088	15.6168	middle
osa-MIR818d-p3_2ss5TC17GA	CTTACATTATGGGACGAAGGGAGT	down	0.391876	-1.35153	0.017453	0.0295046	21.7371	8.51823	middle
tae-MIR1128-p3_1ss10CG	TGATGACAAGTATTTCCGGACGGA		0.629571	-0.667558	0.023975	0.0298687	63.141	39.7518	middle
tae-MIR1127b-p5_2ss19CG21GA	AATACTTGTCCTAGAAATGGA	up	inf	inf	0.028831	0.030512	0	4.73235	low
tae-MIR1120a-p3_1ss17GA	CTTATATTATGAGACGAAGGGAGT	up	inf	inf	0.028831	0.030512	0	4.73235	low
bdi-MIR1122-p3_2ss14GA19GA	TTTGGACAAATTTAAGACAAG	up	inf	inf	0.028831	0.030512	0	4.73235	low
tae-MIR1128-p5_2ss17TC21AG	TCCGTCCGAAAATACTCGTCG	up	inf	inf	0.028831	0.030512	0	4.73235	low
tae-MIR1128-p5_2ss3CT20AC	TCTGAAAATACTTGTCATCCA	up	inf	inf	0.028831	0.030512	0	4.73235	low
tae-MIR1128-p3_1ss17CG	TCCATTTTGATGACAAGTATT	up	inf	inf	0.028831	0.030512	0	4.73235	low
tae-MIR1128-p5_1ss23AG	GAAAATACTTGTCATCAAAATGGA	up	inf	inf	0.028831	0.030512	0	4.73235	low
tae-MIR1128-p3_2ss11CG17CT	TTGATGACAAGTATTTTCGGA	up	inf	inf	0.028831	0.030512	0	4.73235	low
tae-MIR1130a-p3_1ss21TA	TCTTACATTATGGGACGGAGA	up	inf	inf	0.028831	0.030512	0	4.73235	low
osa-MIR1862d-p3_2ss9GA22TC	TATTTTGGAACGGAGGGAGTACC	up	inf	inf	0.028831	0.030512	0	4.73235	middle
bdi-MIR5180b-p3_2ss3AG18TG	TTGTTTTGGATCGGAGGGAGT	up	inf	inf	0.028831	0.030512	0	4.73235	low
tae-MIR9668-p3_2ss15GA21AG	AGTATTTTCGGACGAAGGGAGTA	up	inf	inf	0.028831	0.030512	0	4.73235	middle
tae-MIR9668-p3_2ss14GA21AG_2	AGTATTTTCGGACAGAGGGAGTAC	up	inf	inf	0.028831	0.030512	0	4.73235	low
ata-miR9674c-3p_1ss8TC	GGTGCTACGGATAAATTCAAC	up	inf	inf	0.028831	0.030512	0	4.73235	middle
ath-miR170-3p	TGATTGAGCCGTGTCAATATC	up	inf	inf	0.028831	0.030512	0	4.73235	low
sbi-MIR437g-p5_2ss11TA21TC	CAAACTTTTCAAACTTTGACC	up	inf	inf	0.028831	0.030512	0	4.73235	middle
sbi-MIR437g-p3_2ss10AG23GC	ATTTTCTATGAACTTGGTCAAACT	up	inf	inf	0.028831	0.030512	0	4.73235	low
tae-MIR531-p5_1ss10CA	TCGCCGGAGAAGCGTGCAAC	up	inf	inf	0.028831	0.030512	0	4.73235	middle
tae-MIR1122c-p3_1ss9GA	TATGGGACAGAGGGAGTAGTA	up	inf	inf	0.028831	0.030512	0	4.73235	low
tae-MIR1128-p5_1ss20AT	ATGTATCTAGAACTAAAATTCATC	up	inf	inf	0.028831	0.030512	0	4.73235	low
tae-MIR1128-p3_2ss22AC23TC	TATTTCCGGACGGAGGGAGTACCT	up	inf	inf	0.028831	0.030512	0	4.73235	low
tae-MIR1128-p5_1ss3GT	ATTTATCTAGAACTAAAATACATC	up	inf	inf	0.028831	0.030512	0	4.73235	low
tae-MIR1128-p5_2ss12CG20GA	TTTGATGACAAGTATTTCCAGACG	up	inf	inf	0.028831	0.030512	0	4.73235	low
tae-MIR1128-p3_2ss20CT24CT	AATACATCTAGATACATCCTCTTT	up	inf	inf	0.028831	0.030512	0	4.73235	middle
tae-miR1130b-3p_R+3_1ss18GA	TCTTATATTATGGGACGAAGGGAG	up	inf	inf	0.028831	0.030512	0	4.73235	low
tae-MIR1133-p3_1ss6CG	TGCTAGATACATTCATTTGAGGGA	up	inf	inf	0.028831	0.030512	0	4.73235	low
tae-MIR1139-p3_1ss24AC	ATTAGGTTATAGACTCATATTGCC	up	inf	inf	0.028831	0.030512	0	4.73235	low
tae-MIR1139-p5_2ss9GT23AC	ATTTATTATGTTATAGACTCATCT	up	inf	inf	0.028831	0.030512	0	4.73235	low
tae-MIR1139-p3_2ss14GC17AG	CTTCATTTATTAGCTTGTAGACT	up	inf	inf	0.028831	0.030512	0	4.73235	low
osa-MIR1854-p3_2ss12TG18TC	ATGGTGAAATTGGTAGAC	up	inf	inf	0.028831	0.030512	0	4.73235	low
tae-MIR5048-p3_1ss15TG_1	ATATTTGCAGGTTTGAGGT	up	inf	inf	0.028831	0.030512	0	4.73235	low
hvu-MIR5049c-p5_1ss10CT	TGTCTCAACTTTGTACTAGCT	up	inf	inf	0.028831	0.030512	0	4.73235	low
tae-MIR5048-p3_1ss15TG_2	ATATTTGCAGGTTTGAGGTCT	up	inf	inf	0.028831	0.030512	0	4.73235	low
bdi-MIR5180a-p5_1ss16TG	TCCAAAATAAGTGTCGCAGTT	up	inf	inf	0.028831	0.030512	0	4.73235	middle
gma-MIR5368-p5_2ss18TC19TA	TGGGATTGGCTTTGGGCCA	up	inf	inf	0.028831	0.030512	0	4.73235	low
ptc-MIR6478-p5_2ss6CT19GT	CCGACTTTAGCTCAGTTGT	up	inf	inf	0.028831	0.030512	0	4.73235	low
bdi-MIR7757-p5_2ss1TC21AG	CGAATGTTTTGTTTATCATGGA	up	inf	inf	0.028831	0.030512	0	4.73235	low
ath-miR8175_1ss9GT	GATCCCCGTCAACGGCGCCA	up	inf	inf	0.028831	0.030512	0	4.73235	low
ath-MIR8175-p3_2ss16TC20AC	TAGTGGTAAGTATTCCCGCCTGTC	up	inf	inf	0.028831	0.030512	0	4.73235	low
tae-MIR9653b-p5_2ss18GT19GT	TGGCCAAGGTCTCTTGATT	up	inf	inf	0.028831	0.030512	0	4.73235	middle
tae-MIR9668-p3_2ss14GA21AG_1	AGTATTTTCGGACAGAGGGAGTA	up	inf	inf	0.028831	0.030512	0	4.73235	low
ata-MIR9863a-p5_2ss18AT20AT	TGAGAAGGTAGATCATATTT	up	inf	inf	0.028831	0.030512	0	4.73235	low
PC-5p-409472_5	AGCTTCTTTCAGAATCTTTGAGCC	up	inf	inf	0.028831	0.030512	0	4.73235	low
PC-5p-386396_5	CCACTAGGTAGACTACATACGGAG	up	inf	inf	0.028831	0.030512	0	4.73235	low
PC-5p-429584_5	TTTACTTTCTATTGAACATCT	up	inf	inf	0.028831	0.030512	0	4.73235	low
PC-5p-191907_10	TCATTAAGTTCCTCGAGGTGC	up	inf	inf	0.028831	0.030512	0	4.73235	low
PC-5p-192741_10	GAGATCCAAGTTTGACCGTAAATT	up	inf	inf	0.028831	0.030512	0	4.73235	low
PC-3p-433257_5	ACGTGTTATTCATCAGGACAGGTC	up	inf	inf	0.028831	0.030512	0	4.73235	low
mtr-miR172b_L+1	AAGAATCTTGATGATGCTGCAT	down	-inf	-inf	0.013129	0.0312604	6.21059	0	low
tae-MIR1120a-p5_2ss8CT20AG	TCCGTCCTATAATATAAGAGC	down	-inf	-inf	0.013129	0.0312604	6.21059	0	middle
hvu-miR1436_L+1R+1	TACATTATGGGACGGAGGGAGTA	down	-inf	-inf	0.013129	0.0312604	6.21059	0	low
osa-miR396e-5p_1ss13CT	TCCACAGGCTTTTTTGAACTG	down	-inf	-inf	0.013129	0.0312604	6.21059	0	low
osa-MIR812q-p3_2ss20GA21TA	CACTTATTTTGGGACGGAGAAAGT	down	-inf	-inf	0.013129	0.0312604	6.21059	0	low
osa-MIR812q-p3_2ss19GA21TG	CACTTATTTTGGGACGGAAGGAGT	down	-inf	-inf	0.013129	0.0312604	6.21059	0	low
osa-MIR818d-p5_1ss11GA	CTTATATTATAGGACGGAGGGAGT	down	-inf	-inf	0.013129	0.0312604	6.21059	0	middle
osa-MIR818d-p3_2ss10GA20CG	TTATGGGACAGAGGGAGTAGTAGT	down	-inf	-inf	0.013129	0.0312604	6.21059	0	middle
ath-miR858a_L-1R+1_1ss21TC	TTCGTTGTCTGTTCGACCTCG	down	-inf	-inf	0.013129	0.0312604	6.21059	0	middle
tae-MIR1120a-p3_2ss10TC18AG	AGTGTAGTGCCAAAAACGTTCT	down	-inf	-inf	0.013129	0.0312604	6.21059	0	low
tae-MIR1128-p5_1ss23GC	ATCTAGAACTAAAATACATCTACA	down	-inf	-inf	0.013129	0.0312604	6.21059	0	middle
tae-MIR1128-p5_1ss3GC	ATCTATCTAGAACTAAAATACATC	down	-inf	-inf	0.013129	0.0312604	6.21059	0	low
tae-MIR1133-p5_1ss7CT	GTTCCTTAAATGGATGTATCTAGC	down	-inf	-inf	0.013129	0.0312604	6.21059	0	low
tae-MIR1139-p3_1ss13CT	CATAGTGGGTAGTAACATAAGTGT	down	-inf	-inf	0.013129	0.0312604	6.21059	0	low
hvu-MIR5049b-p5_2ss10AC21GT	CAAGTATTTCGGTACAGAGGTA	down	-inf	-inf	0.013129	0.0312604	6.21059	0	low
hvu-miR5049d_L-1R+1_1ss12AC	ACAATTATTTCGGAACGGAGG	down	-inf	-inf	0.013129	0.0312604	6.21059	0	low
bdi-miR5175a_R+3_1ss4AT	AAGTATTTAGGAACGGAGGGAGTA	down	-inf	-inf	0.013129	0.0312604	6.21059	0	low
tae-miR9653b_R-3_1ss9GT	TGGCCAAGTTCTCTTGAG	down	-inf	-inf	0.013129	0.0312604	6.21059	0	low
lja-MIR11180-p5_2ss4TA17GT	TTTAACTTTCGATTTTTT	down	-inf	-inf	0.013129	0.0312604	6.21059	0	low
csi-miR396a-5p_R+1_1ss21GA	TTCCACAGCTTTCTTGAACTAT	down	-inf	-inf	0.013129	0.0312604	6.21059	0	low
PC-3p-258544_6	ATTTGAACTCTCTCTGAACTT	down	-inf	-inf	0.013129	0.0312604	6.21059	0	low
PC-3p-159893_13	TCATCCATCAAGGCGGGTCTCACC	down	-inf	-inf	0.013129	0.0312604	6.21059	0	low
PC-5p-103375_22	GCATCTGATAAGCTCTCGGCA	down	-inf	-inf	0.013129	0.0312604	6.21059	0	middle
PC-3p-86024_26	CCGAGAGCTGCTCAGATGTCC	down	-inf	-inf	0.013129	0.0312604	6.21059	0	middle
PC-5p-281516_6	CACCAACCTGGACCAAAGGCCGCC	down	-inf	-inf	0.013129	0.0312604	6.21059	0	low
PC-3p-15957_113	TTTGTCTTTTTGGCTGAGAGC		1.74563	0.803747	0.028881	0.0320593	22.7722	39.7518	middle
PC-5p-4431_329	CGGTTGGTGGCTTGAACCGGGACC		1.45623	0.542239	0.025592	0.0323794	55.8953	81.3965	middle
ata-miR169g-3p_L+1R-1	CGGCGAGTTGTTCTTGGCTAC		0.819335	-0.287475	0.030219	0.0325604	288.792	236.618	middle
PC-5p-765_1939	TGAATTTGAACATAGCATCAG		1.09703	0.133598	0.032717	0.0332503	834.289	915.237	high
PC-3p-21071_90	AGTGGAATCTCTACAAAGACTTAT	down	0.475476	-1.07255	0.030217	0.0336267	25.8775	12.3041	middle
PC-3p-14125_125	AAGGCCTGAAGCTAAGCAACGTGC		1.68808	0.755384	0.026569	0.0337031	26.9126	45.4306	middle
PC-3p-2417_563	GGGACGAACCGGGACCAATGTGCC		1.27588	0.351487	0.028063	0.0337341	133.528	170.365	middle
PC-3p-33687_61	TAGGCACCGGTGCTTCAGAAAAAC	up	2.10307	1.0725	0.041182	0.0342849	10.351	21.7688	middle
PC-3p-27400_73	TTGCCGAGAGCTACTCAGATG	up	2.10307	1.0725	0.041182	0.0342849	10.351	21.7688	middle
gma-MIR10423-p5_1ss3AC	CTCTCAATGAAAGCACCA		0.764969	-0.386526	0.03181	0.0359694	158.37	121.148	middle
tae-MIR1139-p5_2ss18CG24AC	ACCTTCATAGTGGGTAGGAACATC		0.543684	-0.87916	0.025333	0.0364652	38.2986	20.8224	middle
ata-miR164a-5p	TGGAGAAGCAGGGCACGTGCT		0.930052	-0.104617	0.036853	0.0370691	2274.46	2115.36	high
osa-MIR5083-p3	AATGGATCCTTCTGAGCCTG		0.691359	-0.532494	0.033222	0.0371541	84.8781	58.6812	middle
tae-miR1120a_L-4R+1_1ss10TC	TCTTACATTATGAGACGGAGG		1.93426	0.951782	0.042286	0.0376428	13.4563	26.0279	middle
PC-5p-9174_177	AACATCCGAGGAGCTCTCACT		1.46681	0.552686	0.031724	0.0377895	49.6847	72.8782	middle
tae-miR9675-3p_L-1R+1	TTATGATCACTCTCGTTTTGC		1.25727	0.330293	0.034273	0.0378888	140.773	176.99	middle
PC-3p-834_1758	ATTGAACTAAGGAGGGGTGGA		1.12896	0.17499	0.034856	0.0379273	489.602	552.739	high
PC-5p-41945_51	TTAATCAACGAGACCGAATGCGGC		1.49625	0.581355	0.02996	0.0390574	45.5443	68.1459	middle
tae-MIR9668-p3_2ss4GA23AG	CAAATATTTTCGGACGGAGGGAGT		1.99501	0.996392	0.049076	0.0400803	11.3861	22.7153	middle
PC-5p-24346_80	AAATGACTCAACTTTGTACTAACT		1.99501	0.996392	0.049076	0.0400803	11.3861	22.7153	middle
hvu-MIR6200-p5_2ss1AT18AT	TCCTTTCCCAGTGACAGTAGGGGC	up	2.74313	1.45582	0.038386	0.0404777	5.17549	14.1971	middle
osa-miR5083_L-3R+1	CTACAATTATCTGATCAA		1.42975	0.515767	0.032648	0.0407401	56.9304	81.3965	middle
mes-miR394a_R+2	TTGGCATTCTGTCCACCTCCCA		1.44472	0.530786	0.035738	0.0409533	51.7549	74.7712	middle
PC-3p-39438_54	GGGAAAAGAAGGAGTAAC		0.648913	-0.623903	0.032248	0.0411094	64.1761	41.6447	middle
PC-5p-7529_209	CACGCTGCCCTGTGGGTCTGC		0.672336	-0.572745	0.03807	0.0417656	70.3867	47.3235	middle
PC-5p-22407_86	TTTGTAGAGATTCCACTATGAACC	up	2.13355	1.09325	0.047672	0.0418597	9.31589	19.8759	middle
PC-5p-29955_68	CCGAAGAGGGACTCTTTGGCC	up	2.35126	1.23343	0.044387	0.0423545	7.24569	17.0365	middle
PC-3p-30866_66	AGTGAATGAGACCAAATTATATCT	down	0.41147	-1.28114	0.025868	0.0428425	20.702	8.51823	middle
PC-5p-47393_46	GAGACCCGTACTCATGAATGACAC		1.78063	0.832387	0.03474	0.0431704	19.6669	35.0194	middle
tae-MIR1128-p3_1ss20AC	TTTCCGGACGGAGGGAGTACT		0.507987	-0.977135	0.036869	0.0436561	27.9477	14.1971	middle
ata-miR9863a-3p_R-2_1ss9TC	TGAGAAGGCAGATCATAATA		0.530929	-0.91341	0.034504	0.0444995	32.088	17.0365	middle
PC-5p-18825_99	TTGGACTTATGTGCAGCTCTC		0.530929	-0.91341	0.034504	0.0444995	32.088	17.0365	middle
bdi-MIR5066-p3_1ss19GA	GATCGGTCTTTTGGTTGCATTGGC		0.628634	-0.669707	0.044607	0.0450209	49.6847	31.2335	middle
PC-3p-7695_205	ACTAAGTTTGACCAAGGTTTGACC		1.44776	0.533827	0.038454	0.0460996	49.6847	71.9318	middle
ata-MIR9674b-p5	GTAGGATGGCCGGTGCTATGG		0.860464	-0.216814	0.044718	0.0461313	438.882	377.642	middle
tae-MIR9652-p5_2ss3CT18TC_1	ACTTGTTTGTCATTAAGCTTC		0.650913	-0.619464	0.037951	0.0462882	61.0708	39.7518	middle
tae-MIR9652-p5_2ss3CT18TC_2	ACTTGTTTGTCATTAAGCTTCT		0.650913	-0.619464	0.037951	0.0462882	61.0708	39.7518	middle
bdi-MIR169c-p5_1ss16GC	CTAAGAGGCAGAGAACGGGATG		1.30045	0.379009	0.047496	0.0476682	93.1589	121.148	middle
PC-3p-24834_79	AGTAATTTTGGACGGAGGGAG		0.558786	-0.839632	0.033926	0.0480838	37.2635	20.8224	middle
osa-miR319a-3p.2-3p_L+1	CTTGGACTGAAGGGTGCTCCC		1.32802	0.409282	0.038208	0.0485491	86.9483	115.469	middle
hvu-MIR5049a-p5_2ss6TA20TA	TCTGTACCTAAATACTTGTAGT		1.49856	0.58358	0.048673	0.0486012	37.2635	55.8418	middle
PC-5p-14884_120	AACACAGACGGCAAAACTCTTTGC		1.63826	0.712164	0.045804	0.0488802	24.8424	40.6982	middle

## Sheet: SWH vs SCG
Table S6. List of differentially expressed miRNAs in comparisons made between two libraries (TWH vs TCG, SWH vs SCG, SCG vs TCG, SWH vs TWH).
*red colour highlights a P value <0.001, orange colour highlights a P value <0.01,blue colour highlights a P value <0.05, green colour highlights a P value <0.1.
miR_name	miR_seq	up/down	fold_change(SWH/SCG)	log2(fold_change)	pvalue(chi_square_2x2)	pvalue(fisher_test)	SCG(norm)	SWH(norm)	Expression level
tae-miR9774_L+2	AACAAGATATTGGGTATTTCTGTC	up	2.41647	1.2729	0	3.99696e-235	1589.36	3840.64	high
osa-miR444b.1	TGTTGTCTCAAGCTTGCTGCC		1.42894	0.51495	0	1.25133e-181	8412.2	12020.6	high
tae-MIR5200-p5	TAAGCCTTAGTGAATATCTAC		1.97435	0.98138	0	1.60004e-130	1586.45	3132.2	high
tae-miR9661-5p_1ss14GA	TGAAGTAGAGCAGAGACCTCA	down	0.480835	-1.05639	0	1.36132e-126	3512.58	1688.97	high
osa-miR168a-3p_L-3	CCCGCCTTGCACCAAGTGAAT		1.33389	0.415635	0	1.81234e-123	8569.55	11430.8	high
osa-miR319a-3p.2-3p_R+1	TTGGACTGAAGGGTGCTCCCT		1.23228	0.301334	0	1.74555e-120	14858.7	18310.2	high
tae-MIR9670-p5	TTCTTCAAGTACTCCACTTTT		0.766881	-0.382926	0	4.43435e-103	21758.2	16685.9	high
bdi-miR394	TTGGCATTCTGTCCACCTCC		1.09512	0.131094	2.2606e-77	2.43632e-77	34115.9	37361.1	high
ata-miR9674b-3p	TGAATTTGTCCATAGCATCAG		0.791061	-0.338139	1.2583e-73	8.47405e-74	20673.3	16353.9	high
osa-MIR444c-p3_1	CGGCAAGCTAGAGACAGCAAC		1.35827	0.441767	2.7746e-66	2.46438e-66	4073.72	5533.2	high
osa-MIR444c-p3_2	CGGCAAGCTAGAGACAGCAACT		1.35827	0.441767	2.7746e-66	2.46438e-66	4073.72	5533.2	high
bdi-miR5200a-3p	TGTAGATACTCCCTAAGGCTT		1.77763	0.829957	1.8001e-53	6.03164e-54	927.196	1648.21	high
tae-miR5200	TGTAGATACTCCCTAAGGCTT		1.77763	0.829957	1.8001e-53	6.03164e-54	927.196	1648.21	high
ata-miR5200-3p	TGTAGATACTCCCTAAGGCTT		1.77763	0.829957	1.8001e-53	6.03164e-54	927.196	1648.21	high
ata-miR5200-5p	AAGCCTTAGTGAATATCTACA		1.97067	0.978687	5.5239e-46	1.62791e-46	556.567	1096.81	high
tae-MIR9672b-p3_1ss3GA	TAAGATACCACGACTGTCATT		1.1651	0.220454	2.4525e-45	2.71465e-45	9251.84	10779.3	high
tae-MIR531-p5_2ss11CG20AG	CTCGCCGGAGGAGCGTGCAGC		1.26803	0.342586	3.5195e-41	3.31006e-41	3971.32	5035.74	high
ata-MIR169d-p3	TTGTCCTTGGCTACACCTAGT		0.715638	-0.482699	1.6297e-39	1.19699e-39	4936.26	3532.57	high
tae-miR7757-5p_1ss2TC	ACAAAACCTTCAGCTATCCATC		0.907347	-0.140274	2.4891e-39	2.40381e-39	124711	113156	high
osa-miR444b.1_L-2	TTGTCTCAAGCTTGCTGCC		1.93111	0.949428	3.1479e-38	1.08287e-38	490.379	946.974	high
osa-MIR160f-p3_1ss19TA	TTGGCATTGAGGGAGTCAAGC		1.75551	0.811894	4.068e-37	1.76405e-37	664.384	1166.34	high
ata-miR9772a-5p	TGAGATGAGATTACCCCATAC		0.822119	-0.282582	4.0785e-33	3.68077e-33	14044.1	11545.9	high
tae-miR9772	TGAGATGAGATTACCCCATAC		0.822119	-0.282582	4.0785e-33	3.68077e-33	14044.1	11545.9	high
tae-MIR5048-p3_1ss18TG	AATATATTTGCAGGTTTGAGG		0.804477	-0.313878	2.6695e-30	2.54601e-30	9898.32	7962.97	high
mtr-miR398a-5p_1ss7AC	GGAGTGCCACTGAGAACACAAG		0.513925	-0.96037	1.178e-28	3.93503e-29	916.65	471.089	high
tae-miR9674b-5p	ATAGCATCATCCATCCTACCC		0.910532	-0.135219	1.7899e-26	1.80382e-26	96955.1	88280.7	high
ata-miR1432-5p_L+1R-1	ATCAGGAGAGATGACACCGAC		1.17792	0.236237	6.4695e-23	7.08226e-23	4042.09	4761.24	high
ata-miR169f-3p_R-1	GGCAAGTCCGTCCTTGGCTAC		0.837179	-0.256392	2.0929e-20	1.94213e-20	10771.7	9017.83	high
osa-MIR160f-p5_2ss9GT19TA	TTGGCATTTAGGGAGTCAAGC	up	2.12383	1.08667	4.1933e-20	2.22772e-20	183.996	390.776	middle
tae-miR9659-3p	TCCAATGGTTGTTCACGGCATC		0.551368	-0.858912	2.8433e-19	1.52933e-19	732.654	403.962	high
ata-miR396c-5p	TTCCACAGCTTTCTTGAACTT		0.864523	-0.210024	1.1658e-18	1.10748e-18	16751.6	14482.1	high
ata-miR164a-5p	TGGAGAAGCAGGGCACGTGCT		0.741689	-0.431114	1.7121e-18	1.63811e-18	2813.23	2086.54	high
tae-miR9664-3p_L-1	TGCAGTCCTCGATGTCGTAG		1.17561	0.233406	6.7585e-17	7.3428e-17	2963.09	3483.42	high
tae-MIR1121-p3_1ss6AG	TCTAAGCGCTCTTATATTTCT	down	0.446827	-1.16221	1.9382e-16	1.00549e-16	362.164	161.825	middle
ata-miR172b-3p	AGAATCTTGATGATGCTGCAT		0.732848	-0.448413	4.0735e-16	3.75563e-16	2219.61	1626.64	high
tae-MIR1137a-p5_1ss15GA	CTCCGTTCCAAAATAGATGAC		0.776043	-0.365791	8.2104e-15	8.36122e-15	3191.21	2476.52	high
tae-miR1137b-5p_L+1R-1_1ss11GA	CTCCGTTCCAAAATAGATGAC		0.776043	-0.365791	8.2104e-15	8.36122e-15	3191.21	2476.52	high
osa-miR398a	TGTGTTCTCAGGTCACCCCTT	down	0.223064	-2.16447	1.8014e-13	1.76201e-14	118.224	26.3714	middle
osa-miR827	TTAGATGACCATCAGCAAACA		0.834364	-0.261251	2.2002e-14	2.18404e-14	7005.17	5844.86	high
osa-miR396e-5p	TCCACAGGCTTTCTTGAACTG		0.930003	-0.104692	1.1339e-13	1.13193e-13	144920	134776	high
ata-miR166a-3p	TCGGACCAGGCTTCATTCCCC		1.05457	0.0766482	8.7433e-13	9.09093e-13	9982.97	10527.7	high
osa-miR319a-3p.2-3p_L+1R+1	CTTGGACTGAAGGGTGCTCCCT		1.25048	0.322484	8.878e-13	9.86175e-13	1253.84	1567.9	high
osa-miR444f_1ss12CT	TGCAGTTGTTGTCTCAAGCTT		1.77446	0.827379	3.9422e-12	3.99736e-12	189.824	336.835	middle
ata-miR9863a-3p	TGAGAAGGTAGATCATAATAGC		1.02625	0.0373758	3.1991e-11	3.26191e-11	16453.1	16884.9	high
ata-miR167b-3p	AGGTCATGCTGGAGTTTCATC		1.1267	0.172105	4.9216e-10	4.68817e-10	2653.37	2989.56	high
PC-3p-12688_136	TCCGCGATCATCACGACCAAA	up	2.43491	1.28387	7.7583e-10	6.42009e-10	56.6142	137.851	middle
ata-miR169h-3p_L-1	CAAGTTGTTCTTGGCTAGC		0.724042	-0.465854	9.8172e-10	8.55649e-10	1153.93	835.494	high
tae-miR9662a-3p	TTGAACATCCCAGAGCCACCG		0.886869	-0.173207	1.2083e-09	1.19971e-09	14256.8	12643.9	high
ata-miR167b-5p	TGAAGCTGCCAGCATGATCTGA		1.04543	0.0640961	1.2966e-09	1.37937e-09	8686.53	9081.16	high
zma-miR399e-5p_2ss6TC13CA	GGGCTCCTCTTTATTGGCAGG	down	-inf	-inf	3.026e-07	1.777e-08	27.4745	0	middle
ata-miR169d-5p_R+1	CAGCCAAGGATGACTTGCCGGC		0.765653	-0.385238	7.8519e-08	7.39672e-08	1357.63	1039.47	high
osa-miR160f-5p_L-2R+2	CCTGGCTCCCTGAATGCCATC		0.667002	-0.584237	7.5813e-08	7.64229e-08	555.318	370.399	high
mtr-miR398a-5p_1ss17CA	GGAGTGACACTGAGAAAACAAG	down	0.263373	-1.92482	1.9744e-07	1.14209e-07	68.27	17.9805	middle
gra-MIR8645-p5_2ss12TG17AG_1	TGAACCAATTTGAACTGT		1.35035	0.433331	1.1839e-07	1.25968e-07	402.127	543.011	high
gra-MIR8645-p5_2ss12TG17AG_2	TGAACCAATTTGAACTGTG		1.35035	0.433331	1.1839e-07	1.25968e-07	402.127	543.011	high
gra-MIR8645-p5_2ss12TG17AG_4	TGAACCAATTTGAACTGTGAA		1.35035	0.433331	1.1839e-07	1.25968e-07	402.127	543.011	high
gra-MIR8645-p5_2ss12TG17AG_3	TGAACCAATTTGAACTGTGA		1.35035	0.433331	1.1839e-07	1.25968e-07	402.127	543.011	high
lja-MIR7526g-p3_2ss15TG20TC	TACTAAAATAGCTGGAACGCC		0.536595	-0.898095	2.1419e-07	1.6296e-07	225.624	121.069	middle
tae-MIR1122a-p3_2ss21AG24TC	AGTGTAGATTCACTCATTTTGCTC		0.827069	-0.27392	2.0382e-07	2.07198e-07	2879.83	2381.82	high
PC-5p-1206_1154	TTTGCGCAGAAGGGAGAAATC		1.10996	0.150509	2.4028e-07	2.5043e-07	2227.93	2472.92	high
tae-MIR1128-p3_1ss24CT	AACTAAAATACATCTAGATACATT	down	-inf	-inf	2.3833e-06	2.71244e-07	23.3117	0	middle
PC-3p-12090_142	CGAGCTGTTTCTCTGCTAGCT	up	2.98239	1.57647	5.1537e-07	3.45376e-07	23.3117	69.5246	middle
bdi-miR171b	TGATTGAGCCGTGCCAATATC		1.05142	0.072342	3.5593e-07	3.72172e-07	5411.84	5690.13	high
ata-miR171b-3p	TGATTGAGCCGTGCCAATATC		1.05142	0.072342	3.5593e-07	3.72172e-07	5411.84	5690.13	high
osa-miR171a_1ss12CT	TGATTGAGCCGTGCCAATATC		1.05142	0.072342	3.5593e-07	3.72172e-07	5411.84	5690.13	high
tae-miR171a	TGATTGAGCCGTGCCAATATC		1.05142	0.072342	3.5593e-07	3.72172e-07	5411.84	5690.13	high
tae-MIR159a-p3	TTTGCATGACCGAGGAGCCGC		0.890844	-0.166756	4.4132e-07	4.52671e-07	11152.2	9934.83	high
ptc-MIR6478-p3_2ss2CG17GA	CGTTAGCTCAGTTGGTAGA	up	inf	inf	3.8407e-06	5.97272e-07	0	20.3779	middle
tae-MIR1131-p5_1ss12TG	CGGTTCGTGGCGAACCTTTAGCAC		1.55482	0.636745	4.7107e-07	6.09391e-07	171.924	267.31	middle
ata-miR9674c-5p_L+1R-1_1ss9TG	TTGAATTTGTCCATAGCATCA		0.766281	-0.384054	8.453e-07	8.07664e-07	1149.77	881.045	high
hvu-MIR5049e-p3_1ss6AC	TATTTCGGTACAGAGGGAGTA	down	-inf	-inf	8.2741e-06	1.06228e-06	20.814	0	middle
tae-MIR1120a-p5_2ss8CT20AG	TCCGTCCTATAATATAAGAGC	up	inf	inf	7.3987e-06	1.22283e-06	0	19.1792	middle
tae-MIR1120b-p3_2ss8GA18GA	TTATATTATGGGACAGAAGGA		0.801442	-0.319331	2.8455e-06	2.85951e-06	1600.88	1283.01	high
ata-miR9863a-3p_1ss6AC	TGAGACGGTAGATCATAATAGC	up	inf	inf	2.76e-05	5.12572e-06	0	16.7818	middle
PC-5p-14884_120	AACACAGACGGCAAAACTCTTTGC	down	0.263959	-1.92162	8.7998e-06	5.93562e-06	49.9537	13.1857	middle
tae-miR5048-5p	TTTGCAGGTTTTAGGTCTAAGT		0.909856	-0.13629	6.6219e-06	6.59895e-06	18046.6	16419.8	high
bdi-miR398b_L-2R+2	GGAGTGTCACTGAGAACACAAG	down	0.401476	-1.31662	8.5427e-06	7.17041e-06	86.5864	34.7623	middle
ppe-MIR169a-p3_1ss9GT	GGCAAGTTTTCTTTGGCTACA		0.81019	-0.303667	7.6541e-06	7.92365e-06	1652.63	1338.95	high
osa-miR530-5p_R+1	TGCATTTGCACCTGCACCTAC		1.83875	0.878724	8.0647e-06	8.11625e-06	69.1026	127.062	middle
osa-miR169n	TAGCCAAGAATGACTTGCCTA	down	-inf	-inf	2.8903e-05	8.25959e-06	18.3164	0	middle
tae-MIR9668-p3_2ss20GA23AG	CAAGTATTTTCGGACGGAGAGAGT	down	-inf	-inf	2.8903e-05	8.25959e-06	18.3164	0	middle
PC-5p-3888_369	CGCGCTGCCCTGTGAGCCTGC	up	2.00624	1.0045	9.74e-06	1.04952e-05	50.7862	101.89	middle
hvu-MIR444b-p5	AAGTTGTGCAGTTGCTGTCTC	up	2.87955	1.52584	1.2072e-05	1.13241e-05	19.1489	55.1402	middle
ata-miR169a-3p	TGGGCAAGTCACCCTGGCTACC		0.807365	-0.308707	1.4239e-05	1.44997e-05	1493.62	1205.89	high
tae-miR169_L+1_1ss18G-	TGGGCAAGTCACCCTGGCTACC		0.807365	-0.308707	1.4239e-05	1.44997e-05	1493.62	1205.89	high
tae-MIR1131-p3	GCAGGATGTTGTCAGTCTGGGCCC		1.35007	0.433033	1.6009e-05	1.55798e-05	267.252	360.809	middle
osa-miR5083_L-3R+1	CTACAATTATCTGATCAA	down	-inf	-inf	4.3927e-05	1.63776e-05	17.4838	0	middle
PC-3p-22264_86	TGTCTCTCCTGTAGAAATAGGCAC	down	-inf	-inf	4.3927e-05	1.63776e-05	17.4838	0	middle
tae-MIR9655-p5	TCGGCTACTTCCTTTCCCTTGC		1.58799	0.667199	1.8155e-05	1.81442e-05	113.228	179.805	middle
PC-3p-16044_113	ATAGTTCGAGGACCTATGTGACAC	up	4.05755	2.02061	1.929e-05	1.95917e-05	9.15818	37.1597	middle
tae-MIR1127a-p5_1ss16AG	ACTCGTCCAAGAAATGAATGTATC		0.611447	-0.709701	2.7578e-05	2.90583e-05	229.371	140.248	middle
bdi-miR5064_L-2R+2	AATTTGTCCATAGCATCAGCC		0.794993	-0.330987	2.878e-05	3.08071e-05	1173.08	932.589	high
tae-miR1120a_L-4R+1_1ss10TC	TCTTACATTATGAGACGGAGG	down	0.325352	-1.61993	4.3162e-05	3.4897e-05	53.4227	17.3812	middle
osa-miR398a_L+1R-1	TTGTGTTCTCAGGTCACCCCT	down	0.468219	-1.09474	3.1977e-05	3.80625e-05	102.405	47.948	middle
osa-miR396e-5p_R-1	TCCACAGGCTTTCTTGAACT		1.02684	0.0382111	4.245e-05	4.25119e-05	6215.07	6381.88	high
ptc-MIR6478-p5_2ss11GA17GC	CTCAGTTGGTAGAGCGCA	up	inf	inf	0.00010385	4.39875e-05	0	14.3844	middle
ath-miR8175_L-2_1ss17GA	TCCCCGGCAACGGCACCA	up	inf	inf	0.00010385	4.39875e-05	0	14.3844	middle
bdi-MIR7757-p3_1ss6AG	TTTATGAGCTCATTGAAGTAACT		0.875652	-0.19157	4.8691e-05	4.96068e-05	4698.14	4113.94	high
ata-MIR9863a-p3	TCTGAAGACTAGTTTATTACA		0.886755	-0.173393	5.0552e-05	5.1646e-05	6357.44	5637.49	high
hbr-miR6173_L+1	TAGCCGTAAACGATGGATACT	up	4.15935	2.05636	7.7417e-05	5.48202e-05	7.49305	31.1662	middle
tae-MIR9653b-p5_2ss19GT20AT	CCATGGCCAAGGTCTCTTTT	down	-inf	-inf	0.00015513	6.44822e-05	14.9861	0	middle
bdi-MIR169d-p3	GTGGGTCTTCTTGGCTAGCC		0.513486	-0.961603	6.1789e-05	6.91538e-05	119.056	61.1337	middle
bdi-miR156b-5p	TGACAGAAGAGAGTGAGCAC		1.02499	0.0356075	6.9846e-05	7.05265e-05	6173.28	6327.54	high
zma-miR156a-5p	TGACAGAAGAGAGTGAGCAC		1.02499	0.0356075	6.9846e-05	7.05265e-05	6173.28	6327.54	high
osa-miR156a	TGACAGAAGAGAGTGAGCAC		1.02499	0.0356075	6.9846e-05	7.05265e-05	6173.28	6327.54	high
sbi-miR156a	TGACAGAAGAGAGTGAGCAC		1.02499	0.0356075	6.9846e-05	7.05265e-05	6173.28	6327.54	high
ata-miR156a-5p	TGACAGAAGAGAGTGAGCAC		1.02499	0.0356075	6.9846e-05	7.05265e-05	6173.28	6327.54	high
tae-MIR444b-p3	AAGTCGTGCAGTTGCTGCCTC	up	2.12367	1.08656	9.3867e-05	7.446e-05	33.3025	70.7233	middle
tae-MIR9668-p3_2ss18GA21AG	AGTATTTTCGGACGGAGAGAGTA	up	inf	inf	0.00020226	9.00577e-05	0	13.1857	middle
tae-MIR1128-p5_1ss3CG	ATGTAGAACTAAAATACATCTAGA	up	inf	inf	0.00020226	9.00577e-05	0	13.1857	middle
osa-miR5083_L+2R+1	ACAGACTACAATTATCTGATCAA	up	3.99937	1.99977	0.00013642	9.16916e-05	7.49305	29.9675	middle
osa-MIR169m-p3_2ss22TA24AC	TATATATATATGTGTGTGTGAACC	down	-inf	-inf	0.0002368	0.000128039	14.1535	0	middle
bdi-miR7731-5p_R-5_1ss8TC	TTCCAAACTCCTGAGCAAA	down	-inf	-inf	0.0002368	0.000128039	14.1535	0	middle
PC-5p-64625_35	AGGTGTGCCTAGCTTTGGTTGT	down	-inf	-inf	0.0002368	0.000128039	14.1535	0	middle
tae-MIR530-p5	TGCATTTGCACCTGCACCTAG		1.13897	0.187726	0.00013496	0.000136814	876.687	998.518	high
PC-5p-20424_92	TCAACCAAGGTCCTCGGAATG	down	0.465809	-1.10219	0.00013945	0.000155666	84.9213	39.5571	middle
gma-miR156a_L+1R+2	TTGACAGAAGAGAGTGAGCACCA	up	2.22511	1.15387	0.00014795	0.000156472	27.4745	61.1337	middle
PC-5p-933_1530	CGCGCTGCCCTGTGAGTCTGC		1.27846	0.354402	0.00015455	0.000160876	297.224	379.988	middle
tae-MIR1125-p5	AATTTAACCAACGAGACCAACTGC		0.784021	-0.351035	0.00016002	0.00016392	831.729	652.093	high
nta-MIR172f-p3_2ss15CG19TA	ATTGGAACGATACAGAGAA	up	2.51961	1.3332	0.00013579	0.000169627	19.9815	50.3454	middle
sly-MIR390a-p3_2ss7CT17GA	CATGCTTGCTTTTGGTACT	up	inf	inf	0.00039525	0.00018438	0	11.987	middle
tae-MIR1128-p5_1ss7GA	TATCTAAAACTAAAATACATC	up	inf	inf	0.00039525	0.00018438	0	11.987	middle
tae-MIR1128-p5_1ss19TC	ATGTATCTAGAACTAAAACACATC	up	inf	inf	0.00039525	0.00018438	0	11.987	middle
tae-MIR1139-p5_1ss16CT	CTTCATAGTGGGTAGTAACATA	up	inf	inf	0.00039525	0.00018438	0	11.987	middle
osa-miR5072_L-3	TTCCCCAGCGGAGTCGCCA	up	inf	inf	0.00039525	0.00018438	0	11.987	middle
PC-3p-436348_5	GAAGCTCTTTGCCGTCTGTAGTAA	up	inf	inf	0.00039525	0.00018438	0	11.987	middle
PC-5p-1004_1400	TTGGTGGCTTGAACCGGGACC		0.712079	-0.48989	0.00019942	0.000204141	383.811	273.304	middle
osa-MIR5339-p3_1ss3GA	TGAGAATATTCTTTATCTGTT		0.862694	-0.21308	0.00021376	0.000214906	2866.51	2472.92	high
osa-MIR812q-p5_2ss3CT21TG	CATTTATTTTGGGACGGAGGGAGT	down	-inf	-inf	0.00036196	0.000254363	13.321	0	middle
far-MIR1122-p3_1ss2CT	ATATATTTTAGTTGTAGATACATC	down	-inf	-inf	0.00036196	0.000254363	13.321	0	middle
ptc-MIR6478-p3_1ss18GA	ACCTTAGCTCAGTTGGTAGA	down	-inf	-inf	0.00036196	0.000254363	13.321	0	middle
PC-5p-103375_22	GCATCTGATAAGCTCTCGGCA	down	-inf	-inf	0.00036196	0.000254363	13.321	0	middle
bdi-miR5067_1ss2CG	TGAGCGACAACTAATATGGAT	up	inf	inf	0.00077547	0.000377491	0	10.7883	middle
tae-MIR9668-p3_2ss15GA21AG	AGTATTTTCGGACGAAGGGAGTA	up	inf	inf	0.00077547	0.000377491	0	10.7883	middle
tae-MIR531-p5_1ss10CA	TCGCCGGAGAAGCGTGCAAC	up	inf	inf	0.00077547	0.000377491	0	10.7883	middle
osa-MIR818d-p3_2ss10GA20CG	TTATGGGACAGAGGGAGTAGTAGT	up	inf	inf	0.00077547	0.000377491	0	10.7883	middle
PC-3p-7870_201	ATTAAGCATCATCTTCACTTC		0.580962	-0.783485	0.0002826	0.000385701	142.368	82.7103	middle
ata-miR396e-5p	TTCCACAGCTTTCTTGAACTG		0.882198	-0.180826	0.00039642	0.000407408	4263.13	3760.92	high
PC-5p-765_1939	TGAATTTGAACATAGCATCAG		0.829539	-0.269618	0.00042127	0.000426627	1382.88	1147.16	high
ata-miR5084-5p_1ss8AG	ATCCTCTGCAGTACTGTACGGTGC	down	0.280932	-1.83171	0.00037073	0.0004481	34.135	9.58961	middle
zma-miR156l-3p	GCTCACTGCTCTATCTGTCACC		1.04153	0.0587113	0.00043588	0.000470111	3196.62	3329.39	high
ata-miR164b-5p	TGGAGAAGCAGGGCACGTGCA		0.893514	-0.162437	0.00046875	0.000476898	5860.82	5236.72	high
tae-miR164	TGGAGAAGCAGGGCACGTGCA		0.893514	-0.162437	0.00046875	0.000476898	5860.82	5236.72	high
gma-miR160a-5p_R+1	TGCCTGGCTCCCTGTATGCCAT	down	-inf	-inf	0.00055414	0.000505564	12.4884	0	middle
far-MIR437-p3_2ss3AT19TG	CATTTATTTTGGAACGGAGGGAGT	down	-inf	-inf	0.00055414	0.000505564	12.4884	0	middle
tae-MIR1128-p5_2ss1CA17AG	ATACTCCCTCCGTCCGGAAATACT	down	-inf	-inf	0.00055414	0.000505564	12.4884	0	middle
bdi-MIR5180a-p5_1ss16TG	TCCAAAATAAGTGTCGCAGTT	down	-inf	-inf	0.00055414	0.000505564	12.4884	0	middle
gma-MIR5368-p5_2ss2AT19CA_2	GTGAGATACCACTCTGGAAGAGC	down	-inf	-inf	0.00055414	0.000505564	12.4884	0	middle
gma-MIR5368-p5_2ss2AT19CA_1	GTGAGATACCACTCTGGAAGA	down	-inf	-inf	0.00055414	0.000505564	12.4884	0	middle
gma-MIR5368-p3_1ss5TC	TGTTCCCTGGGATTGGCTTTGGGC	down	-inf	-inf	0.00055414	0.000505564	12.4884	0	middle
tae-MIR1128-p3_1ss9CG	GATGACAAGTATTTCCGGACGGAG	down	-inf	-inf	0.00084984	0.000505565	11.6559	0	middle
osa-MIR1862a-p3	TTATTTTGGGACGGAGGGAGT	down	-inf	-inf	0.00084984	0.000505565	11.6559	0	middle
bdi-MIR5180a-p3_1ss14TA	TGCGACACTTATTATGGATC	down	-inf	-inf	0.00084984	0.000505565	11.6559	0	middle
tae-MIR9668-p3_1ss5GC	ACAACTATTTTCGGACGGAGG	down	-inf	-inf	0.00084984	0.000505565	11.6559	0	middle
cme-miR166i_R-1_1ss9GT	TCGGACCATGCTTCATTCT	down	-inf	-inf	0.00084984	0.000505565	11.6559	0	middle
vvi-MIR169a-p5	AGAGTGGAATGCAGCCAAGGA	down	-inf	-inf	0.00084984	0.000505565	11.6559	0	middle
osa-miR5073_L-1R+2_1ss19TA	TTTGGTGAATCGGAAACAATTTTA	down	-inf	-inf	0.00084984	0.000505565	11.6559	0	middle
tae-miR9654a-3p	TTCTGAAAGGCTTGAAGCGAAT	down	0.463085	-1.11065	0.00044787	0.000536113	71.184	32.9643	middle
zma-miR156d-3p_1ss8TC	GCTCACTCCTCTTTCTGTCAGC		0.844363	-0.244064	0.00052567	0.000555018	1733.39	1463.61	high
tae-MIR9664-p5	ACGGCATAGAGGCACTGCAAA		1.35979	0.443381	0.00053149	0.000659286	164.847	224.157	middle
PC-3p-122_18579	GGGAAAAGAAGGAGTAACGAC		1.03291	0.0467144	0.00064505	0.00067257	3691.58	3813.07	high
tae-miR167c-5p	TGAAGCTGCCAGCATGATCTGC		0.991267	-0.0126547	0.00074737	0.000761477	16026.9	15887	high
ata-miR167f-5p	TGAAGCTGCCAGCATGATCTGC		0.991267	-0.0126547	0.00074737	0.000761477	16026.9	15887	high
ath-miR159b-3p_2ss18TA19CT	TTTGGATTGAAGGGAGCATTT	up	inf	inf	0.0015288	0.000772855	0	9.58961	low
tae-MIR1128-p3_2ss22AC23TC	TATTTCCGGACGGAGGGAGTACCT	up	inf	inf	0.0015288	0.000772855	0	9.58961	low
tae-MIR1139-p3_1ss14CT	TCATAGTGGGTAGTAACATAAGT	up	inf	inf	0.0015288	0.000772855	0	9.58961	low
bdi-MIR1139-p5_2ss11CT17CG	AGGCTGGTCATAGTGGGGAGTAAC	up	inf	inf	0.0015288	0.000772855	0	9.58961	middle
bdi-MIR5180a-p5_2ss18AT19TC	AACTACTACTCCCTCTGTCCCA	up	inf	inf	0.0015288	0.000772855	0	9.58961	low
ath-miR8175_L+1_1ss9GT	CGATCCCCTGCAACGGCGCCA	up	inf	inf	0.0015288	0.000772855	0	9.58961	low
ath-MIR8175-p3_2ss14TC18AC	GTGGTAAGTATTCCCGCCTGT	up	inf	inf	0.0015288	0.000772855	0	9.58961	middle
osa-miR1425-5p	TAGGATTCAATCCTTGCTGCT	up	inf	inf	0.0015288	0.000772855	0	9.58961	low
tae-miR397-5p	TCACCGGCGCTGCACACAATG	down	0.444636	-1.1693	0.0010813	0.000854628	56.6142	25.1727	middle
osa-miR396e-5p_R+2	TCCACAGGCTTTCTTGAACTGTC		0.881574	-0.181846	0.00087976	0.000874871	3695.74	3258.07	high
tae-MIR9672b-p5	TGAAGGCGATGCTTAATGACA		1.04526	0.0638609	0.00090477	0.000933535	2622.15	2740.83	high
tae-MIR1120a-p3_1ss4TC	TTACATTATGAGACGGAGGGA	down	-inf	-inf	0.0013059	0.00100535	10.8233	0	middle
tae-MIR1120a-p5_2ss10TC20AT	TCCGTCCCACAATATAAGATC	down	-inf	-inf	0.0013059	0.00100535	10.8233	0	middle
tae-MIR1128-p3_2ss20CT24CT	AATACATCTAGATACATCCTCTTT	down	-inf	-inf	0.0013059	0.00100535	10.8233	0	middle
tae-MIR1139-p5_1ss1GA	ACTTCATTTATTAGGTTATAGACT	down	-inf	-inf	0.0013059	0.00100535	10.8233	0	middle
PC-3p-245106_7	AGGCTCAAATATTCTGGAAGAAGC	down	-inf	-inf	0.0013059	0.00100535	10.8233	0	middle
ata-miR169e-5p	CAGCCAAGGATGACTTGCCGA		0.608535	-0.716587	0.00091287	0.00109596	140.842	85.7071	middle
tae-MIR1122a-p5	CAAGAATTTTGGGACGGAGGGAGT		0.832619	-0.264271	0.0010888	0.00109948	1249.4	1040.27	high
PC-5p-11401_148	AGTTCTAACTAGTAATGGCGCACC	down	0.454666	-1.13712	0.00073607	0.00110745	63.2747	28.7688	middle
PC-5p-10117_164	GAGCCTTATTGAATATCTACA	up	2.00696	1.00501	0.0011345	0.00121862	27.4745	55.1402	middle
tae-MIR9661-p3	AGGTGCCTGACCTACTTCATC		0.543073	-0.880782	0.00095067	0.00122144	94.912	51.5441	middle
tae-MIR164-p3	CATGTGCCTTTCTTCTCCACC		0.810403	-0.303288	0.0013814	0.00140412	847.548	686.855	high
rco-miR171c_R+4	TGATTGAGCCGTGCCAATATCACCA		1.50589	0.590613	0.0012897	0.00160662	81.591	122.867	middle
zma-miR171b-3p_L+3R+2	TGATTGAGCCGTGCCAATATCACCA		1.50589	0.590613	0.0012897	0.00160662	81.591	122.867	middle
bna-MIR169b-p3	GGCAAGTTTTCCTTGGCTACA		0.713479	-0.487058	0.0015743	0.00162056	280.573	200.183	middle
tae-miR5062-5p	TGAACCTTAGGGAACAGCCGCAT		0.889841	-0.168381	0.0016541	0.00167343	4217.76	3753.13	high
bdi-MIR171a-p5	TGATTGAGCCGCGCCAATATC		1.02461	0.03508	0.0017008	0.00170037	3892.39	3988.2	high
osa-MIR444b-p5	CAAGTTGTGCAGTTGTTGTCT		1.22015	0.287056	0.0017527	0.00175596	294.727	359.61	middle
ata-miR9863a-3p_1ss9TC	TGAGAAGGCAGATCATAATAGC		0.910609	-0.135097	0.0017407	0.00178242	9088.24	8275.83	high
PC-5p-726_2034	TACGGCAAAGCCGTCGGCATA		0.809117	-0.30558	0.0017982	0.00181185	792.598	641.305	high
osa-miR444a-3p.2_2ss12CT20TC	TGCAGTTGCTGTCTCAAGCCT	up	3.70228	1.88841	0.0017464	0.00195155	5.82793	21.5766	middle
ata-miR5062b-5p_L+2R-4	ATGCGGATTTTTCACCAAGATT		0.665556	-0.587368	0.002308	0.00195708	176.503	117.473	middle
osa-MIR812q-p3_1ss21TA	CACTTATTTTGGGACGGAGGAAGT	down	-inf	-inf	0.0020113	0.00200019	9.99074	0	low
tae-MIR1120a-p5_1ss14CT	TACTCCCTCCGTCTCATAATAT	down	-inf	-inf	0.0020113	0.00200019	9.99074	0	low
tae-MIR1128-p3_1ss11CT	AACTAAAATATATCTAGATACATC	down	-inf	-inf	0.0020113	0.00200019	9.99074	0	middle
tae-MIR1128-p3_1ss22AG	TATTTCCGGACGGAGGGAGTAGT	down	-inf	-inf	0.0020113	0.00200019	9.99074	0	low
tae-MIR1130b-p5_1ss12GA	TTATATTATGGAACGGAGGGA	down	-inf	-inf	0.0020113	0.00200019	9.99074	0	low
ptc-miR6478_R-1_1ss19GT	CCGACCTTAGCTCAGTTGTT	down	-inf	-inf	0.0020113	0.00200019	9.99074	0	middle
gra-MIR8645-p5_1ss14AG	ACCAATTTTAACTGTGAA	down	-inf	-inf	0.0020113	0.00200019	9.99074	0	middle
hvu-miR5049f_L+1R+2	CAATTAATATGGATCGGAGGGAGT	down	-inf	-inf	0.0020113	0.00200019	9.99074	0	middle
PC-5p-59036_38	TTCCAGAATTTTGTATCCATA	down	-inf	-inf	0.0020113	0.00200019	9.99074	0	middle
tae-MIR1123-p3_1ss23AC	GATGCTTTGTGATTTGTGAATGCC		1.0267	0.0380095	0.0022066	0.00231305	3496.76	3590.11	high
PC-3p-6953_223	TTGCCATATGCATAGCCCTGC		0.603435	-0.72873	0.0025123	0.00283704	113.228	68.3259	middle
tae-MIR1847-p3_2ss13TC21TC	ACATGCCATTGACCCAACTGC		0.53573	-0.900422	0.0034062	0.0029684	71.6003	38.3584	middle
tae-MIR9658-p5	CCGATTCTCCCAGAATTTTGA		0.623902	-0.680608	0.0029795	0.00312582	124.884	77.9155	middle
osa-miR393b-3p_R+2_1ss15TC	TCAGTGCAATCCCTCTGGAATTT	up	inf	inf	0.003032	0.0032395	0	8.3909	low
tae-MIR1120a-p5_1ss23AG	CCCTCCGTCCCATAATATAAGAGC	up	inf	inf	0.003032	0.0032395	0	8.3909	low
tae-MIR1128-p5_2ss3CT20AC	TCTGAAAATACTTGTCATCCA	up	inf	inf	0.003032	0.0032395	0	8.3909	low
tae-MIR1128-p3_2ss15CG21CT_1	CATTTTGATGACAAGTATTTT	up	inf	inf	0.003032	0.0032395	0	8.3909	low
tae-MIR1128-p5_2ss1CG17AG	GTACTCCCTCCGTCCGGAAATACT	up	inf	inf	0.003032	0.0032395	0	8.3909	middle
tae-MIR1128-p5_1ss23AG	GAAAATACTTGTCATCAAAATGGA	up	inf	inf	0.003032	0.0032395	0	8.3909	low
tae-MIR1128-p3_2ss15CG21CT_2	CATTTTGATGACAAGTATTTTCGG	up	inf	inf	0.003032	0.0032395	0	8.3909	low
bdi-MIR5049-p5_1ss5CT	CCGATCCATATTACTTGTCGC	up	inf	inf	0.003032	0.0032395	0	8.3909	low
osa-MIR169g-p5	CAGTCTCCTTGGCTAGCCTGA	up	inf	inf	0.003032	0.0032395	0	8.3909	low
tae-MIR531-p5_2ss20CA21GT	TCGCCGGAGCAGCGTGCAAAT	up	inf	inf	0.003032	0.0032395	0	8.3909	low
osa-MIR812q-p3_2ss14CT20TG	ACTTATTTTGGGATGGAGGGA	up	inf	inf	0.003032	0.0032395	0	8.3909	middle
osa-MIR812q-p3_2ss19GA21TG	CACTTATTTTGGGACGGAAGGAGT	up	inf	inf	0.003032	0.0032395	0	8.3909	low
tae-MIR9783-p5_2ss10GC20GA	TTATTTGTACAGGGTAGACACTT	up	inf	inf	0.003032	0.0032395	0	8.3909	low
PC-3p-159893_13	TCATCCATCAAGGCGGGTCTCACC	up	inf	inf	0.003032	0.0032395	0	8.3909	low
PC-5p-2983_464	AAGAACCGCGACTAAAGGTCCTCC		1.43977	0.525843	0.0028343	0.00325849	88.2515	127.062	middle
PC-3p-12791_136	TCTCCTGTAGAAATAGGCATC	down	0.486983	-1.03806	0.0031348	0.00331563	56.6142	27.5701	middle
PC-5p-3937_364	CTTTAGTCCCGGTTGGTGGCACCA		0.58843	-0.765058	0.0036018	0.00337888	95.7446	56.3389	middle
tae-MIR9662b-p5_1ss9CG	GCGGCTCTGTGGTGTTCAAGC		0.998435	-0.00225939	0.0034423	0.00344136	8512.11	8498.79	high
bdi-miR319b-5p	AGAGCTCTCTTCAGTCCACTC	up	3.8394	1.94088	0.0027061	0.00346704	4.99537	19.1792	middle
gma-MIR5368-p3_2ss5TC25TC	TGTTCCCTGGGATTGGCTTTGGGCC	up	3.8394	1.94088	0.0027061	0.00346704	4.99537	19.1792	middle
PC-5p-37496_56	TTGAAGGTGTCATGTAGGTCC	down	0.297884	-1.74718	0.0037357	0.00357994	24.1443	7.1922	middle
PC-3p-25028_78	CAACAGTTGGCCAAAGAGTCCCTC	up	2.65805	1.41037	0.0027147	0.00383055	10.8233	28.7688	middle
far-MIR169-p3_1ss8AG	GGCAGTCGCCTTGGCTAGC		0.713307	-0.487405	0.0043797	0.00387287	227.706	162.424	middle
osa-MIR812q-p5_1ss20TG	ACTTATTTTGGGACGGAGGGAGT	up	2.87955	1.52584	0.0039066	0.00395895	8.32561	23.974	middle
osa-miR169p_L+2R-2_1ss16A-	TGTAGCCAAGGACAACTTGCC	down	-inf	-inf	0.0031057	0.00398151	9.15818	0	low
osa-miR169n_R-2	TAGCCAAGAATGACTTGCC	down	-inf	-inf	0.0031057	0.00398151	9.15818	0	low
osa-MIR812q-p3_2ss16GT21TG	CACTTATTTTGGGACTGAGGGAGT	down	-inf	-inf	0.0031057	0.00398151	9.15818	0	low
tae-MIR1120a-p3_1ss17GA	CTTATATTATGAGACGAAGGGAGT	down	-inf	-inf	0.0031057	0.00398151	9.15818	0	low
tae-MIR1128-p3_1ss17CG	TCCATTTTGATGACAAGTATT	down	-inf	-inf	0.0031057	0.00398151	9.15818	0	low
tae-MIR1128-p3_2ss12CA19CT	TTTGATGACAAATATTTCTGG	down	-inf	-inf	0.0031057	0.00398151	9.15818	0	low
osa-miR1436	ACATTATGGGACGGAGGGAGT	down	-inf	-inf	0.0031057	0.00398151	9.15818	0	low
tae-MIR9668-p3_2ss1AG22AG	GAGTATTTTCGGACGGAGGGAGTA	down	-inf	-inf	0.0031057	0.00398151	9.15818	0	low
zma-miR171b-3p_R+2	TTGAGCCGTGCCAATATCACTT	down	-inf	-inf	0.0031057	0.00398151	9.15818	0	low
tae-MIR1120a-p3_1ss15GA_1	TATATTATGAGACGAAGGGAGT	down	-inf	-inf	0.0031057	0.00398151	9.15818	0	low
tae-MIR1120a-p3_1ss15GA_2	TTATATTATGAGACAGAGGGA	down	-inf	-inf	0.0031057	0.00398151	9.15818	0	low
hvu-miR5049d_L-1R+1_1ss6TA	ACAAATATTTAGGAACGGAGG	down	-inf	-inf	0.0031057	0.00398151	9.15818	0	low
bdi-MIR5175b-p5_2ss14TA21AT	TCTGTTCCTAAATACTTGTCT	down	-inf	-inf	0.0031057	0.00398151	9.15818	0	low
gma-MIR5368-p3_1ss3GA_2	CCAAGGGACAGTCTCAGGTAGA	down	-inf	-inf	0.0031057	0.00398151	9.15818	0	low
gma-MIR5368-p3_1ss3GA_1	CCAAGGGACAGTCTCAGGTA	down	-inf	-inf	0.0031057	0.00398151	9.15818	0	low
hbr-MIR6173-p3_1ss3CT	AGTGCTGTAGCTAACGCGTT	down	-inf	-inf	0.0031057	0.00398151	9.15818	0	low
bdi-MIR7757-p3_2ss6AG18GA	TTTATGAGCTCATTGAAAT	down	-inf	-inf	0.0031057	0.00398151	9.15818	0	low
PC-3p-127605_17	CTGTCAGTGACCCAACTGCACCCT	down	-inf	-inf	0.0031057	0.00398151	9.15818	0	low
mes-miR394a_R+2	TTGGCATTCTGTCCACCTCCCA		1.93625	0.953264	0.0039738	0.00409784	24.1443	46.7493	middle
tae-MIR9674a-p3_1ss20GT	GTAGGATGGCTGGTGCTATTG		1.16494	0.220252	0.0041848	0.00441765	383.811	447.115	high
ata-miR9674c-3p	GGTGCTATGGATAAATTCAAC		1.04759	0.0670737	0.0046913	0.00469945	1812.49	1898.74	high
tae-miR1847-5p	ACCTGCAGTTGGGCCAATGAC		1.17066	0.227319	0.0046427	0.00497374	356.336	417.148	high
PC-5p-7734_204	CGGTTGGTGGCATGAACCGGGACC		1.67484	0.744023	0.0040041	0.00527667	40.7955	68.3259	middle
tae-miR9773_R+1	TTTGTTTTTATGTTATTTTGTGAAG		0.936184	-0.0951358	0.0056305	0.00566691	39508.4	36987.1	high
gma-MIR5368-p3_1ss14CA_1	ATACCACTCTGGAAGAGC	up	2.54729	1.34897	0.0044163	0.00573956	10.8233	27.5701	middle
gma-MIR5368-p3_1ss14CA_2	ATACCACTCTGGAAGAGCT	up	2.54729	1.34897	0.0044163	0.00573956	10.8233	27.5701	middle
PC-5p-23357_83	CACGAGTACTCGTGAGATTGGCTC	up	2.05682	1.04042	0.0069916	0.0057832	17.4838	35.961	middle
tae-MIR9653b-p3_1ss2GC	GCCCTTGAAGACTTTGGCCA		1.51867	0.602805	0.004586	0.00582829	60.777	92.3	middle
PC-3p-10059_165	CCATTGACCCAACTGCAGGTGC		1.8897	0.91816	0.0036704	0.00587795	26.642	50.3454	middle
tae-MIR1120a-p3_2ss20TC21TC_1	TTATGAGACGGAGGGAGTACC	down	0.389128	-1.36168	0.0064076	0.00592596	30.8048	11.987	middle
tae-MIR1120a-p3_2ss20TC21TC_2	TTATGAGACGGAGGGAGTACCT	down	0.389128	-1.36168	0.0064076	0.00592596	30.8048	11.987	middle
tae-miR9653b_L+3R-1	CCATGGCCAAGGTCTCTTGAGGC		1.12302	0.167389	0.0059722	0.00603123	541.165	607.741	high
PC-5p-13508_130	CTCTGTTCCAAAGTAGATGAC		0.519919	-0.943642	0.0051892	0.00609184	59.9444	31.1662	middle
ptc-miR6478_2ss6CT21GA	CCGACTTTAGCTCAGTTGGTA		1.13354	0.180841	0.0057855	0.00617918	485.383	550.204	high
ata-miR169c-3p_L+2R-1	TAGGCGGTCACCTTGGCTAG		0.8234	-0.280334	0.005887	0.00622851	764.291	629.318	high
ata-miR169a-5p	TAGCCAAGGATGATTTGCCTGTG		0.695064	-0.524783	0.0065897	0.00661602	177.058	123.067	middle
hvu-MIR6200-p5_2ss1AT18AT	TCCTTTCCCAGTGACAGTAGGGGC	up	inf	inf	0.0060589	0.00663238	0	7.1922	middle
tae-MIR9660-p3	TTTCTCCTTTGCTCGAGTAGA	up	inf	inf	0.0060589	0.00663238	0	7.1922	low
tae-MIR1128-p3_2ss11CG17CT	TTGATGACAAGTATTTTCGGA	up	inf	inf	0.0060589	0.00663238	0	7.1922	low
tae-MIR1130a-p3_2ss2CT17GA	ATGTCTTACATTATGGAACGGAGT	up	inf	inf	0.0060589	0.00663238	0	7.1922	low
osa-MIR1862d-p3_1ss12GT	TATTTTGGGACTGAGGGAGTA	up	inf	inf	0.0060589	0.00663238	0	7.1922	low
ata-miR5181-3p_L-1R+1_1ss14CT	ACTTATTTTGGATCGGAGGGA	up	inf	inf	0.0060589	0.00663238	0	7.1922	low
ata-MIR6201-p3_2ss14GA17CT	TACGAGTGTCTCAAGGTCAAA	up	inf	inf	0.0060589	0.00663238	0	7.1922	low
sbi-MIR6232a-p3_1ss2AT	ATTTTGGAACGGAGGGAGTAC	up	inf	inf	0.0060589	0.00663238	0	7.1922	low
far-MIR1122-p3_2ss17TG19TG	TTGAGACACTTATTTTGGGAC	up	inf	inf	0.0060589	0.00663238	0	7.1922	middle
tae-MIR1122b-p5_2ss2GT20AT	TTTAGGAACGGAGGGAGTATA	up	inf	inf	0.0060589	0.00663238	0	7.1922	middle
tae-MIR1122b-p5_2ss4GT22AC	TATTTAGGAACGGAGGGAGTACAT	up	inf	inf	0.0060589	0.00663238	0	7.1922	low
tae-MIR1128-p5_1ss4GA_2	GATATATCTAGAACTAAAATACAT	up	inf	inf	0.0060589	0.00663238	0	7.1922	middle
tae-MIR1128-p5_1ss4GA_1	AAAAGGGATGTATCTAGAACTAAA	up	inf	inf	0.0060589	0.00663238	0	7.1922	middle
tae-miR1130b-3p_R+3_1ss18GA	TCTTATATTATGGGACGAAGGGAG	up	inf	inf	0.0060589	0.00663238	0	7.1922	low
tae-MIR1130b-p5_2ss17TC23AG	ACAATATAAGACGTTTCTGCAAGC	up	inf	inf	0.0060589	0.00663238	0	7.1922	low
gma-miR4995_L-2R+3	GCAGTGGCTTGGTTAAGGGAAC	up	inf	inf	0.0060589	0.00663238	0	7.1922	low
hvu-miR5049c_L-2_1ss6AG	ACAGTTATTTTGGGACGGAGG	up	inf	inf	0.0060589	0.00663238	0	7.1922	low
hvu-miR5049d_L-1R+3_1ss6TA	ACAAATATTTAGGAACGGAGGGA	up	inf	inf	0.0060589	0.00663238	0	7.1922	low
bdi-miR5049-3p_1ss21AG	CAAGTAATATGGATCGGAGGGAGT	up	inf	inf	0.0060589	0.00663238	0	7.1922	low
bdi-MIR5066-p5_2ss14AT20GT	GTTGAAGTGTATATGTGGATTGCC	up	inf	inf	0.0060589	0.00663238	0	7.1922	low
osa-MIR5083-p3_2ss13CT19AT	AGGCTGTGATGATCAAAAT	up	inf	inf	0.0060589	0.00663238	0	7.1922	low
gma-miR5368_L+3	AAGGGACAGTCTCAGGTAGACA	up	inf	inf	0.0060589	0.00663238	0	7.1922	middle
gma-MIR5368-p5_1ss2GA_1	CAAGGGACAGTCTCAGGT	up	inf	inf	0.0060589	0.00663238	0	7.1922	middle
gma-MIR5368-p5_1ss2GA_2	CAAGGGACAGTCTCAGGTAGA	up	inf	inf	0.0060589	0.00663238	0	7.1922	middle
hvu-MIR6214-p3_1ss1CA	AGGGGCAATTCACAAGAA	up	inf	inf	0.0060589	0.00663238	0	7.1922	low
ata-miR169b-3p_R-2	TGGGCAAGTCATCCTGGCTAC	up	inf	inf	0.0060589	0.00663238	0	7.1922	low
PC-3p-269182_6	TCCGGACAGCTATGGTAGTGTTAC	up	inf	inf	0.0060589	0.00663238	0	7.1922	low
ata-miR167e-3p	GGTCATGCTGCGGCAGCCTCACT		0.558971	-0.839154	0.0063456	0.00764654	70.7677	39.5571	middle
osa-miR5071_1ss15GA	TCAAGCATCATATCATGGACA		0.878802	-0.18639	0.0077403	0.00772389	2198.79	1932.31	high
bdi-MIR5200a-p5_1ss10GT	GAGCCTTAGTGAATATCTACA		1.78881	0.839001	0.0073837	0.0079189	27.4745	49.1467	middle
bdi-MIR5067-p3_2ss19TA20AC	AGCGACAACTAATATGGAACGGAG	down	-inf	-inf	0.0048105	0.00792951	8.32561	0	low
vvi-miR399a_R+1	TGCCAAAGGAGAATTGCCCTGT	down	-inf	-inf	0.0048105	0.00792951	8.32561	0	low
osa-MIR818d-p3_1ss16GC	CTTATATTATGGGACCGAGGGAGT	down	-inf	-inf	0.0048105	0.00792951	8.32561	0	low
tae-MIR1120a-p5_1ss9CT	CCTCCGTCTCATAATATAAGAA	down	-inf	-inf	0.0048105	0.00792951	8.32561	0	low
tae-MIR1128-p3_2ss14CG20CT_2	ATTTTGATGACAAGTATTTTCGGA	down	-inf	-inf	0.0048105	0.00792951	8.32561	0	low
tae-MIR1128-p3_2ss2CT17CG_1	TTCATTTTGATGACAAGTATTTC	down	-inf	-inf	0.0048105	0.00792951	8.32561	0	low
tae-MIR1128-p3_2ss2CT17CG_2	TTCATTTTGATGACAAGTATTTCC	down	-inf	-inf	0.0048105	0.00792951	8.32561	0	low
tae-MIR1130a-p3_2ss12GA21TG	TCTTACATTATAGGACGGAGG	down	-inf	-inf	0.0048105	0.00792951	8.32561	0	low
hvu-miR5049c_R-2_1ss6AC	AGACACTTATTTTGGGACGGA	down	-inf	-inf	0.0048105	0.00792951	8.32561	0	low
ata-miR5181-3p_L-1R+1_1ss14CA	ACTTATTTTGGAACGGAGGGA	down	-inf	-inf	0.0048105	0.00792951	8.32561	0	low
sbi-MIR5566-p3	AGAACAGCGGGGAGGTGCTGC	down	-inf	-inf	0.0048105	0.00792951	8.32561	0	low
tae-MIR9668-p3_2ss10TC18CT	TGACAAGTACTTTCGGATGGA	down	-inf	-inf	0.0048105	0.00792951	8.32561	0	low
osa-miR396e-5p_1ss13CT	TCCACAGGCTTTTTTGAACTG	down	-inf	-inf	0.0048105	0.00792951	8.32561	0	low
osa-MIR437-p3_1ss1AT	TTTTTTCTATAAACTTGGTC	down	-inf	-inf	0.0048105	0.00792951	8.32561	0	low
bdi-miR845_L+3	CCTTGCTCTGATACCAATTGTTGG	down	-inf	-inf	0.0048105	0.00792951	8.32561	0	low
far-MIR1122-p3_1ss11GT	TATTTTAGTTTTAGATACATC	down	-inf	-inf	0.0048105	0.00792951	8.32561	0	low
tae-MIR1128-p3_2ss2AC22TC	TCGAACTAAAATACATCTAGACAC	down	-inf	-inf	0.0048105	0.00792951	8.32561	0	low
tae-MIR1128-p3_2ss14CG20CT_1	ATTTTGATGACAAGTATTTTC	down	-inf	-inf	0.0048105	0.00792951	8.32561	0	low
tae-MIR1128-p5_1ss2TC_1	ACGTATCTAGAACTAAAATACATC	down	-inf	-inf	0.0048105	0.00792951	8.32561	0	middle
tae-MIR1128-p5_1ss2TC_2	GCATCTAGAACTAAAATACATCTA	down	-inf	-inf	0.0048105	0.00792951	8.32561	0	middle
tae-MIR1130a-p3_1ss1CA	AAAAAACGTCTTACATTATGGGA	down	-inf	-inf	0.0048105	0.00792951	8.32561	0	low
osa-miR1439_L+2_2ss12GA23TC	TATTTTGGAACAGAGTGAGTATC	down	-inf	-inf	0.0048105	0.00792951	8.32561	0	low
mtr-MIR2592bj-p5_2ss11TC18AT	TTCCCACTGTCCCTGTCT	down	-inf	-inf	0.0048105	0.00792951	8.32561	0	low
bdi-MIR5066-p3_2ss13GA18GA	ATCGGTCTTTTGATTGCATTGGCT	down	-inf	-inf	0.0048105	0.00792951	8.32561	0	middle
bdi-miR5067_2ss2CG19GA	TGAGCGACAACTAATATGAAT	down	-inf	-inf	0.0048105	0.00792951	8.32561	0	low
gma-MIR5368-p3_2ss4AT21CA	CAGTGAGATACCACTCTGGAAGAG	down	-inf	-inf	0.0048105	0.00792951	8.32561	0	low
PC-3p-76892_29	TCGAATGCAATTGAGAATAACC	down	-inf	-inf	0.0048105	0.00792951	8.32561	0	middle
PC-3p-138239_15	GTCCGGACAGCTGTGGTAGTGTTA	down	-inf	-inf	0.0048105	0.00792951	8.32561	0	middle
hvu-miR5049c_L-2_1ss6AC	ACACTTATTTTGGGACGGAGG	down	0.44993	-1.15223	0.0066757	0.00810137	39.9629	17.9805	middle
ata-miR166d-5p	GGAATGTTGTCTGGCTCGGGG		1.12854	0.174458	0.007975	0.00813539	473.727	534.62	high
tae-MIR5050-p3	CCATGATGAGGTCGTTCAACC		1.32417	0.405091	0.0080902	0.00821167	114.061	151.036	middle
tae-MIR9652-p3_2ss7AC19AC	TTAATGCGAACATGTGACC		1.15247	0.204732	0.0082291	0.00842268	367.16	423.141	middle
csi-miR166c-3p_R+1	TCGGACCAGGCTTCATTCCCA		1.14858	0.199857	0.0091976	0.00866508	370.49	425.539	high
sbi-miR396c_R+1	TTCCACAGCTTTCTTGAACTTT		0.776284	-0.365344	0.0091591	0.00909133	361.332	280.496	high
osa-MIR818d-p3_2ss15CT17GA	CTTATATTATGGGATGAAGGGAGT	up	3.35947	1.74824	0.0084307	0.00929157	4.99537	16.7818	middle
nta-MIR172f-p3_2ss14CG18TA	TTGGAACGATACAGAGAA		1.64546	0.718488	0.010176	0.00943853	34.9676	57.5376	middle
PC-3p-1841_738	AGTCTCTGCCAATTCTTCGTG		0.796359	-0.32851	0.0098829	0.0095859	454.579	362.008	middle
zma-miR319a-3p_L+1R+2_1ss9GT	CTTGGACTTAAGGGTGCTCCCTT		1.57066	0.651374	0.0078109	0.00965773	45.7909	71.922	middle
bdi-miR169h-3p	GGCAGTCACCTTGGCTAGC		0.595214	-0.74852	0.011897	0.0101113	74.5142	44.3519	middle
ata-miR9863a-3p_L+3_1ss12TC	AGATGAGAAGGCAGATCATAATAGC		1.29115	0.368659	0.00978	0.0104018	129.047	166.619	middle
tae-miR531_L-2_1ss13CG	CTCGCCGGAGGAGCGTGCA	up	2.20765	1.14251	0.011409	0.0104568	12.4884	27.5701	middle
ata-miR390-3p_L-1	GCTATCTATCCTGAGCTCC		1.20066	0.263828	0.0092206	0.0107989	235.615	282.893	middle
tae-MIR1120a-p5_1ss10TC	TCCGTCCCACAATATAAGAAC	up	2.71957	1.44338	0.010365	0.0111358	7.49305	20.3779	middle
zma-miR319b-5p	AGAGCGTCCTTCAGTCCACTC		1.10941	0.14979	0.011566	0.0115113	537.002	595.754	high
gma-miR6300_R+5	GTCGTTGTAGTATAGTGGTAAGT		0.659052	-0.601536	0.010615	0.0122532	118.224	77.9155	middle
osa-MIR2118e-p3_2ss12TA18CT	AAAAGAGAGTCAAAGAGT	up	3.08523	1.62538	0.009211	0.0129859	5.82793	17.9805	middle
gma-MIR6300-p3_3	ATAGTGGTAAGTATTCCCGCC	up	3.08523	1.62538	0.009211	0.0129859	5.82793	17.9805	middle
gma-MIR6300-p3_9	TGTAGTATAGTGGTAAGT	up	3.08523	1.62538	0.009211	0.0129859	5.82793	17.9805	middle
gma-MIR6300-p3_2	ATAGTGGTAAGTATTCCC	up	3.08523	1.62538	0.009211	0.0129859	5.82793	17.9805	middle
gma-MIR6300-p3_1	AGTATAGTGGTAAGTATTCCCGCC	up	3.08523	1.62538	0.009211	0.0129859	5.82793	17.9805	middle
gma-MIR6300-p3_7	TAGTGGTAAGTATTCCCGCC	up	3.08523	1.62538	0.009211	0.0129859	5.82793	17.9805	middle
gma-MIR6300-p3_6	GTTGTAGTATAGTGGTAAGTATTCC	up	3.08523	1.62538	0.009211	0.0129859	5.82793	17.9805	middle
gma-MIR6300-p3_4	CGTTGTAGTATAGTGGTAAGT	up	3.08523	1.62538	0.009211	0.0129859	5.82793	17.9805	middle
gma-MIR6300-p3_8	TATAGTGGTAAGTATTCCCGCC	up	3.08523	1.62538	0.009211	0.0129859	5.82793	17.9805	middle
gma-MIR6300-p3_5	CGTTGTAGTATAGTGGTAAGTATTC	up	3.08523	1.62538	0.009211	0.0129859	5.82793	17.9805	middle
PC-3p-36398_57	TTGGTGGGATGAACCGGGACC	up	3.08523	1.62538	0.009211	0.0129859	5.82793	17.9805	middle
tae-MIR9674a-p5	ATAGCATCATCCATCCTACCA		1.00108	0.00155407	0.013017	0.0131063	5475.76	5481.66	high
tae-MIR9659-p5	TGCTGGGAAAACTATTGAACT	down	0.345546	-1.53305	0.014194	0.0131868	20.814	7.1922	middle
tae-MIR160-p3	GCGTGCGAGGAGCCAAGCATG	up	inf	inf	0.01223	0.0135788	0	5.9935	low
tae-MIR9777-p5	GTGCCGTGATGATTGCTTT	up	inf	inf	0.01223	0.0135788	0	5.9935	low
ath-miR165a-3p	TCGGACCAGGCTTCATCCCCC	up	inf	inf	0.01223	0.0135788	0	5.9935	middle
far-MIR1122-p3_2ss15TA17TA	GAGACACTTATTTTAGAACGGAGG	up	inf	inf	0.01223	0.0135788	0	5.9935	low
tae-MIR1128-p5_1ss24TC	AAAATACTTGTCATCAAAATGAAC	up	inf	inf	0.01223	0.0135788	0	5.9935	low
tae-MIR1128-p3_2ss20AT21TC	TTTCCGGACGGAGGGAGTATC	up	inf	inf	0.01223	0.0135788	0	5.9935	middle
tae-MIR1128-p3_1ss2CA	AATATTTCCGGACGGAGGGAGTA	up	inf	inf	0.01223	0.0135788	0	5.9935	middle
tae-MIR1128-p5_1ss8CT	CTCCGTCTGAAAATACTTGTC	up	inf	inf	0.01223	0.0135788	0	5.9935	middle
tae-MIR1128-p3_2ss10CG17CT	TGATGACAAGTATTTCTGGACGGA	up	inf	inf	0.01223	0.0135788	0	5.9935	low
tae-MIR1128-p5_1ss2AT	ATAAAAGGGGATGTATCTAGA	up	inf	inf	0.01223	0.0135788	0	5.9935	middle
tae-miR1130a_L-1R-1_1ss11GA	CTCCGTCTCATAATGTAAGAC	up	inf	inf	0.01223	0.0135788	0	5.9935	middle
tae-MIR9668-p3_2ss20AG24AT	GTATTTTCGGACGGAGGGAGTACT	up	inf	inf	0.01223	0.0135788	0	5.9935	middle
osa-MIR159c-p3_1ss1GT	TTTTGCATGACCCGGGAGATGAA	up	inf	inf	0.01223	0.0135788	0	5.9935	low
sbi-MIR159a-p5_2ss17GT18CT	TTTGCATGACCGAGGATTT	up	inf	inf	0.01223	0.0135788	0	5.9935	low
csi-MIR159a-p3_2ss10GC17GC	TTTGTTTCTCATGATGCT	up	inf	inf	0.01223	0.0135788	0	5.9935	low
gma-MIR319b-p5	AGCTGCCGACTCATTCATCCA	up	inf	inf	0.01223	0.0135788	0	5.9935	low
osa-MIR812q-p3_2ss20GA21TA	CACTTATTTTGGGACGGAGAAAGT	up	inf	inf	0.01223	0.0135788	0	5.9935	low
tae-MIR1122c-p5	TTATGGGACGGAGGGAGTAGT	up	inf	inf	0.01223	0.0135788	0	5.9935	middle
tae-MIR1128-p3_1ss21CT_2	TAAAATACATCTAGATACATTC	up	inf	inf	0.01223	0.0135788	0	5.9935	low
tae-MIR1128-p5_1ss3GT	ATTTATCTAGAACTAAAATACATC	up	inf	inf	0.01223	0.0135788	0	5.9935	low
tae-MIR1128-p5_2ss7CG21CT	ATGTATGTAGAACTAAAATATATC	up	inf	inf	0.01223	0.0135788	0	5.9935	low
tae-MIR1128-p3_1ss2CG	TGTAGAACTAAAATACATCTAGAT	up	inf	inf	0.01223	0.0135788	0	5.9935	low
tae-MIR1128-p3_1ss21CT_1	AAATACATCTAGATACATCCTCTT	up	inf	inf	0.01223	0.0135788	0	5.9935	low
tae-MIR1139-p3_2ss10CT23GA	AGTGGGTAGTAACATAAGTGTGAT	up	inf	inf	0.01223	0.0135788	0	5.9935	low
tae-MIR1139-p5_1ss14TC	TTCATTTATTAGGCTATAGACTCA	up	inf	inf	0.01223	0.0135788	0	5.9935	low
tae-MIR1139-p3_1ss21AT	TTATTAGGTTATAGACTCATT	up	inf	inf	0.01223	0.0135788	0	5.9935	middle
osa-MIR1439-p3_2ss10TC20TG	CTTATATTTCGGAACGGAGGGAGT	up	inf	inf	0.01223	0.0135788	0	5.9935	low
bdi-MIR5066-p3_2ss1TA22CT	ACTTTTGGTTGCGTTGGCTAGTGC	up	inf	inf	0.01223	0.0135788	0	5.9935	middle
osa-MIR5485-p3_2ss4AC24CT	GACCTTGCTCTGATACCAATTGTT	up	inf	inf	0.01223	0.0135788	0	5.9935	low
hbr-MIR6173-p5	AGCCGTAAACGATGGATAC	up	inf	inf	0.01223	0.0135788	0	5.9935	low
ata-MIR9863a-p5_2ss18AT20AT	TGAGAAGGTAGATCATATTT	up	inf	inf	0.01223	0.0135788	0	5.9935	low
PC-5p-336453_5	ATGTTCTCAAATGCATTCGACT	up	inf	inf	0.01223	0.0135788	0	5.9935	low
PC-5p-404928_5	AATTACTTGTTGTAGAAATGA	up	inf	inf	0.01223	0.0135788	0	5.9935	low
PC-5p-388096_5	TCAACCCTCTTTAGTTCAATC	up	inf	inf	0.01223	0.0135788	0	5.9935	low
PC-5p-192741_10	GAGATCCAAGTTTGACCGTAAATT	up	inf	inf	0.01223	0.0135788	0	5.9935	low
PC-3p-22800_85	TGTGATTTATGAATGCCACGTGTC	up	2.046	1.0328	0.010931	0.0141035	15.8187	32.3649	middle
osa-miR160f-5p	TGCCTGGCTCCCTGAATGCCA		0.916754	-0.125394	0.014181	0.0142292	7556.33	6927.29	high
PC-3p-4763_309	AACCAAAGCTGGCATACCTTC		1.25653	0.329446	0.015976	0.014548	137.373	172.613	middle
PC-3p-19249_97	ATTTGAGATGGCTAGAAAGACAAT	down	0.404937	-1.30423	0.014265	0.0148049	26.642	10.7883	middle
tae-MIR1120c-p5	TATAAGAACGTTTTTGACACT		0.893335	-0.162727	0.014384	0.0148229	2859.43	2554.43	high
tae-miR5048-5p_L+2R-2	TATTTGCAGGTTTTAGGTCTAA		0.87602	-0.190964	0.014683	0.0148949	1715.91	1503.17	high
PC-3p-34342_60	TCGCGTCGATTAATTTAGATC	up	3.11951	1.64132	0.014706	0.0149911	4.99537	15.5831	middle
mtr-MIR2603-p3_2ss9AC17AC	GTCCCTGCCCTTTGTACA	up	2.39962	1.26281	0.011251	0.0151277	9.99074	23.974	middle
PC-5p-28426_71	ATTGGTCCCGGTTGGTGGCATGAA	down	0.312994	-1.67579	0.012129	0.0152782	19.1489	5.9935	middle
osa-miR5071_2ss15GA21AT	TCAAGCATCATATCATGGACT		0.66123	-0.596776	0.01346	0.0152983	112.396	74.3194	middle
bdi-miR395p-5p_1ss5CG	GTTTGCTGCAAGCACTTCACG	down	-inf	-inf	0.007478	0.0158004	7.49305	0	low
osa-MIR812q-p3_2ss16GC21TG	CACTTATTTTGGGACCGAGGGAGT	down	-inf	-inf	0.007478	0.0158004	7.49305	0	low
osa-MIR818d-p3_2ss1CT17GA	TTTATATTATGGGACGAAGGGAGT	down	-inf	-inf	0.007478	0.0158004	7.49305	0	low
hvu-miR1436_L+1R+1	TACATTATGGGACGGAGGGAGTA	down	-inf	-inf	0.007478	0.0158004	7.49305	0	low
bdi-miR5067_R-1_1ss2CG	TGAGCGACAACTAATATGGA	down	-inf	-inf	0.007478	0.0158004	7.49305	0	middle
ata-MIR5084-p3_1ss9GT	ACGGTACTTCAGAGGATCTCAACC	down	-inf	-inf	0.007478	0.0158004	7.49305	0	low
tae-MIR9668-p3_2ss21AG24CT	AGTATTTTCGGACGGAGGGAGTAT	down	-inf	-inf	0.007478	0.0158004	7.49305	0	middle
ata-MIR9783-p3_2ss2AG18GA	AGGCACCGGTGCTTAAGAAAAGCC	down	-inf	-inf	0.007478	0.0158004	7.49305	0	low
ptc-MIR156h-p5_2ss15AC19AG	AGAAGATAGAGAGCCCTGGCGA	down	-inf	-inf	0.007478	0.0158004	7.49305	0	middle
osa-MIR818d-p3_2ss8GA18CG	ATGGGACAGAGGGAGTAGTAGT	down	-inf	-inf	0.007478	0.0158004	7.49305	0	low
tae-MIR1120a-p3_1ss13GA	ATATTATGAGACAGAGGGAGT	down	-inf	-inf	0.007478	0.0158004	7.49305	0	low
tae-MIR1122b-p5_1ss14GA	TCTGTTCCTAAATATAAGTCT	down	-inf	-inf	0.007478	0.0158004	7.49305	0	middle
tae-MIR1128-p5_1ss5GA	AAAAAGGGATGTATCTAGAACTAA	down	-inf	-inf	0.007478	0.0158004	7.49305	0	middle
tae-MIR1139-p5_2ss11AG21AT	TTATTAGGTTGTAGACTCATTTTG	down	-inf	-inf	0.007478	0.0158004	7.49305	0	low
hvu-MIR5049f-p3_1ss16GA	TTAATATGGATCGGAAGGAGT	down	-inf	-inf	0.007478	0.0158004	7.49305	0	low
bdi-MIR5175a-p5_1ss17AG	TTTAGGAACGGAGGGAGTACT	down	-inf	-inf	0.007478	0.0158004	7.49305	0	middle
gma-MIR5368-p3_2ss1AT18CA_2	TGAGATACCACTCTGGAAGAGC	down	-inf	-inf	0.007478	0.0158004	7.49305	0	low
gma-MIR5368-p3_2ss1AT18CA_1	TGAGATACCACTCTGGAAG	down	-inf	-inf	0.007478	0.0158004	7.49305	0	low
ata-miR9863a-3p_L+2	AATGAGAAGGTAGATCATAATAGC	down	-inf	-inf	0.007478	0.0158004	7.49305	0	low
PC-3p-145883_14	AGATACATCCATTTCCGAGAC	down	-inf	-inf	0.007478	0.0158004	7.49305	0	low
PC-3p-97763_23	ACTTCGAGGACCTGGATGACT	down	-inf	-inf	0.007478	0.0158004	7.49305	0	low
bdi-miR169e-5p_R+1_1ss15TC	TAGCCAAGGATGACCTGCCTGA	down	-inf	-inf	0.010059	0.0158004	6.93801	0	low
aly-miR169h-5p_R+1_1ss15TC	TAGCCAAGGATGACCTGCCTGA	down	-inf	-inf	0.010059	0.0158004	6.93801	0	low
cas-miR169c_R+1_1ss15TC	TAGCCAAGGATGACCTGCCTGA	down	-inf	-inf	0.010059	0.0158004	6.93801	0	low
ata-miR408-5p_1ss20GA	CAGGGATGGAGCAGAGCAAAG	down	-inf	-inf	0.011676	0.0158004	6.66049	0	low
bdi-miR169c-5p_R+2	CAGCCAAGGATGACTTGCCGGCA	down	-inf	-inf	0.011676	0.0158004	6.66049	0	middle
gma-miR171e_L+1	ATGATTGAGCCGTGCCAATATC	down	-inf	-inf	0.011676	0.0158004	6.66049	0	middle
osa-MIR812q-p3_2ss15GA20TG	ACTTATTTTGGGACAGAGGGAGTA	down	-inf	-inf	0.011676	0.0158004	6.66049	0	low
osa-MIR818b-p5_1ss21AT	TCCGTCCCATAATATAAGAGT	down	-inf	-inf	0.011676	0.0158004	6.66049	0	low
tae-MIR1128-p5_2ss17TC21AG	TCCGTCCGAAAATACTCGTCG	down	-inf	-inf	0.011676	0.0158004	6.66049	0	low
tae-MIR1128-p3_1ss15CG_2	CATTTTGATGACAAGTATTTCCGG	down	-inf	-inf	0.011676	0.0158004	6.66049	0	middle
tae-MIR1128-p3_1ss15CG_1	CATTTTGATGACAAGTATTTC	down	-inf	-inf	0.011676	0.0158004	6.66049	0	middle
hvu-miR1130_1ss10TA	TCTGTAACTAAATATAAGACG	down	-inf	-inf	0.011676	0.0158004	6.66049	0	low
tae-MIR1130a-p3_2ss16CT21TG	TCTTACATTATGGGATGGAGG	down	-inf	-inf	0.011676	0.0158004	6.66049	0	low
osa-MIR1862e-p3	TATTTTGGGACGGAGGGAGTA	down	-inf	-inf	0.011676	0.0158004	6.66049	0	low
ata-MIR5070-p3_1ss4TA	AAGAAGGGTCGGAGGGTACCC	down	-inf	-inf	0.011676	0.0158004	6.66049	0	low
tae-MIR9668-p3_1ss15GA	GACAAGTATTTTCGAACGGAGGGA	down	-inf	-inf	0.011676	0.0158004	6.66049	0	middle
tae-MIR9668-p3_2ss12GA22AG	AAGTATTTTCGAACGGAGGGAGT	down	-inf	-inf	0.011676	0.0158004	6.66049	0	low
tae-MIR9783-p5_1ss12GC	GCTTATTTGTACAGGGTAGACGCT	down	-inf	-inf	0.011676	0.0158004	6.66049	0	middle
mtr-miR171c_R+1	TGATTGAGCCGTGCCAATATTT	down	-inf	-inf	0.011676	0.0158004	6.66049	0	low
osa-MIR437-p3_2ss13CG23GC	TTTTTCTATAAAGTTGGTCAAACT	down	-inf	-inf	0.011676	0.0158004	6.66049	0	low
tae-MIR1128-p5_2ss3CG17CT	ATGTAGAACTAAAATATATCTAGA	down	-inf	-inf	0.011676	0.0158004	6.66049	0	middle
tae-MIR1128-p5_2ss2GA21AG	GAGATGTATCTAGAACTAAAGTAC	down	-inf	-inf	0.011676	0.0158004	6.66049	0	low
tae-MIR1128-p3_2ss22AG23TC	TATTTCCGGACGGAGGGAGTAGCT	down	-inf	-inf	0.011676	0.0158004	6.66049	0	low
tae-MIR1139-p3_1	ACTAGCTAAGTTACTCAAACTACC	down	-inf	-inf	0.011676	0.0158004	6.66049	0	low
tae-MIR1139-p3_18	TTTATTAGGTTATAGACTCATATT	down	-inf	-inf	0.011676	0.0158004	6.66049	0	low
tae-MIR1139-p3_4	ATAGACTCATATTGCATTGGGACA	down	-inf	-inf	0.011676	0.0158004	6.66049	0	low
tae-MIR1139-p3_17	TTAGGTTATAGACTCATATTGCAT	down	-inf	-inf	0.011676	0.0158004	6.66049	0	low
tae-MIR1139-p3_9	GCTTCATTTATTAGGTTATAGACT	down	-inf	-inf	0.011676	0.0158004	6.66049	0	low
tae-MIR1139-p3_3	AGGTTATAGACTCATATTGCATT	down	-inf	-inf	0.011676	0.0158004	6.66049	0	low
tae-MIR1139-p3_2	AGACTCATATTGCATTGGGACATG	down	-inf	-inf	0.011676	0.0158004	6.66049	0	low
tae-MIR1139-p3_14	TCATTTATTAGGTTATAGACTCA	down	-inf	-inf	0.011676	0.0158004	6.66049	0	low
tae-MIR1139-p3_7	CATTTATTAGGTTATAGACTCATA	down	-inf	-inf	0.011676	0.0158004	6.66049	0	low
tae-MIR1139-p3_13	TCATTTATTAGGTTATAGACT	down	-inf	-inf	0.011676	0.0158004	6.66049	0	low
tae-MIR1139-p3_16	TTAGGTTATAGACTCATATTGC	down	-inf	-inf	0.011676	0.0158004	6.66049	0	low
tae-MIR1139-p3_11	TATAGACTCATATTGCATTGGGAC	down	-inf	-inf	0.011676	0.0158004	6.66049	0	low
tae-MIR1139-p3_6	ATTTATTAGGTTATAGACTCATATT	down	-inf	-inf	0.011676	0.0158004	6.66049	0	low
tae-MIR1139-p3_5	ATTTATTAGGTTATAGACTCATAT	down	-inf	-inf	0.011676	0.0158004	6.66049	0	low
tae-MIR1139-p3_8	CTTCATTTATTAGGTTATAGACTC	down	-inf	-inf	0.011676	0.0158004	6.66049	0	low
tae-MIR1139-p3_15	TCATTTATTAGGTTATAGACTCAT	down	-inf	-inf	0.011676	0.0158004	6.66049	0	low
tae-MIR1139-p3_10	TAGGTTATAGACTCATATTGCATT	down	-inf	-inf	0.011676	0.0158004	6.66049	0	low
tae-MIR1139-p3_12	TATTAGGTTATAGACTCATATTGC	down	-inf	-inf	0.011676	0.0158004	6.66049	0	low
hvu-MIR5049f-p3	ATATGGATCGGAGGGAGTACT	down	-inf	-inf	0.011676	0.0158004	6.66049	0	low
hvu-MIR5049d-p5_2ss10AC24AT	CAATTATTTCGGAACGGAGGGAGT	down	-inf	-inf	0.011676	0.0158004	6.66049	0	middle
gma-MIR5368-p3_2ss3AT20CA	AGTGAGATACCACTCTGGAAG	down	-inf	-inf	0.011676	0.0158004	6.66049	0	middle
lja-MIR11180-p5_2ss4TA17GT	TTTAACTTTCGATTTTTT	down	-inf	-inf	0.011676	0.0158004	6.66049	0	low
mtr-miR172b_L+2	AAAGAATCTTGATGATGCTGCAT	down	-inf	-inf	0.011676	0.0158004	6.66049	0	middle
aly-miR399f-3p	TGCCAAAGGAGATTTGCCCTG	down	-inf	-inf	0.011676	0.0158004	6.66049	0	low
PC-5p-220511_8	GTCACAGATTTGTCTAAATTT	down	-inf	-inf	0.011676	0.0158004	6.66049	0	low
tae-MIR1138-p3_1ss5AG	TTGTGGGAGCTTAGATGTGACATC		0.7821	-0.354576	0.015038	0.0160537	337.187	263.714	middle
tae-MIR1128-p3_1ss22AC	TATTTCCGGACGGAGGGAGTACT	down	0.373275	-1.42169	0.016047	0.0169606	22.4792	8.3909	middle
PC-3p-27519_72	TCTGCGTCAACTAATTTGGAAC	down	0.387632	-1.36724	0.021874	0.0169607	21.6466	8.3909	middle
tae-MIR9668-p3_2ss1CT23AG	TAAGTATTTTCGGACGGAGGGAGT	up	3.45546	1.78888	0.013372	0.0170313	4.16281	14.3844	middle
tae-MIR5048-p5_1	TTAGACCTAGACATGCAAGT		0.98414	-0.0230648	0.017148	0.0172373	12370.2	12174	high
tae-MIR5048-p5_2	TTAGACCTAGACATGCAAGTA		0.98414	-0.0230648	0.017148	0.0172373	12370.2	12174	high
bdi-MIR169f-p3_1ss20GA	TGGCTACACCTTGCTCTCTAC	down	0.38394	-1.38105	0.013068	0.017677	24.9768	9.58961	middle
ptc-miR6478_R-2_1ss6CT	CCGACTTTAGCTCAGTTGG		1.27868	0.354656	0.016575	0.0177526	119.056	152.235	middle
tae-miR9777_L+2	GCAGCAAACATATCTGAGCACA		1.23197	0.300969	0.015814	0.0177745	161.517	198.984	middle
tae-MIR1128-p3_1ss20AC	TTTCCGGACGGAGGGAGTACT	up	2.06968	1.0494	0.017463	0.0180055	13.321	27.5701	middle
PC-5p-15680_115	AATGAGATCAACTGCGGCGGG		0.539915	-0.889195	0.019474	0.0181051	46.6234	25.1727	middle
gma-MIR5368-p3_1ss1TC	CCCTGGGATTGGCTTTGGGC	down	0.468764	-1.09307	0.014059	0.0186848	35.8001	16.7818	middle
ata-miR9863a-5p_1ss21CT	TGTTATGATCTGCTTCTCATT		1.08448	0.117005	0.01959	0.018881	644.403	698.842	high
ata-miR169i-3p	GGCAGTCTCCTTGGCTAGC		0.787703	-0.344277	0.017556	0.0194274	344.68	271.506	middle
osa-MIR169h-p5_2	TGGGCAGTCTCCTTGGCTAGC		0.50992	-0.971657	0.019164	0.0194719	39.9629	20.3779	middle
osa-MIR169h-p5_1	TGGGCAGTCTCCTTGGCTAG		0.50992	-0.971657	0.019164	0.0194719	39.9629	20.3779	middle
osa-miR1436_L-1R+1	CATTATGGGACGGAGGGAGTA	down	0.279956	-1.83673	0.018119	0.0198044	14.9861	4.19545	middle
PC-3p-3831_373	ATTTCCGTGACAAGTAATTCC		0.658501	-0.602741	0.014676	0.0198569	107.4	70.7233	middle
PC-5p-13828_128	TGAATCTTGGGAAAAAGCTGCA		1.40286	0.488368	0.017132	0.0199761	64.9398	91.1013	middle
bdi-MIR5164-p5_2ss7GT17CT	TAACTATTACTCCCTCTGTCCC	down	0.359944	-1.47416	0.01962	0.0200081	19.9815	7.1922	middle
PC-5p-15951_113	TTGGTCCCGGTTGGTGGCACCAAC	down	0.359944	-1.47416	0.01962	0.0200081	19.9815	7.1922	middle
PC-3p-34306_60	CATCTCTTCTGTAGAAATAGGCAC	down	0.359944	-1.47416	0.01962	0.0200081	19.9815	7.1922	middle
bdi-MIR7757-p3	TAAATAGAAGCATGATTCAAC		1.13294	0.180068	0.018575	0.0200801	355.504	402.763	high
ata-miR9783-3p_R+1_2ss18AG19GA	ATAAGCACCGGTGCTTAGAGAA		0.691471	-0.53226	0.019747	0.0204192	126.549	87.5051	middle
osa-miR319a-3p.2-3p_L+1	CTTGGACTGAAGGGTGCTCCC		1.23756	0.307497	0.018515	0.0208119	148.196	183.401	middle
tae-MIR5048-p3_2	ACCTAGACATGCAAGTATATTTCT	down	0.452501	-1.14401	0.021308	0.0208749	29.1396	13.1857	middle
tae-MIR5048-p3_3	TAGACATGCAAGTATATTTCT	down	0.452501	-1.14401	0.021308	0.0208749	29.1396	13.1857	middle
tae-MIR5048-p3_1	ACCTAGACATGCAAGTATAT	down	0.452501	-1.14401	0.021308	0.0208749	29.1396	13.1857	middle
ata-miR169g-3p_L+1R-1	CGGCGAGTTGTTCTTGGCTAC		0.774259	-0.369111	0.021282	0.0209617	275.578	213.369	middle
osa-miR1436_L+2R-2	TTACATTATGGGACGGAGGGA	down	0.417999	-1.25843	0.019091	0.0212882	25.8094	10.7883	middle
tae-MIR1135-p5_1ss16TA	ATTACTTGTCTCGGAAATGGA		0.895326	-0.159515	0.022846	0.022757	2644.22	2367.43	high
osa-MIR5339-p3_1	AATATTCTTTATCTGTTAACA		1.69688	0.762882	0.025561	0.022883	23.3117	39.5571	middle
osa-MIR5339-p3_2	TTAACAGATAGAGAATCTTC		1.69688	0.762882	0.025561	0.022883	23.3117	39.5571	middle
tae-MIR7757-p3_1ss19AG	TGGATAGTTTGAGGTTTTGTTT		0.900333	-0.15147	0.022794	0.0229647	3162.07	2846.91	high
bdi-MIR7757-p5_2ss6AG21AT	TTTATGAGCTCATTGAAGTAT		0.79842	-0.32478	0.022345	0.0236282	366.327	292.483	middle
tae-MIR1120b-p5	TCTGTCCCAAAATATAAGAAC		1.28612	0.363028	0.021361	0.0236866	105.319	135.453	middle
sbi-MIR437l-p3_2ss16AT22CT	TCAAACTTTGTTAACTTTGACT	down	0.44993	-1.15223	0.026772	0.0251444	26.642	11.987	middle
bdi-MIR444b-p3_1	GGCGACAACTGCATTACTTGC	down	0.403137	-1.31066	0.029671	0.0251987	20.814	8.3909	middle
bdi-MIR444b-p3_2	TGAGGCGACAACTGCATTACT	down	0.403137	-1.31066	0.029671	0.0251987	20.814	8.3909	middle
ath-MIR407-p5_2ss8GC17CT	TTGCTCTCTTATCTTTTT	up	2.69958	1.43273	0.016581	0.0263122	6.66049	17.9805	middle
hvu-miR6197_2ss3TC21GC	TCCGTTCCTAAATGTAAGACC	up	2.69958	1.43273	0.016581	0.0263122	6.66049	17.9805	middle
nta-miR6149a	TTGATACGCACCTGAATCGGC	up	2.39962	1.26281	0.028149	0.0263123	7.49305	17.9805	middle
PC-5p-17173_107	GCACCTGAGCAGCTCTTGGCA		0.595107	-0.74878	0.021268	0.0265391	62.4421	37.1597	middle
gma-MIR5368-p3_1ss16CA_3	AGATACCACTCTGGAAGAGCT		1.89444	0.921771	0.024571	0.0273785	15.8187	29.9675	middle
gma-MIR5368-p3_1ss16CA_2	AGATACCACTCTGGAAGAGC		1.89444	0.921771	0.024571	0.0273785	15.8187	29.9675	middle
gma-MIR5368-p3_1ss16CA_1	AGATACCACTCTGGAAGA		1.89444	0.921771	0.024571	0.0273785	15.8187	29.9675	middle
gma-MIR2118b-p3_2ss3AT19CT	TTTTTCTTTTGCCGATTCT	up	3.1675	1.66335	0.023623	0.0277937	4.16281	13.1857	middle
PC-3p-22958_84	ATATCTCATTTTCAACTATCC		1.43977	0.525843	0.025944	0.0280299	49.1211	70.7233	middle
PC-5p-24390_80	GAGATTCCACTATGAACTACATAC		0.502247	-0.993531	0.023762	0.0285439	35.8001	17.9805	middle
PC-5p-4395_331	AGCCACCAACCGGTACTAAAGGCC		1.32902	0.410366	0.028934	0.0293266	75.7631	100.691	middle
osa-miR5073_R+2_1ss19TA	GTTTGGTGAATCGGAAACAATTTTA	down	0.467927	-1.09565	0.01763	0.0310344	33.3025	15.5831	middle
cme-MIR169j-p5_1ss9AT	ATAGCCAATAATGACTTGCC	down	-inf	-inf	0.018328	0.0315005	5.82793	0	low
mtr-miR172b_L+1	AAGAATCTTGATGATGCTGCAT	down	-inf	-inf	0.018328	0.0315005	5.82793	0	low
tae-MIR1128-p3_2ss9GT22AC	TATTTCCGTACGGAGGGAGTACT	down	-inf	-inf	0.018328	0.0315005	5.82793	0	low
tae-MIR1128-p3_1ss16CG_2	CCATTTTGATGACAAGTATTTCC	down	-inf	-inf	0.018328	0.0315005	5.82793	0	low
tae-MIR1128-p3_2ss4CA17GA	CAAATATTTCCGGACGAAGGGAGT	down	-inf	-inf	0.018328	0.0315005	5.82793	0	low
tae-miR1130b-3p_L+1R+2_1	CTCTTATATTATGGGACGGAGGGA	down	-inf	-inf	0.018328	0.0315005	5.82793	0	low
tae-miR1130b-3p_L+1R+2_2	TTCTTATATTATGGGACGGAGGGA	down	-inf	-inf	0.018328	0.0315005	5.82793	0	low
tae-MIR1133-p5_1ss3TC	GTCCCTCAAATGGATGTATCTAGC	down	-inf	-inf	0.018328	0.0315005	5.82793	0	low
hvu-MIR5049f-p3_1ss7GA	AATATGAATCGGAGGGAGTACT	down	-inf	-inf	0.018328	0.0315005	5.82793	0	low
bdi-MIR5180b-p3_2ss3CA19TA	TGAGACACTTATTTTGGAACGGAG	down	-inf	-inf	0.018328	0.0315005	5.82793	0	low
ath-miR170-3p	TGATTGAGCCGTGTCAATATC	down	-inf	-inf	0.018328	0.0315005	5.82793	0	low
osa-MIR437-p5_2ss8AG20GC	TTCTATAGACTTGGTCAAAC	down	-inf	-inf	0.018328	0.0315005	5.82793	0	low
tae-MIR1120a-p5_2ss12AG24GC	ATAATATAAGAGCATTTTTGACAC	down	-inf	-inf	0.018328	0.0315005	5.82793	0	low
tae-MIR1128-p5_1ss5AG	AACTGAAATACATCTAGATACATC	down	-inf	-inf	0.018328	0.0315005	5.82793	0	low
tae-MIR1128-p5_1ss18AT	ATGTATCTAGAACTAAATTACATC	down	-inf	-inf	0.018328	0.0315005	5.82793	0	low
tae-MIR1128-p3_1ss16CG_1	AGAACTAAAATACATGTAGATACA	down	-inf	-inf	0.018328	0.0315005	5.82793	0	low
tae-MIR1128-p3_1ss17GA	AACTAAAATACATCTAAATACATC	down	-inf	-inf	0.018328	0.0315005	5.82793	0	middle
tae-MIR1139-p3_1ss19CG	TACCTTCATAGTGGGTAGGAACAT	down	-inf	-inf	0.018328	0.0315005	5.82793	0	low
tae-MIR1139-p5_2ss12TC24AC	CATTTATTAGGCTATAGACTCATC	down	-inf	-inf	0.018328	0.0315005	5.82793	0	low
tae-MIR1139-p3_2ss1GA18AG	ACTTCATTTATTAGGTTGTAGACT	down	-inf	-inf	0.018328	0.0315005	5.82793	0	middle
osa-miR1436_L+2_1ss19GA	TTACATTATGGGACGGAGAGAGT	down	-inf	-inf	0.018328	0.0315005	5.82793	0	low
_2ss7TG17GT	TAGAGACCCCAGTAGTCC	down	-inf	-inf	0.018328	0.0315005	5.82793	0	low
gma-MIR4995-p5_4	TCATAGGCAGTGGCTTGGTT	down	-inf	-inf	0.018328	0.0315005	5.82793	0	low
gma-MIR4995-p5_2	ATAGGCAGTGGCTTGGTT	down	-inf	-inf	0.018328	0.0315005	5.82793	0	low
gma-MIR4995-p5_3	CATAGGCAGTGGCTTGGT	down	-inf	-inf	0.018328	0.0315005	5.82793	0	low
gma-MIR4995-p5_1	ACTCATAGGCAGTGGCTT	down	-inf	-inf	0.018328	0.0315005	5.82793	0	low
hvu-MIR5049c-p5_1ss13CT	AAATGTCTCAACTTTGTACTAGCT	down	-inf	-inf	0.018328	0.0315005	5.82793	0	low
bdi-MIR5066-p3_2ss4TC24GA	CATCAGATCGGTCTTTTGGTTGCA	down	-inf	-inf	0.018328	0.0315005	5.82793	0	low
bdi-MIR5066-p3_2ss13CT24CT	TGCGTTGGCTAGTGCATGAAGCTT	down	-inf	-inf	0.018328	0.0315005	5.82793	0	middle
bdi-MIR5180a-p5	CCTCTGATCCAAAATAAGTGT	down	-inf	-inf	0.018328	0.0315005	5.82793	0	low
ath-MIR8175-p3_2ss16TC20AC	TAGTGGTAAGTATTCCCGCCTGTC	down	-inf	-inf	0.018328	0.0315005	5.82793	0	low
tae-miR9653b_R-3_1ss9GT	TGGCCAAGTTCTCTTGAG	down	-inf	-inf	0.018328	0.0315005	5.82793	0	low
ata-miR9863a-3p_1ss2GT	TTAGAAGGTAGATCATAATAGC	down	-inf	-inf	0.018328	0.0315005	5.82793	0	middle
bdi-miR169e-3p_R+2	GGCAGTCTCCTTGGCTAGCCT	down	-inf	-inf	0.018328	0.0315005	5.82793	0	low
hvu-miR6197_1ss21GA	TCTGTTCCTAAATGTAAGACA	down	-inf	-inf	0.018328	0.0315005	5.82793	0	low
PC-3p-148348_14	ACCTGTCATTGACCCAACTGCGCC	down	-inf	-inf	0.018328	0.0315005	5.82793	0	low
PC-5p-243027_7	TGGATCTAAGTTTCTCAGTCA	down	-inf	-inf	0.018328	0.0315005	5.82793	0	low
PC-3p-87633_26	TCAATGCGATCCCTTTGGAAT	down	-inf	-inf	0.018328	0.0315005	5.82793	0	middle
zma-miR319a-3p_R+3	TTGGACTGAAGGGTGCTCCCTTT	up	2.15966	1.11081	0.028336	0.0323915	9.99074	21.5766	middle
tae-MIR9783-p5_1ss16GC	CGGTGCTTATTTGTACAGGGTAGA	up	2.30364	1.20391	0.028424	0.0327412	8.32561	19.1792	middle
ata-miR528-3p_1ss4GC	CCTCTGCCTGCCTCTTCCATT		0.710889	-0.492305	0.027615	0.0338098	133.21	94.6974	middle
bdi-miR171c-5p	CGGTATTGGTGCGGTTCAATC		0.788746	-0.342367	0.031262	0.0342072	287.234	226.554	middle
bdi-miR169k-3p	GGGCAAGTCAGCCTGGCTACC	down	0.464443	-1.10643	0.035139	0.0353355	25.8094	11.987	middle
bdi-miR159a-5p	AGCTCCCTTCGATCCAATC		1.14095	0.19024	0.034111	0.0357135	264.755	302.073	middle
tae-MIR9668-p3_2ss21GA23AG	CAAGTATTTTCGGACGGAGGAAGT	down	0.359944	-1.47416	0.033155	0.0357842	16.6512	5.9935	middle
ath-miR858a_L-1R+1_1ss21TC	TTCGTTGTCTGTTCGACCTCG	down	0.359944	-1.47416	0.033155	0.0357842	16.6512	5.9935	middle
tae-MIR1123-p5	ATGACATGTGGCATTCACAAA		0.874675	-0.193181	0.036378	0.0363864	1219.7	1066.84	high
PC-5p-52630_42	ATTGGCTCGGCTCACTCAGGT	down	0.411364	-1.28151	0.023803	0.0366741	23.3117	9.58961	middle
tae-MIR1120a-p5_1ss8CT_2	TCCGTCCTATAATATAAGAAC	down	0.419934	-1.25176	0.040034	0.0370614	19.9815	8.3909	middle
osa-MIR437-p5_1ss16GC	ATAAACTTGGTCAAACTTAGAGAA	down	0.419934	-1.25176	0.040034	0.0370614	19.9815	8.3909	middle
tae-MIR1120a-p5_1ss8CT_1	CTCCGTCTCATAATATAAGAAC	down	0.419934	-1.25176	0.040034	0.0370614	19.9815	8.3909	middle
PC-3p-21963_87	GCTGAGAGCTGCACAGAAGTC	down	0.419934	-1.25176	0.040034	0.0370614	19.9815	8.3909	middle
hvu-MIR5049d-p5_1ss2TA	AATATTTAGGAACGGAGGGAG		1.81866	0.862878	0.036227	0.0376467	15.8187	28.7688	middle
PC-5p-15394_117	AGCATCTGAGAAGCTCTCGGC		1.55976	0.64132	0.034131	0.0395507	29.9722	46.7493	middle
PC-5p-18386_101	ATTCGAGAAGCTTGTGGCAAA	down	0.494922	-1.01473	0.046939	0.0405342	26.642	13.1857	middle
tae-MIR1120a-p3_1ss5TC	CTTACATTATGAGACGGAGGGAGT		1.79972	0.847771	0.034965	0.0417874	16.6512	29.9675	middle
lus-miR159b_R+1_1ss21CT	TTTGGATTGAAGGGAGCTCTTT		1.0549	0.0771047	0.041728	0.0419167	811.331	855.872	high
PC-5p-11567_147	ATTACTAAGTCAGTGTGCAACGCC		1.43977	0.525843	0.044565	0.0433311	39.9629	57.5376	middle
osa-miR399d	TGCCAAAGGAGAGTTGCCCTG		1.21895	0.285639	0.034498	0.0434087	135.708	165.421	middle
PC-5p-24722_79	TTGGACATCTGAGCAGCTCTCGGC		0.586575	-0.769613	0.044851	0.0434145	44.9583	26.3714	middle
ata-miR393-3p_L+1R-1_1ss15TC	TCAGTGCAATCCCTCTGGAAT		1.00059	0.000855051	0.04389	0.0435847	3687.41	3689.6	high
osa-MIR812q-p3_2ss16GA21TG	CACTTATTTTGGGACAGAGGGAGT	up	2.05682	1.04042	0.027645	0.0440068	11.6559	23.974	middle
PC-5p-26755_74	AACCGCGACTAAAGGTCCTCCGCC		1.9197	0.94088	0.041125	0.0440068	12.4884	23.974	middle
osa-miR444a-3p.2_R-1	TGCAGTTGCTGCCTCAAGCT		0.599906	-0.737192	0.042408	0.0443773	49.9537	29.9675	middle
tae-MIR319-p5	GGGAGCTCACTTCAGTCCACT	up	2.87955	1.52584	0.041308	0.0447874	4.16281	11.987	middle
gra-MIR8723b-p5_2ss13TC17CT	TTTTCTTTATTCCCTTTT	up	2.87955	1.52584	0.041308	0.0447874	4.16281	11.987	middle
osa-MIR5080-p5_2ss2GC18CT	TCGTTACTTTGAAGAAAT		0.508156	-0.976658	0.047667	0.0459004	28.3071	14.3844	middle
PC-3p-22840_84	GCGCCACTTGTCGCAACCTGAGA		1.70155	0.766851	0.0466	0.0460314	18.3164	31.1662	middle
osa-miR164a_R+2	TGGAGAAGCAGGGCACGTGCATT		0.556276	-0.846126	0.047842	0.0461109	36.6327	20.3779	middle
PC-5p-7594_207	TTCGTCGGACGAGCGTGCC		1.31036	0.389959	0.039325	0.046399	74.098	97.0948	middle
PC-5p-6780_228	GCGAAGGATTTGCAGATACTC		0.780537	-0.357461	0.04389	0.0464009	227.289	177.408	middle
tae-miR319_L-1R+1	TGGACTGAAGGGAGCTCCCTC		0.787612	-0.344443	0.047887	0.0472289	238.945	188.196	middle
bdi-MIR169d-p3_1ss18GA	GTGGGTCTTCTTGGCTAACC		0.663267	-0.592339	0.046432	0.0474175	74.098	49.1467	middle
PC-5p-9484_173	CGTACTGCAGGGCGCAGTTGGGCC		1.51176	0.596232	0.037939	0.0474708	33.3025	50.3454	middle
osa-MIR818d-p3_1ss13GA	CTTATATTATGGAACGGAGGGAGT	up	2.15966	1.11081	0.045331	0.0484009	8.32561	17.9805	middle
tae-MIR9668-p3_1ss6GA	GACAAATATTTTCGGACGGAGGGA	up	2.15966	1.11081	0.045331	0.0484009	8.32561	17.9805	middle
PC-3p-32317_63	TTTTTTGCCGAGAGCTGCTCA	up	2.15966	1.11081	0.045331	0.0484009	8.32561	17.9805	middle
PC-3p-10904_154	CTCTCCTGTAGAAATAGGCACCGG		1.43977	0.525843	0.049248	0.0490584	38.2978	55.1402	middle
ata-miR5168-3p	TCGGACCAGGCTTCAATCCCT		0.985214	-0.0214906	0.048426	0.0499638	7927.65	7810.43	high

## Sheet: SCG vs TCG
Table S6. List of differentially expressed miRNAs in comparisons made between two libraries (TWH vs TCG, SWH vs SCG, SCG vs TCG, SWH vs TWH).
*red colour highlights a P value <0.001, orange colour highlights a P value <0.01,blue colour highlights a P value <0.05, green colour highlights a P value <0.1.
miR_name	miR_seq	up/down	fold_change(SCG/TCG)	log2(fold_change)	pvalue(chi_square_2x2)	pvalue(fisher_test)	TCG(norm)	SCG(norm)	Expression level
ata-miR167b-5p	TGAAGCTGCCAGCATGATCTGA	down	0.432411	-1.20952	0	0	20088.6	8686.53	high
PC-5p-1206_1154	TTTGCGCAGAAGGGAGAAATC	up	inf	inf	0	0	0	2227.93	high
tae-MIR5048-p3_1ss18TG	AATATATTTGCAGGTTTGAGG	up	2.11658	1.08173	0	0	4676.57	9898.32	high
ata-miR169f-3p_R-1	GGCAAGTCCGTCCTTGGCTAC	up	2.33695	1.22463	0	0	4609.29	10771.7	high
osa-miR168a-3p_L-3	CCCGCCTTGCACCAAGTGAAT	up	2.3997	1.26286	0	0	3571.09	8569.55	high
ata-MIR169d-p3	TTGTCCTTGGCTACACCTAGT	up	2.8344	1.50304	0	0	1741.55	4936.26	high
tae-miR9661-5p_1ss14GA	TGAAGTAGAGCAGAGACCTCA	up	11.274	3.49493	0	0	311.565	3512.58	high
ata-miR396c-5p	TTCCACAGCTTTCTTGAACTT		0.500256	-0.999261	0	0	33485.9	16751.6	high
bdi-miR156b-5p	TGACAGAAGAGAGTGAGCAC		0.543308	-0.880157	0	0	11362.4	6173.28	high
zma-miR156a-5p	TGACAGAAGAGAGTGAGCAC		0.543308	-0.880157	0	0	11362.4	6173.28	high
osa-miR156a	TGACAGAAGAGAGTGAGCAC		0.543308	-0.880157	0	0	11362.4	6173.28	high
sbi-miR156a	TGACAGAAGAGAGTGAGCAC		0.543308	-0.880157	0	0	11362.4	6173.28	high
ata-miR156a-5p	TGACAGAAGAGAGTGAGCAC		0.543308	-0.880157	0	0	11362.4	6173.28	high
ata-miR5168-3p	TCGGACCAGGCTTCAATCCCT		0.565833	-0.821551	0	0	14010.6	7927.65	high
ata-miR166a-3p	TCGGACCAGGCTTCATTCCCC		0.596808	-0.744662	0	0	16727.3	9982.97	high
bdi-miR169c-3p_L+1_2ss6GA13CT	CGGCAAGTTGTCTTTGGCTAC		0.688105	-0.539298	0	0	22600.3	15551.4	high
tae-miR7757-5p_1ss2TC	ACAAAACCTTCAGCTATCCATC		1.26029	0.333754	0	0	98954.4	124711	high
tae-miR9674b-5p	ATAGCATCATCCATCCTACCC		1.26519	0.339351	0	0	76633	96955.1	high
tae-miR9773_R+1	TTTGTTTTTATGTTATTTTGTGAAG		1.49184	0.577092	0	0	26483	39508.4	high
tae-MIR7757-p3_1ss19AG	TGGATAGTTTGAGGTTTTGTTT	down	0.484666	-1.04494	0	6.36675e-279	6524.22	3162.07	high
ata-miR167b-3p	AGGTCATGCTGGAGTTTCATC	down	0.461791	-1.11469	0	6.17719e-272	5745.83	2653.37	high
ata-miR9674b-3p	TGAATTTGTCCATAGCATCAG		1.47861	0.564242	0	1.65162e-256	13981.6	20673.3	high
ttu-miR160	TGCCTGGCTCCCTGTATGCCA	down	0.486147	-1.04053	0	1.22308e-201	4738.68	2303.7	high
ata-MIR396d-p3	AAGCCCATGGAAACCATGCCC	up	25.3651	4.66478	0	1.32539e-174	28.9828	735.152	high
tae-miR167c-5p	TGAAGCTGCCAGCATGATCTGC		1.43029	0.516309	0	1.12969e-167	11205.4	16026.9	high
ata-miR167f-5p	TGAAGCTGCCAGCATGATCTGC		1.43029	0.516309	0	1.12969e-167	11205.4	16026.9	high
ata-miR393-3p_L+1R-1_1ss15TC	TCAGTGCAATCCCTCTGGAAT		0.590385	-0.760273	0	1.75297e-160	6245.78	3687.41	high
tae-MIR9672b-p3_1ss3GA	TAAGATACCACGACTGTCATT		0.712457	-0.489126	0	1.89398e-159	12985.8	9251.84	high
mtr-miR398a-5p_1ss7AC	GGAGTGCCACTGAGAACACAAG	down	0.389432	-1.36056	0	2.28718e-151	2353.81	916.65	high
osa-miR319a-3p.2-3p_R+1	TTGGACTGAAGGGTGCTCCCT		1.41316	0.498926	0	2.01839e-145	10514.5	14858.7	high
osa-miR396e-5p	TCCACAGGCTTTCTTGAACTG		1.11751	0.160285	0	1.65276e-134	129681	144920	high
tae-MIR9670-p5	TTCTTCAAGTACTCCACTTTT		1.30862	0.388047	0	1.45976e-129	16626.8	21758.2	high
tae-MIR531-p5_2ss11CG20AG	CTCGCCGGAGGAGCGTGCAGC		0.64126	-0.641019	0	3.78037e-120	6192.99	3971.32	high
osa-miR444a-3p.2	TGCAGTTGCTGCCTCAAGCTT		0.553518	-0.853298	0	6.09285e-120	3850.57	2131.36	high
PC-3p-122_18579	GGGAAAAGAAGGAGTAACGAC		0.638339	-0.647604	0	3.5909e-114	5783.09	3691.58	high
osa-miR827	TTAGATGACCATCAGCAAACA		1.56441	0.645619	0	2.29092e-112	4477.84	7005.17	high
ata-miR169i-5p_1ss15TC	TAGCCAAGGATGACCTGCCTG	up	10.4747	3.38884	0	8.14711e-104	52.79	552.96	high
ata-miR169a-3p	TGGGCAAGTCACCCTGGCTACC	up	2.80188	1.4864	0	2.10508e-100	533.076	1493.62	high
tae-miR169_L+1_1ss18G-	TGGGCAAGTCACCCTGGCTACC	up	2.80188	1.4864	0	2.10508e-100	533.076	1493.62	high
tae-MIR5200-p5	TAAGCCTTAGTGAATATCTAC		0.545169	-0.875224	0	7.85429e-95	2910.01	1586.45	high
osa-miR160f-5p	TGCCTGGCTCCCTGAATGCCA		0.754767	-0.405897	0	5.20765e-90	10011.5	7556.33	high
ata-miR164b-5p	TGGAGAAGCAGGGCACGTGCA		0.726623	-0.460722	0	6.30479e-90	8065.83	5860.82	high
tae-miR164	TGGAGAAGCAGGGCACGTGCA		0.726623	-0.460722	0	6.30479e-90	8065.83	5860.82	high
ata-miR169b-3p_R-1	TGGGCAAGTCATCCTGGCTACC	up	inf	inf	1.0692e-65	1.89133e-89	0	299.722	middle
tae-MIR5048-p5_1	TTAGACCTAGACATGCAAGT		1.34369	0.426196	8.9688e-89	4.40541e-89	9206.16	12370.2	high
tae-MIR5048-p5_2	TTAGACCTAGACATGCAAGTA		1.34369	0.426196	8.9688e-89	4.40541e-89	9206.16	12370.2	high
PC-5p-726_2034	TACGGCAAAGCCGTCGGCATA	up	4.09477	2.03378	3.0384e-78	9.32614e-84	193.563	792.598	high
tae-miR6201	TGACCCTGAGGCACTCATACCG	up	inf	inf	1.4933e-60	2.79767e-82	0	275.578	middle
csi-miR166c-3p_R+1	TCGGACCAGGCTTCATTCCCA	down	0.348857	-1.51929	4.4727e-78	3.86508e-81	1062.01	370.49	high
tae-MIR9662b-p5_1ss9CG	GCGGCTCTGTGGTGTTCAAGC		1.405	0.490572	1.0602e-80	4.29958e-81	6058.43	8512.11	high
tae-miR9654b-3p_1ss19GA	TTCCGAAAGGCTTGAAGCAAAT	down	0.46737	-1.09736	5.6809e-71	2.43126e-72	1541.78	720.582	high
osa-miR168a-5p	TCGCTTGGTGCAGATCGGGAC		0.821628	-0.283442	2.8349e-67	2.25731e-67	13669.5	11231.3	high
ata-miR172b-3p	AGAATCTTGATGATGCTGCAT		0.644431	-0.633901	6.8154e-66	3.49428e-66	3444.29	2219.61	high
bdi-miR171b	TGATTGAGCCGTGCCAATATC		0.75303	-0.409221	9.0132e-66	6.26155e-66	7186.76	5411.84	high
ata-miR171b-3p	TGATTGAGCCGTGCCAATATC		0.75303	-0.409221	9.0132e-66	6.26155e-66	7186.76	5411.84	high
osa-miR171a_1ss12CT	TGATTGAGCCGTGCCAATATC		0.75303	-0.409221	9.0132e-66	6.26155e-66	7186.76	5411.84	high
tae-miR171a	TGATTGAGCCGTGCCAATATC		0.75303	-0.409221	9.0132e-66	6.26155e-66	7186.76	5411.84	high
osa-miR396e-5p_R-1	TCCACAGGCTTTCTTGAACT		1.41511	0.500918	1.0086e-61	5.02298e-62	4391.92	6215.07	high
ata-miR169h-3p_L-1	CAAGTTGTTCTTGGCTAGC	up	2.3846	1.25375	2.3361e-58	5.1042e-60	483.908	1153.93	high
tae-miR9662a-3p	TTGAACATCCCAGAGCCACCG		0.850417	-0.233757	5.2312e-60	5.30384e-60	16764.5	14256.8	high
ata-miR9863a-3p_1ss9TC	TGAGAAGGCAGATCATAATAGC		1.29519	0.373161	1.7826e-50	1.43926e-50	7016.93	9088.24	high
bdi-MIR7757-p3_1ss6AG	TTTATGAGCTCATTGAAGTAACT		1.43226	0.518295	3.7227e-50	2.13322e-50	3280.23	4698.14	high
ata-miR169i-3p	GGCAGTCTCCTTGGCTAGC	up	6.05442	2.59799	2.333e-45	3.9977e-50	56.9304	344.68	middle
ata-miR166c-3p	TCGGACCAGGCTTCATTCCTT		0.623349	-0.681887	8.3673e-49	4.12533e-49	2239.18	1395.79	high
osa-miR398a_L+1R-1	TTGTGTTCTCAGGTCACCCCT	down	0.248575	-2.00825	5.6655e-44	6.33431e-47	411.969	102.405	middle
tae-MIR9674a-p5	ATAGCATCATCCATCCTACCA		0.79389	-0.33299	5.3542e-45	4.95867e-45	6897.38	5475.76	high
bdi-miR5200a-3p	TGTAGATACTCCCTAAGGCTT		0.579653	-0.78674	3.0366e-44	1.10345e-44	1599.57	927.196	high
tae-miR5200	TGTAGATACTCCCTAAGGCTT		0.579653	-0.78674	3.0366e-44	1.10345e-44	1599.57	927.196	high
ata-miR5200-3p	TGTAGATACTCCCTAAGGCTT		0.579653	-0.78674	3.0366e-44	1.10345e-44	1599.57	927.196	high
bdi-miR5064_L-2R+2	AATTTGTCCATAGCATCAGCC		1.95061	0.963922	3.2349e-39	6.72559e-40	601.392	1173.08	high
ata-MIR9863a-p3	TCTGAAGACTAGTTTATTACA		1.31124	0.390937	3.655e-39	2.74256e-39	4848.4	6357.44	high
ata-miR393-5p	TTCCAAAGGGATCGCATTGAT		0.843377	-0.245751	3.516e-39	3.39567e-39	9957.65	8398.05	high
ata-miR396e-5p	TTCCACAGCTTTCTTGAACTG		1.3893	0.474357	1.1397e-38	9.27487e-39	3068.55	4263.13	high
far-MIR169-p5_2ss18CT24AG	TGGCTGCAAGGGCCTTATCTCTGG	up	2.89361	1.53287	1.0552e-36	3.6454e-38	182.177	527.15	middle
ata-miR9863a-3p	TGAGAAGGTAGATCATAATAGC		0.892236	-0.164503	8.955e-38	9.27026e-38	18440.3	16453.1	high
tae-MIR1123-p5	ATGACATGTGGCATTCACAAA		0.649226	-0.623208	9.9566e-36	6.61416e-36	1878.7	1219.7	high
ata-miR396e-3p	GTTCAATAAAGCTGTGGGAAA	down	0.467687	-1.09639	8.6614e-35	2.5264e-35	736.99	344.68	high
sbi-miR396c_R+1	TTCCACAGCTTTCTTGAACTTT	down	0.476885	-1.06829	2.1397e-34	3.91492e-35	757.692	361.332	high
zma-miR156d-3p_1ss8TC	GCTCACTCCTCTTTCTGTCAGC		1.63697	0.711025	4.2068e-34	2.16624e-34	1058.91	1733.39	high
bdi-miR156h-3p	GCTCACTGCTCTTCCTGTCATC		1.57154	0.652178	9.9742e-34	5.14009e-34	1278.35	2008.97	high
osa-miR398a	TGTGTTCTCAGGTCACCCCTT	down	0.316385	-1.66025	5.5567e-32	1.68065e-33	373.671	118.224	middle
bdi-MIR171a-p5	TGATTGAGCCGCGCCAATATC		0.79518	-0.330646	5.0956e-32	4.72958e-32	4894.98	3892.39	high
tae-MIR164-p3	CATGTGCCTTTCTTCTCCACC	up	2.02175	1.0156	2.6885e-31	5.73991e-32	419.215	847.548	high
lja-MIR7526g-p3_2ss15TG20TC	TACTAAAATAGCTGGAACGCC	up	5.58907	2.48261	5.3455e-29	6.62379e-32	40.3688	225.624	middle
bdi-miR398b_L-2R+2	GGAGTGTCACTGAGAACACAAG	down	0.278835	-1.84252	1.9868e-30	8.9865e-32	310.53	86.5864	middle
gma-miR156a_L+1R+2	TTGACAGAAGAGAGTGAGCACCA	down	0.14584	-2.77754	1.0087e-28	9.8244e-32	188.388	27.4745	middle
PC-5p-283_6346	TGTTGCATGACAAGTTGAGCAC		0.805769	-0.311562	7.1579e-31	7.06291e-31	5209.65	4197.77	high
tae-MIR159a-p5	GAGCTCCTATCATTCCAATG		1.60783	0.685115	7.941e-30	5.21304e-30	1001.98	1611.01	high
far-MIR169-p3_1ss8AG	GGCAGTCGCCTTGGCTAGC	up	4.99965	2.32183	2.3641e-27	1.99386e-29	45.5443	227.706	middle
PC-5p-765_1939	TGAATTTGAACATAGCATCAG		1.65756	0.729061	9.5029e-29	4.75261e-29	834.289	1382.88	high
tae-miR1127b-3p_L-1R+4_1ss12TC	CAAGTATTTCCGGACGGAGGGAGT		0.74553	-0.423661	9.4334e-29	8.90286e-29	2867.22	2137.6	high
ata-miR1432-5p_L+1R-1	ATCAGGAGAGATGACACCGAC		0.815586	-0.294091	7.4946e-27	7.14331e-27	4956.05	4042.09	high
tae-miR9664-3p_L-1	TGCAGTCCTCGATGTCGTAG		0.79034	-0.339454	5.9043e-26	5.68294e-26	3749.13	2963.09	high
ata-miR167a-5p	TGAAGCTGCCAGCATGATCTA		0.644192	-0.634437	6.9013e-26	6.25734e-26	1297.15	835.614	high
tae-miR1847-5p	ACCTGCAGTTGGGCCAATGAC		0.532077	-0.910294	3.3854e-24	1.40821e-24	669.709	356.336	high
osa-miR319a-3p.2-3p_L+1R+1	CTTGGACTGAAGGGTGCTCCCT		1.6044	0.682034	2.1674e-23	1.23976e-23	781.499	1253.84	high
osa-miR166m	TCGGACCAGGCTTCATTCCCT		0.641112	-0.641352	3.4419e-23	3.05585e-23	1132.4	725.994	high
tae-miR5048-5p_L+2R-2	TATTTGCAGGTTTTAGGTCTAA		0.74706	-0.420704	4.3216e-23	4.36667e-23	2296.88	1715.91	high
ata-miR167c-3p	GATCATGACTGACAGCCTCATT		0.572421	-0.804851	5.5422e-22	3.61768e-22	735.955	421.276	high
osa-miR444b.1	TGTTGTCTCAAGCTTGCTGCC		1.19409	0.255908	6.2019e-22	6.25684e-22	7044.88	8412.2	high
tae-MIR1137a-p5_1ss15GA	CTCCGTTCCAAAATAGATGAC		1.32318	0.404005	9.7645e-22	8.82847e-22	2411.78	3191.21	high
tae-miR1137b-5p_L+1R-1_1ss11GA	CTCCGTTCCAAAATAGATGAC		1.32318	0.404005	9.7645e-22	8.82847e-22	2411.78	3191.21	high
ata-miR169d-5p_R+1	CAGCCAAGGATGACTTGCCGGC		1.53583	0.619015	2.6792e-21	1.77415e-21	883.974	1357.63	high
tae-MIR9664-p5	ACGGCATAGAGGCACTGCAAA	down	0.438726	-1.18861	1.0114e-20	4.62452e-21	375.741	164.847	middle
tae-MIR5384-p5	TTCGCCGGTCGCGCGTTCCCC		1.45661	0.542611	7.0874e-21	6.23837e-21	1171.73	1706.75	high
PC-5p-327_5046	TCTGTAAACTAATATAAGAGC		1.50648	0.591184	1.0507e-20	7.79734e-21	953.326	1436.17	high
tae-MIR9674a-p3_1ss20GT	GTAGGATGGCTGGTGCTATTG		0.568706	-0.814244	1.2072e-20	9.06484e-21	674.884	383.811	high
gma-MIR6300-p5_7	TGTAGTATAGTGGTAAGTATTCCC	down	0.117136	-3.09375	2.1543e-18	1.06516e-20	106.615	12.4884	middle
gma-MIR6300-p5_4	GTGGTAAGTATTCCCGCC	down	0.117136	-3.09375	2.1543e-18	1.06516e-20	106.615	12.4884	middle
gma-MIR6300-p5_3	GTATAGTGGTAAGTATTCCCGCC	down	0.117136	-3.09375	2.1543e-18	1.06516e-20	106.615	12.4884	middle
gma-MIR6300-p5_2	GTAGTATAGTGGTAAGTATTCCC	down	0.117136	-3.09375	2.1543e-18	1.06516e-20	106.615	12.4884	middle
gma-MIR6300-p5_6	GTTGTAGTATAGTGGTAAGTATTC	down	0.117136	-3.09375	2.1543e-18	1.06516e-20	106.615	12.4884	middle
gma-MIR6300-p5_1	CGTTGTAGTATAGTGGTAAGTATT	down	0.117136	-3.09375	2.1543e-18	1.06516e-20	106.615	12.4884	middle
gma-MIR6300-p5_5	GTTGTAGTATAGTGGTAAGT	down	0.117136	-3.09375	2.1543e-18	1.06516e-20	106.615	12.4884	middle
tae-MIR1118-p5_1ss16AG	AGGAAGCACTACATTGTGGAATGG		0.592413	-0.755324	1.8015e-20	1.30715e-20	755.622	447.641	high
osa-miR444f_1ss12CT	TGCAGTTGTTGTCTCAAGCTT	down	0.467825	-1.09596	7.1343e-20	3.51539e-20	405.759	189.824	middle
PC-3p-4854_304	ATTCCTGAAGGCTTGAAGCTA	down	0.209579	-2.25443	7.6699e-19	6.11886e-20	146.984	30.8048	middle
hvu-MIR5050-p5	TTTTGCCGGTTGAACGACCTCA		0.696877	-0.521024	2.0464e-19	1.61978e-19	1324.93	923.311	high
ata-miR164c-3p	CACGTGTTCTTCTCCTCCATC	up	4.35679	2.12327	3.4746e-18	1.9136e-19	37.2635	162.349	middle
cme-MIR319c-p5_2ss7CA17AT	TATATTATTTTCCTCTTT	up	11.2606	3.49322	8.8468e-17	2.5902e-19	8.28079	93.2469	middle
tae-miR9774_L+2	AACAAGATATTGGGTATTTCTGTC		1.44992	0.535975	3.9879e-19	3.76348e-19	1096.17	1589.36	high
zma-miR319b-5p	AGAGCGTCCTTCAGTCCACTC		1.9358	0.952927	1.6902e-18	7.56259e-19	277.406	537.002	high
aly-miR156a-5p_R+4	TGACAGAAGAGAGTGAGCACACCA	down	0.476479	-1.06952	4.0149e-18	1.56319e-18	380.916	181.498	middle
ata-miR396c-3p	GGTCAAGAAAGCTGTGGGAAG		0.596566	-0.745247	2.4528e-18	1.99869e-18	685.235	408.788	high
tae-MIR9661-p3	AGGTGCCTGACCTACTTCATC	up	9.16937	3.19682	4.4081e-16	2.35965e-18	10.351	94.912	middle
tae-MIR396-p3_1ss1TC	CCTCCGCCTGTTGATGGTTCA		0.585092	-0.773264	2.3258e-17	2.01792e-17	607.603	355.504	high
tae-miR9675-3p	TTTATGATCACTCTCGTTTTG		1.64913	0.721706	2.7594e-17	2.37629e-17	493.742	814.245	high
tae-MIR1120c-p5	TATAAGAACGTTTTTGACACT		1.29877	0.377141	2.8596e-17	2.84253e-17	2201.65	2859.43	high
ata-miR9674a-3p_L-1R+1	TAAGATGGCTGATGCTATGGA	up	9.38386	3.23018	4.8565e-15	5.11895e-17	9.31589	87.4189	middle
ata-miR9674c-3p_1ss8TC	GGTGCTACGGATAAATTCAAC	up	inf	inf	3.4943e-13	1.31797e-16	0	54.1165	middle
tae-MIR444b-p3	AAGTCGTGCAGTTGCTGCCTC	down	0.247486	-2.01458	1.6831e-15	1.87002e-16	134.563	33.3025	middle
osa-miR399d	TGCCAAAGGAGAGTTGCCCTG	down	0.448993	-1.15524	2.4899e-16	1.87755e-16	302.249	135.708	middle
PC-3p-21060_90	TTTCTCTCCTCTTTGTGAAGA	up	inf	inf	8.0062e-13	5.20929e-16	0	52.4514	middle
PC-5p-18101_102	CTTCTGATTTACTCGTCGTGG	up	inf	inf	8.0062e-13	5.20929e-16	0	52.4514	middle
ata-MIR9863a-p3_1ss14TC	TTAGATGAGAAGGCAGATCATA		0.676673	-0.563468	6.7181e-16	5.65088e-16	932.624	631.082	high
osa-miR167d-5p_R+4	TGAAGCTGCCAGCATGATCTGACCA	down	0.13567	-2.88182	2.3492e-14	2.21937e-15	85.9132	11.6559	middle
mdm-miR396c_R+2	TTCCACAGCTTTCTTGAACTTCA	down	0.130704	-2.93563	4.3792e-14	2.94224e-15	82.8079	10.8233	middle
bdi-MIR7757-p3	TAAATAGAAGCATGATTCAAC		0.607875	-0.718154	4.9957e-15	4.72751e-15	584.831	355.504	high
tae-MIR1122b-p5_1ss15GA	CTCTGTTCCTAAATATAAGTC	up	inf	inf	2.2174e-11	3.2238e-14	0	45.7909	middle
ata-miR390-3p_L-1	GCTATCTATCCTGAGCTCC		0.562039	-0.831259	8.3039e-14	7.75584e-14	419.215	235.615	middle
bdi-MIR169d-p3	GTGGGTCTTCTTGGCTAGCC	up	4.10783	2.03838	3.6958e-13	8.04312e-14	28.9828	119.056	middle
PC-5p-4334_335	TGGTTGGTCTGTGTTCATTTC	down	0.419995	-1.25155	4.1198e-13	2.06799e-13	210.125	88.2515	middle
PC-3p-22637_85	ATGACGAGTAAATCAGAACGG	up	inf	inf	7.7231e-11	2.53941e-13	0	43.2932	middle
bna-MIR169b-p3	GGCAAGTTTTCCTTGGCTACA	up	2.15127	1.10519	7.0483e-13	3.36995e-13	130.422	280.573	middle
rco-miR171c_R+4	TGATTGAGCCGTGCCAATATCACCA	down	0.408417	-1.29189	4.6198e-13	3.86645e-13	199.774	81.591	middle
zma-miR171b-3p_L+3R+2	TGATTGAGCCGTGCCAATATCACCA	down	0.408417	-1.29189	4.6198e-13	3.86645e-13	199.774	81.591	middle
tae-MIR1137b-p3_2ss7TC17AG	TTGGGTCATCTATTTTGGAAC		0.797071	-0.32722	4.1871e-13	4.12019e-13	1892.16	1508.19	high
ata-miR396a-5p_R+4	TCCACAGGCTTTCTTGAACTGACCA		0.706085	-0.502086	5.0817e-13	4.4075e-13	906.746	640.24	high
tae-MIR5048-p5_2ss18AT19GT	TTAGACCTAGACATGCATT	up	4.42382	2.14529	5.5559e-12	1.56533e-12	22.7722	100.74	middle
PC-5p-933_1530	CGCGCTGCCCTGTGAGTCTGC		0.61356	-0.704724	2.3275e-12	2.29889e-12	484.426	297.224	middle
ata-miR528-3p_1ss4GC	CCTCTGCCTGCCTCTTCCATT	up	3.13885	1.65024	2.0857e-11	6.35862e-12	42.439	133.21	middle
tae-MIR9674a-p3	GTAGGATGGCTGGTGCTATGG		0.648464	-0.624901	6.7914e-12	6.36552e-12	566.199	367.16	high
tae-miR9652-5p	CCTGTTTGTCATTAAGTTTCTT		0.815439	-0.294351	7.2555e-12	6.92013e-12	2023.62	1650.14	high
tae-miR9676-5p	TGGATGTCATCGTGGCCGTACA		0.575802	-0.796355	1.1307e-11	9.17938e-12	371.6	213.968	middle
ata-miR164a-5p	TGGAGAAGCAGGGCACGTGCT		1.23688	0.306703	1.4239e-11	1.41187e-11	2274.46	2813.23	high
bdi-miR5064_R+2_1ss1CT	TGAATTTGTCCATAGCATCAGCC	up	3.26201	1.70576	5.8794e-11	1.62609e-11	37.2635	121.554	middle
PC-5p-2131_630	TGCCTTTAAGGCACCTGCCTTT	up	2.28787	1.19401	2.767e-11	1.90558e-11	93.1589	213.136	middle
osa-miR396e-5p_R+1_1ss21GT	TCCACAGGCTTTCTTGAACTTT		1.45539	0.541405	3.0685e-11	2.85532e-11	592.076	861.701	high
PC-5p-3888_369	CGCGCTGCCCTGTGAGCCTGC	down	0.366151	-1.44949	6.0315e-11	4.61094e-11	138.703	50.7862	middle
ath-miR8175_L-2	TCCCCGGCAACGGCGCCA		1.67596	0.744984	1.966e-10	1.96529e-10	259.81	435.43	middle
PC-3p-7040_220	GTCTCTTCTGTAGAAATAGGCACC	up	4.18252	2.06437	4.2585e-10	1.99601e-10	20.702	86.5864	middle
ata-miR5062b-5p_L+2R-4	ATGCGGATTTTTCACCAAGATT	up	2.3043	1.20433	1.0556e-09	7.45337e-10	76.5973	176.503	middle
ata-MIR169h-p5	AGAATGTAGCCAAGGATGACT	up	9.01629	3.17253	7.6817e-09	7.90827e-10	5.34801	48.2192	middle
ata-miR166b-5p_L-2R+1	GAATGACGCCGGGTCCGAAAG		0.533967	-0.905176	8.9872e-10	9.73637e-10	246.353	131.545	middle
tae-MIR1137a-p3_1ss9CT	CATCTATTTTGGAACGGAGGGAGT		0.867871	-0.204448	1.2758e-09	1.36951e-09	2924.15	2537.79	high
tae-miR530	TGCAGTGGCATATGCAACTCT	up	9.16937	3.19682	9.1141e-09	1.42855e-09	5.17549	47.456	middle
gma-miR156a_R+1	TGACAGAAGAGAGTGAGCACT	down	0.476127	-1.07058	2.3491e-09	2.65089e-09	180.107	85.7538	middle
tae-MIR167c-p3	AGATCATGCTGCAGCTTCATT		1.38847	0.473501	2.9817e-09	2.97689e-09	642.796	892.506	high
ata-miR167f-3p_L-1R+1	AGATCATGCTGCAGCTTCATT		1.38847	0.473501	2.9817e-09	2.97689e-09	642.796	892.506	high
bdi-miR159a-5p_R+1	AGCTCCCTTCGATCCAATCC		1.72596	0.787399	2.9077e-09	3.28108e-09	198.739	343.015	middle
gma-MIR6300-p3_3	ATAGTGGTAAGTATTCCCGCC	down	0.127962	-2.96622	1.8809e-08	4.2949e-09	45.5443	5.82793	middle
gma-MIR6300-p3_9	TGTAGTATAGTGGTAAGT	down	0.127962	-2.96622	1.8809e-08	4.2949e-09	45.5443	5.82793	middle
gma-MIR6300-p3_2	ATAGTGGTAAGTATTCCC	down	0.127962	-2.96622	1.8809e-08	4.2949e-09	45.5443	5.82793	middle
gma-MIR6300-p3_1	AGTATAGTGGTAAGTATTCCCGCC	down	0.127962	-2.96622	1.8809e-08	4.2949e-09	45.5443	5.82793	middle
gma-MIR6300-p3_7	TAGTGGTAAGTATTCCCGCC	down	0.127962	-2.96622	1.8809e-08	4.2949e-09	45.5443	5.82793	middle
gma-MIR6300-p3_6	GTTGTAGTATAGTGGTAAGTATTCC	down	0.127962	-2.96622	1.8809e-08	4.2949e-09	45.5443	5.82793	middle
gma-MIR6300-p3_4	CGTTGTAGTATAGTGGTAAGT	down	0.127962	-2.96622	1.8809e-08	4.2949e-09	45.5443	5.82793	middle
gma-MIR6300-p3_8	TATAGTGGTAAGTATTCCCGCC	down	0.127962	-2.96622	1.8809e-08	4.2949e-09	45.5443	5.82793	middle
gma-MIR6300-p3_5	CGTTGTAGTATAGTGGTAAGTATTC	down	0.127962	-2.96622	1.8809e-08	4.2949e-09	45.5443	5.82793	middle
ata-miR169c-3p_L+2R-1	TAGGCGGTCACCTTGGCTAG		1.41995	0.505843	4.7018e-09	4.59091e-09	538.251	764.291	high
tae-MIR1125-p5	AATTTAACCAACGAGACCAACTGC		1.39744	0.482784	5.2986e-09	5.30465e-09	595.182	831.729	high
tae-miR9776_L-1R+1_1ss18AG	TGGACGAGGATGTGCAGCTGC		1.13381	0.18118	5.4753e-09	5.38395e-09	5996.32	6798.7	high
osa-MIR167h-p3	TCATGCTGTAGTTTCATCTGC		0.55254	-0.855849	8.4605e-09	8.68222e-09	238.073	131.545	middle
bdi-MIR169d-p3_1ss18GA	GTGGGTCTTCTTGGCTAACC	up	3.97697	1.99167	1.5893e-08	9.23751e-09	18.6318	74.098	middle
tae-MIR1127a-p5_1ss16AG	ACTCGTCCAAGAAATGAATGTATC		1.9325	0.950467	1.0495e-08	1.05676e-08	118.691	229.371	middle
bdi-MIR7757-p3_2ss8GA18AG	TCTCTCCAAGCTCAAATGGGCC		1.40719	0.492822	1.194e-08	1.06768e-08	541.356	761.794	high
tae-MIR1130b-p3_2ss8AT20GT	TTATATTTTGGGACGGAGGTA	down	0.221884	-2.17212	2.8333e-08	1.08867e-08	60.0357	13.321	middle
osa-miR167a-5p_R+1	TGAAGCTGCCAGCATGATCTAA	down	-inf	-inf	2.6778e-07	1.10883e-08	25.8775	0	middle
PC-3p-52150_42	AAAGATGTTCGATAGAAAGTG	down	-inf	-inf	2.6778e-07	1.10883e-08	25.8775	0	middle
ata-miR166d-5p	GGAATGTTGTCTGGCTCGGGG		0.7253	-0.463351	1.0294e-08	1.16901e-08	653.147	473.727	high
bdi-miR169h-3p	GGCAGTCACCTTGGCTAGC	up	3.78882	1.92175	2.9825e-08	1.39272e-08	19.6669	74.5142	middle
sbi-MIR437l-p3_2ss16AT22CT	TCAAACTTTGTTAACTTTGACT	up	inf	inf	3.332e-07	1.55706e-08	0	26.642	middle
ata-miR9674c-3p	GGTGCTATGGATAAATTCAAC		0.854577	-0.226718	1.7862e-08	1.72778e-08	2120.92	1812.49	high
ata-miR167d-3p	AGGTCATGTGGCAGCTTCATT		0.620334	-0.688884	2.619e-08	2.25582e-08	316.74	196.484	middle
lus-miR159b_R+1_1ss21CT	TTTGGATTGAAGGGAGCTCTTT		1.3824	0.467174	2.384e-08	2.48802e-08	586.901	811.331	high
bdi-miR169k-3p	GGGCAAGTCAGCCTGGCTACC	up	inf	inf	5.0805e-07	3.10415e-08	0	25.8094	middle
tae-MIR1130b-p3_1ss11GA	TATATTATGGAACGGAGGGAG	up	inf	inf	5.0805e-07	3.10415e-08	0	25.8094	middle
hvu-miR444b	TGCAGTTGCTGTCTCAAGCTT		0.741246	-0.431976	3.2158e-08	3.61866e-08	686.27	508.695	high
bdi-miR171c-5p	CGGTATTGGTGCGGTTCAATC		1.74525	0.80343	3.1831e-08	4.09459e-08	164.581	287.234	middle
tae-MIR9676-p3	TACGGCCTGATGACATCCACG		0.575513	-0.797081	4.7282e-08	4.17648e-08	240.143	138.205	middle
PC-3p-4544_321	TTGATTTTCCTCTATAAGCGCATC	up	2.71733	1.44219	7.5326e-08	4.73616e-08	38.2986	104.07	middle
PC-5p-1549_875	ACTTAGTCTTGGCACTATAAATTT		1.73923	0.798453	6.5172e-08	5.3816e-08	159.405	277.243	middle
ppe-MIR169a-p3_1ss19AC	CAAGTTGTCTTTGGCTACC	up	inf	inf	7.7498e-07	6.18912e-08	0	24.9768	middle
PC-5p-33593_61	TCTGTGAATAATTATAAGAGC	up	inf	inf	7.7498e-07	6.18912e-08	0	24.9768	middle
bdi-MIR5066-p3_2ss1TA22CT	ACTTTTGGTTGCGTTGGCTAGTGC	down	-inf	-inf	1.3912e-06	9.17849e-08	22.7722	0	middle
ptc-miR6478_R-1_1ss5CT	CCGATCTTAGCTCAGTTGGT	down	-inf	-inf	1.3912e-06	9.17849e-08	22.7722	0	middle
PC-5p-11401_148	AGTTCTAACTAGTAATGGCGCACC	up	4.07528	2.0269	1.2989e-07	1.07805e-07	15.5265	63.2747	middle
tae-MIR9783-p3_2ss5AG18AC	AATAGGCACCGGTGCTTCAGA		1.67301	0.742444	1.2062e-07	1.17276e-07	181.142	303.052	middle
ata-miR9772a-5p	TGAGATGAGATTACCCCATAC		1.09075	0.125322	1.1617e-07	1.21278e-07	12875.6	14044.1	high
tae-miR9772	TGAGATGAGATTACCCCATAC		1.09075	0.125322	1.1617e-07	1.21278e-07	12875.6	14044.1	high
PC-3p-77048_29	AGACATCGGTGCTTTAGAAAAACC	up	inf	inf	1.1827e-06	1.23415e-07	0	24.1443	middle
bdi-MIR5064-p5_2	TTGTCCATAGCATCAGCCAGC		1.82315	0.866433	1.5278e-07	1.38464e-07	124.212	226.457	middle
bdi-MIR5064-p5_1	ATTTGTCCATAGCATCAGCC		1.82315	0.866433	1.5278e-07	1.38464e-07	124.212	226.457	middle
sbi-miR1432	CTCAGGAGAGATGACACCGAC		0.696591	-0.521616	1.5698e-07	1.61466e-07	448.198	312.211	middle
gma-miR156a_1ss20CT	TGACAGAAGAGAGTGAGCAT	down	0.484964	-1.04405	2.2362e-07	1.62655e-07	140.773	68.27	middle
osa-miR171b_R+3_1ss12TC	TGATTGAGCCGCGCCAATATCCCA	down	0.209825	-2.25274	4.5763e-07	2.16074e-07	47.6145	9.99074	middle
bdi-miR164a-5p_R+1	TGGAGAAGCAGGGCACGTGCAA	down	0.247486	-2.01458	4.7548e-07	2.22554e-07	53.8251	13.321	middle
gma-miR6300_L-1R+8	TCGTTGTAGTATAGTGGTAAGTATT	up	inf	inf	1.806e-06	2.46125e-07	0	23.3117	middle
tae-MIR9653b-p5_2ss18GT19GT	TGGCCAAGGTCTCTTGATT	up	inf	inf	1.806e-06	2.46125e-07	0	23.3117	middle
tae-MIR1121-p3_1ss6AG	TCTAAGCGCTCTTATATTTCT		1.57605	0.656317	2.3814e-07	2.5291e-07	229.792	362.164	middle
PC-3p-12791_136	TCTCCTGTAGAAATAGGCATC	up	3.90675	1.96597	9.5609e-07	2.98147e-07	14.4914	56.6142	middle
PC-5p-3176_439	CATTACCTACCTCAGGAACCC	up	2.07785	1.05509	2.8463e-07	3.0181e-07	74.5271	154.856	middle
ata-miR169a-5p	TAGCCAAGGATGATTTGCCTGTG		1.94749	0.961614	3.8165e-07	3.35502e-07	90.9161	177.058	middle
PC-3p-8151_196	TCTTTTTAATGAGAGCTCCTC	down	0.365605	-1.45164	6.8752e-07	4.15687e-07	79.7026	29.1396	middle
osa-MIR444c-p3_1	CGGCAAGCTAGAGACAGCAAC		0.917173	-0.124734	4.6842e-07	4.68838e-07	4441.61	4073.72	high
osa-MIR444c-p3_2	CGGCAAGCTAGAGACAGCAACT		0.917173	-0.124734	4.6842e-07	4.68838e-07	4441.61	4073.72	high
PC-3p-32870_63	TTAGACAAATTTAAGACAAGAATT	up	inf	inf	2.7592e-06	4.90903e-07	0	22.4792	middle
tae-MIR9779-p3	TACCTATGATGAGTTGCGAACT	down	0.470329	-1.08826	6.3747e-07	6.03917e-07	122.142	57.4467	middle
ata-miR390-5p	AAGCTCAGGAGGGATAGCGCC		1.17108	0.227845	6.2518e-07	6.62547e-07	2503.9	2932.28	high
bdi-miR394	TTGGCATTCTGTCCACCTCC		1.06244	0.0873835	7.2029e-07	7.323e-07	32110.8	34115.9	high
tae-miR1120a_L-4R+1_1ss10TC	TCTTACATTATGAGACGGAGG	up	3.97009	1.98917	1.6261e-06	7.97604e-07	13.4563	53.4227	middle
tae-miR9660-5p_L+1	CTTGCGAGCAACGGATGAATC		1.87392	0.906059	9.7477e-07	1.04189e-06	97.2992	182.331	middle
bdi-MIR169c-p5_1ss16GC	CTAAGAGGCAGAGAACGGGATG		1.87677	0.908253	1.5474e-06	1.21964e-06	93.1589	174.838	middle
tae-MIR1131-p5_1ss12TG	CGGTTCGTGGCGAACCTTTAGCAC		0.640055	-0.643732	1.2703e-06	1.3602e-06	268.608	171.924	middle
PC-5p-7594_207	TTCGTCGGACGAGCGTGCC	up	2.98273	1.57663	1.299e-06	1.46002e-06	24.8424	74.098	middle
sly-miR169a_R+4	CAGCCAAGGATGACTTGCCGGACCA		0.500332	-0.999043	1.3226e-06	1.50344e-06	131.457	65.7724	middle
PC-5p-67978_33	AACTTGGTAGCAAAGCTGACA	down	-inf	-inf	1.2682e-05	1.5369e-06	18.6318	0	middle
zma-miR156l-3p	GCTCACTGCTCTATCTGTCACC		1.15881	0.212644	1.4976e-06	1.56891e-06	2758.54	3196.62	high
PC-3p-6369_240	TCTCCTGTAGAAATAGGCACC	up	2.87703	1.52458	1.3627e-06	1.63763e-06	26.9126	77.4282	middle
osa-miR5083_L-3R+1	CTACAATTATCTGATCAA	down	0.307108	-1.70318	3.0028e-06	1.84608e-06	56.9304	17.4838	middle
ata-miR5200-5p	AAGCCTTAGTGAATATCTACA		0.781155	-0.356319	1.7436e-06	2.01963e-06	712.493	556.567	high
bdi-miR5169a_2ss19AG20CA	TTTGACCAAGTTTGTAGAGAA		0.759805	-0.396298	2.3415e-06	2.16963e-06	579.655	440.425	high
bdi-MIR5066-p3_2ss13CT24CT	TGCGTTGGCTAGTGCATGAAGCTT	down	0.165598	-2.59425	3.1989e-06	2.30071e-06	35.1933	5.82793	middle
bdi-miR164a-5p_R+2	TGGAGAAGCAGGGCACGTGCACA	down	0.273815	-1.86873	4.7148e-06	2.52045e-06	48.6496	13.321	middle
bdi-miR167c-5p_R+1	TGAAGCTGCCAGCATGATCTGAC	down	0.229809	-2.12149	3.1282e-06	2.80116e-06	43.4741	9.99074	middle
PC-5p-24390_80	GAGATTCCACTATGAACTACATAC	up	5.76437	2.52716	7.0463e-06	2.98848e-06	6.21059	35.8001	middle
PC-3p-8165_195	GTTACTAGTCTATGTTACTACCTT	down	0.396656	-1.33404	5.256e-06	3.7578e-06	75.5622	29.9722	middle
osa-MIR396e-p5_2ss18AT19CT	TCCACAGGCTTTCTTGATTT	up	2.3149	1.21095	4.8487e-06	3.89962e-06	42.439	98.2422	middle
bdi-miR399a_1ss16AG	TGCCAAAGGAGAATTGCCCTG		0.785007	-0.349222	3.7845e-06	4.25779e-06	689.375	541.165	high
ata-miR399a-3p	TGCCAAAGGAGAATTGCCCTG		0.785007	-0.349222	3.7845e-06	4.25779e-06	689.375	541.165	high
ata-miR171d-5p	TGTTGGCTCGACTCACTCAGA		0.804331	-0.314139	4.5998e-06	4.61064e-06	811	652.312	high
tae-MIR171a-p5	TGTTGGCTCGACTCACTCAGA		0.804331	-0.314139	4.5998e-06	4.61064e-06	811	652.312	high
PC-3p-16044_113	ATAGTTCGAGGACCTATGTGACAC	down	0.226863	-2.14011	6.3399e-06	4.66212e-06	40.3688	9.15818	middle
tae-MIR1130a-p3_2ss22TG24GA	GTCTTACATTATGGGACGGAGGGA	down	0.14363	-2.79957	1.2063e-05	5.04808e-06	28.9828	4.16281	middle
tae-MIR1120a-p5_2ss9AG20AG	TCCGTCCCGTAATATAAGAGC	down	0.14363	-2.79957	1.2063e-05	5.04808e-06	28.9828	4.16281	middle
PC-5p-8863_183	TCTGTAAATTTATATAAGAGC	up	3.36814	1.75195	6.3192e-06	5.7818e-06	16.5616	55.7816	middle
osa-miR393a_L+1R+2	TTCCAAAGGGATCGCATTGATCCA	down	-inf	-inf	3.8576e-05	6.28898e-06	16.5616	0	middle
gma-MIR5368-p5	CCTGGGATTGGCTTTGGG	down	-inf	-inf	3.8576e-05	6.28898e-06	16.5616	0	middle
gra-MIR8678-p5_2ss11GA17CG	AACCAATTTGAACTGTGA		0.648216	-0.625454	6.1955e-06	6.96219e-06	245.318	159.019	middle
hbr-miR6173_L+1	TAGCCGTAAACGATGGATACT	down	0.212911	-2.23168	1.6042e-05	7.44644e-06	35.1933	7.49305	middle
tae-MIR9668-p3_1ss4TC	CTCCGTCCGGAAATACTTGTC		0.769296	-0.378389	6.7236e-06	7.54525e-06	570.339	438.76	high
osa-miR169n	TAGCCAAGAATGACTTGCCTA	up	inf	inf	2.3194e-05	7.77825e-06	0	18.3164	middle
PC-5p-40789_52	ATGAACGAGATGAACTTGACACTC	up	inf	inf	2.3194e-05	7.77825e-06	0	18.3164	middle
PC-3p-20458_92	TATGGAAACTTTCTTTGCCTTGCC	up	2.46326	1.30057	1.0595e-05	8.84371e-06	33.1231	81.591	middle
PC-3p-3188_438	TCGAGATCCAACGGCTGAGGT		1.99785	0.998451	8.1713e-06	9.03337e-06	64.1761	128.214	middle
osa-MIR169h-p5_2	TGGGCAGTCTCCTTGGCTAGC	up	4.28976	2.1009	1.813e-05	9.82506e-06	9.31589	39.9629	middle
osa-MIR169h-p5_1	TGGGCAGTCTCCTTGGCTAG	up	4.28976	2.1009	1.813e-05	9.82506e-06	9.31589	39.9629	middle
tae-miR398_L-1R+1	GTGTTCTCAGGTCGCCCCCGC	up	2.36703	1.24308	1.3021e-05	1.07999e-05	36.2284	85.7538	middle
PC-3p-15211_118	GTCCGGATAGCTGTGGTAGTGTTA	down	0.466146	-1.10115	1.4322e-05	1.17874e-05	91.0887	42.4606	middle
osa-miR5072_L-3	TTCCCCAGCGGAGTCGCCA	down	-inf	-inf	6.7438e-05	1.27218e-05	15.5265	0	middle
PC-3p-105549_21	TGACTGAGAAACTTAGGTCCA	down	-inf	-inf	6.7438e-05	1.27218e-05	15.5265	0	middle
PC-5p-9169_178	CTATTTCGATGGTGTCATGTAGGT		0.581194	-0.782909	1.0868e-05	1.2752e-05	160.44	93.2469	middle
PC-5p-1600_842	TGAGGTGAAGGCGATGCTTAA		0.6886	-0.538263	1.5972e-05	1.54816e-05	287.757	198.15	middle
sbi-MIR437p-p5_1ss9AT	ATTTTTTCTATAAACTTGGTC	up	inf	inf	3.5588e-05	1.55233e-05	0	17.4838	middle
osa-MIR444a-p5	CAAGTTATGCAGTTGCTGCCT	up	inf	inf	3.5588e-05	1.55233e-05	0	17.4838	middle
bdi-miR395e-5p	GTTCTCCTCAAATCACTTCAGT	up	inf	inf	5.4657e-05	1.55233e-05	0	16.6512	middle
lus-miR171h_L-1R+2	TGAGCCGAACCAATATCACTTT	up	inf	inf	5.4657e-05	1.55233e-05	0	16.6512	middle
tae-MIR1122a-p3_2ss21AG24TC	AGTGTAGATTCACTCATTTTGCTC		0.916095	-0.126431	1.8587e-05	1.94134e-05	3143.59	2879.83	high
ata-miR9674c-5p_L+1R-1_1ss9TG	TTGAATTTGTCCATAGCATCA		1.22942	0.297978	2.8501e-05	2.81923e-05	935.211	1149.77	high
bdi-MIR7757-p3_1ss5AG	TTATGAGCTCATTGAAGTAAC		0.822727	-0.281514	2.8566e-05	2.87282e-05	814.622	670.212	high
tae-miR9678-3p	TCTGGCGAGGGACATACACTGT	up	3.21732	1.68586	5.7654e-05	2.90764e-05	14.4914	46.6234	middle
hvu-MIR5049c-p5_2ss8AG18CT	AAAATAAGTGTCTCAACTTTGTAC	up	inf	inf	8.4032e-05	3.09843e-05	0	15.8187	middle
PC-3p-39112_54	GAATGTCACATGTCATCCATCAGG	up	inf	inf	8.4032e-05	3.09843e-05	0	15.8187	middle
PC-5p-23210_83	TGCCCTTATACAGGAAATTTGACC	up	4.59618	2.20043	5.8113e-05	4.4066e-05	7.24569	33.3025	middle
osa-MIR5339-p3_1ss3GA	TGAGAATATTCTTTATCTGTT		1.1434	0.193328	4.4827e-05	4.41633e-05	2507.01	2866.51	high
PC-5p-1004_1400	TTGGTGGCTTGAACCGGGACC		1.40987	0.495565	4.746e-05	4.72132e-05	272.231	383.811	middle
ptc-miR6478_R-1	CCGACCTTAGCTCAGTTGGT		1.23522	0.304771	4.6309e-05	4.78307e-05	840.5	1038.2	high
bdi-MIR7757-p3_2ss6AG18GT	TTTATGAGCTCATTGAATT		1.90704	0.931337	3.9932e-05	4.87199e-05	64.1761	122.387	middle
tae-MIR530-p5	TGCATTTGCACCTGCACCTAG		1.25662	0.329546	4.7935e-05	4.88466e-05	697.656	876.687	high
far-MIR1122-p3_2ss18TG20TA	GTTGAGACACTTATTTTGGAACGG	down	-inf	-inf	0.00011811	5.2057e-05	14.4914	0	middle
tae-MIR1122b-p5_2ss2GT20AT	TTTAGGAACGGAGGGAGTATA	down	-inf	-inf	0.00011811	5.2057e-05	14.4914	0	middle
tae-MIR1122c-p5	TTATGGGACGGAGGGAGTAGT	down	-inf	-inf	0.00011811	5.2057e-05	14.4914	0	middle
bdi-MIR1139-p5_1ss8CG	TAACATAGACTAGTAACATGCATA	down	-inf	-inf	0.00011811	5.2057e-05	14.4914	0	middle
osa-miR827_1ss21AT	TTAGATGACCATCAGCAAACT	up	2.11872	1.0832	6.4087e-05	5.32699e-05	42.439	89.9166	middle
osa-miR5071_2ss15GA21AT	TCAAGCATCATATCATGGACT		1.93901	0.955321	5.743e-05	6.08334e-05	57.9655	112.396	middle
bdi-miR167c-3p_L-1_4ss5AG13-A22TC23CT	ATCGTGCTGTGACAGTTTCACT		1.92465	0.944595	7.1943e-05	6.08334e-05	57.9655	111.563	middle
bdi-miR167a_R+1_1ss21AT	TGAAGCTGCCAGCATGATCTTT	up	inf	inf	0.00012934	6.18517e-05	0	14.9861	middle
tae-MIR1128-p3_1ss21GA	CAACTATTTCCGGACGGAGGAAGT	up	inf	inf	0.00012934	6.18517e-05	0	14.9861	middle
tae-MIR1139-p5_1ss23AC	ATTTATTAGGTTATAGACTCATCT	up	inf	inf	0.00012934	6.18517e-05	0	14.9861	middle
ata-miR5062a-3p_2ss2TC18AG	GCGGATTTTTCACCAAGGTTCAAG		1.47184	0.557623	6.2858e-05	6.28908e-05	200.809	295.559	middle
bdi-MIR531-p5_2ss1CT21GT	TTCGCCGGAGCAGCGTGCTGTG	up	2.24739	1.16825	6.7189e-05	6.98581e-05	35.1933	79.0933	middle
PC-3p-59809_38	GGATAGCGGACGTAAAGCT	up	4.82598	2.27082	0.00010336	7.21007e-05	6.21059	29.9722	middle
PC-3p-3933_364	AATAGGCACCGATGCTTCAGA		1.99474	0.996201	6.4687e-05	7.45039e-05	51.7549	103.238	middle
tae-MIR1120a-p5_1ss20AG	TCCGTCCCATAATATAAGAGC		0.634002	-0.657441	6.6022e-05	7.46101e-05	175.967	111.563	middle
bdi-MIR7757-p5_1ss6AG_2	TTTATGAGCTCATTGAAGTAA		0.733509	-0.447113	8.0541e-05	7.97656e-05	329.161	241.443	middle
bdi-MIR7757-p5_1ss6AG_1	TTTATGAGCTCATTGAAGTA		0.733509	-0.447113	8.0541e-05	7.97656e-05	329.161	241.443	middle
bdi-MIR7757-p5_1ss6AG_3	TTTATGAGCTCATTGAAGTAAC		0.733509	-0.447113	8.0541e-05	7.97656e-05	329.161	241.443	middle
gma-miR394a-5p_R+1	TTGGCATTCTGTCCACCTCCA	down	0.459618	-1.12149	8.714e-05	8.28937e-05	72.4569	33.3025	middle
PC-3p-5682_264	TTCTGTAGAAATAGGCACCGGTGC	up	2.24238	1.16503	9.0817e-05	8.3333e-05	34.1582	76.5957	middle
osa-miR159f_R-1	CTTGGATTGAAGGGAGCTCT		0.695992	-0.522857	7.7377e-05	9.11671e-05	253.599	176.503	middle
bdi-miR827-5p_1ss6TC	TTTTGCTGGTTGTCATCTAACC		1.51987	0.60395	9.2679e-05	9.37609e-05	159.405	242.275	middle
tae-MIR1128-p3_2ss11CA18CT	TTGATGACAAATATTTCTGGA	down	0.259462	-1.94641	0.00013897	9.72562e-05	32.088	8.32561	middle
PC-3p-3759_378	AATCCCGGGATTAGAATAACTATT		1.84601	0.884406	0.00012619	9.9674e-05	63.141	116.559	middle
osa-miR5083_L+2R+1	ACAGACTACAATTATCTGATCAA	down	0.24962	-2.0022	0.00017881	0.000100492	30.0179	7.49305	middle
tae-MIR1128-p3_1ss2CA	AATATTTCCGGACGGAGGGAGTA	down	-inf	-inf	0.00020728	0.000105304	13.4563	0	middle
osa-miR172a_R+3	AGAATCTTGATGATGCTGCATCCA	down	-inf	-inf	0.00020728	0.000105304	13.4563	0	middle
far-MIR1122-p3_2ss17TG19TG	TTGAGACACTTATTTTGGGAC	down	-inf	-inf	0.00020728	0.000105304	13.4563	0	middle
osa-miR5083_L+3R+1	TACAGACTACAATTATCTGATCAA	down	-inf	-inf	0.00020728	0.000105304	13.4563	0	middle
tae-MIR1117-p5	CTTTAGTACCGGTTCGTGGCACGA		0.903275	-0.146762	0.00010166	0.000106441	2053.12	1854.53	high
PC-5p-23712_82	GAGATTCCACTATGAACCACATAC	up	4.02165	2.00779	0.00014029	0.00011662	8.28079	33.3025	middle
tae-MIR5049-p3_2ss11CT18AG	TAATATGGATTGGAGGGGGTA	down	0.450913	-1.14908	0.00010421	0.000119043	68.3165	30.8048	middle
PC-5p-48635_45	TTACTGATTTCTGCTCAAGAA	up	3.09358	1.62928	0.00020546	0.000119676	13.4563	41.6281	middle
osa-MIR169m-p3_2ss22TA24AC	TATATATATATGTGTGTGTGAACC	up	inf	inf	0.00019933	0.000123485	0	14.1535	middle
sbi-MIR437g-p5_2ss11TA21TC	CAAACTTTTCAAACTTTGACC	up	inf	inf	0.00019933	0.000123485	0	14.1535	middle
bdi-MIR5180a-p5_2ss19AT20TC	TAACTACTACTCCCTCTGTCC	up	inf	inf	0.00019933	0.000123485	0	14.1535	middle
bdi-miR7731-5p_R-5_1ss8TC	TTCCAAACTCCTGAGCAAA	up	inf	inf	0.00019933	0.000123485	0	14.1535	middle
PC-3p-3376_416	TTCAAGCGTTAGAATTTTATC		1.42704	0.513024	0.00012051	0.000134856	224.616	320.536	middle
mes-miR827_R+2_1ss15AG	TTAGATGACCATCAGCAAACACA	down	0.375354	-1.41367	0.00019464	0.000135437	46.5794	17.4838	middle
tae-miR5062-5p	TGAACCTTAGGGAACAGCCGCAT		0.94279	-0.0849912	0.00014125	0.000141938	4473.7	4217.76	high
osa-miR319a-3p.2-3p_L+1	CTTGGACTGAAGGGTGCTCCC		1.70442	0.769277	0.00013273	0.000145216	86.9483	148.196	middle
tae-miR531_L-2_2ss3CT21AT	TTCGCCGGAGCAGCGTGCT	up	2.9157	1.54384	0.00011855	0.000161449	16.5616	48.2886	middle
PC-5p-19403_96	AGAGATTCCACTATGAACCACATA	up	3.66417	1.87349	0.00022338	0.000176842	9.31589	34.135	middle
PC-5p-4431_329	CGGTTGGTGGCTTGAACCGGGACC		1.87677	0.908253	0.00019776	0.000197303	55.8953	104.903	middle
tae-MIR1128-p5_1ss2AT	ATAAAAGGGGATGTATCTAGA	down	-inf	-inf	0.00036466	0.000213016	12.4212	0	middle
bdi-MIR5066-p5_2ss14GA23CA	GTCTTTTGGTTGCATTGGCTAGAG	down	-inf	-inf	0.00036466	0.000213016	12.4212	0	middle
hbr-MIR6171-p5_2ss13GA21GC	TGGATTGCTGAAAGCTTTGTC	down	-inf	-inf	0.00036466	0.000213016	12.4212	0	middle
tae-miR9778_R-1	TGCATCATCTCGAACTCGTC		1.72508	0.786661	0.0001909	0.00021543	78.6675	135.708	middle
bdi-MIR169c-p3	TGGCTACACCTAGTTCTCTTC		0.843566	-0.245426	0.00020839	0.000226377	806.342	680.203	high
PC-5p-27177_73	ACAGGCTGTACGAGGAAAACGACC	up	3.21732	1.68586	0.00036344	0.000231739	11.3861	36.6327	middle
bdi-MIR5169a-p3_1ss1GA	ATATATTTTTCTATAAACTTGGTC	up	inf	inf	0.00030762	0.000246566	0	13.321	middle
tae-MIR5048-p5_2ss18AT19GA_1	TTAGACCTAGACATGCATA	up	inf	inf	0.00030762	0.000246566	0	13.321	middle
tae-MIR5048-p5_2ss18AT19GA_2	TTAGACCTAGACATGCATAT	up	inf	inf	0.00030762	0.000246566	0	13.321	middle
ptc-MIR6478-p3_1ss18GA	ACCTTAGCTCAGTTGGTAGA	up	inf	inf	0.00030762	0.000246566	0	13.321	middle
osa-miR5072_L-4	TCCCCAGCGGAGTCGCCA		0.59984	-0.737351	0.00025742	0.000246774	122.142	73.2654	middle
osa-MIR444b-p5	CAAGTTGTGCAGTTGTTGTCT		0.769549	-0.377915	0.00022853	0.000257792	382.986	294.727	middle
osa-miR5073_R+2_1ss19TA	GTTTGGTGAATCGGAAACAATTTTA	up	3.5748	1.83786	0.00031728	0.00028137	9.31589	33.3025	middle
csi-miR160c-5p_R-1	TGCCTGGCTCCCTGTATGCT	up	3.08327	1.62446	0.00038045	0.00031896	12.4212	38.2978	middle
PC-3p-18708_99	CGAGTAAATCGGAACGGAGGGAGT	up	3.08327	1.62446	0.00038045	0.00031896	12.4212	38.2978	middle
bdi-miR159a-5p	AGCTCCCTTCGATCCAATC		1.44507	0.531138	0.00030138	0.000319116	183.212	264.755	middle
PC-5p-5289_281	AGTTGAAGATGAGATATTGAA		0.638901	-0.646336	0.00033999	0.00035434	145.949	93.2469	middle
bdi-miR166b-5p_R+1	GGAATGTTGTCTGGCTCGGGGT	down	0.363864	-1.45853	0.00023433	0.000354372	43.4741	15.8187	middle
osa-miR396d_R-2_1ss19CT	TCCACAGGCTTTCTTGAAT		1.73877	0.79807	0.00033227	0.000378602	70.3867	122.387	middle
tae-MIR1128-p3_1ss10CG	TGATGACAAGTATTTCCGGACGGA	down	0.474687	-1.07495	0.00039014	0.000393262	63.141	29.9722	middle
tae-MIR9668-p3_2ss15GA22AG_1	AAGTATTTTCGGACAGAGGGAGT	down	-inf	-inf	0.00064329	0.000430903	11.3861	0	middle
tae-MIR9668-p3_2ss14TC17GA	ATGACAAGTATTTCCGAACGG	down	-inf	-inf	0.00064329	0.000430903	11.3861	0	middle
tae-MIR9668-p3_2ss15GA22AG_2	AAGTATTTTCGGACAGAGGGAGTA	down	-inf	-inf	0.00064329	0.000430903	11.3861	0	middle
tae-MIR1128-p5_2ss1GA23CT	AGATGTATCTAGAACTAAAATATA	down	-inf	-inf	0.00064329	0.000430903	11.3861	0	middle
tae-MIR1139-p3_2ss3CT19CT	TATCTTCATAGTGGGTAGTAACAT	down	-inf	-inf	0.00064329	0.000430903	11.3861	0	middle
gma-miR5368_L+3	AAGGGACAGTCTCAGGTAGACA	down	-inf	-inf	0.00064329	0.000430903	11.3861	0	middle
bra-MIR5721-p3_1ss6AT	AGTGGTGATGAAAATGCTC	down	-inf	-inf	0.00064329	0.000430903	11.3861	0	middle
PC-3p-185903_11	TGCCGAGAGCTGCTCAGATGT	down	-inf	-inf	0.00064329	0.000430903	11.3861	0	middle
tae-MIR1133-p3_1ss11CA	TTGAGGGACAAGCTTTTTCGG		0.634374	-0.656595	0.00036988	0.000438423	140.428	89.0841	middle
PC-5p-22407_86	TTTGTAGAGATTCCACTATGAACC	up	3.48543	1.80134	0.0004496	0.000445178	9.31589	32.4699	middle
PC-3p-39438_54	GGGAAAAGAAGGAGTAAC	down	0.480004	-1.05888	0.00040843	0.000453774	64.1761	30.8048	middle
PC-3p-530_2707	TTCGAGGACCTTGGTTGAGCC		0.870474	-0.200127	0.000433	0.000455096	1019.57	887.51	high
osa-miR5072_L-3_1ss4TA	ATCCCCAGCGGAGTCGCCA	down	0.201083	-2.31414	0.00074251	0.000470589	20.702	4.16281	middle
PC-5p-17173_107	GCACCTGAGCAGCTCTTGGCA	up	2.23425	1.15979	0.00042981	0.000470756	27.9477	62.4421	middle
tae-MIR1127b-p3_1ss5TC	TTTCCGGACGGAGGGAGTATT	up	inf	inf	0.00047548	0.000492384	0	12.4884	middle
tae-MIR1139-p3_1ss3GA	CAATGGAGAGTAACATACACTAGT	up	inf	inf	0.00047548	0.000492384	0	12.4884	middle
bdi-MIR5180a-p5_1ss16TG	TCCAAAATAAGTGTCGCAGTT	up	inf	inf	0.00047548	0.000492384	0	12.4884	middle
ptc-miR6478_R+3_1ss21GA_2	CCGACCTTAGCTCAGTTGGTAGAT	up	inf	inf	0.00047548	0.000492384	0	12.4884	middle
ptc-miR6478_R+3_1ss21GA_1	CCGACCTTAGCTCAGTTGGTAGAG	up	inf	inf	0.00047548	0.000492384	0	12.4884	middle
PC-5p-77744_29	TTGTCCATAGCATCAGTAATC	up	inf	inf	0.00047548	0.000492384	0	12.4884	middle
far-MIR169-p5_1ss6CT	AAGGGTCTTACCTCTGATAGCC	up	inf	inf	0.00073622	0.000492384	0	11.6559	middle
bdi-MIR5180a-p3_1ss14TA	TGCGACACTTATTATGGATC	up	inf	inf	0.00073622	0.000492384	0	11.6559	middle
tae-MIR9668-p3_1ss5GC	ACAACTATTTTCGGACGGAGG	up	inf	inf	0.00073622	0.000492384	0	11.6559	middle
vvi-MIR169a-p5	AGAGTGGAATGCAGCCAAGGA	up	inf	inf	0.00073622	0.000492384	0	11.6559	middle
tae-MIR1139-p5_2	ATACACTAGTAACATACACATATC	up	inf	inf	0.00073622	0.000492384	0	11.6559	middle
tae-MIR1139-p5_5	TATTGCATTGGGACATGTGATGTT	up	inf	inf	0.00073622	0.000492384	0	11.6559	middle
tae-MIR1139-p5_4	ATTGCATTGGGACATGTGATGTT	up	inf	inf	0.00073622	0.000492384	0	11.6559	middle
tae-MIR1139-p5_1	ACACTAGTAACATACACATATCCC	up	inf	inf	0.00073622	0.000492384	0	11.6559	middle
tae-MIR1139-p5_3	ATTAGGTTATAGACTCATATTGCA	up	inf	inf	0.00073622	0.000492384	0	11.6559	middle
tae-MIR1139-p5_7	TTCATTTATTAGGTTATAGACTCA	up	inf	inf	0.00073622	0.000492384	0	11.6559	middle
tae-MIR1139-p5_6	TTAGGTTATAGACTCATATTGCA	up	inf	inf	0.00073622	0.000492384	0	11.6559	middle
osa-miR5073_L-1R+2_1ss19TA	TTTGGTGAATCGGAAACAATTTTA	up	inf	inf	0.00073622	0.000492384	0	11.6559	middle
PC-3p-8852_183	AGATACTTTGTGATTTGTGAATGC		0.529165	-0.918211	0.00046301	0.000510489	78.6675	41.6281	middle
PC-5p-2983_464	AAGAACCGCGACTAAAGGTCCTCC		0.641046	-0.641501	0.00054435	0.000516938	137.668	88.2515	middle
PC-5p-31138_65	TAAACCGATTTTTTCTGAAGCACC	up	4.15571	2.05509	0.00067424	0.000548349	6.21059	25.8094	middle
tae-MIR1136-p5_2ss4CG21GA	TTCGGAATTACTTGTCGCAGA		0.900792	-0.150734	0.00064396	0.00064885	1517.63	1367.07	high
tae-miR9666b-3p	CGGTTGGGCTGTATGATGGCGA	down	0.383015	-1.38453	0.00038952	0.000663146	43.4741	16.6512	middle
ata-miR169e-5p	CAGCCAAGGATGACTTGCCGA		1.61343	0.690131	0.00073811	0.00070203	87.2933	140.842	middle
tae-MIR1120a-p5_1ss10TC	TCCGTCCCACAATATAAGAAC	down	0.289559	-1.78807	0.0011622	0.000733332	25.8775	7.49305	middle
tae-MIR1131-p3	GCAGGATGTTGTCAGTCTGGGCCC		0.777681	-0.362749	0.00074904	0.000770524	343.653	267.252	middle
PC-5p-9597_171	TCTGTGAAGAATTATAAGAGC	up	2.19644	1.13517	0.00075952	0.000780308	26.9126	59.1119	middle
tae-MIR1120a-p5_2ss10TC20AG	TCCGTCCCACAATATAAGAGC	down	0.244796	-2.03035	0.00076698	0.000783298	23.8073	5.82793	middle
PC-3p-3668_387	TTTTTTGCTGAGAGCTGCACA		0.625591	-0.676709	0.00069757	0.000784817	121.107	75.7631	middle
PC-3p-34342_60	TCGCGTCGATTAATTTAGATC	down	0.229809	-2.12149	0.00097839	0.000813146	21.7371	4.99537	middle
tae-MIR5050-p3	CCATGATGAGGTCGTTCAACC		0.684431	-0.547024	0.00087296	0.000817258	166.651	114.061	middle
tae-MIR9668-p3_2ss1AG20CT	GATGACAAGTATTTTCGGATGGAG	down	-inf	-inf	0.0011385	0.000871658	10.351	0	middle
tae-MIR9668-p3_2ss20AG24AT	GTATTTTCGGACGGAGGGAGTACT	down	-inf	-inf	0.0011385	0.000871658	10.351	0	middle
osa-MIR812q-p3_2ss14CT20TG	ACTTATTTTGGGATGGAGGGA	down	-inf	-inf	0.0011385	0.000871658	10.351	0	middle
tae-MIR1128-p5_1ss4GA_2	GATATATCTAGAACTAAAATACAT	down	-inf	-inf	0.0011385	0.000871658	10.351	0	middle
tae-MIR1128-p5_1ss2GA_1	AAGGGATGTATCTAGAACTAAAAT	down	-inf	-inf	0.0011385	0.000871658	10.351	0	middle
tae-MIR1128-p3_1ss4CT	CAATTATTTCCGGACGGAGGGAGT	down	-inf	-inf	0.0011385	0.000871658	10.351	0	middle
tae-MIR1128-p5_1ss4GA_1	AAAAGGGATGTATCTAGAACTAAA	down	-inf	-inf	0.0011385	0.000871658	10.351	0	middle
tae-MIR1128-p5_1ss2GA_2	GAGATGTATCTAGAACTAAAATAC	down	-inf	-inf	0.0011385	0.000871658	10.351	0	middle
tae-MIR1130b-p3_1ss6AG	AAAACGTCTTATATTATGGGA	down	-inf	-inf	0.0011385	0.000871658	10.351	0	middle
tae-MIR1139-p3_1ss21AT	TTATTAGGTTATAGACTCATT	down	-inf	-inf	0.0011385	0.000871658	10.351	0	middle
tae-MIR1139-p5_1ss12GA	TCATTTATTAGATTATAGACTCAT	down	-inf	-inf	0.0011385	0.000871658	10.351	0	middle
bdi-MIR1139-p5_2ss11CT17CG	AGGCTGGTCATAGTGGGGAGTAAC	down	-inf	-inf	0.0011385	0.000871658	10.351	0	middle
gma-MIR5368-p5_1ss2GA_1	CAAGGGACAGTCTCAGGT	down	-inf	-inf	0.0011385	0.000871658	10.351	0	middle
gma-MIR5368-p5_1ss2GA_2	CAAGGGACAGTCTCAGGTAGA	down	-inf	-inf	0.0011385	0.000871658	10.351	0	middle
ath-miR8175_L-2_1ss17GA	TCCCCGGCAACGGCACCA	down	-inf	-inf	0.0011385	0.000871658	10.351	0	middle
PC-5p-96617_23	GAGACCCATCCTGATGAATGACAC	down	-inf	-inf	0.0011385	0.000871658	10.351	0	middle
PC-5p-342997_5	AGCTCTGCCGCAGCTGCCCGGACA	down	-inf	-inf	0.0011385	0.000871658	10.351	0	middle
PC-3p-10059_165	CCATTGACCCAACTGCAGGTGC	down	0.467974	-1.0955	0.00063375	0.000944718	56.9304	26.642	middle
PC-5p-30621_66	ACATTCAAGGAGCTTGTGGCA	down	0.392356	-1.34976	0.00057779	0.000973105	42.439	16.6512	middle
ata-miR156b-3p_1ss6TC	GCTCACTTCTCTCTCTGTCAGC	up	inf	inf	0.0011422	0.0009834	0	10.8233	middle
hvu-MIR397b-p3_1ss15CT	AACGCTGCACTCAATGGCACC	up	inf	inf	0.0011422	0.0009834	0	10.8233	middle
tae-MIR1120a-p3_1ss4TC	TTACATTATGAGACGGAGGGA	up	inf	inf	0.0011422	0.0009834	0	10.8233	middle
ata-MIR5070-p3_1ss4TG	AAGGAGGGTCGGAGGGTACCC	up	inf	inf	0.0011422	0.0009834	0	10.8233	middle
osa-MIR169m-p3_2ss21TA23AC	ATATATATATGTGTGTGTGAACC	up	inf	inf	0.0011422	0.0009834	0	10.8233	middle
tae-MIR1128-p3_2ss20CT24CT	AATACATCTAGATACATCCTCTTT	up	inf	inf	0.0011422	0.0009834	0	10.8233	middle
osa-MIR2118e-p3_2ss13TA19CT	GAAAAGAGAGTCAAAGAGT	up	inf	inf	0.0011422	0.0009834	0	10.8233	middle
gma-miR5368_L+3R-1	AAGGGACAGTCTCAGGTAGAC	up	inf	inf	0.0011422	0.0009834	0	10.8233	middle
gra-MIR8723b-p3_2ss7AG18AG_2	AAATTAGATTGCTCAAAGC	up	inf	inf	0.0011422	0.0009834	0	10.8233	middle
gra-MIR8723b-p3_2ss7AG18AG_1	AAATTAGATTGCTCAAAG	up	inf	inf	0.0011422	0.0009834	0	10.8233	middle
tae-MIR1128-p3_1ss14CG_2	ATTTTGATGACAAGTATTTCCGGA	down	0.365605	-1.45164	0.0011532	0.000985037	34.1582	12.4884	middle
tae-MIR1128-p3_1ss14CG_1	ATTTTGATGACAAGTATTTCC	down	0.365605	-1.45164	0.0011532	0.000985037	34.1582	12.4884	middle
PC-5p-20806_91	AACTCATTTGGACATCTGAGC	up	3.21732	1.68586	0.00126	0.00109453	9.31589	29.9722	middle
mes-miR394a_R+2	TTGGCATTCTGTCCACCTCCCA	down	0.466512	-1.10001	0.0010833	0.00117061	51.7549	24.1443	middle
tae-MIR9654a-p5_1ss14TC	AGGGTAGACTGCACGGAGCTATGT	down	0.26811	-1.8991	0.00095644	0.00118647	24.8424	6.66049	middle
osa-MIR5083-p5_1ss19GA	ATGGATCCTTCTGAGCCTA		0.523453	-0.933867	0.0012348	0.00124348	65.2112	34.135	middle
ptc-miR6478_R-2	CCGACCTTAGCTCAGTTGG		0.767252	-0.382228	0.0011605	0.00128655	291.898	223.959	middle
gma-miR5368_L+1	GGGACAGTCTCAGGTAGACA	down	0.255923	-1.96622	0.0012421	0.00128708	22.7722	5.82793	middle
tae-MIR1139-p5_2ss18CG24AC	ACCTTCATAGTGGGTAGGAACATC	down	0.391296	-1.35367	0.0010515	0.00136751	38.2986	14.9861	middle
PC-5p-15680_115	AATGAGATCAACTGCGGCGGG	up	2.37066	1.24529	0.0012859	0.00136853	19.6669	46.6234	middle
PC-3p-5799_259	GTTTACAAACGGCAAAGTGAGATC		1.36577	0.449714	0.001433	0.00139496	209.09	285.569	middle
PC-3p-1066_1314	TATGTGGTCTATAGTGGAATC		0.804331	-0.314139	0.0013393	0.00149045	397.478	319.704	middle
osa-miR1436_L+2	TTACATTATGGGACGGAGGGAGT	up	2.97602	1.57339	0.0018329	0.00149082	10.351	30.8048	middle
PC-5p-16994_108	CAGAATCCGGACAAAATGGACGTC	up	2.74813	1.45845	0.0018996	0.00169188	12.4212	34.135	middle
PC-3p-21946_87	AGGCCCACTGGGCAGCGCGCC	up	3.12795	1.64522	0.0017666	0.00169973	9.31589	29.1396	middle
bdi-MIR5066-p5_2ss10GA19CA_2	TTTGGTTGCATTGGCTAGAGCATG	down	0.448929	-1.15544	0.0016594	0.00171781	44.5092	19.9815	middle
bdi-MIR5066-p5_2ss10GA19CA_1	TTTGGTTGCATTGGCTAGAGC	down	0.448929	-1.15544	0.0016594	0.00171781	44.5092	19.9815	middle
ppe-miR395c_L-1R+2	TGAAGTGTTTGGGGGAACTCCA	down	-inf	-inf	0.0020227	0.00176324	9.31589	0	low
osa-MIR818a-p3_2ss15GA21GA	TTATATTATGGGACAGAAGGAA	down	-inf	-inf	0.0020227	0.00176324	9.31589	0	low
tae-MIR1120a-p5_1ss16AG	CCTCCGTCCCATAATGTAAGA	down	-inf	-inf	0.0020227	0.00176324	9.31589	0	low
tae-MIR1128-p3_1ss13CG_2	TTTTGATGACAAGTATTT	down	-inf	-inf	0.0020227	0.00176324	9.31589	0	low
tae-MIR1128-p3_2ss3CT22CG_2	TTTTATCCATTTTGATGACAAGTA	down	-inf	-inf	0.0020227	0.00176324	9.31589	0	low
tae-MIR1128-p3_2ss3CT22CG_1	TTTTATCCATTTTGATGACAAGT	down	-inf	-inf	0.0020227	0.00176324	9.31589	0	low
tae-MIR1128-p3_1ss13CG_6	TTTTGATGACAAGTATTTCCGGA	down	-inf	-inf	0.0020227	0.00176324	9.31589	0	low
tae-MIR1128-p3_1ss13CG_5	TTTTGATGACAAGTATTTCCG	down	-inf	-inf	0.0020227	0.00176324	9.31589	0	low
tae-MIR1128-p3_2ss10CG22GA	TGATGACAAGTATTTCCGGACAGA	down	-inf	-inf	0.0020227	0.00176324	9.31589	0	low
tae-MIR1128-p3_2ss10CG17CT	TGATGACAAGTATTTCTGGACGGA	down	-inf	-inf	0.0020227	0.00176324	9.31589	0	low
tae-MIR1128-p3_1ss13CG_3	TTTTGATGACAAGTATTTC	down	-inf	-inf	0.0020227	0.00176324	9.31589	0	low
tae-MIR1128-p3_1ss13CG_4	TTTTGATGACAAGTATTTCC	down	-inf	-inf	0.0020227	0.00176324	9.31589	0	low
csi-MIR159a-p3_2ss10GC17GC	TTTGTTTCTCATGATGCT	down	-inf	-inf	0.0020227	0.00176324	9.31589	0	low
zma-MIR164h-p5_2ss4CG17CG	GTCGGCCGCGCCGGCGGCC	down	-inf	-inf	0.0020227	0.00176324	9.31589	0	low
osa-MIR169g-p5	CAGTCTCCTTGGCTAGCCTGA	down	-inf	-inf	0.0020227	0.00176324	9.31589	0	low
tae-MIR1128-p3_1ss13CG_1	ACTAAAATACATGTAGATACATCC	down	-inf	-inf	0.0020227	0.00176324	9.31589	0	low
tae-MIR1128-p5_2ss7CG21CT	ATGTATGTAGAACTAAAATATATC	down	-inf	-inf	0.0020227	0.00176324	9.31589	0	low
tae-MIR1130a-p3_2ss1CA22GA	AAAAAACGTCTTACATTATGGAAC	down	-inf	-inf	0.0020227	0.00176324	9.31589	0	low
bdi-MIR1139-p3_2ss7CG24TC	AACATAGACTAGTAACATGCATAC	down	-inf	-inf	0.0020227	0.00176324	9.31589	0	low
bdi-MIR5066-p5_2ss14AT20GT	GTTGAAGTGTATATGTGGATTGCC	down	-inf	-inf	0.0020227	0.00176324	9.31589	0	low
stu-MIR8005c-p5_2ss18TC19AC	GTTTAGTGTTTAGAATTCC	down	-inf	-inf	0.0020227	0.00176324	9.31589	0	low
ata-MIR9783-p5_2ss17GA21GA	AGCACCGGTGCTTAAGAAAAACCT	down	-inf	-inf	0.0020227	0.00176324	9.31589	0	low
PC-3p-201641_9	TAAGCTCTGTTACCAAGTTGT	down	-inf	-inf	0.0020227	0.00176324	9.31589	0	low
PC-3p-204953_9	GTTCGGGCAGTTGCGGTAGTGCTG	down	-inf	-inf	0.0020227	0.00176324	9.31589	0	low
PC-5p-202485_9	AACATCCGTGGAGCTCTCACT	down	-inf	-inf	0.0020227	0.00176324	9.31589	0	low
PC-5p-10117_164	GAGCCTTATTGAATATCTACA		0.50081	-0.997666	0.0018033	0.00180708	54.8602	27.4745	middle
mdm-miR393a_L+1_1ss22CT	TTCCAAAGGGATCGCATTGATTT	up	2.13918	1.09706	0.0021219	0.0018514	24.3248	52.0351	middle
csi-miR393b-5p_R+1_1ss22CT	TTCCAAAGGGATCGCATTGATTT	up	2.13918	1.09706	0.0021219	0.0018514	24.3248	52.0351	middle
gma-miR160a-5p_R+2	TGCCTGGCTCCCTGTATGCCATT	up	inf	inf	0.0017762	0.00196431	0	9.99074	middle
osa-MIR812q-p3_1ss21TA	CACTTATTTTGGGACGGAGGAAGT	up	inf	inf	0.0017762	0.00196431	0	9.99074	low
tae-MIR1120a-p5_1ss14CT	TACTCCCTCCGTCTCATAATAT	up	inf	inf	0.0017762	0.00196431	0	9.99074	low
tae-MIR1130a-p3_1ss21TA	TCTTACATTATGGGACGGAGA	up	inf	inf	0.0017762	0.00196431	0	9.99074	low
tae-MIR1133-p3_2ss3CG24CA	TAGATACATTCATTTGAGGGACAA	up	inf	inf	0.0017762	0.00196431	0	9.99074	low
tae-MIR9668-p3_2ss11GA22AG	AAGTATTTTCAGACGGAGGGAGTA	up	inf	inf	0.0017762	0.00196431	0	9.99074	low
tae-MIR1130b-p5_1ss12GA	TTATATTATGGAACGGAGGGA	up	inf	inf	0.0017762	0.00196431	0	9.99074	low
gma-MIR5368-p3_1ss17CA_2	GAGATACCACTCTGGAAGAGCT	up	inf	inf	0.0017762	0.00196431	0	9.99074	low
gma-MIR5368-p3_1ss17CA_1	GAGATACCACTCTGGAAG	up	inf	inf	0.0017762	0.00196431	0	9.99074	low
PC-3p-91643_25	ACAGTTAATTTGGATCTGAGG	up	inf	inf	0.0017762	0.00196431	0	9.99074	low
hvu-MIR444b-p5	AAGTTGTGCAGTTGCTGTCTC	down	0.440467	-1.18289	0.0015586	0.00206049	43.4741	19.1489	middle
PC-5p-26995_74	ATTTAACCAACGACACTGACT		0.54041	-0.887874	0.001758	0.00207194	66.2463	35.8001	middle
PC-5p-2611_526	CGTTTCTCCTTCTTTTCCTTGT		0.688639	-0.538179	0.0017698	0.0020889	151.124	104.07	middle
tae-MIR1128-p5_1ss9AG	TCCGTCCGGAAATACTTGTCA		1.31134	0.391043	0.0022091	0.00216519	266.02	348.843	middle
tae-MIR1123-p3_1ss23AC	GATGCTTTGTGATTTGTGAATGCC		0.951603	-0.0715689	0.0022006	0.00218883	3674.6	3496.76	high
PC-5p-13127_133	TCAGGACGTTGCAACATTAACACC	up	2.46326	1.30057	0.0018424	0.00231507	16.5616	40.7955	middle
PC-3p-41905_51	CCTGAGGGTAGGAAAATC	up	2.46326	1.30057	0.0018424	0.00231507	16.5616	40.7955	middle
PC-5p-11163_151	ACACTACGAGATGTGAGCTAT	up	2.09126	1.06437	0.0022391	0.00244308	25.8775	54.1165	middle
PC-3p-9803_168	AGACCCACAGGGCAGTGTGCC	up	2.11137	1.07818	0.0023558	0.00293174	24.8424	52.4514	middle
PC-3p-6953_223	TTGCCATATGCATAGCCCTGC		1.60866	0.685861	0.0026223	0.00299955	70.3867	113.228	middle
osa-miR1432-5p_L-1R+1	TCAGGAGAGATGACACCGACA		1.34461	0.427192	0.0029317	0.00299999	204.949	275.578	middle
tae-miR6197-5p	TCTGTAAACAAATGTAGGACG		0.536221	-0.899102	0.0028639	0.00327968	59.0006	31.6373	middle
bdi-miR171a_R+2	TGATTGAGCCGCGCCAATATCCA		0.602014	-0.73213	0.0025306	0.00330592	84.3605	50.7862	middle
PC-5p-5963_254	TTTTGCTGTTTGTCATCTAACC		1.72596	0.787399	0.0029964	0.00342771	49.6847	85.7538	middle
tae-MIR5175-p3_1ss2TC	ACGACGAGTAATTTGGAACGG		0.901884	-0.148987	0.003188	0.00344199	1155	1041.67	high
PC-5p-15391_117	TCTCATTTTCACCACTAACCAGC		1.76953	0.823364	0.0024632	0.00352457	46.5794	82.4236	middle
tae-MIR9781-p3_1ss5TC	TTTCCACACGGATGTAGTTTC	down	0.453725	-1.14011	0.0030224	0.00352804	40.3688	18.3164	middle
zma-MIR169k-p3_2ss15CT19TC	TTGGCTAGCCCGAGTGGCCCTC	down	-inf	-inf	0.0036104	0.0035668	8.28079	0	middle
osa-MIR818d-p3_1ss16GT	CTTATATTATGGGACTGAGGGAGT	down	-inf	-inf	0.0036104	0.0035668	8.28079	0	low
tae-MIR1128-p5_1ss11CT	TCCCTCCGTCTGAAAATACTTGTC	down	-inf	-inf	0.0036104	0.0035668	8.28079	0	low
tae-MIR1128-p5_1ss8AG	CCGTCCGGAAATACTTGTCATCAA	down	-inf	-inf	0.0036104	0.0035668	8.28079	0	low
tae-miR1130a_L-1R-1_1ss11GA	CTCCGTCTCATAATGTAAGAC	down	-inf	-inf	0.0036104	0.0035668	8.28079	0	middle
sbi-miR167c_R+2	TGAAGCTGCCAGCATGATCTGAG	down	-inf	-inf	0.0036104	0.0035668	8.28079	0	middle
tae-MIR1128-p5_1ss8CG	GATGTATGTAGAACTAAAATACAT	down	-inf	-inf	0.0036104	0.0035668	8.28079	0	low
tae-MIR1139-p5_2ss8AG19CG	TACCTTCGTAGTGGGTAGGAACAT	down	-inf	-inf	0.0036104	0.0035668	8.28079	0	low
tae-MIR1139-p3_1ss1TC	CCATTTATTAGGTTATAGACTCAT	down	-inf	-inf	0.0036104	0.0035668	8.28079	0	low
tae-MIR1139-p3_1ss3CT	TTTATTTATTAGGTTATAGACTCA	down	-inf	-inf	0.0036104	0.0035668	8.28079	0	low
tae-MIR1139-p3_2ss10CT23GA	AGTGGGTAGTAACATAAGTGTGAT	down	-inf	-inf	0.0036104	0.0035668	8.28079	0	low
ata-miR9863a-3p_L-3	GAAGGTAGATCATAATAGC	down	-inf	-inf	0.0036104	0.0035668	8.28079	0	low
tae-MIR1122a-p5	CAAGAATTTTGGGACGGAGGGAGT		0.913381	-0.130712	0.0037818	0.00378595	1367.88	1249.4	high
PC-5p-19135_97	AAAATGGATAAAAAGAGATGTATC	up	2.41299	1.27082	0.0046211	0.00390875	14.4914	34.9676	middle
tae-MIR1127b-p5_2ss19CG21GA	AATACTTGTCCTAGAAATGGA	up	inf	inf	0.0027692	0.00392415	0	9.15818	low
osa-miR169n_R-2	TAGCCAAGAATGACTTGCC	up	inf	inf	0.0027692	0.00392415	0	9.15818	low
tae-MIR1120a-p3_1ss17GA	CTTATATTATGAGACGAAGGGAGT	up	inf	inf	0.0027692	0.00392415	0	9.15818	low
tae-MIR1128-p3_1ss17CG	TCCATTTTGATGACAAGTATT	up	inf	inf	0.0027692	0.00392415	0	9.15818	low
osa-miR1436	ACATTATGGGACGGAGGGAGT	up	inf	inf	0.0027692	0.00392415	0	9.15818	low
tae-MIR9668-p3_2ss1AG22AG	GAGTATTTTCGGACGGAGGGAGTA	up	inf	inf	0.0027692	0.00392415	0	9.15818	low
sbi-MIR171b-p3_2ss12TG18TC	GGGCTCTGCTCGCTGATC	up	inf	inf	0.0027692	0.00392415	0	9.15818	low
zma-miR171b-3p_R+2	TTGAGCCGTGCCAATATCACTT	up	inf	inf	0.0027692	0.00392415	0	9.15818	low
osa-MIR818d-p3_2ss17GA21GA	CTTATATTATGGGACGAAGGAAGT	up	inf	inf	0.0027692	0.00392415	0	9.15818	middle
tae-MIR1120a-p3_1ss15GA_1	TATATTATGAGACGAAGGGAGT	up	inf	inf	0.0027692	0.00392415	0	9.15818	low
tae-MIR1120a-p3_1ss15GA_2	TTATATTATGAGACAGAGGGA	up	inf	inf	0.0027692	0.00392415	0	9.15818	low
bdi-MIR5175b-p5_2ss14TA21AT	TCTGTTCCTAAATACTTGTCT	up	inf	inf	0.0027692	0.00392415	0	9.15818	low
bdi-MIR7757-p3_2ss6AG18GA	TTTATGAGCTCATTGAAAT	up	inf	inf	0.0027692	0.00392415	0	9.15818	low
PC-3p-127605_17	CTGTCAGTGACCCAACTGCACCCT	up	inf	inf	0.0027692	0.00392415	0	9.15818	low
PC-5p-11567_147	ATTACTAAGTCAGTGTGCAACGCC		0.576237	-0.795266	0.0033979	0.00395565	69.3516	39.9629	middle
tae-MIR9783-p5_1ss2TC	ACCGGTGCTTATTTGTAGAGGGTA	down	0.251353	-1.99221	0.005517	0.00397066	16.5616	4.16281	middle
tae-MIR1120a-p5_2ss18AG24AC	TCCCTCCGTCCCATAATGTAAGAC	down	0.251353	-1.99221	0.005517	0.00397066	16.5616	4.16281	middle
PC-5p-3523_401	AGCGCTACCGCCGCTGCCCGGACA		0.686624	-0.542408	0.0038699	0.00401328	127.317	87.4189	middle
ata-miR9674b-3p_R+2_1	TGAATTTGTCCATAGCATCAGAA	up	2.94921	1.56033	0.0034397	0.00401331	9.31589	27.4745	middle
ata-miR9674b-3p_R+2_2	TGAATTTGTCCATAGCATCAGCA	up	2.94921	1.56033	0.0034397	0.00401331	9.31589	27.4745	middle
bdi-miR5064_R+3_1ss1CT	TGAATTTGTCCATAGCATCAGCCA	down	0.349709	-1.51577	0.005184	0.00418457	23.8073	8.32561	middle
ata-MIR9783-p3_2ss17GA22CT	AGCACCGGTGCTTAAGAAAAGTCT	down	0.349709	-1.51577	0.005184	0.00418457	23.8073	8.32561	middle
ata-miR172c-3p	GGAATCTTGATGATGCTGCAT		0.747331	-0.420181	0.0038009	0.00419792	197.186	147.363	middle
PC-5p-58748_38	TCTTAAGAACAGCAGGGCATT	down	0.425822	-1.23168	0.0033585	0.00427213	35.1933	14.9861	middle
zma-miR164h-5p_R-1_1ss19GT	TGGAGAAGCAGGGCACGTTT	up	4.94089	2.30477	0.0024842	0.00439548	3.62284	17.9001	middle
hvu-miR1120_L-4R+1_1ss10TC	TCTTACATTATGGGACGGAGG		0.846854	-0.239815	0.0042125	0.00459335	499.262	422.802	middle
PC-3p-3873_370	CATTGACCCAACTGCAGGTGC		0.678436	-0.559716	0.0041302	0.00461195	119.036	80.7585	middle
tae-miR9675-3p_L-1R+1	TTATGATCACTCTCGTTTTGC		1.40166	0.487141	0.0041331	0.0046397	140.773	197.317	middle
osa-miR399d_1ss9GT	TGCCAAAGTAGAGTTGCCCTG		0.636394	-0.652009	0.003741	0.00464408	94.1939	59.9444	middle
PC-5p-4280_339	AGGGCGCAGTTGGGCCACTGA		0.680025	-0.55634	0.005259	0.00472241	113.861	77.4282	middle
PC-5p-15951_113	TTGGTCCCGGTTGGTGGCACCAAC	down	0.470828	-1.08673	0.0033681	0.00482398	42.439	19.9815	middle
tae-MIR1120b-p3_2ss8GA18GA	TTATATTATGGGACAGAAGGA		0.927585	-0.108448	0.0047927	0.00493566	1725.85	1600.88	high
ppe-MIR169a-p3_1ss9GT	GGCAAGTTTTCTTTGGCTACA		0.928794	-0.10657	0.0047006	0.00507654	1779.33	1652.63	high
PC-5p-29955_68	CCGAAGAGGGACTCTTTGGCC	up	3.21732	1.68586	0.0044535	0.00530621	7.24569	23.3117	middle
PC-5p-14884_120	AACACAGACGGCAAAACTCTTTGC	up	2.01083	1.00779	0.0050149	0.00544151	24.8424	49.9537	middle
tae-MIR1120a-p3_2ss20TC21TC_1	TTATGAGACGGAGGGAGTACC	up	2.48002	1.31035	0.0064877	0.00552561	12.4212	30.8048	middle
tae-MIR1120a-p3_2ss20TC21TC_2	TTATGAGACGGAGGGAGTACCT	up	2.48002	1.31035	0.0064877	0.00552561	12.4212	30.8048	middle
PC-5p-16460_111	TCCTGATGGATGACACGTGGCATT	down	0.474349	-1.07598	0.0045407	0.00582758	40.3688	19.1489	middle
bdi-miR7731-5p_2ss8TC21AC	TTCCAAACTCCTGAGCAAACCTAT		0.779418	-0.359531	0.0057786	0.00597166	233.932	182.331	middle
tae-MIR9659-p5	TGCTGGGAAAACTATTGAACT	up	3.35138	1.74475	0.0059484	0.0060072	6.21059	20.814	middle
tae-miR1130b-3p_R+3_1ss6TC	TCTTACATTATGGGACGGAGGGAG	down	0.283881	-1.81664	0.0068293	0.0060934	17.5967	4.99537	middle
cpa-miR159a_R+1	TTTGGATTGAAGGGAGCTCTAT	down	0.307538	-1.70116	0.0094684	0.0060934	17.5967	5.41165	middle
osa-MIR437-p5_2ss17TA18AG	TTGACCAAGTTTGTAGAGAAA	down	0.438726	-1.18861	0.004889	0.00615964	34.1582	14.9861	middle
PC-5p-21969_87	CTCTTTAGTACCGGTTCGTGGCAC	down	0.438726	-1.18861	0.004889	0.00615964	34.1582	14.9861	middle
bdi-MIR5066-p3_2ss12GA21CA_2	CTTTTGGTTGCATTGGCTAGAGCA		0.574522	-0.799566	0.0071506	0.00638575	57.9655	33.3025	middle
bdi-MIR5066-p3_2ss12GA21CA_1	CTTTTGGTTGCATTGGCTAGAGC		0.574522	-0.799566	0.0071506	0.00638575	57.9655	33.3025	middle
ata-miR9772a-3p	AGGGGGCAATCTCACCTCAAC		0.87376	-0.194691	0.0066136	0.00642001	635.55	555.318	high
osa-MIR5083-p3	AATGGATCCTTCTGAGCCTG		0.637579	-0.649323	0.0060943	0.00646868	84.8781	54.1165	middle
gma-MIR10423-p5_1ss3AC	CTCTCAATGAAAGCACCA		0.730732	-0.452586	0.0057247	0.00652869	158.37	115.726	middle
tae-MIR1128-p3_1ss3GA	TAAAACTAAAATACATCTAGATAC	down	0.26811	-1.8991	0.0090206	0.0066369	15.5265	4.16281	middle
PC-3p-18491_100	GTCTATCCTGTACAAATAAGCACC	up	2.41299	1.27082	0.006347	0.00676116	13.4563	32.4699	middle
PC-3p-16369_111	ATGTCACCAACCGGGACCAATGAG	down	0.478251	-1.06416	0.0061268	0.00704573	38.2986	18.3164	middle
bdi-MIR7757-p5_1ss15AG_2	TAAATAGAAGCATGGTTCAACC		1.55839	0.640057	0.007047	0.00704823	66.2463	103.238	middle
bdi-MIR7757-p5_1ss15AG_1	TAAATAGAAGCATGGTTCAAC		1.55839	0.640057	0.007047	0.00704823	66.2463	103.238	middle
osa-MIR160f-p5_2ss9GT19TA	TTGGCATTTAGGGAGTCAAGC		0.783071	-0.352785	0.0064911	0.00713604	234.967	183.996	middle
tae-miR9665-3p_L+1_1ss3CT	TGTTAGCAGTGTAAACTCAAATCA	down	-inf	-inf	0.0064815	0.00721513	7.24569	0	low
tae-miR9666a-3p	CGGTAGGGCTGTATGATGGCGA	down	-inf	-inf	0.0064815	0.00721513	7.24569	0	low
ata-MIR9783-p5_2ss22CT23CT	CTATTTCTATAGGAGAGACGCTT	down	-inf	-inf	0.0064815	0.00721513	7.24569	0	low
ath-miR165a-3p	TCGGACCAGGCTTCATCCCCC	down	-inf	-inf	0.0064815	0.00721513	7.24569	0	middle
osa-miR167d-5p_R+1	TGAAGCTGCCAGCATGATCTGG	down	-inf	-inf	0.0064815	0.00721513	7.24569	0	low
osa-MIR818d-p3_2ss5TC19GA	CTTACATTATGGGACGGAAGGAGT	down	-inf	-inf	0.0064815	0.00721513	7.24569	0	low
far-MIR1122-p3_2ss15TA17TA	GAGACACTTATTTTAGAACGGAGG	down	-inf	-inf	0.0064815	0.00721513	7.24569	0	low
tae-MIR1128-p3_2ss13CT22GA	TTTTGATGACAATTATTTCCGAAC	down	-inf	-inf	0.0064815	0.00721513	7.24569	0	low
tae-MIR1128-p3_2ss20AT21TC	TTTCCGGACGGAGGGAGTATC	down	-inf	-inf	0.0064815	0.00721513	7.24569	0	middle
hvu-miR5049c_L-1R+2_1ss6AC	GACACTTATTTTGGGACGGAGGGA	down	-inf	-inf	0.0064815	0.00721513	7.24569	0	low
ata-miR5181-3p_L-1R+1_1ss14CT	ACTTATTTTGGATCGGAGGGA	down	-inf	-inf	0.0064815	0.00721513	7.24569	0	low
ptc-MIR476a-p5_2ss12CA20AG	ATAATCAATGAATTTGCAAGG	down	-inf	-inf	0.0064815	0.00721513	7.24569	0	low
tae-MIR1122b-p5_2ss4GT22AC	TATTTAGGAACGGAGGGAGTACAT	down	-inf	-inf	0.0064815	0.00721513	7.24569	0	low
tae-MIR1128-p3_1ss21CT_2	TAAAATACATCTAGATACATTC	down	-inf	-inf	0.0064815	0.00721513	7.24569	0	low
tae-MIR1128-p3_1ss21CT_1	AAATACATCTAGATACATCCTCTT	down	-inf	-inf	0.0064815	0.00721513	7.24569	0	low
tae-MIR1139-p5_2ss19AC24AC	ATTAGGTTATAGACTCATCTTGCC	down	-inf	-inf	0.0064815	0.00721513	7.24569	0	low
tae-MIR1139-p5_2ss7AT24AC	AACATATGTGTGGTATCATGCAAC	down	-inf	-inf	0.0064815	0.00721513	7.24569	0	low
bdi-MIR1139-p3_2ss11CT17CA	AGGCTGGTCATAGTGGAGAGTAAC	down	-inf	-inf	0.0064815	0.00721513	7.24569	0	low
tae-MIR1139-p3_2ss3CT19CG	TATCTTCATAGTGGGTAGGAACAT	down	-inf	-inf	0.0064815	0.00721513	7.24569	0	low
osa-MIR5485-p3_2ss4AC24CT	GACCTTGCTCTGATACCAATTGTT	down	-inf	-inf	0.0064815	0.00721513	7.24569	0	low
sbi-MIR6232a-p5_2ss23TC24AT	TAATTTGGAACGGAGGGAGTACCT	down	-inf	-inf	0.0064815	0.00721513	7.24569	0	middle
PC-3p-246317_7	TGAGAGCTCCTTGGATGTTAT	down	-inf	-inf	0.0064815	0.00721513	7.24569	0	low
tae-MIR9668-p3_2ss21AG24CT	AGTATTTTCGGACGGAGGGAGTAT	down	0.361949	-1.46614	0.010841	0.00753691	20.702	7.49305	middle
PC-5p-67334_34	TTCAGATCATTTGGACATCCG	up	2.57386	1.36393	0.0090556	0.00777158	10.351	26.642	middle
bdi-MIR5067-p3_2ss19TA20AC	AGCGACAACTAATATGGAACGGAG	up	inf	inf	0.0043308	0.00784033	0	8.32561	low
vvi-miR399a_R+1	TGCCAAAGGAGAATTGCCCTGT	up	inf	inf	0.0043308	0.00784033	0	8.32561	low
osa-MIR812q-p3_2ss10TC21TG	CACTTATTTCGGGACGGAGGGAGT	up	inf	inf	0.0043308	0.00784033	0	8.32561	middle
tae-MIR1120a-p5_1ss9CT	CCTCCGTCTCATAATATAAGAA	up	inf	inf	0.0043308	0.00784033	0	8.32561	low
bdi-MIR1122-p3_2ss14GA19GA	TTTGGACAAATTTAAGACAAG	up	inf	inf	0.0043308	0.00784033	0	8.32561	low
tae-MIR1127b-p5_2ss15CA17AT	CGGAAATACTTGTCATTGAAA	up	inf	inf	0.0043308	0.00784033	0	8.32561	low
tae-MIR1128-p3_2ss14CG21CT	ATTTTGATGACAAGTATTTCT	up	inf	inf	0.0043308	0.00784033	0	8.32561	middle
sbi-MIR5566-p3	AGAACAGCGGGGAGGTGCTGC	up	inf	inf	0.0043308	0.00784033	0	8.32561	low
tae-MIR9668-p3_2ss10TC18CT	TGACAAGTACTTTCGGATGGA	up	inf	inf	0.0043308	0.00784033	0	8.32561	low
osa-MIR437-p3_1ss1AT	TTTTTTCTATAAACTTGGTC	up	inf	inf	0.0043308	0.00784033	0	8.32561	low
ptc-MIR476a-p3_2ss12CA18AG	ATAATCAATGAATTTGCGA	up	inf	inf	0.0043308	0.00784033	0	8.32561	low
osa-MIR812q-p5_1ss20TG	ACTTATTTTGGGACGGAGGGAGT	up	inf	inf	0.0043308	0.00784033	0	8.32561	middle
bdi-miR845_L+3	CCTTGCTCTGATACCAATTGTTGG	up	inf	inf	0.0043308	0.00784033	0	8.32561	low
far-MIR1122-p3_1ss11GT	TATTTTAGTTTTAGATACATC	up	inf	inf	0.0043308	0.00784033	0	8.32561	low
tae-MIR1128-p3_2ss2AC22TC	TCGAACTAAAATACATCTAGACAC	up	inf	inf	0.0043308	0.00784033	0	8.32561	low
tae-MIR1128-p5_2ss7TA17GA	CAACTAATTCCGGACGAAGGGAGT	up	inf	inf	0.0043308	0.00784033	0	8.32561	middle
tae-MIR1130a-p3_1ss1CA	AAAAAACGTCTTACATTATGGGA	up	inf	inf	0.0043308	0.00784033	0	8.32561	low
osa-miR1439_L+2_2ss12GA23TC	TATTTTGGAACAGAGTGAGTATC	up	inf	inf	0.0043308	0.00784033	0	8.32561	low
mtr-MIR2592bj-p5_2ss11TC18AT	TTCCCACTGTCCCTGTCT	up	inf	inf	0.0043308	0.00784033	0	8.32561	low
bdi-MIR5066-p3_2ss1GA19GA	AATCGGTCTTTTGGTTGCATTGGC	up	inf	inf	0.0043308	0.00784033	0	8.32561	low
bdi-miR5067_2ss2CG19GA	TGAGCGACAACTAATATGAAT	up	inf	inf	0.0043308	0.00784033	0	8.32561	low
gma-MIR5368-p3_2ss4AT21CA	CAGTGAGATACCACTCTGGAAGAG	up	inf	inf	0.0043308	0.00784033	0	8.32561	low
tae-MIR9668-p3_2ss19GA23AG	CAAGTATTTTCGGACGGAAGGAGT	up	inf	inf	0.0043308	0.00784033	0	8.32561	middle
hvu-miR5049b_L-1R+1_1ss8AC	GTATTTCGGTACAGAGGGAGT	up	inf	inf	0.0043308	0.00784033	0	8.32561	low
PC-5p-67845_33	TCTTACCTTGATGCTTCTACA	up	inf	inf	0.0043308	0.00784033	0	8.32561	middle
tae-MIR9652-p3_2ss7AC19AC	TTAATGCGAACATGTGACC		1.26231	0.336069	0.0072516	0.00797468	290.863	367.16	middle
PC-5p-17040_107	TTTGTAAACTAATATAGGACC	up	2.30575	1.20523	0.0059759	0.00798808	15.5265	35.8001	middle
PC-3p-12653_137	TTGGTTGAACTAAGAAGGGCC		0.530127	-0.91559	0.00786	0.00809933	45.5443	24.1443	middle
ata-miR166a-5p	GGAATGTTGTCTGGTTCAAGG		1.35067	0.433674	0.0066799	0.00812838	164.581	222.294	middle
bdi-MIR5066-p3_1ss19GA	GATCGGTCTTTTGGTTGCATTGGC		0.536221	-0.899102	0.0062107	0.00833665	49.6847	26.642	middle
PC-3p-36398_57	TTGGTGGGATGAACCGGGACC	down	0.312795	-1.67671	0.0081702	0.00868341	18.6318	5.82793	middle
PC-5p-9547_172	AGCATCTGAGAAGCTCTCGGCA		1.73566	0.795485	0.0075275	0.00874078	39.3337	68.27	middle
osa-miR5071_1ss15GA	TCAAGCATCATATCATGGACA		1.10926	0.149601	0.0087534	0.0088844	1982.21	2198.79	high
tae-MIR9775-p3_2ss4TG19GA	TATGGTATACATGATATGATG		0.536221	-0.899102	0.00806	0.00905625	46.5794	24.9768	middle
osa-miR5077_L-1_1ss5GA	TTCACGTCGGGTTCACCA		1.37034	0.454535	0.0083334	0.00972798	139.738	191.489	middle
tae-miR1130b-3p_R+3	TCTTATATTATGGGACGGAGGGAG	down	0.301624	-1.72918	0.010967	0.00987012	16.5616	4.99537	middle
PC-3p-32317_63	TTTTTTGCCGAGAGCTGCTCA	down	0.383015	-1.38453	0.012136	0.00995063	21.7371	8.32561	middle
tae-miR5048-5p	TTTGCAGGTTTTAGGTCTAAGT		0.995869	-0.00597254	0.010391	0.0106268	18121.5	18046.6	high
osa-MIR5083-p3_2ss13CT19AC	AGGCTGTGATGATCAAAACA	up	3.53906	1.82336	0.0078922	0.0107323	5.17549	18.3164	middle
tae-MIR1128-p3_10	ATTTCCGGACGGAGGGAGT	down	0.44685	-1.16214	0.01231	0.0107886	27.9477	12.4884	middle
tae-MIR1128-p3_29	TTTCCGGACGGAGGGAGT	down	0.44685	-1.16214	0.01231	0.0107886	27.9477	12.4884	middle
tae-MIR1128-p3_11	ATTTCCGGACGGAGGGAGTA	down	0.44685	-1.16214	0.01231	0.0107886	27.9477	12.4884	middle
tae-MIR1128-p3_28	TATTTCCGGACGGAGGGAGTA	down	0.44685	-1.16214	0.01231	0.0107886	27.9477	12.4884	middle
tae-MIR1128-p3_27	TATTTCCGGACGGAGGGAGT	down	0.44685	-1.16214	0.01231	0.0107886	27.9477	12.4884	middle
tae-MIR1128-p3_12	CAACTATTTCCGGACGGAGGGAGT	down	0.44685	-1.16214	0.01231	0.0107886	27.9477	12.4884	middle
tae-MIR1128-p3_9	ATGACAACTATTTCCGGACGGAGG	down	0.44685	-1.16214	0.01231	0.0107886	27.9477	12.4884	middle
tae-MIR1128-p3_20	TACTCCCTCCGTCCGAAAATACTT	down	0.44685	-1.16214	0.01231	0.0107886	27.9477	12.4884	middle
tae-MIR1128-p3_13	CTAAAATACATCTAGATACATC	down	0.44685	-1.16214	0.01231	0.0107886	27.9477	12.4884	middle
tae-MIR1128-p3_14	CTAAAATACATCTAGATACATCC	down	0.44685	-1.16214	0.01231	0.0107886	27.9477	12.4884	middle
tae-MIR1128-p3_3	AAAATACATCTAGATACATCCCCT	down	0.44685	-1.16214	0.01231	0.0107886	27.9477	12.4884	middle
tae-MIR1128-p3_1	AAAATACATCTAGATACATC	down	0.44685	-1.16214	0.01231	0.0107886	27.9477	12.4884	middle
tae-MIR1128-p3_19	TAAAATACATCTAGATACATCCC	down	0.44685	-1.16214	0.01231	0.0107886	27.9477	12.4884	middle
tae-MIR1128-p3_7	AGAACTAAAATACATCTAGATACA	down	0.44685	-1.16214	0.01231	0.0107886	27.9477	12.4884	middle
tae-MIR1128-p3_24	TAGAACTAAAATACATCTAGATAC	down	0.44685	-1.16214	0.01231	0.0107886	27.9477	12.4884	middle
tae-MIR1128-p3_25	TATCTAGAACTAAAATACATCT	down	0.44685	-1.16214	0.01231	0.0107886	27.9477	12.4884	middle
tae-MIR1128-p3_22	TAGAACTAAAATACATCTAGAT	down	0.44685	-1.16214	0.01231	0.0107886	27.9477	12.4884	middle
tae-MIR1128-p3_26	TATCTAGAACTAAAATACATCTA	down	0.44685	-1.16214	0.01231	0.0107886	27.9477	12.4884	middle
tae-MIR1128-p3_8	ATCTAGAACTAAAATACATCT	down	0.44685	-1.16214	0.01231	0.0107886	27.9477	12.4884	middle
tae-MIR1128-p3_16	GAACTAAAATACATCTAGATACAT	down	0.44685	-1.16214	0.01231	0.0107886	27.9477	12.4884	middle
tae-MIR1128-p3_18	TAAAATACATCTAGATACATCC	down	0.44685	-1.16214	0.01231	0.0107886	27.9477	12.4884	middle
tae-MIR1128-p3_23	TAGAACTAAAATACATCTAGATA	down	0.44685	-1.16214	0.01231	0.0107886	27.9477	12.4884	middle
tae-MIR1128-p3_17	TAAAATACATCTAGATACATC	down	0.44685	-1.16214	0.01231	0.0107886	27.9477	12.4884	middle
tae-MIR1128-p3_15	CTAAAATACATCTAGATACATCCC	down	0.44685	-1.16214	0.01231	0.0107886	27.9477	12.4884	middle
tae-MIR1128-p3_4	AACTAAAATACATCTAGATACATC	down	0.44685	-1.16214	0.01231	0.0107886	27.9477	12.4884	middle
tae-MIR1128-p3_6	ACTAAAATACATCTAGATACATCC	down	0.44685	-1.16214	0.01231	0.0107886	27.9477	12.4884	middle
tae-MIR1128-p3_5	ACTAAAATACATCTAGATACATC	down	0.44685	-1.16214	0.01231	0.0107886	27.9477	12.4884	middle
tae-MIR1128-p3_2	AAAATACATCTAGATACATCC	down	0.44685	-1.16214	0.01231	0.0107886	27.9477	12.4884	middle
tae-MIR1128-p3_21	TAGAACTAAAATACATCTAGA	down	0.44685	-1.16214	0.01231	0.0107886	27.9477	12.4884	middle
ata-miR164a-3p	CACGTGCGCTCCTTCTCCAGC		1.36256	0.44632	0.010058	0.0110239	138.703	188.991	middle
hbr-miR6173_L-2	CCGTAAACGATGGATACT	up	2.34596	1.23018	0.011713	0.0117201	12.4212	29.1396	middle
PC-3p-24960_78	CCTTTGGTCCCGGTTGGTGGCAC	down	0.467031	-1.09841	0.010161	0.0125204	32.088	14.9861	middle
bdi-MIR7757-p5_2ss6AG21AT	TTTATGAGCTCATTGAAGTAT		1.24615	0.317473	0.011532	0.0126676	293.968	366.327	middle
osa-MIR396e-p3	AGAAAGCCCATGGAAACCATG	up	2.87261	1.52236	0.012357	0.0126943	7.24569	20.814	middle
PC-5p-104322_21	TTGGGTTGCACCTTGTAGTTCT	up	2.87261	1.52236	0.012357	0.0126943	7.24569	20.814	middle
zma-miR394a-5p_L+2	AATTGGCATTCTGTCCACCTCC		1.7549	0.811392	0.010809	0.012879	34.1582	59.9444	middle
PC-5p-18719_99	TTAGAGATTTCAATGTGGATT	up	2.16164	1.11213	0.0099627	0.0129565	16.5616	35.8001	middle
tae-MIR9658-p5	CCGATTCTCCCAGAATTTTGA		1.45361	0.53964	0.011722	0.0130326	85.9132	124.884	middle
PC-3p-22800_85	TGTGATTTATGAATGCCACGTGTC	down	0.477571	-1.06621	0.010687	0.0145101	33.1231	15.8187	middle
ata-MIR9863a-p5_1ss23TC	AACAAGTCTTTAGATGAGAAGGC		1.86605	0.899986	0.012237	0.0145295	25.8775	48.2886	middle
vvi-miR172d_L-2R+1	AGAATCTTGATGATGCTGCATT	down	-inf	-inf	0.011721	0.0145952	6.21059	0	low
tae-MIR1120a-p5_2ss8CT20AG	TCCGTCCTATAATATAAGAGC	down	-inf	-inf	0.011721	0.0145952	6.21059	0	middle
far-MIR1122-p3_2ss16TG18TG_1	TGAGACACTTATTTTGGGA	down	-inf	-inf	0.011721	0.0145952	6.21059	0	low
tae-MIR1128-p3_2ss10CT17GA	CAACTATTTTCGGACGAAGGGAGT	down	-inf	-inf	0.011721	0.0145952	6.21059	0	low
tae-MIR1128-p5_2ss1CG17AG	GTACTCCCTCCGTCCGGAAATACT	down	-inf	-inf	0.011721	0.0145952	6.21059	0	middle
tae-miR1130b-3p_R+2_1ss6TC	TCTTACATTATGGGACGGAGGGA	down	-inf	-inf	0.011721	0.0145952	6.21059	0	low
tae-MIR9668-p3_1ss11GA	AAGTATTTTCAGACGGAGGGA	down	-inf	-inf	0.011721	0.0145952	6.21059	0	low
mtr-miR398a-5p_R-3_1ss17CA	GGAGTGACACTGAGAAAAC	down	-inf	-inf	0.011721	0.0145952	6.21059	0	low
osa-MIR812q-p3_2ss20GA21TA	CACTTATTTTGGGACGGAGAAAGT	down	-inf	-inf	0.011721	0.0145952	6.21059	0	low
osa-MIR812q-p3_2ss19GA21TG	CACTTATTTTGGGACGGAAGGAGT	down	-inf	-inf	0.011721	0.0145952	6.21059	0	low
osa-MIR818d-p3_1ss19GT	CTTATATTATGGGACGGATGGAGT	down	-inf	-inf	0.011721	0.0145952	6.21059	0	middle
osa-MIR818d-p3_2ss10GA20CG	TTATGGGACAGAGGGAGTAGTAGT	down	-inf	-inf	0.011721	0.0145952	6.21059	0	middle
far-MIR1122-p3_1ss24GA	ATATTTTAGTTGTAGATACATCCA	down	-inf	-inf	0.011721	0.0145952	6.21059	0	low
far-MIR1122-p3_2ss16TG18TG_2	TGAGACACTTATTTTGGGACG	down	-inf	-inf	0.011721	0.0145952	6.21059	0	low
tae-MIR1128-p5_1ss17AT	ATGTATCTAGAACTAATATACATC	down	-inf	-inf	0.011721	0.0145952	6.21059	0	low
osa-miR1439_L+3_2ss7TA17TG	ATATTTAGGAACGGAGGGAGTATT	down	-inf	-inf	0.011721	0.0145952	6.21059	0	low
hvu-MIR5049c-p5_2ss7AC17CT	AAATAACTGTCTCAACTTTGTACT	down	-inf	-inf	0.011721	0.0145952	6.21059	0	middle
hvu-MIR5049c-p5_1ss15CT	ATAAATGTCTCAACTTTGTACT	down	-inf	-inf	0.011721	0.0145952	6.21059	0	low
bdi-MIR5180a-p5_2ss18AT19TC	AACTACTACTCCCTCTGTCCCA	down	-inf	-inf	0.011721	0.0145952	6.21059	0	low
tae-MIR9668-p5_2ss3GA22AG	AAATATTTTCGGACGGAGGGAGT	down	-inf	-inf	0.011721	0.0145952	6.21059	0	low
ata-miR9863a-3p_L-4	AAGGTAGATCATAATAGC	down	-inf	-inf	0.011721	0.0145952	6.21059	0	low
csi-miR396a-5p_R+1_1ss21GA	TTCCACAGCTTTCTTGAACTAT	down	-inf	-inf	0.011721	0.0145952	6.21059	0	low
PC-3p-258544_6	ATTTGAACTCTCTCTGAACTT	down	-inf	-inf	0.011721	0.0145952	6.21059	0	low
PC-3p-159893_13	TCATCCATCAAGGCGGGTCTCACC	down	-inf	-inf	0.011721	0.0145952	6.21059	0	low
PC-5p-281516_6	CACCAACCTGGACCAAAGGCCGCC	down	-inf	-inf	0.011721	0.0145952	6.21059	0	low
PC-5p-2361_575	AGATAAGGTAGTAATAATGTCATA		1.37785	0.462423	0.013003	0.0146498	119.036	164.015	middle
ata-miR5168-5p	GGGTTGTTGTCTGGTTCAAGG		0.829379	-0.269896	0.014423	0.0147735	299.143	248.103	middle
bdi-MIR5066-p3_2ss13GA18GA	ATCGGTCTTTTGATTGCATTGGCT	down	0.402165	-1.31414	0.018365	0.0151338	20.702	8.32561	middle
PC-3p-17583_105	ACCACGACGAGTAAATCAGAA	down	0.471504	-1.08466	0.013807	0.0151963	30.0179	14.1535	middle
tae-MIR1125-p3_2ss5TC20CT	GTCTCGTTGGTTAAATTTATGGTC		0.678351	-0.559896	0.014802	0.015414	85.9132	58.2793	middle
tae-MIR1128-p3_1ss7TA	CAACTAATTCCGGACGGAGGGAGT	up	inf	inf	0.0067977	0.0156667	0	7.49305	low
osa-MIR1862d-p3_2ss9GA22TC	TATTTTGGAACGGAGGGAGTACC	up	inf	inf	0.0067977	0.0156667	0	7.49305	middle
zma-miR164g-3p_1ss5TC	CACGCGCTCCCCTTCTCCACC	up	inf	inf	0.0067977	0.0156667	0	7.49305	middle
osa-MIR169l-p5	TTATCTCTGATAGCCAAGGATGACT	up	inf	inf	0.0067977	0.0156667	0	7.49305	low
mtr-miR171c_L-3R+1	TTGAGCCGTGCCAATATTT	up	inf	inf	0.0067977	0.0156667	0	7.49305	low
osa-MIR818d-p3_2ss5TC21GA	CTTACATTATGGGACGGAGGAAGT	up	inf	inf	0.0067977	0.0156667	0	7.49305	middle
tae-MIR1139-p5_2ss11AG21AT	TTATTAGGTTGTAGACTCATTTTG	up	inf	inf	0.0067977	0.0156667	0	7.49305	low
tae-MIR1139-p3_2ss14AG24AC	CATTTATTAGGTTGTAGACTCATC	up	inf	inf	0.0067977	0.0156667	0	7.49305	low
hvu-MIR5049c-p5_1ss14CT	TAAATGTCTCAACTTTGTACT	up	inf	inf	0.0067977	0.0156667	0	7.49305	low
hvu-MIR5049d-p5_2ss2TA22AT	AATATTTAGGAACGGAGGGAGTA	up	inf	inf	0.0067977	0.0156667	0	7.49305	low
gma-MIR5368-p5_2ss11CA17AC	CCACTCTGGAAGAGCTCG	up	inf	inf	0.0067977	0.0156667	0	7.49305	low
gma-MIR5368-p5_2ss9GT18TC	TGGGATTGTCTTTGGGCCTT	up	inf	inf	0.0067977	0.0156667	0	7.49305	low
stu-MIR6026-p3_2ss8TA17GA	TTATTGTATGAGCATTATGTT	up	inf	inf	0.0067977	0.0156667	0	7.49305	low
hbr-miR6173_L-1	GCCGTAAACGATGGATACT	up	inf	inf	0.0067977	0.0156667	0	7.49305	middle
tae-MIR9783-p5_2ss13GC23GA	TGCTTATTTGTACAGGGTAGACACT	up	inf	inf	0.0067977	0.0156667	0	7.49305	middle
PC-3p-138653_15	AATGCCATGTTGTTCTGAAGA	up	inf	inf	0.0067977	0.0156667	0	7.49305	low
tae-MIR9666c-p5	TTCGCCATCATACGTCCAACC	up	inf	inf	0.00853	0.0156667	0	7.07677	low
tae-MIR9666b-p5	TTCGCCATCATACGTCCAACC	up	inf	inf	0.00853	0.0156667	0	7.07677	low
bdi-miR169e-5p_R+1_1ss15TC	TAGCCAAGGATGACCTGCCTGA	up	inf	inf	0.0092029	0.0156667	0	6.93801	low
aly-miR169h-5p_R+1_1ss15TC	TAGCCAAGGATGACCTGCCTGA	up	inf	inf	0.0092029	0.0156667	0	6.93801	low
cas-miR169c_R+1_1ss15TC	TAGCCAAGGATGACCTGCCTGA	up	inf	inf	0.0092029	0.0156667	0	6.93801	low
ata-miR408-5p_1ss20GA	CAGGGATGGAGCAGAGCAAAG	up	inf	inf	0.010717	0.0156667	0	6.66049	low
tae-MIR531-p5	CGCCGGAGCAGCGTGCAAC	up	inf	inf	0.010717	0.0156667	0	6.66049	middle
osa-MIR812q-p3_2ss15GA20TG	ACTTATTTTGGGACAGAGGGAGTA	up	inf	inf	0.010717	0.0156667	0	6.66049	low
tae-MIR1128-p5_2ss17TC21AG	TCCGTCCGAAAATACTCGTCG	up	inf	inf	0.010717	0.0156667	0	6.66049	low
osa-MIR11336-p3_1ss7AT	CTTACATTATGAAACGGAGGGAGT	up	inf	inf	0.010717	0.0156667	0	6.66049	low
mtr-miR171c_R+1	TGATTGAGCCGTGCCAATATTT	up	inf	inf	0.010717	0.0156667	0	6.66049	low
ath-MIR407-p5_2ss8GC17CT	TTGCTCTCTTATCTTTTT	up	inf	inf	0.010717	0.0156667	0	6.66049	middle
tae-MIR1120a-p3_2ss23TC24TC	ATATTATGAGACGGAGGGAGTACC	up	inf	inf	0.010717	0.0156667	0	6.66049	low
tae-MIR1128-p5_2ss2CT19CT	TTTAGAACTAAAATACATTT	up	inf	inf	0.010717	0.0156667	0	6.66049	low
tae-MIR1128-p5_1ss12AT	TCTAGAACTAATATACATC	up	inf	inf	0.010717	0.0156667	0	6.66049	low
tae-MIR1128-p3_2ss22AG23TC	TATTTCCGGACGGAGGGAGTAGCT	up	inf	inf	0.010717	0.0156667	0	6.66049	low
tae-miR1130b-3p_L+1R-1_1ss11AG	ATCTTATATTGTGGGACGGAG	up	inf	inf	0.010717	0.0156667	0	6.66049	low
hvu-MIR5049b-p3_2ss9AC20GT	AAGTATTTCGGTACAGAGGTA	up	inf	inf	0.010717	0.0156667	0	6.66049	low
bdi-MIR5175b-p3_2ss7AT17TC	GACAAGTATTTAGGAACGGAGGGA	up	inf	inf	0.010717	0.0156667	0	6.66049	middle
gma-MIR5368-p5_2ss9GT19TC	CTGGGATTTGCTTTGGGCCT	up	inf	inf	0.010717	0.0156667	0	6.66049	middle
bdi-MIR7757-p3_2ss4AG18AT	TATGAGCTCATTGAAGTT	up	inf	inf	0.010717	0.0156667	0	6.66049	low
aly-miR399f-3p	TGCCAAAGGAGATTTGCCCTG	up	inf	inf	0.010717	0.0156667	0	6.66049	low
PC-5p-220511_8	GTCACAGATTTGTCTAAATTT	up	inf	inf	0.010717	0.0156667	0	6.66049	low
PC-5p-144478_14	TCTGATCCAAATTAATTATC	up	inf	inf	0.010717	0.0156667	0	6.66049	low
tae-MIR1128-p5_1ss6CT	TCCCTTCGTCCGAAAATACTTGTC	down	0.321732	-1.63607	0.0175	0.015829	15.5265	4.99537	middle
ata-MIR5084-p3	ACGGTACTGCAGAGGATCTCAACC		1.82521	0.868064	0.014341	0.0159345	26.9126	49.1211	middle
hvu-MIR5049a-p5_2ss6TA20TA	TCTGTACCTAAATACTTGTAGT		1.69803	0.763863	0.013099	0.0159638	37.2635	63.2747	middle
PC-5p-12487_138	AGAGGGACTCTTTGGCCAACTGTT		0.581856	-0.781265	0.015597	0.0161456	48.6496	28.3071	middle
tae-MIR9668-p3_2ss15CT23AG	CAAGTATTTTCGGATGGAGGGAGT	up	2.61407	1.3863	0.017239	0.0163233	8.28079	21.6466	middle
PC-3p-29416_69	GATGCTTTTTGATTTATGAATGCC	up	2.61407	1.3863	0.017239	0.0163233	8.28079	21.6466	middle
tae-MIR9774-p5	ATACCCAATATCTTGCTAGA	up	2.41299	1.27082	0.016677	0.016912	10.351	24.9768	middle
PC-3p-24022_81	ATAGGATTGTAAAACAAATGGGGC	up	2.41299	1.27082	0.016677	0.016912	10.351	24.9768	middle
ata-MIR9674b-p5	GTAGGATGGCCGGTGCTATGG		0.865035	-0.20917	0.016657	0.0174552	438.882	379.648	middle
bdi-miR169c-5p_R+2	CAGCCAAGGATGACTTGCCGGCA	down	0.35748	-1.48406	0.014795	0.0180137	18.6318	6.66049	middle
tae-MIR5084-p5_1ss22AG	AGTACCGTATGGTGCTGTAGTGTG	down	0.287261	-1.79957	0.014673	0.018017	14.4914	4.16281	middle
gma-miR396a-3p_L+1	GTTCAATAAAGCTGTGGGAAG	down	0.287261	-1.79957	0.014673	0.018017	14.4914	4.16281	middle
PC-5p-6050_251	CATTAGTCCCGGTTGGTGGCACCA		1.60866	0.685861	0.014379	0.0182641	46.5794	74.9305	middle
PC-5p-6528_235	TAATAGACAAGTCTTTTGATG		1.47461	0.56033	0.01423	0.0183863	74.5271	109.898	middle
tae-MIR1128-p3_1ss20AC	TTTCCGGACGGAGGGAGTACT	down	0.47664	-1.06903	0.018793	0.0184657	27.9477	13.321	middle
PC-5p-18792_99	TTGGTGGCTTGAACCGGGACCAAA	down	0.47664	-1.06903	0.018793	0.0184657	27.9477	13.321	middle
PC-3p-19400_96	TTACTAGTCTATGTTACTACCTT		0.520449	-0.94217	0.016849	0.0188566	35.1933	18.3164	middle
ata-miR9863a-3p_2ss9TC22CG	TGAGAAGGCAGATCATAATAGG		1.27823	0.354152	0.020599	0.018935	191.493	244.773	middle
tae-MIR1128-p3_1ss24CA	CTAAAATACATCTAGATACATCCA	down	0.435679	-1.19866	0.015732	0.0189611	24.8424	10.8233	middle
tae-MIR1120c-p3	TTCTTATATTTTGGGACAGAG		0.775098	-0.367548	0.02137	0.019319	156.645	121.415	middle
bdi-MIR5164-p5_2ss7GT17CT	TAACTATTACTCCCTCTGTCCC	up	2.75771	1.46347	0.01722	0.0193594	7.24569	19.9815	middle
PC-3p-12688_136	TCCGCGATCATCACGACCAAA		1.7092	0.773324	0.017646	0.0198703	33.1231	56.6142	middle
zma-miR319a-3p_L+1R+2_1ss9GT	CTTGGACTTAAGGGTGCTCCCTT		0.650562	-0.620242	0.016221	0.0201325	70.3867	45.7909	middle
tae-MIR1128-p3_1ss24CT	AACTAAAATACATCTAGATACATT	up	2.50236	1.32329	0.017039	0.0203102	9.31589	23.3117	middle
tae-MIR1122c-p5_2ss4AG21GC	TCCGTCCCATAATGTAAGACC		1.62877	0.703783	0.01742	0.0205055	41.4039	67.4375	middle
PC-5p-28426_71	ATTGGTCCCGGTTGGTGGCATGAA		0.52856	-0.91986	0.017341	0.021197	36.2284	19.1489	middle
mdm-miR167h_R-1_1ss19CT	TGAAGCTGCCAGCATGATTTT	up	4.87626	2.28577	0.0090187	0.021398	2.76026	13.4597	middle
hvu-MIR5049c-p5_2ss14TA21CT	TCCAAAATAAATGACTCAACT	down	0.488344	-1.03403	0.019689	0.0214731	28.9828	14.1535	middle
PC-5p-16970_108	TGAAAGGACCTATGAGGAGTC	up	2.14488	1.1009	0.013697	0.021694	15.5265	33.3025	middle
PC-3p-6735_229	ACGAACCGGGACAGATGGGCCTCC		0.666445	-0.585441	0.020137	0.0223107	72.4569	48.2886	middle
tae-MIR9783-p5_1ss10GC	TTATTTGTACAGGGTAGACGCTT	up	2.06828	1.04843	0.024675	0.0230033	14.4914	29.9722	middle
ata-MIR9863a-p3_2ss2CT19AT	TTTGAAGACTAGTTTATTT	up	2.06828	1.04843	0.024675	0.0230033	14.4914	29.9722	middle
bdi-MIR5066-p3_1ss20GA	AGATCGGTCTTTTGGTTGCATTGG	down	0.438726	-1.18861	0.021572	0.0230068	22.7722	9.99074	middle
ptc-miR6478_R+4_2ss6CT21GA	CCGACTTTAGCTCAGTTGGTAGAGC		1.6865	0.754032	0.023338	0.0237276	32.088	54.1165	middle
PC-3p-18112_102	ATGTAGAAGCACCAGGGTAAG		1.6865	0.754032	0.023338	0.0237276	32.088	54.1165	middle
osa-miR396e-5p_R+2	TCCACAGGCTTTCTTGAACTGTC		1.079	0.1097	0.024008	0.0241171	3425.14	3695.74	high
tae-MIR1120a-p5_2ss12AC20AG	TCCGTCCCATACTATAAGAGC		0.703789	-0.506784	0.021066	0.0242145	91.0887	64.1072	middle
bdi-MIR444b-p3_1	GGCGACAACTGCATTACTTGC	up	2.51353	1.32972	0.023649	0.024376	8.28079	20.814	middle
bdi-MIR444b-p3_2	TGAGGCGACAACTGCATTACT	up	2.51353	1.32972	0.023649	0.024376	8.28079	20.814	middle
tae-MIR1127b-p5_2ss19CA21AC	TGTCCGGAAATACTTGTCATC	up	2.0611	1.04341	0.016947	0.0245473	16.5616	34.135	middle
ptc-miR6478_R-2_1ss6CT	CCGACTTTAGCTCAGTTGG		0.777157	-0.363721	0.024091	0.0249034	153.195	119.056	middle
PC-3p-13956_127	AATGAGGATGTAAGAGGGACC		1.94733	0.961495	0.018212	0.0252733	19.6669	38.2978	middle
ata-miR9863a-3p_L+3_1ss12TC	AGATGAGAAGGCAGATCATAATAGC		0.789059	-0.341796	0.02708	0.0263571	163.546	129.047	middle
hvu-MIR5049d-p5_2ss4TA24AT	CAAATATTTAGGAACGGAGGGAGT		1.43124	0.517261	0.0298	0.0266505	70.3867	100.74	middle
hvu-miR399	TGCCAAAGGAGATTTGCCCCG	down	0.378509	-1.4016	0.02283	0.0274178	17.5967	6.66049	middle
tae-MIR1128-p5_2ss3CG17CT	ATGTAGAACTAAAATATATCTAGA	down	0.378509	-1.4016	0.02283	0.0274178	17.5967	6.66049	middle
tae-MIR1139-p3_2ss1CT24AT	TATTTATTAGGTTATAGACTCATT	down	0.425822	-1.23168	0.038094	0.0274179	17.5967	7.49305	middle
PC-5p-34840_60	ACTGTATAGTGTGGCGCCTAGCTC	down	0.442382	-1.17664	0.029674	0.0279359	20.702	9.15818	middle
bdi-miR395a	TGAAGTGTTTGGGGGAACTC	down	0.452858	-1.14287	0.034126	0.0279359	20.5295	9.29694	middle
ata-miR395a-3p	TGAAGTGTTTGGGGGAACTC	down	0.452858	-1.14287	0.034126	0.0279359	20.5295	9.29694	middle
tae-miR395a_L-1	TGAAGTGTTTGGGGGAACTC	down	0.452858	-1.14287	0.034126	0.0279359	20.5295	9.29694	middle
osa-miR395b_L-1	TGAAGTGTTTGGGGGAACTC	down	0.452858	-1.14287	0.034126	0.0279359	20.5295	9.29694	middle
zma-miR395a-3p_L-1	TGAAGTGTTTGGGGGAACTC	down	0.452858	-1.14287	0.034126	0.0279359	20.5295	9.29694	middle
gma-MIR5368-p5_1ss1TC	CCCTGGGATTGGCTTTGG		0.640486	-0.642762	0.02732	0.0288181	55.8953	35.8001	middle
osa-miR530-5p_R+1	TGCATTTGCACCTGCACCTAC		0.717844	-0.478259	0.023965	0.0289587	96.2641	69.1026	middle
bdi-miR167c-3p_L-1_5ss5AG10GT13-A22TC23CT	ATCGTGCTTTGACAGTTTCACT	up	2.6428	1.40207	0.023883	0.02922	7.24569	19.1489	middle
tae-MIR1128-p5_1ss5CT_2	CGTCTGAAAATACTTGTCATCAAA	up	2.6428	1.40207	0.023883	0.02922	7.24569	19.1489	middle
tae-MIR1128-p5_1ss5CT_1	CGTCTGAAAATACTTGTCATC	up	2.6428	1.40207	0.023883	0.02922	7.24569	19.1489	middle
PC-5p-27635_72	AAAATGGATAAAAGAGAATGTATC	up	2.6428	1.40207	0.023883	0.02922	7.24569	19.1489	middle
PC-3p-1841_738	AGTCTCTGCCAATTCTTCGTG		1.19015	0.251141	0.0289	0.0293553	381.951	454.579	middle
hvu-MIR6200-p5_2ss1AT18AT	TCCTTTCCCAGTGACAGTAGGGGC	down	-inf	-inf	0.021402	0.0295241	5.17549	0	middle
tae-MIR1120a-p5_1ss23AG	CCCTCCGTCCCATAATATAAGAGC	down	-inf	-inf	0.021402	0.0295241	5.17549	0	low
tae-MIR1120a-p5_2ss9AT20AG	TCCGTCCCTTAATATAAGAGC	down	-inf	-inf	0.021402	0.0295241	5.17549	0	low
tae-MIR1128-p3_2ss15CG21CT_1	CATTTTGATGACAAGTATTTT	down	-inf	-inf	0.021402	0.0295241	5.17549	0	low
tae-MIR1128-p3_1ss11CG_3	TTGATGACAAGTATTTCCGGACGG	down	-inf	-inf	0.021402	0.0295241	5.17549	0	low
tae-MIR1128-p3_1ss11CG_1	TTGATGACAAGTATTTCC	down	-inf	-inf	0.021402	0.0295241	5.17549	0	low
tae-MIR1128-p3_1ss11CG_2	TTGATGACAAGTATTTCCGGA	down	-inf	-inf	0.021402	0.0295241	5.17549	0	low
tae-MIR1128-p3_2ss15CG21CT_2	CATTTTGATGACAAGTATTTTCGG	down	-inf	-inf	0.021402	0.0295241	5.17549	0	low
tae-MIR1128-p3_2ss11CG20GA	TTGATGACAAGTATTTCCGAA	down	-inf	-inf	0.021402	0.0295241	5.17549	0	low
tae-MIR1128-p5_1ss9GA	CTCCGTCCAAAAATACTTGTC	down	-inf	-inf	0.021402	0.0295241	5.17549	0	low
bdi-MIR1139-p5_2ss7CG21AC	AACATAGACTAGTAACATGCC	down	-inf	-inf	0.021402	0.0295241	5.17549	0	low
osa-MIR1862d-p3_1ss12GT	TATTTTGGGACTGAGGGAGTA	down	-inf	-inf	0.021402	0.0295241	5.17549	0	low
bdi-MIR5049-p5_1ss5CT	CCGATCCATATTACTTGTCGC	down	-inf	-inf	0.021402	0.0295241	5.17549	0	low
bdi-miR5067_1ss2CG	TGAGCGACAACTAATATGGAT	down	-inf	-inf	0.021402	0.0295241	5.17549	0	middle
ata-MIR5084-p3_1ss15GA	ACGGTACTGCAGAGAATCTCAACC	down	-inf	-inf	0.021402	0.0295241	5.17549	0	low
tae-MIR9672b-p5_2ss8AG21GA	GGTGAAGGCGATGCTTAATGA	down	-inf	-inf	0.021402	0.0295241	5.17549	0	low
sbi-MIR159a-p5_2ss17GT18CT	TTTGCATGACCGAGGATTT	down	-inf	-inf	0.021402	0.0295241	5.17549	0	low
sbi-MIR437w-p3_2ss12TG18AG	TCAAATTAGTAGCATTAGATTC	down	-inf	-inf	0.021402	0.0295241	5.17549	0	low
tae-MIR531-p5_2ss20CA21GT	TCGCCGGAGCAGCGTGCAAAT	down	-inf	-inf	0.021402	0.0295241	5.17549	0	low
tae-MIR1128-p5_1ss4CT_2	TCCTTCCGTCCGAAAATACTTGTC	down	-inf	-inf	0.021402	0.0295241	5.17549	0	low
tae-MIR1128-p5_1ss16AC	AATACTTGTCATCAACATGAA	down	-inf	-inf	0.021402	0.0295241	5.17549	0	low
tae-MIR1128-p3_2ss3AT22CT	AATATACATCTAGATACATCCTCT	down	-inf	-inf	0.021402	0.0295241	5.17549	0	low
tae-MIR1128-p5_1ss8AT	GACAACTTTTTCCGGACGGAGGGA	down	-inf	-inf	0.021402	0.0295241	5.17549	0	low
tae-MIR1128-p5_1ss4CT_1	TATTTAGAACTAAAATACATC	down	-inf	-inf	0.021402	0.0295241	5.17549	0	low
tae-MIR1133-p5_2ss7CG19TC	GTTCCTGAAATGGATGTACCTAGC	down	-inf	-inf	0.021402	0.0295241	5.17549	0	low
tae-MIR1139-p5_1ss14TC	TTCATTTATTAGGCTATAGACTCA	down	-inf	-inf	0.021402	0.0295241	5.17549	0	low
tae-MIR1139-p5_2ss9GC22AC	TTTATTAGCTTATAGACTCATCTT	down	-inf	-inf	0.021402	0.0295241	5.17549	0	low
mtr-MIR2610a-p5_2ss10TC18TC	TTGTTGTTTCTTGTTTTC	down	-inf	-inf	0.021402	0.0295241	5.17549	0	low
hvu-miR5049c_L-2_1ss6AG	ACAGTTATTTTGGGACGGAGG	down	-inf	-inf	0.021402	0.0295241	5.17549	0	low
hvu-miR5049d_L-1R+3_1ss6TA	ACAAATATTTAGGAACGGAGGGA	down	-inf	-inf	0.021402	0.0295241	5.17549	0	low
bdi-MIR5066-p5_1ss17GA	TCGGTCTTTTGGTTGCATTGGCT	down	-inf	-inf	0.021402	0.0295241	5.17549	0	low
bdi-MIR5066-p3_1ss16CT	GGTTGCGTTGGCTAGTGCATGAAG	down	-inf	-inf	0.021402	0.0295241	5.17549	0	low
gma-MIR5368-p5_2ss5AT22CA	TCAGTGAGATACCACTCTGGAAGAG	down	-inf	-inf	0.021402	0.0295241	5.17549	0	low
gma-MIR5368-p3_1ss4TC	GTTCCCTGGGATTGGCTTTGGGC	down	-inf	-inf	0.021402	0.0295241	5.17549	0	low
hvu-MIR6205-p3_2ss16TC23TC	TGGATACGTTTTAGTCTCATGACT	down	-inf	-inf	0.021402	0.0295241	5.17549	0	low
ath-miR8175_L+1_1ss9GT	CGATCCCCTGCAACGGCGCCA	down	-inf	-inf	0.021402	0.0295241	5.17549	0	low
ath-MIR8175-p3_2ss14TC18AC	GTGGTAAGTATTCCCGCCTGT	down	-inf	-inf	0.021402	0.0295241	5.17549	0	middle
mdm-miR395a_L-1R+3	TGAAGTGTTTGGGGGAACTCCCA	down	-inf	-inf	0.021402	0.0295241	5.17549	0	low
PC-5p-336453_5	ATGTTCTCAAATGCATTCGACT	down	-inf	-inf	0.021402	0.0295241	5.17549	0	low
PC-5p-367492_5	GGGTGCAGTTGGGCCACTGAC	down	-inf	-inf	0.021402	0.0295241	5.17549	0	low
PC-5p-357541_5	TCAGAGAGAGTTCAAATGATC	down	-inf	-inf	0.021402	0.0295241	5.17549	0	low
PC-3p-397385_5	ATATATAGTCTATGTTGAAATCCC	down	-inf	-inf	0.021402	0.0295241	5.17549	0	low
PC-5p-320638_5	TTGTCACAAAAATGAATGTATC	down	-inf	-inf	0.021402	0.0295241	5.17549	0	low
PC-3p-310792_5	TAATGTTGCAACGTCCTGAAC	down	-inf	-inf	0.021402	0.0295241	5.17549	0	low
PC-5p-11829_144	ATTACTTGTCGTAGAAATGGA		0.611991	-0.708418	0.027249	0.0297074	47.6145	29.1396	middle
PC-3p-13505_130	AGACCCACAGGGCAGTGCGCC		1.77623	0.828819	0.025858	0.0302027	24.8424	44.1258	middle
ata-MIR9863a-p5_1ss7TC	AACAAGCCTTTAGATGAGAA		1.66055	0.731664	0.028539	0.0303306	32.088	53.2839	middle
PC-5p-13332_131	ACTTCCTCTGTAAACTAATATAAG		1.92146	0.942201	0.024842	0.0306001	18.6318	35.8001	middle
cme-MIR169j-p5_1ss9AT	ATAGCCAATAATGACTTGCC	up	inf	inf	0.016987	0.0313096	0	5.82793	low
tae-MIR1128-p3_2ss14CG17TA	ATTTTGATGACAAGTAATTCC	up	inf	inf	0.016987	0.0313096	0	5.82793	middle
tae-MIR1128-p5_2ss18AG19AG	CATCAAAATGAATAAAAGGGG	up	inf	inf	0.016987	0.0313096	0	5.82793	low
tae-MIR1128-p3_2ss4CA17GA	CAAATATTTCCGGACGAAGGGAGT	up	inf	inf	0.016987	0.0313096	0	5.82793	low
tae-MIR1133-p5_1ss3TC	GTCCCTCAAATGGATGTATCTAGC	up	inf	inf	0.016987	0.0313096	0	5.82793	low
hvu-MIR5049f-p3_1ss7GA	AATATGAATCGGAGGGAGTACT	up	inf	inf	0.016987	0.0313096	0	5.82793	low
bdi-MIR5164-p5_2ss15CG21CT_2	TTTGTCTAGATACGGATGTATC	up	inf	inf	0.016987	0.0313096	0	5.82793	low
bdi-MIR5164-p5_2ss15CG21CT_1	TTTGTCTAGATACGGATGTAT	up	inf	inf	0.016987	0.0313096	0	5.82793	low
bdi-MIR5180b-p3_2ss3CA19TA	TGAGACACTTATTTTGGAACGGAG	up	inf	inf	0.016987	0.0313096	0	5.82793	low
osa-MIR159d-p5_1ss9GT	AGCTGCCGTTTCATGGATACC	up	inf	inf	0.016987	0.0313096	0	5.82793	middle
osa-miR160f-5p_R-2_1ss19CT	TGCCTGGCTCCCTGAATGT	up	inf	inf	0.016987	0.0313096	0	5.82793	low
ath-miR170-3p	TGATTGAGCCGTGTCAATATC	up	inf	inf	0.016987	0.0313096	0	5.82793	low
osa-MIR437-p5_2ss8AG20GC	TTCTATAGACTTGGTCAAAC	up	inf	inf	0.016987	0.0313096	0	5.82793	low
tae-MIR1128-p5_1ss5AG	AACTGAAATACATCTAGATACATC	up	inf	inf	0.016987	0.0313096	0	5.82793	low
tae-MIR1128-p5_1ss18AT	ATGTATCTAGAACTAAATTACATC	up	inf	inf	0.016987	0.0313096	0	5.82793	low
tae-MIR1128-p3_1ss16GA	ACTAAAATACATCTAAATACATCC	up	inf	inf	0.016987	0.0313096	0	5.82793	low
tae-MIR1139-p3_2ss16CA17AT	ACTAGCTAAGTTACTATAACTACC	up	inf	inf	0.016987	0.0313096	0	5.82793	low
osa-miR1436_L+2_1ss19GA	TTACATTATGGGACGGAGAGAGT	up	inf	inf	0.016987	0.0313096	0	5.82793	low
_2ss7TG17GT	TAGAGACCCCAGTAGTCC	up	inf	inf	0.016987	0.0313096	0	5.82793	low
tae-MIR5048-p3_1ss15TG_1	ATATTTGCAGGTTTGAGGT	up	inf	inf	0.016987	0.0313096	0	5.82793	low
hvu-MIR5049c-p5_1ss13CT	AAATGTCTCAACTTTGTACTAGCT	up	inf	inf	0.016987	0.0313096	0	5.82793	low
bdi-MIR5066-p3_2ss4TC24GA	CATCAGATCGGTCTTTTGGTTGCA	up	inf	inf	0.016987	0.0313096	0	5.82793	low
tae-MIR5048-p3_1ss15TG_2	ATATTTGCAGGTTTGAGGTCT	up	inf	inf	0.016987	0.0313096	0	5.82793	low
bdi-MIR5169a-p5_2ss17GA20GC	AAGTTTGACCAAGTTTATACA	up	inf	inf	0.016987	0.0313096	0	5.82793	middle
ath-MIR5649b-p3_1ss15AC	AATTATTTTTCTTCCTTT	up	inf	inf	0.016987	0.0313096	0	5.82793	low
ath-MIR8175-p3_2ss16TC20AC	TAGTGGTAAGTATTCCCGCCTGTC	up	inf	inf	0.016987	0.0313096	0	5.82793	low
bdi-miR169e-3p_R+2	GGCAGTCTCCTTGGCTAGCCT	up	inf	inf	0.016987	0.0313096	0	5.82793	low
hvu-miR6197_1ss21GA	TCTGTTCCTAAATGTAAGACA	up	inf	inf	0.016987	0.0313096	0	5.82793	low
PC-3p-148348_14	ACCTGTCATTGACCCAACTGCGCC	up	inf	inf	0.016987	0.0313096	0	5.82793	low
PC-5p-243027_7	TGGATCTAAGTTTCTCAGTCA	up	inf	inf	0.016987	0.0313096	0	5.82793	low
PC-5p-22178_87	TTGTAAACTAATATAGGACCG		0.544869	-0.876018	0.031243	0.0314085	32.088	17.4838	middle
bdi-miR171f_1ss20CT	TGAGCCGAACCAATATCACTC		0.959343	-0.0598809	0.031118	0.0318992	2304.13	2210.45	high
PC-3p-26189_75	ACCTTTGGTCCCGGTTGGTGGCAC		0.502707	-0.992211	0.036516	0.0319719	24.8424	12.4884	middle
tae-miR9777_L+2	GCAGCAAACATATCTGAGCACA		1.32237	0.403131	0.031722	0.0324709	122.142	161.517	middle
tae-MIR1128-p3_2ss20AC21TA	TTTCCGGACGGAGGGAGTACA	down	0.375354	-1.41367	0.031467	0.0329161	15.5265	5.82793	middle
hvu-miR5049c_R-2_1ss16GA	AGACAATTATTTTGGAACGGA	down	0.375354	-1.41367	0.031467	0.0329161	15.5265	5.82793	middle
ata-miR1432-3p_L-1R+1	TGGTGTCACCTCGCCTGAACA		0.880752	-0.183193	0.032426	0.0331075	435.776	383.811	middle
zma-miR319a-3p_R+3	TTGGACTGAAGGGTGCTCCCTTT	down	0.459618	-1.12149	0.031622	0.0333991	21.7371	9.99074	middle
tae-MIR1128-p5_1ss2TC_1	ACGTATCTAGAACTAAAATACATC	down	0.44685	-1.16214	0.040975	0.0339417	18.6318	8.32561	middle
tae-MIR1128-p5_1ss2TC_2	GCATCTAGAACTAAAATACATCTA	down	0.44685	-1.16214	0.040975	0.0339417	18.6318	8.32561	middle
PC-5p-6740_229	AACATTTGGACTTATGTGCAGC		0.705167	-0.503964	0.03652	0.0343817	75.5622	53.2839	middle
osa-miR171e-5p_2ss2GA21AC	TATTGGCTCGGCTCACTCAGC	up	2.6811	1.42283	0.033195	0.03495	6.21059	16.6512	middle
ath-miR858a_L-1R+1_1ss21TC	TTCGTTGTCTGTTCGACCTCG	up	2.6811	1.42283	0.033195	0.03495	6.21059	16.6512	middle
osa-MIR437-p5_1ss16GC	ATAAACTTGGTCAAACTTAGAGAA	up	2.41299	1.27082	0.032272	0.0360223	8.28079	19.9815	middle
ata-miR5084-5p_1ss8AG	ATCCTCTGCAGTACTGTACGGTGC		1.93986	0.95595	0.026534	0.0370985	17.5967	34.135	middle
PC-5p-1703_792	TTAGGGTTTAGGATTCAGGCC		0.823759	-0.279706	0.032848	0.0380504	214.265	176.503	middle
tae-MIR5175-p5_1ss1AT	TTTACTCGTCGTGGTTTTAGT		1.26599	0.340264	0.034649	0.0392579	174.932	221.461	middle
osa-miR167d-5p_L+1R+1	CTGAAGCTGCCAGCATGATCTGA	down	0.344713	-1.53653	0.027724	0.0393617	14.4914	4.99537	middle
PC-3p-14230_125	ATTTCTAGGACAAATATTTCC		1.98402	0.988424	0.03017	0.0405761	15.5265	30.8048	middle
PC-5p-10586_158	ACACGAGGCGTGTGGCACAACTAC		0.629476	-0.667776	0.035501	0.040851	47.6145	29.9722	middle
PC-5p-15394_117	AGCATCTGAGAAGCTCTCGGC		0.629476	-0.667776	0.035501	0.040851	47.6145	29.9722	middle
PC-5p-5484_272	TCCGTCCCAAAATGTAAGACC		1.47461	0.56033	0.033757	0.0408688	55.8953	82.4236	middle
nta-MIR172f-p3_2ss14CG18TA	TTGGAACGATACAGAGAA		1.87677	0.908253	0.031653	0.0409048	18.6318	34.9676	middle
hvu-miR6197_2ss3TC21GC	TCCGTTCCTAAATGTAAGACC	down	0.402165	-1.31414	0.034926	0.041255	16.5616	6.66049	middle
PC-5p-23192_83	TAGTTGACATAGTAATGACGCACC	up	2.12051	1.08441	0.038156	0.0414047	11.3861	24.1443	middle
far-MIR1134-p5_2ss10GA20GC	CAACAAGAAAAAGAGATCAC	up	2.89559	1.53386	0.032816	0.0416434	5.17549	14.9861	middle
ata-miR169c-5p_R-2	TAGCCAAGGATGACTTGCC	up	2.78921	1.47986	0.037997	0.0416435	5.34801	14.9167	middle
bdi-miR169h-5p_R-2	TAGCCAAGGATGACTTGCC	up	2.78921	1.47986	0.037997	0.0416435	5.34801	14.9167	middle
bdi-miR169b_R-2	TAGCCAAGGATGACTTGCC	up	2.78921	1.47986	0.037997	0.0416435	5.34801	14.9167	middle
PC-3p-11301_150	TTCAAGCCACCAACCGGGACC		1.70518	0.769925	0.036917	0.0422927	25.8775	44.1258	middle
bdi-MIR7757-p5_2ss4AG22AT	TAGGAGCATGATTCAACCAATT		0.901508	-0.149587	0.04	0.0424357	556.883	502.035	high
PC-3p-28369_71	TTAAATTTCTTCTATAAGCGCATC	up	2.23425	1.15979	0.042066	0.0431656	9.31589	20.814	middle
gma-miR396a-5p_1ss21GA	TTCCACAGCTTTCTTGAACTA		0.649652	-0.622262	0.035043	0.0433828	53.8251	34.9676	middle
gma-MIR5368-p3_1ss15CA_1	GATACCACTCTGGAAGAGC	up	2.5279	1.33794	0.032951	0.0436134	7.24569	18.3164	middle
gma-MIR5368-p3_1ss15CA_2	GATACCACTCTGGAAGAGCT	up	2.5279	1.33794	0.032951	0.0436134	7.24569	18.3164	middle
ptc-miR6478_R-3_1ss18GT	CCGACCTTAGCTCAGTTT	up	2.5279	1.33794	0.032951	0.0436134	7.24569	18.3164	middle
tae-MIR9668-p3_2ss20GA23AG	CAAGTATTTTCGGACGGAGAGAGT	up	2.5279	1.33794	0.032951	0.0436134	7.24569	18.3164	middle
osa-miR5072_L-4_1ss13GT	TCCCCAGCTGAGTCGCCA		0.598092	-0.74156	0.034781	0.0447656	40.3688	24.1443	middle
osa-miR166k-3p_L+2R-1	CCTCGGACCAGGCTTCAATCCC	down	0.335138	-1.57717	0.038073	0.0467428	12.4212	4.16281	middle
hbr-miR6171_L-1R+1_1ss16GA	TGTGGATTGCTGAAAGCTTTG	down	0.335138	-1.57717	0.038073	0.0467428	12.4212	4.16281	middle
bdi-MIR5066-p3_1ss15CT	GTTGCGTTGGCTAGTGCATGAAGC		0.570815	-0.808904	0.043369	0.0470351	32.088	18.3164	middle
PC-5p-35070_59	TCTATGAAGAAATATAAGAAC		0.570815	-0.808904	0.043369	0.0470351	32.088	18.3164	middle
tae-miR9670-3p	AGGTGGAATACTTGAAGAAGA		0.944893	-0.0817765	0.047916	0.0493242	1279.38	1208.88	high

## Sheet: SWH vs TWH
Table S6. List of differentially expressed miRNAs in comparisons made between two libraries (TWH vs TCG, SWH vs SCG, SCG vs TCG, SWH vs TWH).
*red colour highlights a P value <0.001, orange colour highlights a P value <0.01,blue colour highlights a P value <0.05, green colour highlights a P value <0.1.
miR_name	miR_seq	up/down	fold_change(SWH/TWH)	log2(fold_change)	pvalue(chi_square_2x2)	pvalue(fisher_test)	TWH(norm)	SWH(norm)	Expression level
PC-5p-1206_1154	TTTGCGCAGAAGGGAGAAATC	up	inf	inf	0	0	0	2472.92	high
ata-miR169f-3p_R-1	GGCAAGTCCGTCCTTGGCTAC	up	2.19789	1.13612	0	0	4102.95	9017.83	high
ata-miR167b-5p	TGAAGCTGCCAGCATGATCTGA		0.546944	-0.870536	0	0	16603.5	9081.16	high
ata-miR396c-5p	TTCCACAGCTTTCTTGAACTT		0.564629	-0.824625	0	0	25648.9	14482.1	high
osa-miR396e-5p	TCCACAGGCTTTCTTGAACTG		1.15623	0.209423	0	0	116565	134776	high
tae-miR9773_R+1	TTTGTTTTTATGTTATTTTGTGAAG		1.37962	0.464266	0	0	26809.7	36987.1	high
tae-miR9774_L+2	AACAAGATATTGGGTATTTCTGTC	up	2.9641	1.56759	0	6e-297	1295.72	3840.64	high
osa-miR160f-5p	TGCCTGGCTCCCTGAATGCCA		0.577305	-0.792593	0	3.74424e-288	11999.4	6927.29	high
osa-miR319a-3p.2-3p_R+1	TTGGACTGAAGGGTGCTCCCT		1.48928	0.574613	0	2.50103e-283	12294.7	18310.2	high
tae-miR9661-5p_1ss14GA	TGAAGTAGAGCAGAGACCTCA	up	5.87004	2.55337	0	2.26284e-245	287.727	1688.97	high
ata-MIR396d-p3	AAGCCCATGGAAACCATGCCC	up	31.2402	4.96533	0	5.10532e-180	22.7153	709.631	high
ata-miR166a-3p	TCGGACCAGGCTTCATTCCCC		0.728699	-0.456605	0	7.51434e-126	14447.2	10527.7	high
mtr-miR398a-5p_1ss7AC	GGAGTGCCACTGAGAACACAAG	down	0.310695	-1.68643	0	1.48694e-124	1516.25	471.089	high
bdi-miR169c-3p_L+1_2ss6GA13CT	CGGCAAGTTGTCTTTGGCTAC		0.78766	-0.344355	0	2.09044e-94	18712.7	14739.2	high
tae-miR7757-5p_1ss2TC	ACAAAACCTTCAGCTATCCATC		0.910812	-0.134775	0	1.22089e-92	124237	113156	high
bdi-miR394	TTGGCATTCTGTCCACCTCC		1.146	0.196613	0	1.29151e-90	32601.2	37361.1	high
ata-miR5168-3p	TCGGACCAGGCTTCAATCCCT		0.734277	-0.445604	2.0645e-88	9.06082e-89	10636.9	7810.43	high
tae-miR6201	TGACCCTGAGGCACTCATACCG	up	inf	inf	3.6789e-65	1.04093e-87	0	286.489	middle
tae-miR9662a-3p	TTGAACATCCCAGAGCCACCG		0.785361	-0.348572	4.4458e-83	3.21934e-83	16099.5	12643.9	high
tae-MIR5048-p5_1	TTAGACCTAGACATGCAAGT		1.27845	0.354401	1.3024e-81	8.63411e-82	9522.44	12174	high
tae-MIR5048-p5_2	TTAGACCTAGACATGCAAGTA		1.27845	0.354401	1.3024e-81	8.63411e-82	9522.44	12174	high
osa-miR168a-3p_L-3	CCCGCCTTGCACCAAGTGAAT		0.779734	-0.358946	3.5387e-80	2.33133e-80	14659.9	11430.8	high
ttu-miR160	TGCCTGGCTCCCTGTATGCCA		0.590241	-0.760624	4.5525e-79	5.01874e-80	3539.8	2089.34	high
ata-miR169b-3p_R-1	TGGGCAAGTCATCCTGGCTACC	up	inf	inf	1.7837e-57	2.28507e-77	0	251.727	middle
osa-miR168a-5p	TCGCTTGGTGCAGATCGGGAC		0.781586	-0.355524	2.7403e-75	1.90235e-75	14016.3	10954.9	high
ata-miR167b-3p	AGGTCATGCTGGAGTTTCATC		0.644752	-0.633184	1.2608e-74	4.02889e-75	4636.76	2989.56	high
osa-miR396e-5p_R-1	TCCACAGGCTTTCTTGAACT		1.38513	0.470023	3.448e-70	1.94631e-70	4607.42	6381.88	high
osa-miR444b.1	TGTTGTCTCAAGCTTGCTGCC		1.25275	0.325103	1.757e-69	1.35273e-69	9595.32	12020.6	high
ata-miR169i-5p_1ss15TC	TAGCCAAGGATGACCTGCCTG	up	5.73095	2.51878	2.2496e-62	2.69287e-68	81.8697	469.191	high
tae-MIR7757-p3_1ss19AG	TGGATAGTTTGAGGTTTTGTTT		0.652479	-0.615997	5.9858e-67	2.29348e-67	4363.23	2846.91	high
tae-miR167c-5p	TGAAGCTGCCAGCATGATCTGC		1.20614	0.270402	1.234e-66	1.11649e-66	13171.7	15887	high
ata-miR167f-5p	TGAAGCTGCCAGCATGATCTGC		1.20614	0.270402	1.234e-66	1.11649e-66	13171.7	15887	high
tae-miR9664-3p_L-1	TGCAGTCCTCGATGTCGTAG		0.680428	-0.555485	6.1326e-65	2.82171e-65	5119.46	3483.42	high
ata-miR393-3p_L+1R-1_1ss15TC	TCAGTGCAATCCCTCTGGAAT		0.712795	-0.488442	7.0937e-52	5.13732e-52	5176.25	3689.6	high
tae-miR9659-3p	TCCAATGGTTGTTCACGGCATC	down	0.44413	-1.17095	1.0316e-42	8.05351e-44	909.558	403.962	high
osa-MIR160f-p3_1ss19TA	TTGGCATTGAGGGAGTCAAGC		1.92547	0.94521	3.0479e-42	8.55068e-43	605.741	1166.34	high
PC-3p-12688_136	TCCGCGATCATCACGACCAAA	up	inf	inf	2.9154e-32	1.07502e-42	0	137.851	middle
PC-3p-122_18579	GGGAAAAGAAGGAGTAACGAC		0.743444	-0.427704	3.2558e-40	2.3578e-40	5128.92	3813.07	high
osa-miR319a-3p.2-3p_L+1R+1	CTTGGACTGAAGGGTGCTCCCT		1.675	0.744162	1.4374e-38	6.37534e-39	936.059	1567.9	high
osa-miR444a-3p.2	TGCAGTTGCTGCCTCAAGCTT		0.68124	-0.553766	7.1848e-38	4.97629e-38	2947.31	2007.82	high
osa-miR160f-5p_L-2R+2	CCTGGCTCCCTGAATGCCATC	down	0.453473	-1.14091	4.7998e-37	4.98748e-38	816.804	370.399	high
tae-MIR1123-p5	ATGACATGTGGCATTCACAAA		0.607645	-0.7187	2.1308e-36	1.00316e-36	1755.7	1066.84	high
osa-miR398a	TGTGTTCTCAGGTCACCCCTT	down	0.127228	-2.97451	9.154e-32	9.76678e-36	207.277	26.3714	middle
bdi-miR156h-3p	GCTCACTGCTCTTCCTGTCATC		1.50995	0.594496	5.0058e-33	3.43204e-33	1290.04	1947.89	high
ata-miR1432-5p_L+1R-1	ATCAGGAGAGATGACACCGAC		1.27743	0.353245	1.2325e-32	1.1465e-32	3727.2	4761.24	high
tae-miR9654b-3p_1ss19GA	TTCCGAAAGGCTTGAAGCAAAT		0.564843	-0.824078	1.1534e-31	4.24245e-32	1191.61	673.07	high
bdi-miR398b_L-2R+2	GGAGTGTCACTGAGAACACAAG	down	0.176579	-2.50162	5.3848e-26	3.43912e-28	196.866	34.7623	middle
osa-miR398a_L+1R-1	TTGTGTTCTCAGGTCACCCCT	down	0.213755	-2.22597	3.9755e-26	5.61939e-28	224.314	47.948	middle
sbi-miR396c_R+1	TTCCACAGCTTTCTTGAACTTT	down	0.460902	-1.11747	3.6334e-27	6.41199e-28	608.581	280.496	high
ata-miR169i-3p	GGCAGTCTCCTTGGCTAGC	up	3.51977	1.81548	5.5e-26	1.99346e-27	77.1373	271.506	middle
ata-miR5200-5p	AAGCCTTAGTGAATATCTACA		1.62988	0.704764	3.1523e-25	2.02988e-25	672.941	1096.81	high
tae-MIR1122a-p3_2ss21AG24TC	AGTGTAGATTCACTCATTTTGCTC		0.746744	-0.421315	6.4665e-25	5.85163e-25	3189.61	2381.82	high
osa-miR5083_L-3R+1	CTACAATTATCTGATCAA	down	-inf	-inf	3.2856e-19	9.6283e-25	81.3965	0	middle
PC-5p-726_2034	TACGGCAAAGCCGTCGGCATA		1.88215	0.912384	9.6835e-23	7.00321e-23	340.729	641.305	high
ata-miR9674b-3p	TGAATTTGTCCATAGCATCAG		1.10112	0.138974	9.4516e-23	9.32811e-23	14852	16353.9	high
sly-miR169a_R+4	CAGCCAAGGATGACTTGCCGGACCA	down	0.309691	-1.6911	9.2785e-22	1.17268e-22	259.333	80.3129	middle
ata-miR167c-3p	GATCATGACTGACAGCCTCATT		0.564504	-0.824943	2.4532e-20	1.28831e-20	741.086	418.347	high
PC-3p-4763_309	AACCAAAGCTGGCATACCTTC	up	3.79949	1.9258	2.834e-18	1.92057e-19	45.4306	172.613	middle
ata-miR9674a-3p_L-1R+1	TAAGATGGCTGATGCTATGGA	up	13.0268	3.70341	7.8141e-17	7.37764e-19	6.62529	86.3064	middle
bdi-miR156b-5p	TGACAGAAGAGAGTGAGCAC		0.849198	-0.235827	1.7706e-18	1.89895e-18	7451.19	6327.54	high
zma-miR156a-5p	TGACAGAAGAGAGTGAGCAC		0.849198	-0.235827	1.7706e-18	1.89895e-18	7451.19	6327.54	high
osa-miR156a	TGACAGAAGAGAGTGAGCAC		0.849198	-0.235827	1.7706e-18	1.89895e-18	7451.19	6327.54	high
sbi-miR156a	TGACAGAAGAGAGTGAGCAC		0.849198	-0.235827	1.7706e-18	1.89895e-18	7451.19	6327.54	high
ata-miR156a-5p	TGACAGAAGAGAGTGAGCAC		0.849198	-0.235827	1.7706e-18	1.89895e-18	7451.19	6327.54	high
ata-miR167a-5p	TGAAGCTGCCAGCATGATCTA		0.666397	-0.585547	2.4265e-18	2.17232e-18	1226.47	817.314	high
tae-MIR1117-p5	CTTTAGTACCGGTTCGTGGCACGA		0.746961	-0.420895	2.3686e-18	2.47616e-18	2298.03	1716.54	high
ata-miR166c-3p	TCGGACCAGGCTTCATTCCTT		0.728087	-0.457818	4.7572e-18	4.19182e-18	1918.02	1396.49	high
ata-miR164b-5p	TGGAGAAGCAGGGCACGTGCA		0.838762	-0.253666	4.6633e-18	4.72289e-18	6243.39	5236.72	high
tae-miR164	TGGAGAAGCAGGGCACGTGCA		0.838762	-0.253666	4.6633e-18	4.72289e-18	6243.39	5236.72	high
ata-MIR169d-p3	TTGTCCTTGGCTACACCTAGT		1.22332	0.290807	6.3183e-18	6.07299e-18	2887.68	3532.57	high
lus-miR159b_R+1_1ss21CT	TTTGGATTGAAGGGAGCTCTTT		1.56857	0.649445	1.1889e-17	1.13717e-17	545.64	855.872	high
zma-miR319b-5p	AGAGCGTCCTTCAGTCCACTC		1.73402	0.794118	2.9966e-17	2.46966e-17	343.569	595.754	high
ata-miR172b-3p	AGAATCTTGATGATGCTGCAT		0.750987	-0.41314	8.0467e-17	7.90028e-17	2166	1626.64	high
ata-miR169h-3p_L-1	CAAGTTGTTCTTGGCTAGC		1.54868	0.631039	1.6207e-16	1.40625e-16	539.488	835.494	high
ata-miR396a-5p_R+4	TCCACAGGCTTTCTTGAACTGACCA		0.655166	-0.610068	1.7205e-16	1.40714e-16	1011.78	662.881	high
tae-MIR9661-p3	AGGTGCCTGACCTACTTCATC	up	inf	inf	4.8167e-13	1.53529e-16	0	51.5441	middle
tae-MIR5048-p3_1ss18TG	AATATATTTGCAGGTTTGAGG		1.12553	0.170603	4.1047e-16	4.09064e-16	7074.87	7962.97	high
tae-MIR1122b-p5_1ss15GA	CTCTGTTCCTAAATATAAGTC	up	inf	inf	8.9472e-13	6.22893e-16	0	50.3454	middle
tae-miR9675-3p	TTTATGATCACTCTCGTTTTG		1.5612	0.642655	9.5436e-16	9.20655e-16	492.165	768.367	high
ata-miR396c-3p	GGTCAAGAAAGCTGTGGGAAG		0.59203	-0.756257	1.7872e-15	1.60495e-15	639.814	378.789	high
ata-miR396e-5p	TTCCACAGCTTTCTTGAACTG		1.19346	0.255152	2.1527e-15	2.14354e-15	3151.27	3760.92	high
cme-MIR319c-p5_2ss7CA17AT	TATATTATTTTCCTCTTT	up	6.41691	2.68188	3.812e-14	2.2314e-15	14.1971	91.1013	middle
tae-MIR9662b-p5_1ss9CG	GCGGCTCTGTGGTGTTCAAGC		1.11532	0.15746	4.2869e-15	4.35592e-15	7620.03	8498.79	high
PC-5p-18101_102	CTTCTGATTTACTCGTCGTGG	up	inf	inf	5.7439e-12	5.09063e-15	0	46.7493	middle
rco-miR171c_R+4	TGATTGAGCCGTGCCAATATCACCA	down	0.442303	-1.17689	2.9768e-14	1.58181e-14	277.789	122.867	middle
zma-miR171b-3p_L+3R+2	TGATTGAGCCGTGCCAATATCACCA	down	0.442303	-1.17689	2.9768e-14	1.58181e-14	277.789	122.867	middle
aly-miR156a-5p_R+4	TGACAGAAGAGAGTGAGCACACCA		0.520802	-0.941193	2.0594e-14	1.63167e-14	405.089	210.971	middle
far-MIR169-p3_1ss8AG	GGCAGTCGCCTTGGCTAGC	up	2.98452	1.5775	1.0164e-13	3.43843e-14	54.4221	162.424	middle
PC-3p-21060_90	TTTCTCTCCTCTTTGTGAAGA	up	inf	inf	1.987e-11	4.16016e-14	0	44.3519	middle
ath-miR8175_L-2	TCCCCGGCAACGGCGCCA		1.80411	0.851287	6.7007e-14	6.10881e-14	231.885	418.347	middle
osa-miR167d-5p_R+4	TGAAGCTGCCAGCATGATCTGACCA	down	0.158312	-2.65916	1.5687e-12	1.34877e-13	83.2894	13.1857	middle
tae-MIR1120c-p5	TATAAGAACGTTTTTGACACT		1.22316	0.290613	2.3275e-13	2.40913e-13	2088.39	2554.43	high
tae-MIR159a-p5	GAGCTCCTATCATTCCAATG		1.31759	0.397902	3.1333e-13	3.44428e-13	1102.64	1452.83	high
osa-miR444b.1_L-2	TTGTCTCAAGCTTGCTGCC		1.41718	0.503026	5.0923e-13	4.58356e-13	668.208	946.974	high
tae-MIR530-p5	TGCATTTGCACCTGCACCTAG		1.40291	0.488426	4.8572e-13	5.0011e-13	711.746	998.518	high
PC-3p-22637_85	ATGACGAGTAAATCAGAACGG	up	inf	inf	2.3879e-10	6.84822e-13	0	39.5571	middle
tae-MIR9674a-p5	ATAGCATCATCCATCCTACCA		0.867993	-0.204244	4.2956e-12	4.62608e-12	6315.32	5481.66	high
ata-MIR9863a-p3_1ss14TC	TTAGATGAGAAGGCAGATCATA		0.685782	-0.544179	1.3077e-11	1.21919e-11	844.252	578.972	high
tae-MIR5384-p5	TTCGCCGGTCGCGCGTTCCCC		1.2733	0.348578	1.5701e-11	1.58704e-11	1232.3	1569.1	high
PC-3p-22264_86	TGTCTCTCCTGTAGAAATAGGCAC	down	-inf	-inf	2.6005e-09	3.00136e-11	35.9659	0	middle
ata-miR164c-3p	CACGTGTTCTTCTCCTCCATC	up	2.74407	1.45632	6.0735e-11	3.35325e-11	51.1094	140.248	middle
tae-miR9653b_L+3R-1	CCATGGCCAAGGTCTCTTGAGGC		1.50026	0.585217	4.2806e-11	3.58779e-11	405.089	607.741	high
osa-MIR160f-p5_2ss9GT19TA	TTGGCATTTAGGGAGTCAAGC		1.68521	0.752932	5.9573e-11	5.16147e-11	231.885	390.776	middle
gma-miR394a-5p_R+1	TTGGCATTCTGTCCACCTCCA	down	0.291406	-1.7789	1.9417e-10	6.28375e-11	106.951	31.1662	middle
mdm-miR396c_R+2	TTCCACAGCTTTCTTGAACTTCA	down	0.111096	-3.17012	8.2751e-10	1.02718e-10	53.9488	5.9935	middle
tae-MIR1122a-p5	CAAGAATTTTGGGACGGAGGGAGT		0.757744	-0.400218	1.3003e-10	1.16085e-10	1372.86	1040.27	high
tae-miR5048-5p_L+2R-2	TATTTGCAGGTTTTAGGTCTAA		0.791323	-0.337661	1.6744e-10	1.50837e-10	1899.57	1503.17	high
ptc-miR6478_R-1	CCGACCTTAGCTCAGTTGGT		1.32189	0.402598	3.2853e-10	3.51557e-10	800.714	1058.45	high
osa-miR166m	TCGGACCAGGCTTCATTCCCT		0.718752	-0.476433	3.6109e-10	3.82906e-10	932.273	670.074	high
ata-miR396e-3p	GTTCAATAAAGCTGTGGGAAA		0.647368	-0.627342	4.3106e-10	3.88469e-10	551.792	357.213	high
tae-MIR9670-p5	TTCTTCAAGTACTCCACTTTT		0.92263	-0.116176	4.4877e-10	4.59206e-10	18085.2	16685.9	high
tae-MIR531-p5_2ss11CG20AG	CTCGCCGGAGGAGCGTGCAGC		0.874515	-0.193445	4.4697e-10	4.81037e-10	5758.33	5035.74	high
PC-5p-1004_1400	TTGGTGGCTTGAACCGGGACC		0.617011	-0.696633	7.7002e-10	6.00053e-10	442.948	273.304	middle
tae-MIR9653b-p3_1ss2GC	GCCCTTGAAGACTTTGGCCA	up	3.48286	1.80027	9.7119e-10	9.38992e-10	26.5012	92.3	middle
zma-miR399e-5p_2ss6TC13CA	GGGCTCCTCTTTATTGGCAGG	down	-inf	-inf	2.8662e-08	9.52783e-10	31.2335	0	middle
tae-MIR167c-p3	AGATCATGCTGCAGCTTCATT		1.36653	0.450522	1.0616e-09	1.08514e-09	599.116	818.713	high
ata-miR167f-3p_L-1R+1	AGATCATGCTGCAGCTTCATT		1.36653	0.450522	1.0616e-09	1.08514e-09	599.116	818.713	high
lja-MIR7526g-p3_2ss15TG20TC	TACTAAAATAGCTGGAACGCC	up	2.66492	1.41409	2.6276e-09	1.25118e-09	45.4306	121.069	middle
ata-miR9863a-3p	TGAGAAGGTAGATCATAATAGC		0.92468	-0.112974	1.3556e-09	1.40839e-09	18260.3	16884.9	high
osa-miR167a-5p_R+1	TGAAGCTGCCAGCATGATCTAA	down	-inf	-inf	4.6372e-08	1.90279e-09	30.2871	0	middle
osa-MIR167h-p3	TCATGCTGTAGTTTCATCTGC		0.509751	-0.972135	3.7346e-09	3.10525e-09	228.099	116.274	middle
csi-miR166c-3p_R+1	TCGGACCAGGCTTCATTCCCA		0.683292	-0.549427	4.4983e-09	4.8527e-09	622.778	425.539	high
osa-miR396e-5p_R+1_1ss21GT	TCCACAGGCTTTCTTGAACTTT		1.34941	0.432327	9.2481e-09	9.5579e-09	578.293	780.354	high
PC-5p-7594_207	TTCGTCGGACGAGCGTGCC	up	2.93103	1.55141	1.2968e-08	9.82822e-09	33.1265	97.0948	middle
bdi-miR159a-5p_R+1	AGCTCCCTTCGATCCAATCC		1.58974	0.668794	1.3198e-08	1.04454e-08	226.206	359.61	middle
bdi-MIR5066-p3_2ss13GA18GA	ATCGGTCTTTTGATTGCATTGGCT	down	-inf	-inf	1.9692e-07	1.51601e-08	27.4476	0	middle
zma-miR156d-3p_1ss8TC	GCTCACTCCTCTTTCTGTCAGC		1.22729	0.295481	1.8363e-08	1.96149e-08	1192.55	1463.61	high
bdi-miR399a_1ss16AG	TGCCAAAGGAGAATTGCCCTG		0.723135	-0.467663	2.3016e-08	2.57932e-08	767.351	554.899	high
ata-miR399a-3p	TGCCAAAGGAGAATTGCCCTG		0.723135	-0.467663	2.3016e-08	2.57932e-08	767.351	554.899	high
tae-MIR1135-p5_1ss16TA	ATTACTTGTCTCGGAAATGGA		0.84571	-0.241765	3.6343e-08	3.69933e-08	2799.34	2367.43	high
tae-miR531_L-2_2ss3CT21AT	TTCGCCGGAGCAGCGTGCT	up	6.17417	2.62624	7.9684e-08	3.92416e-08	7.57176	46.7493	middle
ata-miR171d-5p	TGTTGGCTCGACTCACTCAGA		0.741483	-0.431514	5.0223e-08	4.76295e-08	852.77	632.315	high
tae-MIR171a-p5	TGTTGGCTCGACTCACTCAGA		0.741483	-0.431514	5.0223e-08	4.76295e-08	852.77	632.315	high
osa-MIR444c-p3_1	CGGCAAGCTAGAGACAGCAAC		1.09622	0.132538	4.7398e-08	5.07861e-08	5047.53	5533.2	high
osa-MIR444c-p3_2	CGGCAAGCTAGAGACAGCAACT		1.09622	0.132538	4.7398e-08	5.07861e-08	5047.53	5533.2	high
PC-5p-765_1939	TGAATTTGAACATAGCATCAG		1.2534	0.325845	5.633e-08	5.7656e-08	915.237	1147.16	high
bdi-MIR531-p5_2ss1CT21GT	TTCGCCGGAGCAGCGTGCTGTG	up	2.69536	1.43048	5.2992e-08	6.20395e-08	36.9123	99.4922	middle
ata-MIR169h-p5	AGAATGTAGCCAAGGATGACT	up	9.22009	3.20478	2.5884e-07	8.6238e-08	3.94363	36.3606	middle
ata-miR166d-5p	GGAATGTTGTCTGGCTCGGGG		0.727909	-0.458171	8.3297e-08	9.12957e-08	734.461	534.62	high
tae-MIR9672b-p3_1ss3GA	TAAGATACCACGACTGTCATT		0.918761	-0.122239	1.0367e-07	1.04141e-07	11732.4	10779.3	high
PC-5p-3523_401	AGCGCTACCGCCGCTGCCCGGACA	down	0.464916	-1.10496	1.1444e-07	1.08599e-07	149.542	69.5246	middle
gma-MIR5368-p5_2ss2AT19CA_2	GTGAGATACCACTCTGGAAGAGC	down	-inf	-inf	1.3644e-06	1.20838e-07	23.6618	0	middle
gma-MIR5368-p5_2ss2AT19CA_1	GTGAGATACCACTCTGGAAGA	down	-inf	-inf	1.3644e-06	1.20838e-07	23.6618	0	middle
ptc-miR6478_R-1_1ss5CT	CCGATCTTAGCTCAGTTGGT	down	-inf	-inf	1.3644e-06	1.20838e-07	23.6618	0	middle
osa-miR1432-5p_L-1R+1	TCAGGAGAGATGACACCGACA		1.68602	0.753624	1.1963e-07	1.21925e-07	151.435	255.323	middle
bdi-MIR169d-p3_1ss18GA	GTGGGTCTTCTTGGCTAACC	up	4.72057	2.23896	3.8966e-07	1.37423e-07	10.4112	49.1467	middle
nta-MIR172f-p3_2ss15CG19TA	ATTGGAACGATACAGAGAA	up	4.43273	2.1482	5.194e-07	2.37631e-07	11.3576	50.3454	middle
far-MIR169-p5_2ss18CT24AG	TGGCTGCAAGGGCCTTATCTCTGG		1.42339	0.509334	2.1687e-07	2.38215e-07	335.524	477.582	middle
tae-MIR1120b-p3_2ss8GA18GA	TTATATTATGGGACAGAAGGA		0.812287	-0.299938	2.3742e-07	2.39852e-07	1579.5	1283.01	high
bdi-MIR5066-p3_2ss13CT24CT	TGCGTTGGCTAGTGCATGAAGCTT	down	-inf	-inf	2.2172e-06	2.41403e-07	22.7153	0	middle
PC-3p-52150_42	AAAGATGTTCGATAGAAAGTG	down	-inf	-inf	2.2172e-06	2.41403e-07	22.7153	0	middle
bdi-miR166b-5p_R+1	GGAATGTTGTCTGGCTCGGGGT	down	0.194845	-2.3596	3.1619e-07	2.80702e-07	49.2165	9.58961	middle
tae-MIR9779-p3	TACCTATGATGAGTTGCGAACT	down	0.390601	-1.35623	3.1041e-07	3.14333e-07	101.272	39.5571	middle
PC-5p-9174_177	AACATCCGAGGAGCTCTCACT	down	0.312512	-1.67802	4.3255e-07	3.30322e-07	72.8782	22.7753	middle
tae-MIR5175-p3_1ss2TC	ACGACGAGTAATTTGGAACGG		0.791372	-0.337573	4.0586e-07	4.119e-07	1195.87	946.374	high
bdi-miR169c-5p_R+2	CAGCCAAGGATGACTTGCCGGCA	down	-inf	-inf	3.6057e-06	4.82287e-07	21.7688	0	middle
tae-MIR9664-p5	ACGGCATAGAGGCACTGCAAA		0.643572	-0.635826	5.1537e-07	4.85793e-07	348.301	224.157	middle
PC-3p-8151_196	TCTTTTTAATGAGAGCTCCTC	down	0.316624	-1.65916	6.2715e-07	5.04095e-07	71.9318	22.7753	middle
ptc-MIR6478-p3_2ss2CG17GA	CGTTAGCTCAGTTGGTAGA	up	inf	inf	5.4625e-06	8.27607e-07	0	20.3779	middle
PC-3p-17496_105	GGGAAAAGAAGGAGTAACGACT	down	0.34098	-1.55224	1.4373e-06	9.01359e-07	73.8247	25.1727	middle
tae-MIR9653b-p5_2ss19GT20AT	CCATGGCCAAGGTCTCTTTT	down	-inf	-inf	5.8686e-06	9.63582e-07	20.8224	0	middle
PC-5p-15951_113	TTGGTCCCGGTTGGTGGCACCAAC	down	0.180928	-2.46651	2.552e-06	1.09927e-06	39.7518	7.1922	middle
ata-miR9674c-3p_1ss8TC	GGTGCTACGGATAAATTCAAC	up	7.09237	2.82627	2.5663e-06	1.19552e-06	4.73235	33.5636	middle
osa-miR171b_R+3_1ss12TC	TGATTGAGCCGCGCCAATATCCCA	down	0.285983	-1.806	1.9156e-06	1.45767e-06	58.6812	16.7818	middle
bdi-miR319b-5p	AGAGCTCTCTTCAGTCCACTC	up	inf	inf	1.0315e-05	1.667e-06	0	19.1792	middle
tae-MIR1120a-p5_2ss8CT20AG	TCCGTCCTATAATATAAGAGC	up	inf	inf	1.0315e-05	1.667e-06	0	19.1792	middle
PC-3p-1066_1314	TATGTGGTCTATAGTGGAATC		1.46673	0.552605	1.8343e-06	1.68359e-06	239.457	351.219	middle
PC-3p-4854_304	ATTCCTGAAGGCTTGAAGCTA	down	0.399946	-1.32212	2.2453e-06	1.76482e-06	89.9147	35.961	middle
tae-MIR1128-p3_1ss9CG	GATGACAAGTATTTCCGGACGGAG	down	-inf	-inf	9.56e-06	1.92527e-06	19.8759	0	middle
PC-3p-76892_29	TCGAATGCAATTGAGAATAACC	down	-inf	-inf	9.56e-06	1.92527e-06	19.8759	0	middle
mtr-miR398a-5p_1ss17CA	GGAGTGACACTGAGAAAACAAG	down	0.301547	-1.72955	3.0787e-06	2.05899e-06	59.6276	17.9805	middle
osa-MIR396e-p5_2ss18AT19CT	TCCACAGGCTTTCTTGATTT	up	2.18533	1.12785	2.5756e-06	2.2371e-06	48.27	105.486	middle
tae-MIR1120b-p5	TCTGTCCCAAAATATAAGAAC		1.97399	0.981112	1.7557e-06	2.25934e-06	68.6191	135.453	middle
PC-3p-599_2461	TTGGATCATCTATTTGAGAAC		0.75765	-0.400396	2.1255e-06	2.27899e-06	746.765	565.787	high
PC-5p-283_6346	TGTTGCATGACAAGTTGAGCAC		1.09584	0.13204	2.3631e-06	2.40913e-06	3800.08	4164.29	high
gma-miR6300	GTCGTTGTAGTATAGTGG	up	3.35249	1.74523	4.5973e-06	3.32071e-06	16.09	53.9415	middle
PC-5p-4334_335	TGGTTGGTCTGTGTTCATTTC		0.55065	-0.860792	3.378e-06	3.33545e-06	174.151	95.8961	middle
ath-MIR407-p5_2ss8GC17CT	TTGCTCTCTTATCTTTTT	up	inf	inf	1.9512e-05	3.35773e-06	0	17.9805	middle
ata-miR390-5p	AAGCTCAGGAGGGATAGCGCC		1.11703	0.159668	4.0662e-06	3.97772e-06	2574.4	2875.68	high
bdi-miR159a-5p	AGCTCCCTTCGATCCAATC		1.48445	0.569929	5.5267e-06	5.27797e-06	203.491	302.073	middle
nta-MIR172f-p3_2ss14CG18TA	TTGGAACGATACAGAGAA	up	3.03959	1.60388	7.5683e-06	5.72745e-06	18.9294	57.5376	middle
tae-MIR1128-p3_2ss14CG21CT	ATTTTGATGACAAGTATTTCT	up	inf	inf	3.6977e-05	6.7633e-06	0	16.7818	middle
PC-5p-77744_29	TTGTCCATAGCATCAGTAATC	up	inf	inf	3.6977e-05	6.7633e-06	0	16.7818	middle
ata-miR169c-3p_L+2R-1	TAGGCGGTCACCTTGGCTAG		1.29612	0.374201	5.5441e-06	6.80184e-06	485.539	629.318	high
sbi-miR167c_R+2	TGAAGCTGCCAGCATGATCTGAG	down	-inf	-inf	2.5445e-05	7.68711e-06	17.9829	0	middle
bdi-miR171a_R+2	TGATTGAGCCGCGCCAATATCCA	down	0.445154	-1.16762	9.428e-06	8.69153e-06	95.5935	42.5539	middle
gra-MIR8645-p5_2ss12TG17AG_1	TGAACCAATTTGAACTGT		1.3189	0.399338	7.878e-06	8.94035e-06	411.715	543.011	high
gra-MIR8645-p5_2ss12TG17AG_2	TGAACCAATTTGAACTGTG		1.3189	0.399338	7.878e-06	8.94035e-06	411.715	543.011	high
gra-MIR8645-p5_2ss12TG17AG_4	TGAACCAATTTGAACTGTGAA		1.3189	0.399338	7.878e-06	8.94035e-06	411.715	543.011	high
gra-MIR8645-p5_2ss12TG17AG_3	TGAACCAATTTGAACTGTGA		1.3189	0.399338	7.878e-06	8.94035e-06	411.715	543.011	high
tae-miR5048-5p	TTTGCAGGTTTTAGGTCTAAGT		0.940296	-0.0888136	1.093e-05	1.13048e-05	17462.4	16419.8	high
bdi-MIR7757-p3_1ss5AG	TTATGAGCTCATTGAAGTAAC		0.782204	-0.354383	1.1088e-05	1.17272e-05	816.804	638.907	high
ata-MIR9863a-p5_1ss7TC	AACAAGCCTTTAGATGAGAA	up	2.67913	1.42176	1.0338e-05	1.25151e-05	24.6082	65.9285	middle
gma-miR6300_L-1R+8	TCGTTGTAGTATAGTGGTAAGTATT	up	inf	inf	7.0224e-05	1.36229e-05	0	15.5831	middle
tae-MIR5048-p5_2ss18AT19GT	TTAGACCTAGACATGCATT	up	2.19526	1.13439	8.7303e-06	1.4532e-05	42.5912	93.4987	middle
ptc-miR6478_R-1_1ss6CT	CCGACTTTAGCTCAGTTGGT		1.22478	0.292522	1.5391e-05	1.47363e-05	718.371	879.846	high
tae-MIR9654a-p5_1ss14TC	AGGGTAGACTGCACGGAGCTATGT	down	0.117268	-3.09212	2.8631e-05	1.54291e-05	25.5547	2.99675	middle
tae-MIR9672b-p5	TGAAGGCGATGCTTAATGACA		1.11143	0.152423	1.5404e-05	1.58746e-05	2466.03	2740.83	high
bdi-miR171b	TGATTGAGCCGTGCCAATATC		0.912201	-0.132577	2.0901e-05	2.12591e-05	6237.81	5690.13	high
ata-miR171b-3p	TGATTGAGCCGTGCCAATATC		0.912201	-0.132577	2.0901e-05	2.12591e-05	6237.81	5690.13	high
osa-miR171a_1ss12CT	TGATTGAGCCGTGCCAATATC		0.912201	-0.132577	2.0901e-05	2.12591e-05	6237.81	5690.13	high
tae-miR171a	TGATTGAGCCGTGCCAATATC		0.912201	-0.132577	2.0901e-05	2.12591e-05	6237.81	5690.13	high
tae-miR9660-5p_L+1	CTTGCGAGCAACGGATGAATC		1.68456	0.752374	2.2373e-05	2.31447e-05	97.4865	164.222	middle
PC-5p-13508_130	CTCTGTTCCAAAGTAGATGAC	down	0.416821	-1.2625	3.1262e-05	2.40647e-05	74.7712	31.1662	middle
tae-MIR1130b-p3_2ss8AT20GT	TTATATTTTGGGACGGAGGTA	down	0.186249	-2.42469	2.7303e-05	2.47403e-05	32.18	5.9935	middle
osa-miR827	TTAGATGACCATCAGCAAACA		0.913796	-0.130056	2.5077e-05	2.60101e-05	6396.25	5844.86	high
tae-MIR9658-p5	CCGATTCTCCCAGAATTTTGA		0.548815	-0.865609	2.4941e-05	2.61598e-05	141.971	77.9155	middle
PC-5p-3937_364	CTTTAGTCCCGGTTGGTGGCACCA		0.504452	-0.987212	2.9358e-05	2.65402e-05	111.684	56.3389	middle
PC-3p-12090_142	CGAGCTGTTTCTCTGCTAGCT	up	2.36957	1.24463	3.926e-05	2.94779e-05	29.3406	69.5246	middle
gma-miR156a_R+1	TGACAGAAGAGAGTGAGCACT		0.568004	-0.816027	2.6563e-05	3.01481e-05	156.168	88.7038	middle
far-MIR1122-p3_1ss2CT	ATATATTTTAGTTGTAGATACATC	down	-inf	-inf	6.8043e-05	3.06986e-05	16.09	0	middle
tae-MIR1128-p5_1ss21CT_3	TATCTAGAACTAAAATACATTT	down	-inf	-inf	6.8043e-05	3.06986e-05	16.09	0	middle
tae-MIR1128-p5_1ss21CT_2	TATCTAGAACTAAAATACATT	down	-inf	-inf	6.8043e-05	3.06986e-05	16.09	0	middle
tae-MIR1128-p5_1ss21CT_1	ATGTATCTAGAACTAAAATATATC	down	-inf	-inf	6.8043e-05	3.06986e-05	16.09	0	middle
osa-miR5083_L+3R+1	TACAGACTACAATTATCTGATCAA	down	-inf	-inf	6.8043e-05	3.06986e-05	16.09	0	middle
PC-5p-59036_38	TTCCAGAATTTTGTATCCATA	down	-inf	-inf	6.8043e-05	3.06986e-05	16.09	0	middle
tae-MIR1123-p3_1ss23AC	GATGCTTTGTGATTTGTGAATGCC		0.897151	-0.156577	3.8633e-05	3.84835e-05	4001.68	3590.11	high
PC-5p-2131_630	TGCCTTTAAGGCACCTGCCTTT		1.58815	0.667343	3.8422e-05	3.85719e-05	119.255	189.395	middle
bdi-MIR7757-p5_1ss6AG_2	TTTATGAGCTCATTGAAGTAA		0.67322	-0.57085	3.95e-05	4.38254e-05	284.888	191.792	middle
bdi-MIR7757-p5_1ss6AG_1	TTTATGAGCTCATTGAAGTA		0.67322	-0.57085	3.95e-05	4.38254e-05	284.888	191.792	middle
bdi-MIR7757-p5_1ss6AG_3	TTTATGAGCTCATTGAAGTAAC		0.67322	-0.57085	3.95e-05	4.38254e-05	284.888	191.792	middle
PC-5p-2060_656	TCTGTAAACTAACATAAGAGC		0.621521	-0.686125	3.7626e-05	4.43745e-05	204.438	127.062	middle
ata-miR9772a-5p	TGAGATGAGATTACCCCATAC		1.04068	0.0575305	4.451e-05	4.60317e-05	11094.5	11545.9	high
tae-miR9772	TGAGATGAGATTACCCCATAC		1.04068	0.0575305	4.451e-05	4.60317e-05	11094.5	11545.9	high
osa-miR319a-3p.2-3p_L+1	CTTGGACTGAAGGGTGCTCCC		1.58831	0.667492	5.081e-05	4.7573e-05	115.469	183.401	middle
PC-3p-15211_118	GTCCGGATAGCTGTGGTAGTGTTA	down	0.44251	-1.17622	5.3656e-05	4.83288e-05	78.5571	34.7623	middle
gma-MIR5368-p5_1ss3GA	CCAAGGGACAGTCTCAGGT	up	inf	inf	0.00013369	5.52695e-05	0	14.3844	middle
ptc-MIR6478-p5_2ss11GA17GC	CTCAGTTGGTAGAGCGCA	up	inf	inf	0.00013369	5.52695e-05	0	14.3844	middle
PC-3p-8852_183	AGATACTTTGTGATTTGTGAATGC	down	0.404575	-1.30552	4.5326e-05	5.67704e-05	68.1459	27.5701	middle
PC-3p-22958_84	ATATCTCATTTTCAACTATCC	up	2.26434	1.17909	6.8229e-05	6.09455e-05	31.2335	70.7233	middle
ptc-MIR156h-p5_2ss15AC19AG	AGAAGATAGAGAGCCCTGGCGA	down	-inf	-inf	0.0001115	6.13519e-05	15.1435	0	middle
hvu-MIR5049d-p5_2ss10AC24AT	CAATTATTTCGGAACGGAGGGAGT	down	-inf	-inf	0.0001115	6.13519e-05	15.1435	0	middle
ptc-miR6478_R-1_1ss19GT	CCGACCTTAGCTCAGTTGTT	down	-inf	-inf	0.0001115	6.13519e-05	15.1435	0	middle
hvu-miR5049f_L+1R+2	CAATTAATATGGATCGGAGGGAGT	down	-inf	-inf	0.0001115	6.13519e-05	15.1435	0	middle
ata-miR393-5p	TTCCAAAGGGATCGCATTGAT		0.927408	-0.108724	6.7894e-05	6.69955e-05	8724.57	8091.23	high
sbi-MIR437d-p3_2ss13AG21TC	CATTTTCCTATAGACTTGGTC		0.519588	-0.94456	6.0785e-05	7.75665e-05	110.737	57.5376	middle
PC-3p-834_1758	ATTGAACTAAGGAGGGGTGGA		0.767704	-0.381377	0.0001011	9.33258e-05	552.739	424.34	high
tae-MIR9652-p3_2ss7AC19AC	TTAATGCGAACATGTGACC		1.31492	0.394975	9.3665e-05	0.000100704	321.8	423.141	middle
bdi-miR167a_R+1_1ss21AT	TGAAGCTGCCAGCATGATCTTT	up	inf	inf	0.00025523	0.000111326	0	13.1857	middle
tae-MIR531-p5	CGCCGGAGCAGCGTGCAAC	up	inf	inf	0.00025523	0.000111326	0	13.1857	middle
tae-MIR1128-p5_1ss3CA	AAATATTTCCGGACGGAGGGAGTA	up	inf	inf	0.00025523	0.000111326	0	13.1857	middle
tae-MIR9668-p3_2ss18GA21AG	AGTATTTTCGGACGGAGAGAGTA	up	inf	inf	0.00025523	0.000111326	0	13.1857	middle
ssp-MIR169-p3_2ss13GC17AC	CCCCGTCCGGCCCGGACC	up	inf	inf	0.00025523	0.000111326	0	13.1857	middle
tae-MIR1128-p5_1ss3CG	ATGTAGAACTAAAATACATCTAGA	up	inf	inf	0.00025523	0.000111326	0	13.1857	middle
tae-MIR1139-p5_2ss11AG21AC	TTATTAGGTTGTAGACTCATCT	up	inf	inf	0.00025523	0.000111326	0	13.1857	middle
gma-MIR2118b-p3_2ss3AT19CT	TTTTTCTTTTGCCGATTCT	up	inf	inf	0.00025523	0.000111326	0	13.1857	middle
cas-MIR5139-p3_2ss9AG18GC	AAACTCTGGTGGAGGCTC	up	inf	inf	0.00025523	0.000111326	0	13.1857	middle
gma-MIR5368-p5_2ss9GT19TC	CTGGGATTTGCTTTGGGCCT	up	inf	inf	0.00025523	0.000111326	0	13.1857	middle
gma-miR6300_L-1R+1	TCGTTGTAGTATAGTGGT	up	inf	inf	0.00025523	0.000111326	0	13.1857	middle
tae-MIR9783-p5_2ss13GC23GA	TGCTTATTTGTACAGGGTAGACACT	up	inf	inf	0.00025523	0.000111326	0	13.1857	middle
PC-3p-86024_26	CCGAGAGCTGCTCAGATGTCC	up	inf	inf	0.00025523	0.000111326	0	13.1857	middle
PC-5p-2361_575	AGATAAGGTAGTAATAATGTCATA		1.58041	0.660302	8.7844e-05	0.000113577	110.737	175.01	middle
PC-3p-34306_60	CATCTCTTCTGTAGAAATAGGCAC	down	0.230272	-2.11859	0.00012571	0.000117787	31.2335	7.1922	middle
bdi-MIR5064-p3	TTTGTCCATAGCATCAGCC	up	2.43557	1.28426	9.3391e-05	0.00012044	24.6082	59.935	middle
PC-5p-2611_526	CGTTTCTCCTTCTTTTCCTTGT		0.611158	-0.710383	0.00014789	0.000121718	162.793	99.4922	middle
osa-MIR812q-p3_1ss21TG_2	CACTTATTTTGGGACGGAGGGAGT		1.82059	0.864404	9.8084e-05	0.000121923	60.5741	110.28	middle
osa-MIR812q-p3_1ss21TG_1	CACTTATTTTGGGACGGAGGG		1.82059	0.864404	9.8084e-05	0.000121923	60.5741	110.28	middle
mtr-miR172b_L+2	AAAGAATCTTGATGATGCTGCAT	down	-inf	-inf	0.000183	0.000122619	14.1971	0	middle
PC-5p-67978_33	AACTTGGTAGCAAAGCTGACA	down	-inf	-inf	0.000183	0.000122619	14.1971	0	middle
PC-3p-10904_154	CTCTCCTGTAGAAATAGGCACCGG	up	2.53299	1.34084	0.00011002	0.000137871	21.7688	55.1402	middle
gma-miR5368_L+2R+2	AGGGACAGTCTCAGGTAGACAGT	up	3.33894	1.73939	0.00024193	0.000142819	10.4112	34.7623	middle
ptc-miR6478_1ss21GA	CCGACCTTAGCTCAGTTGGTA		1.25825	0.331423	0.00013768	0.000146526	436.323	549.005	high
tae-MIR1120c-p3	TTCTTATATTTTGGGACAGAG		0.601292	-0.733863	0.00015112	0.000154906	153.17	92.1002	middle
hvu-MIR5050-p5	TTTTGCCGGTTGAACGACCTCA		0.83476	-0.260567	0.00015903	0.000167346	1127.25	940.98	high
tae-MIR1138-p3_1ss5AG	TTGTGGGAGCTTAGATGTGACATC		0.725596	-0.462761	0.00014113	0.000169427	363.445	263.714	middle
PC-5p-3695_384	TTGGTGGCATGAACCGGGACC		0.560738	-0.8346	0.00013498	0.000174197	123.988	69.5246	middle
ata-miR172b-5p	GCAGCACCACCAAGATTCACA		0.650677	-0.619987	0.00015962	0.00017421	206.331	134.254	middle
ata-miR9776-3p_L+2R-1	CTGCACATCCATGTCCAAGCTC	up	5.31928	2.41123	0.00015903	0.000175311	4.73235	25.1727	middle
PC-5p-14884_120	AACACAGACGGCAAAACTCTTTGC	down	0.323987	-1.62599	0.00021874	0.000178499	40.6982	13.1857	middle
osa-miR396d_R-2_1ss19CT	TCCACAGGCTTTCTTGAAT		1.75797	0.813912	0.0001929	0.000190462	63.4135	111.479	middle
tae-MIR531-p5_2ss11CT20AG	CTCGCCGGAGTAGCGTGCAGC	up	inf	inf	0.0004889	0.000224235	0	11.987	middle
bdi-MIR1122-p3_1ss13GA	ACATCCGTATTTAGACAAATT	up	inf	inf	0.0004889	0.000224235	0	11.987	middle
sly-MIR390a-p3_2ss7CT17GA	CATGCTTGCTTTTGGTACT	up	inf	inf	0.0004889	0.000224235	0	11.987	middle
osa-miR5072_L-3	TTCCCCAGCGGAGTCGCCA	up	inf	inf	0.0004889	0.000224235	0	11.987	middle
ath-MIR8175-p5_2ss16TC20AC	TAGTGGTAAGTATTCCCGCCTGT	up	inf	inf	0.0004889	0.000224235	0	11.987	middle
gra-MIR8723b-p5_2ss13TC17CT	TTTTCTTTATTCCCTTTT	up	inf	inf	0.0004889	0.000224235	0	11.987	middle
tae-MIR9668-p3_1ss16CT	ACAAGTATTTTCGGATGGAGG	up	inf	inf	0.0004889	0.000224235	0	11.987	middle
PC-3p-436348_5	GAAGCTCTTTGCCGTCTGTAGTAA	up	inf	inf	0.0004889	0.000224235	0	11.987	middle
bdi-miR167c-3p_L-1_4ss5AG13-A22TC23CT	ATCGTGCTGTGACAGTTTCACT		1.80315	0.850516	0.0002395	0.000227483	55.8418	100.691	middle
PC-5p-327_5046	TCTGTAAACTAATATAAGAGC		1.14015	0.18922	0.00024116	0.000232683	1195.39	1362.92	high
hvu-MIR5049e-p3_1ss6AC	TATTTCGGTACAGAGGGAGTA	down	-inf	-inf	0.00030088	0.000245082	13.2506	0	middle
hvu-miR5049b_L+1R-1_1ss9AC	AAGTATTTCGGTACAGAGGGA	down	-inf	-inf	0.00030088	0.000245082	13.2506	0	middle
ata-MIR9863a-p5	TTCTCATCTGAAGACTAGTTTA		0.778367	-0.361477	0.00025068	0.000246614	545.167	424.34	high
PC-3p-4544_321	TTGATTTTCCTCTATAAGCGCATC		1.73907	0.798315	0.00026288	0.000247484	63.4135	110.28	middle
tae-MIR1847-p3_2ss13TC21TC	ACATGCCATTGACCCAACTGC	down	0.494242	-1.01671	0.00035819	0.000268673	77.6106	38.3584	middle
ata-MIR9863a-p3_2ss2CT19AT	TTTGAAGACTAGTTTATTT	up	2.77046	1.47013	0.00031622	0.000283368	15.1435	41.9545	middle
PC-5p-120443_18	AAGAGCTCGTTTTGCCGTCTGTCT	down	0.22616	-2.14458	0.00037447	0.000327507	26.5012	5.9935	middle
tae-miR5062-5p	TGAACCTTAGGGAACAGCCGCAT		0.909703	-0.136532	0.00034799	0.000346218	4125.66	3753.13	high
PC-3p-3376_416	TTCAAGCGTTAGAATTTTATC		1.32747	0.408685	0.00031319	0.000355525	255.547	339.232	middle
PC-5p-6050_251	CATTAGTCCCGGTTGGTGGCACCA		1.92728	0.946563	0.00025619	0.000366688	43.5376	83.909	middle
osa-miR5071_R+2_1ss15GA	TCAAGCATCATATCATGGACACA	down	0.357923	-1.48228	0.00034162	0.000401675	43.5376	15.5831	middle
PC-3p-41905_51	CCTGAGGGTAGGAAAATC	up	2.6913	1.4283	0.00050408	0.000426415	15.1435	40.7558	middle
bdi-miR395e-5p	GTTCTCCTCAAATCACTTCAGT	up	inf	inf	0.0009402	0.000451664	0	10.7883	middle
zma-miR164g-3p_1ss5TC	CACGCGCTCCCCTTCTCCACC	up	inf	inf	0.0009402	0.000451664	0	10.7883	middle
osa-MIR818d-p3_2ss10GA20CG	TTATGGGACAGAGGGAGTAGTAGT	up	inf	inf	0.0009402	0.000451664	0	10.7883	middle
tae-MIR5048-p5_2ss18AT19GA_1	TTAGACCTAGACATGCATA	up	inf	inf	0.0009402	0.000451664	0	10.7883	middle
tae-MIR5048-p5_2ss18AT19GA_2	TTAGACCTAGACATGCATAT	up	inf	inf	0.0009402	0.000451664	0	10.7883	middle
bdi-MIR5169a-p5_2ss17GA20GC	AAGTTTGACCAAGTTTATACA	up	inf	inf	0.0009402	0.000451664	0	10.7883	middle
PC-5p-20424_92	TCAACCAAGGTCCTCGGAATG		0.503546	-0.989803	0.00044483	0.000462424	78.5571	39.5571	middle
osa-MIR5339-p3_1ss3GA	TGAGAATATTCTTTATCTGTT		1.09139	0.126163	0.0004691	0.00048182	2265.85	2472.92	high
far-MIR437-p3_2ss3AT19TG	CATTTATTTTGGAACGGAGGGAGT	down	-inf	-inf	0.00049573	0.000489874	12.3041	0	middle
tae-MIR1128-p3_1ss15CG_2	CATTTTGATGACAAGTATTTCCGG	down	-inf	-inf	0.00049573	0.000489874	12.3041	0	middle
tae-MIR1128-p3_1ss15CG_1	CATTTTGATGACAAGTATTTC	down	-inf	-inf	0.00049573	0.000489874	12.3041	0	middle
bdi-miR5067_R-1_1ss2CG	TGAGCGACAACTAATATGGA	down	-inf	-inf	0.00049573	0.000489874	12.3041	0	middle
tae-MIR9783-p5_1ss12GC	GCTTATTTGTACAGGGTAGACGCT	down	-inf	-inf	0.00049573	0.000489874	12.3041	0	middle
gma-MIR4995-p5_1ss9GT	ACTCATAGTCAGTGGCTT	down	-inf	-inf	0.00049573	0.000489874	12.3041	0	middle
PC-5p-96617_23	GAGACCCATCCTGATGAATGACAC	down	-inf	-inf	0.00049573	0.000489874	12.3041	0	middle
tae-MIR5175-p5_1ss1AT	TTTACTCGTCGTGGTTTTAGT		1.40973	0.495419	0.00052655	0.000600171	159.007	224.157	middle
tae-MIR9668-p5_1ss23AG	CAAGTATTTTCGGACGGAGGGAGT		1.16472	0.219979	0.0006144	0.000664944	783.204	912.211	high
lus-miR171h_L-1R+2	TGAGCCGAACCAATATCACTTT	up	6.58578	2.71935	0.0016346	0.000674289	2.36618	15.5831	middle
osa-MIR818d-p3_1ss1CT	TTTATATTATGGGACGGAGGGAGT	up	3.98041	1.99292	0.0005048	0.000762014	6.62529	26.3714	middle
gma-MIR5368-p5_1ss18TC	TGGGATTGGCTTTGGGCCT	up	3.98041	1.99292	0.0005048	0.000762014	6.62529	26.3714	middle
ata-MIR9863a-p5_1ss23TC	AACAAGTCTTTAGATGAGAAGGC	up	2.53299	1.34084	0.00088466	0.000804528	16.09	40.7558	middle
osa-miR169n_R+1_1ss21AG	TAGCCAAGAATGACTTGCCTGA	down	0.370682	-1.43175	0.00097685	0.000814693	38.8053	14.3844	middle
PC-5p-58748_38	TCTTAAGAACAGCAGGGCATT	down	0.271392	-1.88155	0.0010176	0.00082934	26.5012	7.1922	middle
osa-miR396d_2ss20GC21GA	TCCACAGGCTTTCTTGAACCA		1.47412	0.559852	0.00078334	0.00087696	115.469	170.215	middle
PC-5p-28426_71	ATTGGTCCCGGTTGGTGGCATGAA	down	0.243557	-2.03767	0.00088089	0.000885539	24.6082	5.9935	middle
zma-miR164h-5p_1ss20TC	TGGAGAAGCAGGGCACGTGCG	up	inf	inf	0.0018168	0.000909754	0	9.58961	middle
tae-MIR1128-p3_2ss20AC21TA	TTTCCGGACGGAGGGAGTACA	up	inf	inf	0.0018168	0.000909754	0	9.58961	middle
tae-MIR1128-p3_2ss11CG18CT	TTGATGACAAGTATTTCT	up	inf	inf	0.0018168	0.000909754	0	9.58961	low
tae-MIR1128-p3_1ss7TA	CAACTAATTCCGGACGGAGGGAGT	up	inf	inf	0.0018168	0.000909754	0	9.58961	low
hvu-MIR5049f-p3_1ss6TA	CAGCGACAATTAATATGGATC	up	inf	inf	0.0018168	0.000909754	0	9.58961	low
bdi-MIR5164-p5_2ss15CG21CT_2	TTTGTCTAGATACGGATGTATC	up	inf	inf	0.0018168	0.000909754	0	9.58961	low
bdi-MIR5164-p5_2ss15CG21CT_1	TTTGTCTAGATACGGATGTAT	up	inf	inf	0.0018168	0.000909754	0	9.58961	low
tae-MIR9668-p3_1ss8AT	GACAAGTTTTTTCGGACGGAGGGA	up	inf	inf	0.0018168	0.000909754	0	9.58961	low
tae-MIR9668-p3_2ss14CT22AG	AAGTATTTTCGGATGGAGGGAGTA	up	inf	inf	0.0018168	0.000909754	0	9.58961	middle
osa-miR160f-5p_R-2_1ss19CT	TGCCTGGCTCCCTGAATGT	up	inf	inf	0.0018168	0.000909754	0	9.58961	low
osa-MIR169l-p5	TTATCTCTGATAGCCAAGGATGACT	up	inf	inf	0.0018168	0.000909754	0	9.58961	low
mtr-miR171c_L-3R+1	TTGAGCCGTGCCAATATTT	up	inf	inf	0.0018168	0.000909754	0	9.58961	low
tae-MIR1120a-p3_2ss23TC24TC	ATATTATGAGACGGAGGGAGTACC	up	inf	inf	0.0018168	0.000909754	0	9.58961	low
ath-miR8175_L+1_1ss9GT	CGATCCCCTGCAACGGCGCCA	up	inf	inf	0.0018168	0.000909754	0	9.58961	low
ath-MIR8175-p3	TTCGATCCCCGGCAACGGC	up	inf	inf	0.0018168	0.000909754	0	9.58961	low
osa-miR1425-5p	TAGGATTCAATCCTTGCTGCT	up	inf	inf	0.0018168	0.000909754	0	9.58961	low
osa-MIR6253-p3	ATCATTTTCCTCTCATTA	down	-inf	-inf	0.00081865	0.000979216	11.3576	0	middle
tae-MIR9783-p5_1ss2TC	ACCGGTGCTTATTTGTAGAGGGTA	down	-inf	-inf	0.00081865	0.000979216	11.3576	0	middle
bdi-MIR1122-p3_1ss23TC	ATACATCCGTATTTGGACAAATCT	down	-inf	-inf	0.00081865	0.000979216	11.3576	0	middle
tae-MIR1128-p3_2ss13CG22GA	TTTTGATGACAAGTATTTCCGAAC	down	-inf	-inf	0.00081865	0.000979216	11.3576	0	middle
tae-MIR9668-p3_2ss21AG24CT	AGTATTTTCGGACGGAGGGAGTAT	down	-inf	-inf	0.00081865	0.000979216	11.3576	0	middle
tae-MIR1120a-p5_2ss9AG20AG	TCCGTCCCGTAATATAAGAGC	down	-inf	-inf	0.00081865	0.000979216	11.3576	0	middle
bdi-MIR5175a-p5_1ss17AG	TTTAGGAACGGAGGGAGTACT	down	-inf	-inf	0.00081865	0.000979216	11.3576	0	middle
bra-MIR5721-p3_1ss6AT	AGTGGTGATGAAAATGCTC	down	-inf	-inf	0.00081865	0.000979216	11.3576	0	middle
PC-3p-105549_21	TGACTGAGAAACTTAGGTCCA	down	-inf	-inf	0.00081865	0.000979216	11.3576	0	middle
tae-MIR1118-p5_1ss16AG	AGGAAGCACTACATTGTGGAATGG		0.79978	-0.322324	0.00088951	0.000980812	565.043	451.91	high
mes-miR827_R+2_1ss15AG	TTAGATGACCATCAGCAAACACA	down	0.474936	-1.0742	0.00097274	0.000997809	60.5741	28.7688	middle
tae-MIR1121-p3_1ss6AG	TCTAAGCGCTCTTATATTTCT		0.703609	-0.507155	0.00095173	0.00100944	229.992	161.825	middle
PC-3p-7695_205	ACTAAGTTTGACCAAGGTTTGACC		0.516597	-0.952889	0.0011316	0.00106496	71.9318	37.1597	middle
bdi-miR5200a-3p	TGTAGATACTCCCTAAGGCTT		1.10825	0.148284	0.0010648	0.00107101	1487.22	1648.21	high
tae-miR5200	TGTAGATACTCCCTAAGGCTT		1.10825	0.148284	0.0010648	0.00107101	1487.22	1648.21	high
ata-miR5200-3p	TGTAGATACTCCCTAAGGCTT		1.10825	0.148284	0.0010648	0.00107101	1487.22	1648.21	high
tae-miR9674b-5p	ATAGCATCATCCATCCTACCC		0.971666	-0.041468	0.0012565	0.00126335	90855	88280.7	high
ptc-miR6478_2ss6CT21GA	CCGACTTTAGCTCAGTTGGTA		1.20857	0.273299	0.0012858	0.00128447	455.252	550.204	high
tae-miR9652-5p	CCTGTTTGTCATTAAGTTTCTT		0.87994	-0.184522	0.0012871	0.00129636	1705.54	1500.77	high
far-MIR1134-p5_2ss10GA20GC	CAACAAGAAAAAGAGATCAC	up	4.01057	2.00381	0.0011836	0.00133495	5.67882	22.7753	middle
tae-miR531_L-2R+2	CTCGCCGGAGCAGCGTGCACA	up	2.8784	1.52527	0.0017928	0.00135626	10.4112	29.9675	middle
bdi-MIR5066-p3_2ss1TA22CT	ACTTTTGGTTGCGTTGGCTAGTGC	down	0.253299	-1.98109	0.0013454	0.00144206	23.6618	5.9935	middle
bdi-miR164a-5p_R+1	TGGAGAAGCAGGGCACGTGCAA	down	0.466604	-1.09973	0.0015118	0.00149701	53.9488	25.1727	middle
tae-miR531_L-2_1ss13CG	CTCGCCGGAGGAGCGTGCA	up	2.91294	1.54248	0.002543	0.0015517	9.46471	27.5701	middle
PC-3p-13849_127	AGTGTCTATCCTGTACAAATAAGC	down	0.422165	-1.24412	0.0013307	0.0015891	45.4306	19.1792	middle
tae-MIR1133-p5	AAATGGATGTATCTAGCACTAACT		0.794928	-0.331104	0.0014859	0.00167868	489.325	388.978	middle
cas-miR5139_L-1	AACCTGGCTCTGATACCA		0.57568	-0.796662	0.0014399	0.0016922	93.7006	53.9415	middle
PC-5p-9547_172	AGCATCTGAGAAGCTCTCGGCA		1.96103	0.971608	0.0019942	0.00172968	29.3406	57.5376	middle
PC-3p-4938_299	AGTGACCCAACTGCGCCCTGC		1.72052	0.782847	0.0014901	0.00191143	50.1629	86.3064	middle
tae-MIR1137a-p5_1ss15GA	CTCCGTTCCAAAATAGATGAC		1.07856	0.109103	0.0019216	0.00192637	2296.14	2476.52	high
tae-miR1137b-5p_L+1R-1_1ss11GA	CTCCGTTCCAAAATAGATGAC		1.07856	0.109103	0.0019216	0.00192637	2296.14	2476.52	high
gma-miR160a-5p_R+1	TGCCTGGCTCCCTGTATGCCAT	down	-inf	-inf	0.0013556	0.00195747	10.4112	0	middle
zma-MIR169k-p3_2ss15CT19TC	TTGGCTAGCCCGAGTGGCCCTC	down	-inf	-inf	0.0013556	0.00195747	10.4112	0	middle
csi-miR399f-5p_2ss20GC21AC	GGGCAATTCTCCTTTGGCACC	down	-inf	-inf	0.0013556	0.00195747	10.4112	0	middle
osa-MIR812q-p3_1ss1TA	ATATTTTGGGACGGAGGTAGT	down	-inf	-inf	0.0013556	0.00195747	10.4112	0	middle
tae-MIR9668-p3_2ss14TC17GA	ATGACAAGTATTTCCGAACGG	down	-inf	-inf	0.0013556	0.00195747	10.4112	0	middle
bdi-MIR159b-p3_2ss23TC25CA	TTTGCATGACCGAGGAGCCGCACCA	down	-inf	-inf	0.0013556	0.00195747	10.4112	0	middle
mtr-miR171a	TGATTGAGTCGTGCCAATATC	down	-inf	-inf	0.0013556	0.00195747	10.4112	0	middle
osa-MIR818d-p3_1ss19GT	CTTATATTATGGGACGGATGGAGT	down	-inf	-inf	0.0013556	0.00195747	10.4112	0	middle
tae-MIR1122b-p5_1ss14GA	TCTGTTCCTAAATATAAGTCT	down	-inf	-inf	0.0013556	0.00195747	10.4112	0	middle
tae-MIR1128-p3_1ss23CT_2	CTAAAATACATCTAGATACATCTC	down	-inf	-inf	0.0013556	0.00195747	10.4112	0	middle
tae-MIR1128-p3_1ss23CT_1	ACTAAAATACATCTAGATACATTC	down	-inf	-inf	0.0013556	0.00195747	10.4112	0	middle
tae-MIR1128-p5_1ss5GA	AAAAAGGGATGTATCTAGAACTAA	down	-inf	-inf	0.0013556	0.00195747	10.4112	0	middle
tae-MIR1128-p3_1ss17GA	AACTAAAATACATCTAAATACATC	down	-inf	-inf	0.0013556	0.00195747	10.4112	0	middle
tae-MIR1128-p5_1ss2TC_1	ACGTATCTAGAACTAAAATACATC	down	-inf	-inf	0.0013556	0.00195747	10.4112	0	middle
tae-MIR1128-p5_1ss2TC_2	GCATCTAGAACTAAAATACATCTA	down	-inf	-inf	0.0013556	0.00195747	10.4112	0	middle
tae-MIR1139-p5_1ss2CA	GATTCATTTATTAGGTTATAGACT	down	-inf	-inf	0.0013556	0.00195747	10.4112	0	middle
tae-MIR1139-p5_2ss12AG22AC	TTTATTAGGTTGTAGACTCATCTT	down	-inf	-inf	0.0013556	0.00195747	10.4112	0	middle
hvu-MIR5049c-p5_2ss7AC17CT	AAATAACTGTCTCAACTTTGTACT	down	-inf	-inf	0.0013556	0.00195747	10.4112	0	middle
sbi-MIR6232a-p5_2ss23TC24AT	TAATTTGGAACGGAGGGAGTACCT	down	-inf	-inf	0.0013556	0.00195747	10.4112	0	middle
gma-miR5368_L+1R-2	GGGACAGTCTCAGGTAGA	up	2.53299	1.34084	0.0025508	0.00196343	13.2506	33.5636	middle
gma-miR6300_R+1_2	GTCGTTGTAGTATAGTGGT		1.98418	0.98854	0.0019291	0.00208345	28.3941	56.3389	middle
gma-miR6300_R+1_1	GTCGTTGTAGTATAGTGGC		1.98418	0.98854	0.0019291	0.00208345	28.3941	56.3389	middle
osa-miR5071_R-2_1ss15GA	TCAAGCATCATATCATGGA	up	2.76326	1.46637	0.0029098	0.00208665	10.4112	28.7688	middle
gma-MIR5368-p3_1ss15CA_1	GATACCACTCTGGAAGAGC	up	2.76326	1.46637	0.0029098	0.00208665	10.4112	28.7688	middle
gma-MIR5368-p3_1ss15CA_2	GATACCACTCTGGAAGAGCT	up	2.76326	1.46637	0.0029098	0.00208665	10.4112	28.7688	middle
ata-miR167d-3p	AGGTCATGTGGCAGCTTCATT		0.721487	-0.470954	0.0020327	0.00220641	230.939	166.619	middle
PC-5p-3587_394	TCTGTAAACTAATATAAGATC		0.623034	-0.682617	0.0018815	0.00223118	117.362	73.1207	middle
PC-3p-7040_220	GTCTCTTCTGTAGAAATAGGCACC		1.80928	0.855415	0.0018146	0.00234985	39.7518	71.922	middle
PC-3p-4706_313	TCCTGTAGAAATAGGCACCGGTGC		1.62835	0.703412	0.0020602	0.00237924	59.6276	97.0948	middle
bdi-MIR5066-p5_2ss13GA22CA	TCTTTTGGTTGCATTGGCTAGAGC		0.647115	-0.627907	0.0024613	0.00256303	129.666	83.909	middle
ata-miR528-5p	TGGAAGGGGCATGCAGAGGAG		0.672337	-0.572743	0.0024893	0.00266086	153.328	103.088	middle
PC-3p-51041_43	ATTGTAGACAGCAAAATCTTTGCC	down	0.401572	-1.31627	0.0019557	0.0027023	38.8053	15.5831	middle
hvu-miR5049c_L-2_1ss6AC	ACACTTATTTTGGGACGGAGG	down	0.43176	-1.2117	0.0026106	0.00270878	41.6447	17.9805	middle
gma-MIR6300-p5_7	TGTAGTATAGTGGTAAGTATTCCC	down	0.43176	-1.2117	0.0026106	0.00270878	41.6447	17.9805	middle
gma-MIR6300-p5_4	GTGGTAAGTATTCCCGCC	down	0.43176	-1.2117	0.0026106	0.00270878	41.6447	17.9805	middle
gma-MIR6300-p5_3	GTATAGTGGTAAGTATTCCCGCC	down	0.43176	-1.2117	0.0026106	0.00270878	41.6447	17.9805	middle
gma-MIR6300-p5_2	GTAGTATAGTGGTAAGTATTCCC	down	0.43176	-1.2117	0.0026106	0.00270878	41.6447	17.9805	middle
gma-MIR6300-p5_6	GTTGTAGTATAGTGGTAAGTATTC	down	0.43176	-1.2117	0.0026106	0.00270878	41.6447	17.9805	middle
gma-MIR6300-p5_1	CGTTGTAGTATAGTGGTAAGTATT	down	0.43176	-1.2117	0.0026106	0.00270878	41.6447	17.9805	middle
gma-MIR6300-p5_5	GTTGTAGTATAGTGGTAAGT	down	0.43176	-1.2117	0.0026106	0.00270878	41.6447	17.9805	middle
tae-MIR5200-p5	TAAGCCTTAGTGAATATCTAC		1.06513	0.0910269	0.0025957	0.00275047	2940.68	3132.2	high
tae-MIR9783-p3_2ss5AG18AC	AATAGGCACCGGTGCTTCAGA		1.29177	0.369348	0.0029567	0.00280718	213.429	275.701	middle
hvu-MIR444b-p5	AAGTTGTGCAGTTGCTGTCTC		1.94196	0.957513	0.0027805	0.00284139	28.3941	55.1402	middle
bdi-miR164a-5p_R+2	TGGAGAAGCAGGGCACGTGCACA	down	0.462758	-1.11167	0.0022392	0.00299273	49.2165	22.7753	middle
PC-5p-3176_439	CATTACCTACCTCAGGAACCC		1.43314	0.519179	0.0027086	0.00300448	107.898	154.632	middle
tae-MIR9673-p3	TGTGCTCTTTCCTTCTTACCC		1.56449	0.645697	0.0035138	0.00303968	64.36	100.691	middle
tae-MIR1138-p5_2ss1AG23AG	GGGTCTGTCTAGGACACATCTAGA		0.69453	-0.525891	0.0027727	0.0030661	176.044	122.267	middle
ata-miR9783-3p_R+1_2ss18AG19GA	ATAAGCACCGGTGCTTAGAGAA		0.653386	-0.613992	0.0025723	0.00307727	133.926	87.5051	middle
tae-MIR9782-p3_1ss6TA	AATATATGACTTGTATTAGGTTGG		0.70215	-0.510148	0.0030632	0.00312762	182.669	128.261	middle
ptc-miR6478_R-2_1ss6CT	CCGACTTTAGCTCAGTTGG		1.43612	0.522172	0.0027849	0.00335321	106.005	152.235	middle
PC-3p-21071_90	AGTGGAATCTCTACAAAGACTTAT	up	2.53299	1.34084	0.0036434	0.00345781	12.3041	31.1662	middle
osa-miR393b-3p_R+2_1ss15TC	TCAGTGCAATCCCTCTGGAATTT	up	inf	inf	0.0035315	0.00369096	0	8.3909	low
tae-miR531_L-2_1ss13CT	CTCGCCGGAGTAGCGTGCA	up	inf	inf	0.0035315	0.00369096	0	8.3909	low
tae-MIR531-p5_2ss20CA21GT	TCGCCGGAGCAGCGTGCAAAT	up	inf	inf	0.0035315	0.00369096	0	8.3909	low
osa-MIR812q-p3_2ss11GC21TG	CACTTATTTTCGGACGGAGGGAGT	up	inf	inf	0.0035315	0.00369096	0	8.3909	low
osa-MIR812q-p3_2ss19GA21TG	CACTTATTTTGGGACGGAAGGAGT	up	inf	inf	0.0035315	0.00369096	0	8.3909	low
tae-MIR1128-p5_2ss4GA23AG	AAAAGGGATGTATCTAGAACTAGA	up	inf	inf	0.0035315	0.00369096	0	8.3909	low
tae-MIR1139-p5_1ss15AG	TCATTTATTAGGTTGTAGACTCAT	up	inf	inf	0.0035315	0.00369096	0	8.3909	middle
osa-MIR818d-p3_2ss7GA17CG	TGGGACAGAGGGAGTAGTAGTT	up	inf	inf	0.0035315	0.00369096	0	8.3909	low
hvu-miR5049d_L-1R+1_1ss12AC	ACAATTATTTCGGAACGGAGG	up	inf	inf	0.0035315	0.00369096	0	8.3909	low
gma-MIR5368-p5_2ss11CA17AC	CCACTCTGGAAGAGCTCG	up	inf	inf	0.0035315	0.00369096	0	8.3909	low
bdi-MIR7757-p3_2ss4AG18AT	TATGAGCTCATTGAAGTT	up	inf	inf	0.0035315	0.00369096	0	8.3909	low
tae-miR9653b_R-2_1ss9GT	TGGCCAAGTTCTCTTGAGG	up	inf	inf	0.0035315	0.00369096	0	8.3909	low
tae-MIR9775-p5_1ss13TC	GAAAAATCTTATCGTATACA	up	inf	inf	0.0035315	0.00369096	0	8.3909	low
PC-3p-159893_13	TCATCCATCAAGGCGGGTCTCACC	up	inf	inf	0.0035315	0.00369096	0	8.3909	low
zma-miR164h-5p_R-1_1ss19GT	TGGAGAAGCAGGGCACGTTT	up	inf	inf	0.004937	0.00369097	0	7.79155	middle
bdi-miR167c-5p_R+1	TGAAGCTGCCAGCATGATCTGAC	down	0.372499	-1.42469	0.0027749	0.00369381	32.18	11.987	middle
osa-miR399d_1ss9GT	TGCCAAAGTAGAGTTGCCCTG		0.600606	-0.735509	0.0032885	0.00374164	91.8076	55.1402	middle
PC-3p-8165_195	GTTACTAGTCTATGTTACTACCTT		0.519056	-0.946039	0.0037432	0.00382101	57.7347	29.9675	middle
tae-MIR531-p5_2ss13GT18CA	CTCGCCGGAGCATCGTGAAA	up	4.05279	2.01891	0.0027988	0.0038468	4.73235	19.1792	middle
bdi-MIR7757-p5_2ss4AG22AT	TAGGAGCATGATTCAACCAATT		0.820758	-0.284972	0.0035329	0.00390328	559.364	459.102	high
ata-miR160b-3p	GCGTGCACGGATCCAAGCATA	down	-inf	-inf	0.0022518	0.0039132	9.46471	0	low
osa-miR167d-5p_R+1	TGAAGCTGCCAGCATGATCTGG	down	-inf	-inf	0.0022518	0.0039132	9.46471	0	low
tae-MIR1130b-p3_2ss9AT21GT	CTTATATTTTGGGACGGAGGT	down	-inf	-inf	0.0022518	0.0039132	9.46471	0	low
osa-MIR437-p5_2ss8AG20GC	TTCTATAGACTTGGTCAAAC	down	-inf	-inf	0.0022518	0.0039132	9.46471	0	low
osa-MIR437-p3_2ss13CG23GC	TTTTTCTATAAAGTTGGTCAAACT	down	-inf	-inf	0.0022518	0.0039132	9.46471	0	low
tae-MIR1133-p5_2ss7CG19TC	GTTCCTGAAATGGATGTACCTAGC	down	-inf	-inf	0.0022518	0.0039132	9.46471	0	low
tae-MIR1139-p3_1ss1TC	CCATTTATTAGGTTATAGACTCAT	down	-inf	-inf	0.0022518	0.0039132	9.46471	0	low
tae-MIR1139-p3_1ss1CA	ATTCATTTATTAGGTTATAGACTC	down	-inf	-inf	0.0022518	0.0039132	9.46471	0	low
hvu-MIR5049c-p5_1ss13CT	AAATGTCTCAACTTTGTACTAGCT	down	-inf	-inf	0.0022518	0.0039132	9.46471	0	low
hvu-MIR5049f-p3_1ss16GA	TTAATATGGATCGGAAGGAGT	down	-inf	-inf	0.0022518	0.0039132	9.46471	0	low
stu-MIR8005c-p5_2ss18TC19AC	GTTTAGTGTTTAGAATTCC	down	-inf	-inf	0.0022518	0.0039132	9.46471	0	low
tae-MIR9653b-p5_2ss9GT18GT	TGGCCAAGTTCTCTTGAT	down	-inf	-inf	0.0022518	0.0039132	9.46471	0	low
ata-miR9863a-3p_L-3	GAAGGTAGATCATAATAGC	down	-inf	-inf	0.0022518	0.0039132	9.46471	0	low
ata-miR9863a-3p_L-4	AAGGTAGATCATAATAGC	down	-inf	-inf	0.0022518	0.0039132	9.46471	0	low
PC-5p-189577_10	GAAATTCCAATATAGACTATGTAC	down	-inf	-inf	0.0022518	0.0039132	9.46471	0	low
gma-miR395h_L-1	TGAAGTGTTTGGGAGAACTC	down	-inf	-inf	0.0037546	0.0039132	8.51823	0	low
sbi-MIR437j-p5_2ss17AG22AG	AACTTTGACCAAGTTTGTAGAGAA	down	-inf	-inf	0.0037546	0.0039132	8.51823	0	low
osa-MIR818d-p3_2ss5TC19GA	CTTACATTATGGGACGGAAGGAGT	down	-inf	-inf	0.0037546	0.0039132	8.51823	0	low
tae-MIR1128-p3_1ss16CG_2	CCATTTTGATGACAAGTATTTCC	down	-inf	-inf	0.0037546	0.0039132	8.51823	0	low
tae-MIR1128-p3_2ss10CG22GA	TGATGACAAGTATTTCCGGACAGA	down	-inf	-inf	0.0037546	0.0039132	8.51823	0	low
hvu-miR5049c_L-1R+2_1ss6AC	GACACTTATTTTGGGACGGAGGGA	down	-inf	-inf	0.0037546	0.0039132	8.51823	0	low
tae-MIR9668-p3_2ss10TC18CT	TGACAAGTACTTTCGGATGGA	down	-inf	-inf	0.0037546	0.0039132	8.51823	0	low
cme-miR166i_R-1_1ss9GT	TCGGACCATGCTTCATTCT	down	-inf	-inf	0.0037546	0.0039132	8.51823	0	middle
osa-MIR437-p3_1ss17GC	TATAAACTTGGTCAAACTTAGAGA	down	-inf	-inf	0.0037546	0.0039132	8.51823	0	low
osa-MIR437-p5_2ss10CG20GC	TTCTATAAAGTTGGTCAAACT	down	-inf	-inf	0.0037546	0.0039132	8.51823	0	low
tae-MIR1128-p3_1ss16CG_1	AGAACTAAAATACATGTAGATACA	down	-inf	-inf	0.0037546	0.0039132	8.51823	0	low
tae-MIR1128-p5_1ss16AC	AATACTTGTCATCAACATGAA	down	-inf	-inf	0.0037546	0.0039132	8.51823	0	low
tae-MIR1139-p3_2ss21AT22TG	TTATTAGGTTATAGACTCATTGT	down	-inf	-inf	0.0037546	0.0039132	8.51823	0	low
tae-MIR1139-p5_2ss19AC24AC	ATTAGGTTATAGACTCATCTTGCC	down	-inf	-inf	0.0037546	0.0039132	8.51823	0	low
osa-miR1436_L+2_1ss19GA	TTACATTATGGGACGGAGAGAGT	down	-inf	-inf	0.0037546	0.0039132	8.51823	0	low
mtr-MIR2610a-p5_2ss10TC18TC	TTGTTGTTTCTTGTTTTC	down	-inf	-inf	0.0037546	0.0039132	8.51823	0	low
hvu-miR5049d_L-1R+1	ACAATTATTTAGGAACGGAGG	down	-inf	-inf	0.0037546	0.0039132	8.51823	0	low
ata-miR9863a-3p_1ss4GT	TGATAAGGTAGATCATAATAGC	down	-inf	-inf	0.0037546	0.0039132	8.51823	0	low
tae-miR9779_L+2	AGCTTATGCAACGTCTGAGGAT	down	-inf	-inf	0.0037546	0.0039132	8.51823	0	low
osa-miR530-5p_R+1	TGCATTTGCACCTGCACCTAC		1.47526	0.560968	0.0036521	0.00391993	86.1288	127.062	middle
bdi-MIR399a-p5	GTGCAGTTCTCCTCTGGCATG		0.661185	-0.596874	0.0039838	0.0040048	128.72	85.1077	middle
bdi-miR169h-3p	GGCAGTCACCTTGGCTAGC	up	2.13002	1.09086	0.0029616	0.00406431	20.8224	44.3519	middle
PC-5p-2830_487	TGGTCCCGGTTGGTGGCATGAACC		0.671498	-0.574546	0.0036232	0.00411611	141.024	94.6974	middle
PC-3p-16818_109	CTCTCCTGTAGAAATAGGCACCGA	up	2.15304	1.10638	0.0039786	0.0042248	18.9294	40.7558	middle
hvu-MIR5049d-p5_2ss4TA24AT	CAAATATTTAGGAACGGAGGGAGT		1.53789	0.62095	0.0045116	0.00424729	66.2529	101.89	middle
PC-5p-23993_81	TCTGTAAACTATTATAAGAGC	down	0.356202	-1.48923	0.0027242	0.00436236	30.2871	10.7883	middle
PC-5p-22230_86	ACTTGTCGCAGAAATAGATGTATC	down	0.356202	-1.48923	0.0027242	0.00436236	30.2871	10.7883	middle
ptc-miR6478_2ss20TC21GA	CCGACCTTAGCTCAGTTGGCA	up	2.29552	1.19882	0.0046971	0.00436691	15.1435	34.7623	middle
PC-3p-3507_402	AGGAACTTAGGAGTAACATCACAC		0.657054	-0.605916	0.0038854	0.00447159	125.881	82.7103	middle
tae-MIR1128-p3_1ss24CA	CTAAAATACATCTAGATACATCCA	down	0.34098	-1.55224	0.0053918	0.00458334	24.6082	8.3909	middle
ath-miR8175_L+2	TCGATCCCCGGCAACGGCGCCA	up	2.11083	1.07781	0.0041904	0.00490781	19.8759	41.9545	middle
zma-miR319a-3p_R+3	TTGGACTGAAGGGTGCTCCCTTT	up	3.2567	1.70341	0.0043311	0.00494484	6.62529	21.5766	middle
osa-miR444a-3p.2_2ss12CT20TC	TGCAGTTGCTGTCTCAAGCCT	up	3.2567	1.70341	0.0043311	0.00494484	6.62529	21.5766	middle
tae-MIR396-p3_1ss1TC	CCTCCGCCTGTTGATGGTTCA		0.805189	-0.3126	0.0050091	0.00501747	428.751	345.226	high
ata-miR9772a-3p	AGGGGGCAATCTCACCTCAAC		1.17407	0.231517	0.0048803	0.00529641	479.861	563.389	high
tae-MIR5049-p3_2ss11CT18AG	TAATATGGATTGGAGGGGGTA		0.501819	-0.994761	0.004832	0.00531087	50.1629	25.1727	middle
tae-MIR9781-p5_1ss8TC	AGATTTCCACACGGATGTAGTTTC		0.501819	-0.994761	0.004832	0.00531087	50.1629	25.1727	middle
ata-miR9863a-3p_1ss9TC	TGAGAAGGCAGATCATAATAGC		1.02966	0.0421701	0.005462	0.00540476	8037.43	8275.83	high
PC-5p-24390_80	GAGATTCCACTATGAACTACATAC	down	0.45232	-1.14458	0.0049267	0.00541971	39.7518	17.9805	middle
osa-MIR169h-p5_2	TGGGCAGTCTCCTTGGCTAGC	up	3.5884	1.84334	0.0035487	0.00561485	5.67882	20.3779	middle
osa-MIR169h-p5_1	TGGGCAGTCTCCTTGGCTAG	up	3.5884	1.84334	0.0035487	0.00561485	5.67882	20.3779	middle
ata-miR9863a-3p_L+3_1ss12TC	AGATGAGAAGGCAGATCATAATAGC		1.36467	0.448556	0.0061327	0.00567914	122.095	166.619	middle
bdi-MIR5064-p5_2	TTGTCCATAGCATCAGCCAGC		1.29982	0.378317	0.0051876	0.0058475	179.829	233.747	middle
bdi-MIR5064-p5_1	ATTTGTCCATAGCATCAGCC		1.29982	0.378317	0.0051876	0.0058475	179.829	233.747	middle
tae-MIR1137b-p3_2ss7TC17AG	TTGGGTCATCTATTTTGGAAC		0.895173	-0.159762	0.005988	0.00608325	1709.33	1530.14	high
osa-miR5077_L-1_1ss5GA	TTCACGTCGGGTTCACCA		1.36544	0.449366	0.0062373	0.00651464	121.148	165.421	middle
tae-MIR1139-p5_1ss23AC	ATTTATTAGGTTATAGACTCATCT	up	3.00793	1.58877	0.0051287	0.00665178	7.57176	22.7753	middle
tae-MIR1128-p3_1ss6CA	GACAAATATTTCCGGACGGAGGGA	down	0.354619	-1.49566	0.0078739	0.00704394	23.6618	8.3909	middle
csi-miR160c-5p_R-1	TGCCTGGCTCCCTGTATGCT	up	2.16049	1.11136	0.0076104	0.00743417	16.09	34.7623	middle
tae-MIR5084-p5_1ss22AG	AGTACCGTATGGTGCTGTAGTGTG	up	inf	inf	0.0069166	0.00743443	0	7.1922	middle
osa-MIR818d-p3_1ss4AG	CTTGTATTATGGGACGGAGGGAGT	up	inf	inf	0.0069166	0.00743443	0	7.1922	low
far-MIR1122-p3_1ss7TC	TATTTTCGTACGGAGGGAGTA	up	inf	inf	0.0069166	0.00743443	0	7.1922	low
tae-MIR1128-p3_1ss9CT_1	AACTATTTTCGGACGGAGGGAGTA	up	inf	inf	0.0069166	0.00743443	0	7.1922	low
tae-MIR1128-p3_2ss12CA18CT	TTTGATGACAAATATTTTCGG	up	inf	inf	0.0069166	0.00743443	0	7.1922	low
tae-MIR1128-p3_1ss9CT_2	GATGACAATTATTTCCGGACGGAG	up	inf	inf	0.0069166	0.00743443	0	7.1922	low
tae-miR1130b-3p_R+3_1ss6TC	TCTTACATTATGGGACGGAGGGAG	up	inf	inf	0.0069166	0.00743443	0	7.1922	middle
osa-MIR1862d-p3_1ss12GT	TATTTTGGGACTGAGGGAGTA	up	inf	inf	0.0069166	0.00743443	0	7.1922	low
ata-miR5181-3p_L-1R+1_1ss14CT	ACTTATTTTGGATCGGAGGGA	up	inf	inf	0.0069166	0.00743443	0	7.1922	low
ata-MIR6201-p3_2ss14GA17CT	TACGAGTGTCTCAAGGTCAAA	up	inf	inf	0.0069166	0.00743443	0	7.1922	low
osa-MIR818d-p3_1ss17GT	CTTATATTATGGGACGTAGGGAGT	up	inf	inf	0.0069166	0.00743443	0	7.1922	low
ath-miR858a_L-1R-2	TTCGTTGTCTGTTCGACC	up	inf	inf	0.0069166	0.00743443	0	7.1922	middle
tae-MIR1120a-p3_2ss16GA19GA	TTATATTATGAGACGAAGAGAGT	up	inf	inf	0.0069166	0.00743443	0	7.1922	low
tae-MIR1120a-p3_2ss10TC18AG	AGTGTAGTGCCAAAAACGTTCT	up	inf	inf	0.0069166	0.00743443	0	7.1922	low
tae-MIR1128-p5_1ss4GA_2	GATATATCTAGAACTAAAATACAT	up	inf	inf	0.0069166	0.00743443	0	7.1922	middle
tae-MIR1128-p5_2ss2CT19CT	TTTAGAACTAAAATACATTT	up	inf	inf	0.0069166	0.00743443	0	7.1922	low
tae-MIR1128-p5_1ss23GC	ATCTAGAACTAAAATACATCTACA	up	inf	inf	0.0069166	0.00743443	0	7.1922	middle
tae-MIR1128-p5_1ss4GA_1	AAAAGGGATGTATCTAGAACTAAA	up	inf	inf	0.0069166	0.00743443	0	7.1922	middle
tae-MIR1139-p3_2ss2CT18CT	ATCTTCATAGTGGGTAGTAACATA	up	inf	inf	0.0069166	0.00743443	0	7.1922	low
tae-MIR1139-p3_1ss13CT	CATAGTGGGTAGTAACATAAGTGT	up	inf	inf	0.0069166	0.00743443	0	7.1922	low
hvu-miR5049c_L-2_1ss6AG	ACAGTTATTTTGGGACGGAGG	up	inf	inf	0.0069166	0.00743443	0	7.1922	low
hvu-miR5049d_L-1R+3_1ss6TA	ACAAATATTTAGGAACGGAGGGA	up	inf	inf	0.0069166	0.00743443	0	7.1922	low
bdi-MIR5066-p5_2ss18GA22GA	ATCGGTCTTTTGGTTGCATTGACT	up	inf	inf	0.0069166	0.00743443	0	7.1922	middle
bdi-MIR5164-p5_2ss7GT17CT	TAACTATTACTCCCTCTGTCCC	up	inf	inf	0.0069166	0.00743443	0	7.1922	middle
gma-miR5368_L+3	AAGGGACAGTCTCAGGTAGACA	up	inf	inf	0.0069166	0.00743443	0	7.1922	middle
ath-miR8175_L+2_1ss4AT	TCGTTCCCCGGCAACGGCGCCA	up	inf	inf	0.0069166	0.00743443	0	7.1922	low
tae-MIR9783-p5_2ss7GC23TC	TTTGTACAGGGTAGACGCTTAACT	up	inf	inf	0.0069166	0.00743443	0	7.1922	low
ata-miR169b-3p_R-2	TGGGCAAGTCATCCTGGCTAC	up	inf	inf	0.0069166	0.00743443	0	7.1922	low
PC-5p-144478_14	TCTGATCCAAATTAATTATC	up	inf	inf	0.0069166	0.00743443	0	7.1922	low
PC-3p-138653_15	AATGCCATGTTGTTCTGAAGA	up	inf	inf	0.0069166	0.00743443	0	7.1922	low
PC-3p-269182_6	TCCGGACAGCTATGGTAGTGTTAC	up	inf	inf	0.0069166	0.00743443	0	7.1922	low
mdm-miR167h_R-1_1ss19CT	TGAAGCTGCCAGCATGATTTT	up	inf	inf	0.0097139	0.00743445	0	6.59285	middle
PC-5p-18792_99	TTGGTGGCTTGAACCGGGACCAAA	down	0.463352	-1.10982	0.00672	0.00759123	38.8053	17.9805	middle
PC-5p-15921_114	TCTTTAGTACCGGTTGGAGCCACC	down	0.49109	-1.02594	0.0054428	0.00772249	46.3771	22.7753	middle
bdi-MIR7757-p3_2ss6AG18GT	TTTATGAGCTCATTGAATT		1.46486	0.550765	0.0064738	0.00779596	78.5571	115.075	middle
tae-MIR9666c-p3	CGGTTGGCTGTATGATGGCGA	down	-inf	-inf	0.0062888	0.00782331	7.57176	0	low
gma-MIR399a-p5_1ss7TC	AGGGCTCCTCTTTATTGGCA	down	-inf	-inf	0.0062888	0.00782331	7.57176	0	low
osa-MIR812q-p3_2ss15GA20TG	ACTTATTTTGGGACAGAGGGAGTA	down	-inf	-inf	0.0062888	0.00782331	7.57176	0	low
osa-MIR818d-p3_1ss16GT	CTTATATTATGGGACTGAGGGAGT	down	-inf	-inf	0.0062888	0.00782331	7.57176	0	low
tae-MIR1128-p5_1ss7AG_2	CGTCCGGAAATACTTGTCATCAAA	down	-inf	-inf	0.0062888	0.00782331	7.57176	0	low
tae-MIR1128-p5_1ss7AG_1	CGTCCGGAAATACTTGTCATC	down	-inf	-inf	0.0062888	0.00782331	7.57176	0	low
tae-MIR1128-p5_1ss7CT	TCCGTCTGAAAATACTTGTCA	down	-inf	-inf	0.0062888	0.00782331	7.57176	0	low
tae-miR1130b-3p_L-1R+1_1ss6TC	CTTACATTATGGGACGGAGGG	down	-inf	-inf	0.0062888	0.00782331	7.57176	0	low
tae-MIR1133-p5_1ss3TC	GTCCCTCAAATGGATGTATCTAGC	down	-inf	-inf	0.0062888	0.00782331	7.57176	0	low
tae-MIR9668-p3_2ss12GA22AG	AAGTATTTTCGAACGGAGGGAGT	down	-inf	-inf	0.0062888	0.00782331	7.57176	0	low
zma-MIR164h-p5_2ss4CG17CG	GTCGGCCGCGCCGGCGGCC	down	-inf	-inf	0.0062888	0.00782331	7.57176	0	low
bdi-miR845_L+3	CCTTGCTCTGATACCAATTGTTGG	down	-inf	-inf	0.0062888	0.00782331	7.57176	0	low
tae-MIR1120a-p5_2ss12AG24GC	ATAATATAAGAGCATTTTTGACAC	down	-inf	-inf	0.0062888	0.00782331	7.57176	0	low
tae-MIR1128-p5_1ss5AG	AACTGAAATACATCTAGATACATC	down	-inf	-inf	0.0062888	0.00782331	7.57176	0	low
tae-MIR1128-p5_2ss1GA23CT	AGATGTATCTAGAACTAAAATATA	down	-inf	-inf	0.0062888	0.00782331	7.57176	0	middle
bdi-MIR1139-p3_2ss7CG24TC	AACATAGACTAGTAACATGCATAC	down	-inf	-inf	0.0062888	0.00782331	7.57176	0	low
tae-MIR1139-p5_1ss1GA	ACTTCATTTATTAGGTTATAGACT	down	-inf	-inf	0.0062888	0.00782331	7.57176	0	middle
hvu-miR5049d_L-1R+1_1ss6TA	ACAAATATTTAGGAACGGAGG	down	-inf	-inf	0.0062888	0.00782331	7.57176	0	low
bdi-miR5054_1ss9GT	TCCCCACGTTCGGCGCCA	down	-inf	-inf	0.0062888	0.00782331	7.57176	0	low
bdi-MIR5066-p5_2ss14GA23CA	GTCTTTTGGTTGCATTGGCTAGAG	down	-inf	-inf	0.0062888	0.00782331	7.57176	0	middle
hbr-MIR6173-p5_1ss4CT	CAGTGCTGTAGCTAACGC	down	-inf	-inf	0.0062888	0.00782331	7.57176	0	low
bdi-miR7731-5p_R-5_1ss8TC	TTCCAAACTCCTGAGCAAA	down	-inf	-inf	0.0062888	0.00782331	7.57176	0	middle
ata-miR172c-3p	GGAATCTTGATGATGCTGCAT		1.3366	0.418564	0.0088932	0.00923203	128.247	171.414	middle
PC-3p-19249_97	ATTTGAGATGGCTAGAAAGACAAT	down	0.379949	-1.39612	0.0056312	0.0095428	28.3941	10.7883	middle
tae-MIR1122b-p5_2ss7GA17TG	CTAAATATAAGTCTTTGTAGAGAT		0.811585	-0.301186	0.0093507	0.010012	396.571	321.851	middle
osa-MIR171a-p5	CGATATTGGTGAGGTTCAATC	up	2.84961	1.51077	0.0084832	0.0101893	7.57176	21.5766	middle
gma-miR6300_R+2	GTCGTTGTAGTATAGTGGTA		1.95731	0.968873	0.0094396	0.0106971	20.8224	40.7558	middle
osa-MIR437-p5_1ss16GC	ATAAACTTGGTCAAACTTAGAGAA	down	0.369395	-1.43677	0.011437	0.0107323	22.7153	8.3909	middle
PC-3p-21963_87	GCTGAGAGCTGCACAGAAGTC	down	0.369395	-1.43677	0.011437	0.0107323	22.7153	8.3909	middle
mdm-miR393a_L+1_1ss22CT	TTCCAAAGGGATCGCATTGATTT		1.6777	0.746481	0.010174	0.0107964	36.4391	61.1337	middle
csi-miR393b-5p_R+1_1ss22CT	TTCCAAAGGGATCGCATTGATTT		1.6777	0.746481	0.010174	0.0107964	36.4391	61.1337	middle
tae-MIR1120a-p5_2ss12AC20AG	TCCGTCCCATACTATAAGAGC		0.633248	-0.659158	0.013193	0.0109447	79.5035	50.3454	middle
bdi-miR171c-5p	CGGTATTGGTGCGGTTCAATC		1.27323	0.348496	0.010478	0.0111719	177.936	226.554	middle
zma-MIR169c-p5	AGAGAACGGGATGCAGCCAAG	down	0.345408	-1.53363	0.011152	0.0126005	20.8224	7.1922	middle
PC-3p-16117_112	TGTACTGTACTTGCATTATGT		0.506598	-0.981086	0.01026	0.0126425	42.5912	21.5766	middle
tae-MIR1125-p5	AATTTAACCAACGAGACCAACTGC		0.863375	-0.21194	0.012896	0.0131317	755.283	652.093	high
osa-miR396e-5p_R+2	TCCACAGGCTTTCTTGAACTGTC		1.04917	0.0692519	0.013103	0.0133841	3105.37	3258.07	high
tae-miR530	TGCAGTGGCATATGCAACTCT		1.89974	0.925804	0.010005	0.0134176	22.7153	43.1532	middle
bdi-miR5064_R+3_1ss1CT	TGAATTTGTCCATAGCATCAGCCA	down	0.407088	-1.29659	0.011403	0.0139406	26.5012	10.7883	middle
PC-3p-24030_81	ACCACTAGTGCAGCGCCTGAGAGC	down	0.407088	-1.29659	0.011403	0.0139406	26.5012	10.7883	middle
gma-miR5368_L+2	AGGGACAGTCTCAGGTAGACA	up	3.16624	1.66277	0.010362	0.0140079	5.67882	17.9805	middle
hbr-miR6173_L-2_1ss11GT	CCGTAAACTATGGATACT	up	3.16624	1.66277	0.010362	0.0140079	5.67882	17.9805	middle
bdi-MIR5066-p3_2ss11GA20CA	TTTTGGTTGCATTGGCTAGAGCAT		0.552653	-0.855555	0.011508	0.0141896	52.0559	28.7688	middle
mes-miR394a_R+2	TTGGCATTCTGTCCACCTCCCA		0.625232	-0.677537	0.013729	0.0144605	74.7712	46.7493	middle
hvu-miR399	TGCCAAAGGAGATTTGCCCCG	down	0.316624	-1.65916	0.010588	0.0146928	18.9294	5.9935	middle
tae-MIR9668-p3_1ss12TC	TGACAAGTATTCTCGGACGGA	down	0.316624	-1.65916	0.010588	0.0146928	18.9294	5.9935	middle
tae-MIR160-p3	GCGTGCGAGGAGCCAAGCATG	up	inf	inf	0.013682	0.0149746	0	5.9935	low
tae-MIR9777-p5	GTGCCGTGATGATTGCTTT	up	inf	inf	0.013682	0.0149746	0	5.9935	low
osa-miR393a_R+1	TCCAAAGGGATCGCATTGATCC	up	inf	inf	0.013682	0.0149746	0	5.9935	middle
hvu-MIR397b-p3_1ss15CT	AACGCTGCACTCAATGGCACC	up	inf	inf	0.013682	0.0149746	0	5.9935	middle
far-MIR1122-p3_2ss17TA19TA	TTGAGACACTTATTTTAGAACGGA	up	inf	inf	0.013682	0.0149746	0	5.9935	low
tae-MIR1128-p3_1ss13CT	TGACAACTATTTTCGGACGGA	up	inf	inf	0.013682	0.0149746	0	5.9935	low
tae-MIR1128-p3_2ss10CG19GA	TGATGACAAGTATTTCCGAACGGA	up	inf	inf	0.013682	0.0149746	0	5.9935	low
tae-MIR1128-p3_1ss8CA	ATGACAAATATTTCCGGACGGAGG	up	inf	inf	0.013682	0.0149746	0	5.9935	low
tae-miR1130b-3p_R+2	TCTTATATTATGGGACGGAGGGA	up	inf	inf	0.013682	0.0149746	0	5.9935	low
osa-miR1436_L+2R+1	TTACATTATGGGACGGAGGGAGTA	up	inf	inf	0.013682	0.0149746	0	5.9935	middle
tae-MIR9668-p3_2ss20AG24AT	GTATTTTCGGACGGAGGGAGTACT	up	inf	inf	0.013682	0.0149746	0	5.9935	middle
tae-MIR9668-p3_2ss11GA22AG	AAGTATTTTCAGACGGAGGGAGTA	up	inf	inf	0.013682	0.0149746	0	5.9935	low
tae-MIR9668-p3_2ss13TC18CT	TGACAAGTATTTCCGGATGGA	up	inf	inf	0.013682	0.0149746	0	5.9935	low
sbi-MIR159a-p5_2ss17GT18CT	TTTGCATGACCGAGGATTT	up	inf	inf	0.013682	0.0149746	0	5.9935	low
sbi-MIR159a-p3_1ss18CT	TTTGCATGACCGAGGAGTT	up	inf	inf	0.013682	0.0149746	0	5.9935	low
csi-MIR159a-p3_2ss10GC17GC	TTTGTTTCTCATGATGCT	up	inf	inf	0.013682	0.0149746	0	5.9935	low
osa-MIR160f-p3_2ss19CT20CT	TGCCTGGCTCCCTGAATGTT	up	inf	inf	0.013682	0.0149746	0	5.9935	low
osa-MIR169m-p3_2ss21TA23AC	ATATATATATGTGTGTGTGAACC	up	inf	inf	0.013682	0.0149746	0	5.9935	middle
gma-MIR171r-p3_2ss12AC18TC	CATCTTTGCATCTGAATC	up	inf	inf	0.013682	0.0149746	0	5.9935	low
gma-MIR319b-p5	AGCTGCCGACTCATTCATCCA	up	inf	inf	0.013682	0.0149746	0	5.9935	low
osa-MIR812q-p3_2ss20GA21TA	CACTTATTTTGGGACGGAGAAAGT	up	inf	inf	0.013682	0.0149746	0	5.9935	low
osa-MIR818d-p5_1ss11GA	CTTATATTATAGGACGGAGGGAGT	up	inf	inf	0.013682	0.0149746	0	5.9935	middle
ath-miR858a_L-1R+1_1ss21TC	TTCGTTGTCTGTTCGACCTCG	up	inf	inf	0.013682	0.0149746	0	5.9935	middle
tae-MIR1127b-p5_1ss2TC	CCGTCCGGAAATACTTGTCCT	up	inf	inf	0.013682	0.0149746	0	5.9935	low
tae-MIR1128-p3_1ss10AG_1	AACTAAAATGCATCTAGATACATC	up	inf	inf	0.013682	0.0149746	0	5.9935	middle
tae-MIR1128-p3_1ss21CT_2	TAAAATACATCTAGATACATTC	up	inf	inf	0.013682	0.0149746	0	5.9935	low
tae-MIR1128-p5_1ss12AT	TCTAGAACTAATATACATC	up	inf	inf	0.013682	0.0149746	0	5.9935	low
tae-MIR1128-p5_1ss3GC	ATCTATCTAGAACTAAAATACATC	up	inf	inf	0.013682	0.0149746	0	5.9935	low
tae-MIR1128-p3_1ss21CT_1	AAATACATCTAGATACATCCTCTT	up	inf	inf	0.013682	0.0149746	0	5.9935	low
tae-MIR1128-p3_1ss10AG_2	CTAAAATACGTCTAGATACATCCC	up	inf	inf	0.013682	0.0149746	0	5.9935	middle
tae-MIR1133-p5_1ss7CT	GTTCCTTAAATGGATGTATCTAGC	up	inf	inf	0.013682	0.0149746	0	5.9935	low
tae-MIR1139-p3_1ss2CT_1	TTATTTATTAGGTTATAGACT	up	inf	inf	0.013682	0.0149746	0	5.9935	low
tae-MIR1139-p3_2ss10CT23GA	AGTGGGTAGTAACATAAGTGTGAT	up	inf	inf	0.013682	0.0149746	0	5.9935	low
tae-MIR1139-p3_1ss1CT	TATTTATTAGGTTATAGACTCAT	up	inf	inf	0.013682	0.0149746	0	5.9935	middle
tae-MIR1139-p3_1ss2CT_2	TTATTTATTAGGTTATAGACTCA	up	inf	inf	0.013682	0.0149746	0	5.9935	low
tae-MIR1139-p5_1ss14TC	TTCATTTATTAGGCTATAGACTCA	up	inf	inf	0.013682	0.0149746	0	5.9935	low
tae-MIR1139-p3_1ss2CT_3	TTATTTATTAGGTTATAGACTCAT	up	inf	inf	0.013682	0.0149746	0	5.9935	low
tae-MIR1139-p3_2ss14AG24AC	CATTTATTAGGTTGTAGACTCATC	up	inf	inf	0.013682	0.0149746	0	5.9935	low
mtr-MIR2592aw-p5_2ss7TG17GT	CCAACGGCTAAAGCACTC	up	inf	inf	0.013682	0.0149746	0	5.9935	low
hvu-MIR5049c-p3_1ss12GA	TATTTTGGGACAGAGGAAGTA	up	inf	inf	0.013682	0.0149746	0	5.9935	low
hvu-MIR5049c-p5_1ss14CT	TAAATGTCTCAACTTTGTACT	up	inf	inf	0.013682	0.0149746	0	5.9935	low
hvu-MIR5050-p5_2ss1TC21CG	CGTTTTTGCCGGTTGAACGAGC	up	inf	inf	0.013682	0.0149746	0	5.9935	low
bdi-MIR5066-p3_2ss1GA19GA	AATCGGTCTTTTGGTTGCATTGGC	up	inf	inf	0.013682	0.0149746	0	5.9935	low
osa-miR5073_R-1_1ss19TA	GTTTGGTGAATCGGAAACAATT	up	inf	inf	0.013682	0.0149746	0	5.9935	low
gma-MIR5368-p3_1ss17CA_2	GAGATACCACTCTGGAAGAGCT	up	inf	inf	0.013682	0.0149746	0	5.9935	low
gma-MIR5368-p5_2ss9GT18TC	TGGGATTGTCTTTGGGCCTT	up	inf	inf	0.013682	0.0149746	0	5.9935	low
gma-MIR5368-p3_1ss17CA_1	GAGATACCACTCTGGAAG	up	inf	inf	0.013682	0.0149746	0	5.9935	low
gma-MIR5368-p3_2ss15CA21AC	GATACCACTCTGGAAGAGCTC	up	inf	inf	0.013682	0.0149746	0	5.9935	middle
ath-MIR5649b-p3_1ss15AC	AATTATTTTTCTTCCTTT	up	inf	inf	0.013682	0.0149746	0	5.9935	low
stu-MIR6026-p3_2ss8TA17GA	TTATTGTATGAGCATTATGTT	up	inf	inf	0.013682	0.0149746	0	5.9935	low
hbr-MIR6173-p5	AGCCGTAAACGATGGATAC	up	inf	inf	0.013682	0.0149746	0	5.9935	low
hbr-miR6173	AGCCGTAAACGATGGATACT	up	inf	inf	0.013682	0.0149746	0	5.9935	middle
tae-MIR9668-p3_2ss19GA22AG	AAGTATTTTCGGACGGAGAGAGTA	up	inf	inf	0.013682	0.0149746	0	5.9935	middle
ata-MIR9783-p3_2ss11GA18GA	AAGCACCGGTACTTAAGAAAAGCC	up	inf	inf	0.013682	0.0149746	0	5.9935	low
ata-miR9863a-3p_1ss2GN	TNAGAAGGTAGATCATAATAGC	up	inf	inf	0.013682	0.0149746	0	5.9935	low
lja-MIR11130-p5_2ss5AT18AT	CAAGTAGCATCTCCAAGTAGCATC	up	inf	inf	0.013682	0.0149746	0	5.9935	low
hvu-miR5049b_L-1R+1_1ss8AC	GTATTTCGGTACAGAGGGAGT	up	inf	inf	0.013682	0.0149746	0	5.9935	low
ath-miR8175_L+3_1ss5AT	TTCGTTCCCCGGCAACGGCGCCA	up	inf	inf	0.013682	0.0149746	0	5.9935	low
PC-5p-336453_5	ATGTTCTCAAATGCATTCGACT	up	inf	inf	0.013682	0.0149746	0	5.9935	low
PC-5p-404928_5	AATTACTTGTTGTAGAAATGA	up	inf	inf	0.013682	0.0149746	0	5.9935	low
PC-5p-388096_5	TCAACCCTCTTTAGTTCAATC	up	inf	inf	0.013682	0.0149746	0	5.9935	low
zma-miR160b-3p	GCGTGCAAGGAGCCAAGCATG	up	inf	inf	0.015348	0.0149747	0	5.79372	low
ata-miR160c-3p	GCGTGCAAGGAGCCAAGCATG	up	inf	inf	0.015348	0.0149747	0	5.79372	low
osa-miR160a-3p	GCGTGCAAGGAGCCAAGCATG	up	inf	inf	0.015348	0.0149747	0	5.79372	low
gma-MIR5368-p3_1ss16CA_3	AGATACCACTCTGGAAGAGCT	up	2.11083	1.07781	0.015518	0.0154666	14.1971	29.9675	middle
gma-MIR5368-p3_1ss16CA_2	AGATACCACTCTGGAAGAGC	up	2.11083	1.07781	0.015518	0.0154666	14.1971	29.9675	middle
gma-MIR5368-p3_1ss16CA_1	AGATACCACTCTGGAAGA	up	2.11083	1.07781	0.015518	0.0154666	14.1971	29.9675	middle
osa-miR169n	TAGCCAAGAATGACTTGCCTA	down	-inf	-inf	0.010593	0.0156412	6.62529	0	middle
vvi-miR172d_L-2R+1	AGAATCTTGATGATGCTGCATT	down	-inf	-inf	0.010593	0.0156412	6.62529	0	low
ppe-miR395c_L-1R+2	TGAAGTGTTTGGGGGAACTCCA	down	-inf	-inf	0.010593	0.0156412	6.62529	0	low
bdi-miR395p-5p_1ss5CG	GTTTGCTGCAAGCACTTCACG	down	-inf	-inf	0.010593	0.0156412	6.62529	0	low
osa-MIR812q-p3_1ss21TA	CACTTATTTTGGGACGGAGGAAGT	down	-inf	-inf	0.010593	0.0156412	6.62529	0	low
tae-MIR1120a-p5_1ss10CT	CCCTCCGTCTCATAATATAAGAAC	down	-inf	-inf	0.010593	0.0156412	6.62529	0	low
tae-MIR1122c-p3_1ss10GA	TTATGGGACAGAGGGAGTAGTA	down	-inf	-inf	0.010593	0.0156412	6.62529	0	low
far-MIR1122-p3_2ss16TG18TG_1	TGAGACACTTATTTTGGGA	down	-inf	-inf	0.010593	0.0156412	6.62529	0	low
tae-MIR1128-p5_1ss1CT	TGTCCGAAAATACTTGTCATC	down	-inf	-inf	0.010593	0.0156412	6.62529	0	low
tae-MIR1128-p3_2ss10CT17GA	CAACTATTTTCGGACGAAGGGAGT	down	-inf	-inf	0.010593	0.0156412	6.62529	0	low
tae-MIR1128-p5_1ss21AG_2	AAATACTTGTCATCAAAATGGATA	down	-inf	-inf	0.010593	0.0156412	6.62529	0	low
tae-MIR1128-p5_1ss21AG_1	AAATACTTGTCATCAAAATGG	down	-inf	-inf	0.010593	0.0156412	6.62529	0	low
tae-MIR1130a-p3_2ss12GA21TG	TCTTACATTATAGGACGGAGG	down	-inf	-inf	0.010593	0.0156412	6.62529	0	low
tae-miR1130b-3p_R+2_1ss6TC	TCTTACATTATGGGACGGAGGGA	down	-inf	-inf	0.010593	0.0156412	6.62529	0	low
hvu-MIR5049f-p3_1ss7GA	AATATGAATCGGAGGGAGTACT	down	-inf	-inf	0.010593	0.0156412	6.62529	0	low
bdi-miR5049-3p_L-1R-2_2ss14TA21AG	AAGTAATATGGAACGGAGGGA	down	-inf	-inf	0.010593	0.0156412	6.62529	0	low
ata-MIR5084-p3_1ss15GA	ACGGTACTGCAGAGAATCTCAACC	down	-inf	-inf	0.010593	0.0156412	6.62529	0	low
bdi-MIR5180a-p3_1ss14TA	TGCGACACTTATTATGGATC	down	-inf	-inf	0.010593	0.0156412	6.62529	0	middle
ata-miR5181-3p_L-1R+1_1ss14CA	ACTTATTTTGGAACGGAGGGA	down	-inf	-inf	0.010593	0.0156412	6.62529	0	low
tae-MIR9668-p3_2ss1AG22AG	GAGTATTTTCGGACGGAGGGAGTA	down	-inf	-inf	0.010593	0.0156412	6.62529	0	low
tae-MIR9668-p3_2ss19GT23AG	CAAGTATTTTCGGACGGATGGAGT	down	-inf	-inf	0.010593	0.0156412	6.62529	0	low
osa-MIR160f-p5_1ss9GT_1	TTGGCATTTAGGGAGTCATG	down	-inf	-inf	0.010593	0.0156412	6.62529	0	low
osa-MIR160f-p5_1ss9GT_2	TTGGCATTTAGGGAGTCATGC	down	-inf	-inf	0.010593	0.0156412	6.62529	0	low
osa-MIR169m-p3_2ss22TA24AC	TATATATATATGTGTGTGTGAACC	down	-inf	-inf	0.010593	0.0156412	6.62529	0	middle
osa-MIR437-p5_2ss7CG17GC	TATAAAGTTGGTCAAACT	down	-inf	-inf	0.010593	0.0156412	6.62529	0	low
sbi-MIR437g-p3_2ss11TC21TC	CAAACTTTTCCAACTTTGACCAAG	down	-inf	-inf	0.010593	0.0156412	6.62529	0	low
ptc-MIR476a-p5_2ss12CA20AG	ATAATCAATGAATTTGCAAGG	down	-inf	-inf	0.010593	0.0156412	6.62529	0	low
osa-MIR812a-p5_2ss20CT21AC	CTCCGTCCCAAAATAAGTGTC	down	-inf	-inf	0.010593	0.0156412	6.62529	0	low
bdi-miR845_L+2R+1	CTTGCTCTGATACCAATTGTTGGC	down	-inf	-inf	0.010593	0.0156412	6.62529	0	low
far-MIR1122-p3_2ss12GC24GA	ATATTTTAGTTCTAGATACATCCA	down	-inf	-inf	0.010593	0.0156412	6.62529	0	low
far-MIR1122-p3_1ss24GA	ATATTTTAGTTGTAGATACATCCA	down	-inf	-inf	0.010593	0.0156412	6.62529	0	low
far-MIR1122-p3_2ss16TG18TG_2	TGAGACACTTATTTTGGGACG	down	-inf	-inf	0.010593	0.0156412	6.62529	0	low
tae-MIR1128-p3_1ss4GC	CTACAACTAAAATACATCTAGATA	down	-inf	-inf	0.010593	0.0156412	6.62529	0	low
tae-MIR1128-p5_1ss6GC	ATCTACAACTAAAATACATCTAGA	down	-inf	-inf	0.010593	0.0156412	6.62529	0	low
tae-MIR1128-p5_1ss8CG	GATGTATGTAGAACTAAAATACAT	down	-inf	-inf	0.010593	0.0156412	6.62529	0	low
tae-MIR1139-p3_1	ACTAGCTAAGTTACTCAAACTACC	down	-inf	-inf	0.010593	0.0156412	6.62529	0	low
tae-MIR1139-p5_2ss11AG21AT	TTATTAGGTTGTAGACTCATTTTG	down	-inf	-inf	0.010593	0.0156412	6.62529	0	low
tae-MIR1139-p3_18	TTTATTAGGTTATAGACTCATATT	down	-inf	-inf	0.010593	0.0156412	6.62529	0	low
tae-MIR1139-p3_4	ATAGACTCATATTGCATTGGGACA	down	-inf	-inf	0.010593	0.0156412	6.62529	0	low
tae-MIR1139-p3_17	TTAGGTTATAGACTCATATTGCAT	down	-inf	-inf	0.010593	0.0156412	6.62529	0	low
tae-MIR1139-p3_9	GCTTCATTTATTAGGTTATAGACT	down	-inf	-inf	0.010593	0.0156412	6.62529	0	low
tae-MIR1139-p3_3	AGGTTATAGACTCATATTGCATT	down	-inf	-inf	0.010593	0.0156412	6.62529	0	low
tae-MIR1139-p3_2ss3CT19CT	TATCTTCATAGTGGGTAGTAACAT	down	-inf	-inf	0.010593	0.0156412	6.62529	0	middle
tae-MIR1139-p3_2	AGACTCATATTGCATTGGGACATG	down	-inf	-inf	0.010593	0.0156412	6.62529	0	low
tae-MIR1139-p3_14	TCATTTATTAGGTTATAGACTCA	down	-inf	-inf	0.010593	0.0156412	6.62529	0	low
tae-MIR1139-p3_7	CATTTATTAGGTTATAGACTCATA	down	-inf	-inf	0.010593	0.0156412	6.62529	0	low
tae-MIR1139-p3_13	TCATTTATTAGGTTATAGACT	down	-inf	-inf	0.010593	0.0156412	6.62529	0	low
tae-MIR1139-p3_16	TTAGGTTATAGACTCATATTGC	down	-inf	-inf	0.010593	0.0156412	6.62529	0	low
tae-MIR1139-p3_11	TATAGACTCATATTGCATTGGGAC	down	-inf	-inf	0.010593	0.0156412	6.62529	0	low
tae-MIR1139-p3_6	ATTTATTAGGTTATAGACTCATATT	down	-inf	-inf	0.010593	0.0156412	6.62529	0	low
tae-MIR1139-p3_5	ATTTATTAGGTTATAGACTCATAT	down	-inf	-inf	0.010593	0.0156412	6.62529	0	low
tae-MIR1139-p3_8	CTTCATTTATTAGGTTATAGACTC	down	-inf	-inf	0.010593	0.0156412	6.62529	0	low
tae-MIR1139-p3_15	TCATTTATTAGGTTATAGACTCAT	down	-inf	-inf	0.010593	0.0156412	6.62529	0	low
tae-MIR1139-p3_2ss1GA18AG	ACTTCATTTATTAGGTTGTAGACT	down	-inf	-inf	0.010593	0.0156412	6.62529	0	middle
tae-MIR1139-p3_10	TAGGTTATAGACTCATATTGCATT	down	-inf	-inf	0.010593	0.0156412	6.62529	0	low
tae-MIR1139-p3_12	TATTAGGTTATAGACTCATATTGC	down	-inf	-inf	0.010593	0.0156412	6.62529	0	low
mtr-MIR2592bj-p5_2ss11TC18AT	TTCCCACTGTCCCTGTCT	down	-inf	-inf	0.010593	0.0156412	6.62529	0	low
hvu-MIR5049c-p5_2ss9GT17CT	AAATAAATTTCTCAACTTTGTACT	down	-inf	-inf	0.010593	0.0156412	6.62529	0	low
hvu-MIR5049f-p3	ATATGGATCGGAGGGAGTACT	down	-inf	-inf	0.010593	0.0156412	6.62529	0	low
bdi-MIR5066-p3_1ss16CT	GGTTGCGTTGGCTAGTGCATGAAG	down	-inf	-inf	0.010593	0.0156412	6.62529	0	low
gma-MIR5368-p5_1ss17CA	GAGATACCACTCTGGAAGAGC	down	-inf	-inf	0.010593	0.0156412	6.62529	0	low
hbr-MIR6173-p3_1ss3CT	AGTGCTGTAGCTAACGCGTT	down	-inf	-inf	0.010593	0.0156412	6.62529	0	low
tae-MIR9668-p3_2ss17GA21GA	ATGACAAGTATTTTCGAACGAAGG	down	-inf	-inf	0.010593	0.0156412	6.62529	0	middle
ata-MIR9783-p5_2ss17GA21GA	AGCACCGGTGCTTAAGAAAAACCT	down	-inf	-inf	0.010593	0.0156412	6.62529	0	low
bdi-miR166j_R+2	TCGGACCAGGCTTCATTCCTTAT	down	-inf	-inf	0.010593	0.0156412	6.62529	0	low
PC-3p-148348_14	ACCTGTCATTGACCCAACTGCGCC	down	-inf	-inf	0.010593	0.0156412	6.62529	0	low
PC-5p-244827_7	TCCAGAGGTATTGCACTGATC	down	-inf	-inf	0.010593	0.0156412	6.62529	0	low
PC-3p-87633_26	TCAATGCGATCCCTTTGGAAT	down	-inf	-inf	0.010593	0.0156412	6.62529	0	middle
PC-3p-138239_15	GTCCGGACAGCTGTGGTAGTGTTA	down	-inf	-inf	0.010593	0.0156412	6.62529	0	middle
PC-3p-241085_7	TACATTCATTTCTTGGACGAGTAA	down	-inf	-inf	0.010593	0.0156412	6.62529	0	low
PC-5p-64625_35	AGGTGTGCCTAGCTTTGGTTGT	down	-inf	-inf	0.010593	0.0156412	6.62529	0	middle
osa-miR399d	TGCCAAAGGAGAGTTGCCCTG		0.76994	-0.377182	0.016516	0.0158474	214.849	165.421	middle
tae-miR9672a-3p	CCACGACTGTCATTAAGCATC		1.11735	0.160076	0.015873	0.0158908	703.228	785.748	high
tae-miR9658-3p	ATCGTTCTGGGTGAATAGGCC		0.828729	-0.271028	0.014527	0.0158945	435.376	360.809	middle
hvu-miR1130_2ss8CA21GC	TCTGTAAATTAATATAAGACC	up	3.29289	1.71935	0.014716	0.0161994	4.73235	15.5831	middle
csi-miR160c-5p_R-1_1ss19CT	TGCCTGGCTCCCTGTATGTT	up	3.29289	1.71935	0.014716	0.0161994	4.73235	15.5831	middle
vvi-MIR3630-p5_2ss18CT19AT	TGGGAATCTCTCTGATGTT	up	3.29289	1.71935	0.014716	0.0161994	4.73235	15.5831	middle
PC-5p-20806_91	AACTCATTTGGACATCTGAGC		1.9701	0.978272	0.017611	0.0168829	17.0365	33.5636	middle
PC-3p-33410_62	TGGCCAAGCTGTCGGCATACC		0.518112	-0.948665	0.013592	0.01703	41.6447	21.5766	middle
ata-miR9863a-5p_1ss21CT	TGTTATGATCTGCTTCTCATT		1.12385	0.168445	0.01748	0.0179231	621.831	698.842	high
PC-3p-41482_51	TCTAGACAAATGTAAGACAAGA	up	2.89485	1.53349	0.012167	0.018399	6.62529	19.1792	middle
mtr-MIR2592bj-p3_2ss12TC19AT	ATTCCCACTGTCCCTGTCT	up	2.08067	1.05705	0.022229	0.0187901	13.2506	27.5701	middle
PC-3p-17389_106	ACCCGGCAGTTGGGTAAAGTCACA	up	2.01149	1.00827	0.016975	0.0205372	16.09	32.3649	middle
hvu-miR5049b_R+1_1ss8AC	AGTATTTCGGTACAGAGGGAGT	up	2.95516	1.56323	0.017487	0.0217929	5.67882	16.7818	middle
tae-miR9670-3p	AGGTGGAATACTTGAAGAAGA		0.901544	-0.149531	0.021767	0.0224306	1382.79	1246.65	high
tae-MIR9668-p3_2ss21GA23AG	CAAGTATTTTCGGACGGAGGAAGT	down	0.333288	-1.58516	0.015777	0.0227343	17.9829	5.9935	middle
PC-5p-12679_136	CTTTTTGCTTCGGCTTTTGGC		0.530161	-0.915498	0.017911	0.0227835	40.6982	21.5766	middle
PC-5p-4241_341	GGACAGAATCCGGACAAAACGGAC		0.676284	-0.564299	0.01738	0.0228265	97.4865	65.9285	middle
tae-MIR9676-p3	TACGGCCTGATGACATCCACG		1.30577	0.384897	0.019095	0.0232145	122.095	159.427	middle
PC-5p-9860_167	CGGTTGGTGGCATGAACCGGGACT		0.599919	-0.737161	0.023963	0.0232716	53.9488	32.3649	middle
osa-MIR5079a-p5_2ss7AC17GC	GAGAGACCAAAATCTGCA	up	2.18758	1.12934	0.028742	0.0234278	10.4112	22.7753	middle
ptc-miR6478_R-2	CCGACCTTAGCTCAGTTGG		1.22925	0.297773	0.022594	0.0234419	193.08	237.343	middle
tae-MIR9668-p3_2ss17GA23AG	CAAGTATTTTCGGACGAAGGGAGT	down	0.436723	-1.19521	0.015617	0.0238356	27.4476	11.987	middle
PC-5p-35070_59	TCTATGAAGAAATATAAGAAC	down	0.436723	-1.19521	0.015617	0.0238356	27.4476	11.987	middle
osa-MIR818b-p5_2ss9AG21AT	TCCGTCCCGTAATATAAGAGT	down	0.402976	-1.31123	0.023702	0.0242191	20.8224	8.3909	middle
PC-3p-21759_88	TTGAATTTCCTCTATAAGC		1.9789	0.984698	0.024158	0.0250172	15.1435	29.9675	middle
PC-3p-19582_96	AAGTGAATTAGACCAAATTATATC		1.9789	0.984698	0.024158	0.0250172	15.1435	29.9675	middle
PC-5p-6279_242	CTTTAGTACCGGTTGGAGCCACC		1.55434	0.636298	0.020822	0.0257556	41.6447	64.7298	middle
tae-MIR9655-p5	TCGGCTACTTCCTTTCCCTTGC		1.2665	0.340842	0.02535	0.0257629	141.971	179.805	middle
tae-miR1847-5p	ACCTGCAGTTGGGCCAATGAC		1.15984	0.21393	0.023829	0.0260654	359.659	417.148	high
bdi-MIR169c-p5_1ss16GC	CTAAGAGGCAGAGAACGGGATG		1.29618	0.374265	0.023251	0.0262884	121.148	157.03	middle
PC-3p-14277_124	CCTTTAGTCGCGGTTGGCCAGGCC		1.84218	0.88141	0.0196	0.0264779	20.8224	38.3584	middle
bna-MIR169b-p3	GGCAAGTTTTCCTTGGCTACA		1.25151	0.323667	0.02419	0.0267483	159.954	200.183	middle
PC-5p-47393_46	GAGACCCGTACTCATGAATGACAC		0.513444	-0.961721	0.02207	0.0272068	35.0194	17.9805	middle
PC-5p-29676_68	AATATAGACTAGTAACATATGCAT		0.513444	-0.961721	0.02207	0.0272068	35.0194	17.9805	middle
PC-3p-6369_240	TCTCCTGTAGAAATAGGCACC		1.47004	0.555855	0.02393	0.0285514	53.0023	77.9155	middle
PC-3p-43392_50	GCGGCGTCGTCGAACTCGCCC	down	0.438402	-1.18967	0.022552	0.0289571	24.6082	10.7883	middle
PC-5p-37496_56	TTGAAGGTGTCATGTAGGTCC	down	0.379949	-1.39612	0.023792	0.0290605	18.9294	7.1922	middle
tae-MIR1128-p5_1ss5CT_2	CGTCTGAAAATACTTGTCATCAAA		0.542784	-0.88155	0.023473	0.0302659	39.7518	21.5766	middle
tae-MIR1128-p5_1ss5CT_1	CGTCTGAAAATACTTGTCATC		0.542784	-0.88155	0.023473	0.0302659	39.7518	21.5766	middle
PC-3p-15957_113	TTTGTCTTTTTGGCTGAGAGC		0.542784	-0.88155	0.023473	0.0302659	39.7518	21.5766	middle
tae-MIR1128-p3_1ss20AC	TTTCCGGACGGAGGGAGTACT		1.94196	0.957513	0.034434	0.0305214	14.1971	27.5701	middle
tae-MIR1120a-p3_1ss7CT	TCCGTCTCATAATATAAGAAC		1.94196	0.957513	0.034434	0.0305214	14.1971	27.5701	middle
tae-MIR9782-p5_2ss1GA18AC	ATTTGAAAATAGAACATCTGAAGT	down	-inf	-inf	0.017969	0.0312732	5.67882	0	low
sbi-miR156e	TGACAGAAGAGAGCGAGCAC	down	-inf	-inf	0.017969	0.0312732	5.67882	0	low
csi-MIR166k-p5	GGAATGTTGTCTGGTTCAAGA	down	-inf	-inf	0.017969	0.0312732	5.67882	0	low
bdi-MIR169f-p3_2ss14GA21GA	TTGGCTACACCTTACTCTCTA	down	-inf	-inf	0.017969	0.0312732	5.67882	0	low
osa-miR169p_L+2R-2_1ss16A-	TGTAGCCAAGGACAACTTGCC	down	-inf	-inf	0.017969	0.0312732	5.67882	0	low
osa-miR169n_R-2	TAGCCAAGAATGACTTGCC	down	-inf	-inf	0.017969	0.0312732	5.67882	0	low
gma-miR396a-3p	TTCAATAAAGCTGTGGGAAG	down	-inf	-inf	0.017969	0.0312732	5.67882	0	low
osa-MIR818d-p3_1ss3AT	TTTTGGGACGGAGGGAGTACT	down	-inf	-inf	0.017969	0.0312732	5.67882	0	low
tae-MIR1120a-p5_2	CCGTCCCATAATATAAGAACA	down	-inf	-inf	0.017969	0.0312732	5.67882	0	low
tae-MIR1120a-p5_1ss9CT	CCTCCGTCTCATAATATAAGAA	down	-inf	-inf	0.017969	0.0312732	5.67882	0	low
tae-MIR1120a-p5_5	TCCGTCCCATAATATAAGAAC	down	-inf	-inf	0.017969	0.0312732	5.67882	0	low
tae-MIR1120a-p5_1ss16AG	CCTCCGTCCCATAATGTAAGA	down	-inf	-inf	0.017969	0.0312732	5.67882	0	low
tae-MIR1120a-p5_1	CCCTCCGTCCCATAATATAAGAAC	down	-inf	-inf	0.017969	0.0312732	5.67882	0	low
far-MIR1122-p3_2ss10TC17TG	TTGAGACACCTATTTTGGTAC	down	-inf	-inf	0.017969	0.0312732	5.67882	0	middle
tae-MIR1128-p3_1ss13CG_2	TTTTGATGACAAGTATTT	down	-inf	-inf	0.017969	0.0312732	5.67882	0	low
tae-MIR1128-p3_2ss13CT22GA	TTTTGATGACAATTATTTCCGAAC	down	-inf	-inf	0.017969	0.0312732	5.67882	0	low
tae-MIR1128-p5_1ss17AG_1	CTACTCCCTCCGTCCGGAAATACT	down	-inf	-inf	0.017969	0.0312732	5.67882	0	low
tae-MIR1128-p5_1ss11CT	TCCCTCCGTCTGAAAATACTTGTC	down	-inf	-inf	0.017969	0.0312732	5.67882	0	low
tae-MIR1128-p3_2ss14CG20CT_2	ATTTTGATGACAAGTATTTTCGGA	down	-inf	-inf	0.017969	0.0312732	5.67882	0	low
tae-MIR1128-p3_1ss13CG_6	TTTTGATGACAAGTATTTCCGGA	down	-inf	-inf	0.017969	0.0312732	5.67882	0	low
tae-MIR1128-p3_1ss11CG_3	TTGATGACAAGTATTTCCGGACGG	down	-inf	-inf	0.017969	0.0312732	5.67882	0	low
tae-MIR1128-p3_1ss13CG_5	TTTTGATGACAAGTATTTCCG	down	-inf	-inf	0.017969	0.0312732	5.67882	0	low
tae-MIR1128-p3_1ss11CG_1	TTGATGACAAGTATTTCC	down	-inf	-inf	0.017969	0.0312732	5.67882	0	low
tae-MIR1128-p3_1ss11CG_2	TTGATGACAAGTATTTCCGGA	down	-inf	-inf	0.017969	0.0312732	5.67882	0	low
tae-MIR1128-p3_2ss4CA17GA	CAAATATTTCCGGACGAAGGGAGT	down	-inf	-inf	0.017969	0.0312732	5.67882	0	low
tae-MIR1128-p3_2ss11CG20GA	TTGATGACAAGTATTTCCGAA	down	-inf	-inf	0.017969	0.0312732	5.67882	0	low
tae-MIR1128-p3_1ss13CG_3	TTTTGATGACAAGTATTTC	down	-inf	-inf	0.017969	0.0312732	5.67882	0	low
tae-MIR1128-p3_2ss12CA19CT	TTTGATGACAAATATTTCTGG	down	-inf	-inf	0.017969	0.0312732	5.67882	0	low
tae-MIR1128-p3_1ss13CG_4	TTTTGATGACAAGTATTTCC	down	-inf	-inf	0.017969	0.0312732	5.67882	0	low
hvu-miR1130_1ss10TA	TCTGTAACTAAATATAAGACG	down	-inf	-inf	0.017969	0.0312732	5.67882	0	low
osa-miR1436	ACATTATGGGACGGAGGGAGT	down	-inf	-inf	0.017969	0.0312732	5.67882	0	low
tae-MIR9674a-p3_2ss20GA21CA	ATGGCTGGTGCTATGGATAAAT	down	-inf	-inf	0.017969	0.0312732	5.67882	0	low
ata-MIR5084-p3_1ss9GT	ACGGTACTTCAGAGGATCTCAACC	down	-inf	-inf	0.017969	0.0312732	5.67882	0	low
bdi-MIR5180b-p3_2ss3CA19TA	TGAGACACTTATTTTGGAACGGAG	down	-inf	-inf	0.017969	0.0312732	5.67882	0	low
bdi-MIR5182-p3_2ss9GA18GT	ATTTTGTTAGTTAAATTTATGATC	down	-inf	-inf	0.017969	0.0312732	5.67882	0	middle
tae-MIR9668-p3_2ss15GA22AG_1	AAGTATTTTCGGACAGAGGGAGT	down	-inf	-inf	0.017969	0.0312732	5.67882	0	middle
tae-MIR9668-p3_2ss10TA23AG	CAAGTATTTACGGACGGAGGGAGT	down	-inf	-inf	0.017969	0.0312732	5.67882	0	low
tae-MIR9668-p3_2ss15GA22AG_2	AAGTATTTTCGGACAGAGGGAGTA	down	-inf	-inf	0.017969	0.0312732	5.67882	0	middle
mtr-miR171c_R+1	TGATTGAGCCGTGCCAATATTT	down	-inf	-inf	0.017969	0.0312732	5.67882	0	low
osa-miR172a_R+3	AGAATCTTGATGATGCTGCATCCA	down	-inf	-inf	0.017969	0.0312732	5.67882	0	middle
mtr-miR398a-5p_R-3_1ss17CA	GGAGTGACACTGAGAAAAC	down	-inf	-inf	0.017969	0.0312732	5.67882	0	low
sbi-MIR437w-p3_2ss12TG18AG	TCAAATTAGTAGCATTAGATTC	down	-inf	-inf	0.017969	0.0312732	5.67882	0	low
tae-MIR1120a-p3_1ss13GA	ATATTATGAGACAGAGGGAGT	down	-inf	-inf	0.017969	0.0312732	5.67882	0	low
tae-MIR1120a-p5_3	CTCCGTCCCATAATATAAGAA	down	-inf	-inf	0.017969	0.0312732	5.67882	0	low
tae-MIR1120a-p5_4	TATTATGAGACGGAGGGAGTA	down	-inf	-inf	0.017969	0.0312732	5.67882	0	low
tae-MIR1128-p3_1ss11AT	ACTAAAATACTTCTAGATACATCC	down	-inf	-inf	0.017969	0.0312732	5.67882	0	low
tae-MIR1128-p5_1ss20CG	ATCTAGAACTAAAATACATGTAGA	down	-inf	-inf	0.017969	0.0312732	5.67882	0	low
tae-MIR1128-p3_2ss2AC22TC	TCGAACTAAAATACATCTAGACAC	down	-inf	-inf	0.017969	0.0312732	5.67882	0	low
tae-MIR1128-p5_2ss4GA24AT	AAAAGGGATGTATCTAGAACTAAT	down	-inf	-inf	0.017969	0.0312732	5.67882	0	low
tae-MIR1128-p5_1ss17AG_2	TATCTAGAACTAAAATGCATC	down	-inf	-inf	0.017969	0.0312732	5.67882	0	low
tae-MIR1128-p5_2ss3CG17CT	ATGTAGAACTAAAATATATCTAGA	down	-inf	-inf	0.017969	0.0312732	5.67882	0	middle
tae-MIR1128-p5_1ss18AT	ATGTATCTAGAACTAAATTACATC	down	-inf	-inf	0.017969	0.0312732	5.67882	0	low
tae-MIR1128-p5_1ss17AT	ATGTATCTAGAACTAATATACATC	down	-inf	-inf	0.017969	0.0312732	5.67882	0	low
tae-MIR1128-p3_1ss13CG_1	ACTAAAATACATGTAGATACATCC	down	-inf	-inf	0.017969	0.0312732	5.67882	0	low
tae-MIR1128-p3_2ss14CG20CT_1	ATTTTGATGACAAGTATTTTC	down	-inf	-inf	0.017969	0.0312732	5.67882	0	low
tae-MIR1128-p3_2ss22AG23TC	TATTTCCGGACGGAGGGAGTAGCT	down	-inf	-inf	0.017969	0.0312732	5.67882	0	low
tae-MIR1130b-p3_1ss6AG	AAAACGTCTTATATTATGGGA	down	-inf	-inf	0.017969	0.0312732	5.67882	0	middle
tae-MIR1139-p3_1ss19CG	TACCTTCATAGTGGGTAGGAACAT	down	-inf	-inf	0.017969	0.0312732	5.67882	0	low
tae-MIR1139-p3_1ss3CT	TTTATTTATTAGGTTATAGACTCA	down	-inf	-inf	0.017969	0.0312732	5.67882	0	low
tae-MIR1139-p5_2ss7AT24AC	AACATATGTGTGGTATCATGCAAC	down	-inf	-inf	0.017969	0.0312732	5.67882	0	low
bdi-MIR1139-p5_1ss8CG	TAACATAGACTAGTAACATGCATA	down	-inf	-inf	0.017969	0.0312732	5.67882	0	middle
tae-MIR1139-p5_1ss13TC_1	TCATTTATTAGGCTATAGACT	down	-inf	-inf	0.017969	0.0312732	5.67882	0	low
tae-MIR1139-p5_1ss13TC_2	TCATTTATTAGGCTATAGACTCAT	down	-inf	-inf	0.017969	0.0312732	5.67882	0	low
tae-miR5048-5p_1ss1TA	ATTGCAGGTTTTAGGTCTAAGT	down	-inf	-inf	0.017969	0.0312732	5.67882	0	low
hvu-MIR5049c-p5_1ss15CT	ATAAATGTCTCAACTTTGTACT	down	-inf	-inf	0.017969	0.0312732	5.67882	0	low
hvu-MIR5049d-p3_2ss5TA18GA	ACAAATATTTAGGAACGAAGGGAG	down	-inf	-inf	0.017969	0.0312732	5.67882	0	low
bdi-MIR5066-p3_2ss4TC24GA	CATCAGATCGGTCTTTTGGTTGCA	down	-inf	-inf	0.017969	0.0312732	5.67882	0	low
bdi-MIR5180a-p5	CCTCTGATCCAAAATAAGTGT	down	-inf	-inf	0.017969	0.0312732	5.67882	0	low
gma-MIR5368-p3_2ss1AT18CA_2	TGAGATACCACTCTGGAAGAGC	down	-inf	-inf	0.017969	0.0312732	5.67882	0	low
gma-MIR5368-p3_2ss1AT18CA_1	TGAGATACCACTCTGGAAG	down	-inf	-inf	0.017969	0.0312732	5.67882	0	low
gma-MIR5368-p3_1ss4TC	GTTCCCTGGGATTGGCTTTGGGC	down	-inf	-inf	0.017969	0.0312732	5.67882	0	low
gma-MIR5368-p3_2ss3AT20CA	AGTGAGATACCACTCTGGAAG	down	-inf	-inf	0.017969	0.0312732	5.67882	0	middle
hbr-miR6171_L-1R+1_1ss16GA	TGTGGATTGCTGAAAGCTTTG	down	-inf	-inf	0.017969	0.0312732	5.67882	0	middle
hbr-miR6173_L-2R+1	CCGTAAACGATGGATACTA	down	-inf	-inf	0.017969	0.0312732	5.67882	0	low
hvu-MIR6205-p3_2ss16TC23TC	TGGATACGTTTTAGTCTCATGACT	down	-inf	-inf	0.017969	0.0312732	5.67882	0	low
sbi-MIR6232a-p3_2ss3AT24AT	TATTTTGGAACGGAGGGAGTACTT	down	-inf	-inf	0.017969	0.0312732	5.67882	0	middle
bdi-MIR7757-p3_2ss6AG18GA	TTTATGAGCTCATTGAAAT	down	-inf	-inf	0.017969	0.0312732	5.67882	0	low
gra-MIR8645-p5_1ss14AG	ACCAATTTTAACTGTGAA	down	-inf	-inf	0.017969	0.0312732	5.67882	0	middle
tae-MIR9668-p3_2ss20GA23AG	CAAGTATTTTCGGACGGAGAGAGT	down	-inf	-inf	0.017969	0.0312732	5.67882	0	middle
ata-miR9863a-3p_1ss2GT	TTAGAAGGTAGATCATAATAGC	down	-inf	-inf	0.017969	0.0312732	5.67882	0	middle
PC-3p-127605_17	CTGTCAGTGACCCAACTGCACCCT	down	-inf	-inf	0.017969	0.0312732	5.67882	0	low
PC-3p-97763_23	ACTTCGAGGACCTGGATGACT	down	-inf	-inf	0.017969	0.0312732	5.67882	0	low
tae-miR9653b_R-1_1ss9GT	TGGCCAAGTTCTCTTGAGGC	down	0.490256	-1.02839	0.026746	0.0317182	29.3406	14.3844	middle
PC-5p-23357_83	CACGAGTACTCGTGAGATTGGCTC		1.80928	0.855415	0.027423	0.0321485	19.8759	35.961	middle
PC-3p-14125_125	AAGGCCTGAAGCTAAGCAACGTGC		0.580477	-0.784689	0.02856	0.032226	45.4306	26.3714	middle
PC-5p-21901_87	ACTCATTTGGACATCTGAGCAGCT		0.580477	-0.784689	0.02856	0.032226	45.4306	26.3714	middle
PC-3p-9803_168	AGACCCACAGGGCAGTGTGCC		1.58312	0.66277	0.028951	0.0325518	34.0729	53.9415	middle
PC-3p-5690_263	AGTGACCCAACTGCACCCTGC		1.46913	0.554967	0.033151	0.0330426	47.3235	69.5246	middle
osa-MIR5083-p5_1ss19GA	ATGGATCCTTCTGAGCCTA		0.642425	-0.638399	0.029127	0.0334077	65.3065	41.9545	middle
far-MIR1122-p3	TATTTTAGTTGTAGATACATC	up	2.74407	1.45632	0.029216	0.0335257	5.67882	15.5831	middle
PC-3p-7608_207	AATCCAGAACCGGGACAGATGGGC		0.611412	-0.709784	0.027683	0.0338035	54.8953	33.5636	middle
gma-MIR5368-p3_2ss5TC25TC	TGTTCCCTGGGATTGGCTTTGGGCC	up	2.53299	1.34084	0.02256	0.03453	7.57176	19.1792	middle
PC-5p-1549_875	ACTTAGTCTTGGCACTATAAATTT		1.21532	0.281341	0.033626	0.0346444	187.401	227.753	middle
tae-MIR9778-p3	TTCCAGACGATGCAGGCCTTC	down	0.351804	-1.50715	0.023371	0.0347907	17.0365	5.9935	middle
tae-miR1130a_L-1R-1_1ss11GA	CTCCGTCTCATAATGTAAGAC	down	0.351804	-1.50715	0.023371	0.0347907	17.0365	5.9935	middle
far-MIR1122-p3_1ss14GC	ACATATTTTAGTTCTAGATACATC	down	0.351804	-1.50715	0.023371	0.0347907	17.0365	5.9935	middle
zma-miR156l-3p	GCTCACTGCTCTATCTGTCACC		0.937301	-0.0934154	0.03552	0.0356485	3552.1	3329.39	high
PC-5p-26995_74	ATTTAACCAACGACACTGACT		0.622515	-0.68382	0.031758	0.035861	55.8418	34.7623	middle
zma-miR159a-3p_1ss21GT	TTTGGATTGAAGGGAGCTCTT		1.56646	0.647503	0.028636	0.036599	35.9659	56.3389	middle
PC-3p-2417_563	GGGACGAACCGGGACCAATGTGCC		0.766933	-0.382827	0.030292	0.0377967	170.365	130.658	middle
PC-5p-54555_41	TTTTTCTGAAGCACCGGTGCC	down	0.480395	-1.05771	0.028348	0.0386671	27.4476	13.1857	middle
tae-MIR5048-p3_2	ACCTAGACATGCAAGTATATTTCT	down	0.497552	-1.00708	0.038523	0.0386671	26.5012	13.1857	middle
tae-MIR5048-p3_3	TAGACATGCAAGTATATTTCT	down	0.497552	-1.00708	0.038523	0.0386671	26.5012	13.1857	middle
tae-MIR5048-p3_1	ACCTAGACATGCAAGTATAT	down	0.497552	-1.00708	0.038523	0.0386671	26.5012	13.1857	middle
PC-5p-27635_72	AAAATGGATAAAAGAGAATGTATC		1.86249	0.897235	0.036364	0.038812	16.09	29.9675	middle
bdi-MIR7757-p3	TAAATAGAAGCATGATTCAAC		0.854503	-0.226843	0.034746	0.0389781	471.342	402.763	high
tae-miR9655-3p_L-1	AAGGGAAGGAAGTAGCCAAC	up	2.00528	1.00381	0.045977	0.0397112	11.3576	22.7753	middle
tae-MIR1127b-p5_1ss3TC	TCCGTCCGGAAATACTTGTCC		0.659272	-0.601055	0.033736	0.0403115	69.0923	45.5506	middle
sbi-MIR159a-p3	TTTGCATGACCGAGGAGCT		1.74897	0.806506	0.038811	0.0428419	19.8759	34.7623	middle
PC-3p-3873_370	CATTGACCCAACTGCAGGTGC		1.34565	0.428305	0.039585	0.0430076	75.7176	101.89	middle
PC-3p-22840_84	GCGCCACTTGTCGCAACCTGAGA		1.82938	0.871357	0.037137	0.0431382	17.0365	31.1662	middle
tae-MIR1120a-p3_2ss17GA20GA	CTTATATTATGAGACGAAGAGAGT	down	0.399946	-1.32212	0.034407	0.0434126	17.9829	7.1922	middle
bdi-MIR5066-p3_1ss14CT	TTGCGTTGGCTAGTGCATGAAGCT	down	0.399946	-1.32212	0.034407	0.0434126	17.9829	7.1922	middle
PC-5p-8863_183	TCTGTAAATTTATATAAGAGC		1.48676	0.572168	0.034836	0.043825	43.5376	64.7298	middle
PC-3p-3188_438	TCGAGATCCAACGGCTGAGGT		1.28952	0.366837	0.039254	0.0442943	104.112	134.254	middle
hvu-miR1120_L-4R+1_1ss10TC	TCTTACATTATGGGACGGAGG		0.855399	-0.225331	0.045962	0.0465405	427.174	365.404	middle
ptc-miR6478_R+2_1ss21GA	CCGACCTTAGCTCAGTTGGTAGA		1.11452	0.156417	0.042198	0.0465902	520.559	580.171	high
tae-MIR6197-p3_1ss14TA	TCTTACATTTGTGAACAGAGG		0.589068	-0.763495	0.04308	0.0467026	40.6982	23.974	middle
bdi-miR5064_L-2R+2	AATTTGTCCATAGCATCAGCC		1.08278	0.114746	0.047334	0.0472272	861.288	932.589	high
PC-5p-16076_113	TCATTTGAGCATCTGAGAAGC		1.79976	0.847802	0.037797	0.0475602	17.9829	32.3649	middle
osa-miR1436_L-1R+1	CATTATGGGACGGAGGGAGTA	down	0.316624	-1.65916	0.032475	0.049135	13.2506	4.19545	middle
PC-5p-41945_51	TTAATCAACGAGACCGAATGCGGC		0.668428	-0.581155	0.040965	0.0493579	68.1459	45.5506	middle
