# Supplementary material for: Transgenerational Effects of Water-Deficit and Heat Stress on Germination and Seedling Vigour—New Insights from Durum Wheat microRNAs
Source: Plants (Basel). 2020 Feb 4;9(2):189. doi: 10.3390/plants9020189 (PMC7076468; doi:10.3390/plants9020189)
Supplement: Supplementary file 1 [file plants-09-00189-s001.zip › Supplementary files Revision 2/Supplementary Table S7.xlsx]

## Sheet: Table S7
Table S7. Target genes predicted for differentially expressed miRNAs.
miRNA ID	Transcript ID	Gene ID	Gene Annoation	Range	TSlice	MFEperfect	MFEsite	MFEratio	AllenScore	GO	KEGG
ttu-miR160	TRITD_2Av1G294400	TRITD_2Av1G294400	-	1164-1184	1175	-45.4	-46.7	1	0.5	GO:0000987(proximal promoter sequence-specific DNA binding);GO:0003700(DNA binding transcription factor activity);GO:0005634(nucleus);GO:0006351(transcription, DNA-templated);GO:0006355(regulation of transcription, DNA-templated);GO:0009555(pollen development);GO:0009653(anatomical structure morphogenesis);GO:0009734(auxin-activated signaling pathway);GO:0010208(pollen wall assembly);GO:0048830(a…	-
ttu-miR160	TRITD_7Av1G239120-4	TRITD_7Av1G239120-4	-	1356-1376	1367	-45.4	-45.9	1	1	GO:0003677(DNA binding);GO:0003700(DNA binding transcription factor activity);GO:0005634(nucleus);GO:0006351(transcription, DNA-templated);GO:0006355(regulation of transcription, DNA-templated);GO:0007389(pattern specification process);GO:0009734(auxin-activated signaling pathway);GO:0009738(abscisic acid-activated signaling pathway);GO:0009743(response to carbohydrate);GO:0010154(fruit developme…	-
ttu-miR160	TRITD_1Av1G099460-7	TRITD_1Av1G099460-7	-	276-296	287	-45.4	-45.9	1	1	GO:0003677(DNA binding);GO:0003700(DNA binding transcription factor activity);GO:0005515(protein binding);GO:0005634(nucleus);GO:0006351(transcription, DNA-templated);GO:0006355(regulation of transcription, DNA-templated);GO:0007389(pattern specification process);GO:0009733(response to auxin);GO:0009734(auxin-activated signaling pathway);GO:0035198(miRNA binding);GO:0048829(root cap development);…	-
ttu-miR160	TRITD_7Bv1G188290-2	TRITD_7Bv1G188290-2	-	1014-1034	1025	-45.4	-45.9	1	1	GO:0003677(DNA binding);GO:0003700(DNA binding transcription factor activity);GO:0005634(nucleus);GO:0006351(transcription, DNA-templated);GO:0006355(regulation of transcription, DNA-templated);GO:0007389(pattern specification process);GO:0009734(auxin-activated signaling pathway);GO:0009738(abscisic acid-activated signaling pathway);GO:0009743(response to carbohydrate);GO:0010154(fruit developme…	-
ttu-miR160	TRITD_7Av1G239120-5	TRITD_7Av1G239120-5	-	1356-1376	1367	-45.4	-45.9	1	1	GO:0003677(DNA binding);GO:0003700(DNA binding transcription factor activity);GO:0005515(protein binding);GO:0005634(nucleus);GO:0006351(transcription, DNA-templated);GO:0006355(regulation of transcription, DNA-templated);GO:0007389(pattern specification process);GO:0009733(response to auxin);GO:0009734(auxin-activated signaling pathway);GO:0035198(miRNA binding);GO:0048829(root cap development);…	-
ttu-miR160	TRITD_1Bv1G102010-8	TRITD_1Bv1G102010-8	-	267-287	278	-45.4	-45.9	1	1	GO:0003677(DNA binding);GO:0003700(DNA binding transcription factor activity);GO:0005515(protein binding);GO:0005634(nucleus);GO:0006351(transcription, DNA-templated);GO:0006355(regulation of transcription, DNA-templated);GO:0007389(pattern specification process);GO:0009733(response to auxin);GO:0009734(auxin-activated signaling pathway);GO:0035198(miRNA binding);GO:0048829(root cap development);…	-
ttu-miR160	TRITD_7Bv1G188290-3	TRITD_7Bv1G188290-3	-	1011-1031	1022	-45.4	-45.9	1	1	GO:0003677(DNA binding);GO:0003700(DNA binding transcription factor activity);GO:0005634(nucleus);GO:0006351(transcription, DNA-templated);GO:0006355(regulation of transcription, DNA-templated);GO:0007389(pattern specification process);GO:0009734(auxin-activated signaling pathway);GO:0009738(abscisic acid-activated signaling pathway);GO:0009743(response to carbohydrate);GO:0010154(fruit developme…	-
ttu-miR160	TRITD_1Bv1G102010	TRITD_1Bv1G102010	-	1338-1358	1349	-45.4	-45.9	1	1	GO:0003677(DNA binding);GO:0003700(DNA binding transcription factor activity);GO:0005515(protein binding);GO:0005634(nucleus);GO:0006351(transcription, DNA-templated);GO:0006355(regulation of transcription, DNA-templated);GO:0007389(pattern specification process);GO:0009733(response to auxin);GO:0009734(auxin-activated signaling pathway);GO:0035198(miRNA binding);GO:0048829(root cap development);…	-
ttu-miR160	TRITD_7Bv1G188290-7	TRITD_7Bv1G188290-7	-	1248-1268	1259	-45.4	-45.9	1	1	GO:0003677(DNA binding);GO:0003700(DNA binding transcription factor activity);GO:0005634(nucleus);GO:0006351(transcription, DNA-templated);GO:0006355(regulation of transcription, DNA-templated);GO:0007389(pattern specification process);GO:0009734(auxin-activated signaling pathway);GO:0009738(abscisic acid-activated signaling pathway);GO:0009743(response to carbohydrate);GO:0010154(fruit developme…	-
ttu-miR160	TRITD_7Bv1G188290	TRITD_7Bv1G188290	-	1365-1385	1376	-45.4	-45.9	1	1	GO:0003677(DNA binding);GO:0003700(DNA binding transcription factor activity);GO:0005515(protein binding);GO:0005634(nucleus);GO:0006351(transcription, DNA-templated);GO:0006355(regulation of transcription, DNA-templated);GO:0007389(pattern specification process);GO:0009733(response to auxin);GO:0009734(auxin-activated signaling pathway);GO:0035198(miRNA binding);GO:0048829(root cap development);…	-
ttu-miR160	TRITD_1Av1G099460-4	TRITD_1Av1G099460-4	-	1329-1349	1340	-45.4	-45.9	1	1	GO:0003677(DNA binding);GO:0003700(DNA binding transcription factor activity);GO:0005515(protein binding);GO:0005634(nucleus);GO:0006351(transcription, DNA-templated);GO:0006355(regulation of transcription, DNA-templated);GO:0007389(pattern specification process);GO:0009733(response to auxin);GO:0009734(auxin-activated signaling pathway);GO:0035198(miRNA binding);GO:0048829(root cap development);…	-
ttu-miR160	TRITD_6Bv1G135540	TRITD_6Bv1G135540	-	1557-1577	1568	-45.4	-45.9	1	1	GO:0003677(DNA binding);GO:0003700(DNA binding transcription factor activity);GO:0005515(protein binding);GO:0005634(nucleus);GO:0006351(transcription, DNA-templated);GO:0006355(regulation of transcription, DNA-templated);GO:0007389(pattern specification process);GO:0009733(response to auxin);GO:0009734(auxin-activated signaling pathway);GO:0035198(miRNA binding);GO:0048829(root cap development);…	-
ttu-miR160	TRITD_7Av1G239120-6	TRITD_7Av1G239120-6	-	1356-1376	1367	-45.4	-45.9	1	1	GO:0003677(DNA binding);GO:0003700(DNA binding transcription factor activity);GO:0005515(protein binding);GO:0005634(nucleus);GO:0006351(transcription, DNA-templated);GO:0006355(regulation of transcription, DNA-templated);GO:0007389(pattern specification process);GO:0009733(response to auxin);GO:0009734(auxin-activated signaling pathway);GO:0035198(miRNA binding);GO:0048829(root cap development);…	-
ttu-miR160	TRITD_7Av1G239120	TRITD_7Av1G239120	-	1356-1376	1367	-45.4	-45.9	1	1	GO:0003677(DNA binding);GO:0003700(DNA binding transcription factor activity);GO:0005515(protein binding);GO:0005634(nucleus);GO:0006351(transcription, DNA-templated);GO:0006355(regulation of transcription, DNA-templated);GO:0007389(pattern specification process);GO:0009733(response to auxin);GO:0009734(auxin-activated signaling pathway);GO:0035198(miRNA binding);GO:0048829(root cap development);…	-
ttu-miR160	TRITD_1Av1G099460-3	TRITD_1Av1G099460-3	-	1329-1349	1340	-45.4	-45.9	1	1	GO:0003677(DNA binding);GO:0003700(DNA binding transcription factor activity);GO:0005515(protein binding);GO:0005634(nucleus);GO:0006351(transcription, DNA-templated);GO:0006355(regulation of transcription, DNA-templated);GO:0007389(pattern specification process);GO:0009733(response to auxin);GO:0009734(auxin-activated signaling pathway);GO:0035198(miRNA binding);GO:0048829(root cap development);…	-
ttu-miR160	TRITD_1Bv1G102010-2	TRITD_1Bv1G102010-2	-	1338-1358	1349	-45.4	-45.9	1	1	GO:0003677(DNA binding);GO:0003700(DNA binding transcription factor activity);GO:0005515(protein binding);GO:0005634(nucleus);GO:0006351(transcription, DNA-templated);GO:0006355(regulation of transcription, DNA-templated);GO:0007389(pattern specification process);GO:0009733(response to auxin);GO:0009734(auxin-activated signaling pathway);GO:0035198(miRNA binding);GO:0048829(root cap development);…	-
ttu-miR160	TRITD_1Bv1G102010-7	TRITD_1Bv1G102010-7	-	276-296	287	-45.4	-45.9	1	1	GO:0003677(DNA binding);GO:0003700(DNA binding transcription factor activity);GO:0005515(protein binding);GO:0005634(nucleus);GO:0006351(transcription, DNA-templated);GO:0006355(regulation of transcription, DNA-templated);GO:0007389(pattern specification process);GO:0009733(response to auxin);GO:0009734(auxin-activated signaling pathway);GO:0035198(miRNA binding);GO:0048829(root cap development);…	-
ttu-miR160	TRITD_7Av1G239120-2	TRITD_7Av1G239120-2	-	279-299	290	-45.4	-45.9	1	1	GO:0003677(DNA binding);GO:0003700(DNA binding transcription factor activity);GO:0005634(nucleus);GO:0006351(transcription, DNA-templated);GO:0006355(regulation of transcription, DNA-templated);GO:0007389(pattern specification process);GO:0009734(auxin-activated signaling pathway);GO:0009738(abscisic acid-activated signaling pathway);GO:0009743(response to carbohydrate);GO:0010154(fruit developme…	-
ttu-miR160	TRITD_7Bv1G188290-4	TRITD_7Bv1G188290-4	-	1011-1031	1022	-45.4	-45.9	1	1	GO:0003677(DNA binding);GO:0003700(DNA binding transcription factor activity);GO:0005634(nucleus);GO:0006351(transcription, DNA-templated);GO:0006355(regulation of transcription, DNA-templated);GO:0007389(pattern specification process);GO:0009734(auxin-activated signaling pathway);GO:0009738(abscisic acid-activated signaling pathway);GO:0009743(response to carbohydrate);GO:0010154(fruit developme…	-
ttu-miR160	TRITD_1Av1G099460-9	TRITD_1Av1G099460-9	-	267-287	278	-45.4	-45.9	1	1	GO:0003677(DNA binding);GO:0003700(DNA binding transcription factor activity);GO:0005515(protein binding);GO:0005634(nucleus);GO:0006351(transcription, DNA-templated);GO:0006355(regulation of transcription, DNA-templated);GO:0007389(pattern specification process);GO:0009733(response to auxin);GO:0009734(auxin-activated signaling pathway);GO:0035198(miRNA binding);GO:0048829(root cap development);…	-
ttu-miR160	TRITD_7Bv1G188290-6	TRITD_7Bv1G188290-6	-	1344-1364	1355	-45.4	-45.9	1	1	GO:0003677(DNA binding);GO:0003700(DNA binding transcription factor activity);GO:0005634(nucleus);GO:0006351(transcription, DNA-templated);GO:0006355(regulation of transcription, DNA-templated);GO:0007389(pattern specification process);GO:0009734(auxin-activated signaling pathway);GO:0009738(abscisic acid-activated signaling pathway);GO:0009743(response to carbohydrate);GO:0010154(fruit developme…	-
ttu-miR160	TRITD_1Av1G099460-8	TRITD_1Av1G099460-8	-	279-299	290	-45.4	-45.9	1	1	GO:0003677(DNA binding);GO:0003700(DNA binding transcription factor activity);GO:0005515(protein binding);GO:0005634(nucleus);GO:0006351(transcription, DNA-templated);GO:0006355(regulation of transcription, DNA-templated);GO:0007389(pattern specification process);GO:0009733(response to auxin);GO:0009734(auxin-activated signaling pathway);GO:0035198(miRNA binding);GO:0048829(root cap development);…	-
ttu-miR160	TRITD_7Bv1G188290-5	TRITD_7Bv1G188290-5	-	1344-1364	1355	-45.4	-45.9	1	1	GO:0003677(DNA binding);GO:0003700(DNA binding transcription factor activity);GO:0005634(nucleus);GO:0006351(transcription, DNA-templated);GO:0006355(regulation of transcription, DNA-templated);GO:0007389(pattern specification process);GO:0009734(auxin-activated signaling pathway);GO:0009738(abscisic acid-activated signaling pathway);GO:0009743(response to carbohydrate);GO:0010154(fruit developme…	-
ttu-miR160	TRITD_2Bv1G263610	TRITD_2Bv1G263610	-	1152-1172	1163	-45.4	-45.9	1	1.5	GO:0000987(proximal promoter sequence-specific DNA binding);GO:0003700(DNA binding transcription factor activity);GO:0005634(nucleus);GO:0006351(transcription, DNA-templated);GO:0006355(regulation of transcription, DNA-templated);GO:0009555(pollen development);GO:0009653(anatomical structure morphogenesis);GO:0009734(auxin-activated signaling pathway);GO:0010208(pollen wall assembly);GO:0048830(a…	-
ttu-miR160	TRITD_7Av1G086880	TRITD_7Av1G086880	-	1513-1533	1524	-45.4	-42.1	0.927313	1	GO:0004842(ubiquitin-protein transferase activity);GO:0005515(protein binding);GO:0005634(nucleus);GO:0005886(plasma membrane);GO:0009690(cytokinin metabolic process);GO:0009738(abscisic acid-activated signaling pathway);GO:0009789(positive regulation of abscisic acid-activated signaling pathway);GO:0009850(auxin metabolic process);GO:0046872(metal ion binding);GO:0070534(protein K63-linked ubiqu…	-
ttu-miR160	TRITD_2Av1G225040	TRITD_2Av1G225040	-	528-548	539	-45.4	-41.8	0.920705	2	GO:0003677(DNA binding);GO:0003700(DNA binding transcription factor activity);GO:0005634(nucleus);GO:0006351(transcription, DNA-templated);GO:0006355(regulation of transcription, DNA-templated);GO:0007389(pattern specification process);GO:0009734(auxin-activated signaling pathway);GO:0009738(abscisic acid-activated signaling pathway);GO:0009743(response to carbohydrate);GO:0010154(fruit developme…	-
ttu-miR160	TRITD_2Av1G225040-2	TRITD_2Av1G225040-2	-	429-449	440	-45.4	-41.8	0.920705	2	GO:0003677(DNA binding);GO:0003700(DNA binding transcription factor activity);GO:0005634(nucleus);GO:0006351(transcription, DNA-templated);GO:0006355(regulation of transcription, DNA-templated);GO:0007389(pattern specification process);GO:0009734(auxin-activated signaling pathway);GO:0009738(abscisic acid-activated signaling pathway);GO:0009743(response to carbohydrate);GO:0010154(fruit developme…	-
ttu-miR160	TRITD_2Bv1G187510	TRITD_2Bv1G187510	-	1491-1511	1502	-45.4	-41.8	0.920705	2	GO:0003677(DNA binding);GO:0003700(DNA binding transcription factor activity);GO:0005634(nucleus);GO:0006351(transcription, DNA-templated);GO:0006355(regulation of transcription, DNA-templated);GO:0007389(pattern specification process);GO:0009734(auxin-activated signaling pathway);GO:0009738(abscisic acid-activated signaling pathway);GO:0009743(response to carbohydrate);GO:0010154(fruit developme…	-
ttu-miR160	TRITD_2Av1G243130-2	TRITD_2Av1G243130-2	pectinesterase/pectinesterase inhibitor 18	84-105	96	-45.4	-40.5	0.89207	4	GO:0005576(extracellular region);GO:0005618(cell wall);GO:0009505(plant-type cell wall);GO:0030599(pectinesterase activity);GO:0042545(cell wall modification);GO:0045330(aspartyl esterase activity);GO:0045490(pectin catabolic process)	ko00040(Pentose and glucuronate interconversions)
ttu-miR160	TRITD_2Av1G243130	TRITD_2Av1G243130	pectinesterase/pectinesterase inhibitor 18	471-492	483	-45.4	-40.5	0.89207	4	GO:0005576(extracellular region);GO:0005618(cell wall);GO:0009505(plant-type cell wall);GO:0030599(pectinesterase activity);GO:0042545(cell wall modification);GO:0045330(aspartyl esterase activity);GO:0045490(pectin catabolic process)	ko00040(Pentose and glucuronate interconversions)
ttu-miR160	TRITD_6Av1G024380-2	TRITD_6Av1G024380-2	hypothetical protein	1125-1145	1136	-45.4	-37.5	0.825991	5.5	GO:0005576(extracellular region);GO:0016021(integral component of membrane);GO:0016757(transferase activity, transferring glycosyl groups)	ko00514(Other types of O-glycan biosynthesis)
ttu-miR160	TRITD_6Av1G024380-3	TRITD_6Av1G024380-3	hypothetical protein	918-938	929	-45.4	-37.5	0.825991	5.5	GO:0005576(extracellular region);GO:0016021(integral component of membrane);GO:0016757(transferase activity, transferring glycosyl groups)	ko00514(Other types of O-glycan biosynthesis)
ttu-miR160	TRITD_5Bv1G203280	TRITD_5Bv1G203280	probable prolyl 4-hydroxylase 9	215-235	226	-45.4	-37.4	0.823789	5	GO:0004656(procollagen-proline 4-dioxygenase activity);GO:0005506(iron ion binding);GO:0005789(endoplasmic reticulum membrane);GO:0005794(Golgi apparatus);GO:0016021(integral component of membrane);GO:0016706(oxidoreductase activity, acting on paired donors, with incorporation or reduction of molecular oxygen, 2-oxoglutarate as one donor, and incorporation of one atom each of oxygen into both don…	ko00330(Arginine and proline metabolism)
ttu-miR160	TRITD_5Bv1G203280-3	TRITD_5Bv1G203280-3	probable prolyl 4-hydroxylase 9	215-235	226	-45.4	-37.4	0.823789	5	GO:0004656(procollagen-proline 4-dioxygenase activity);GO:0005506(iron ion binding);GO:0005789(endoplasmic reticulum membrane);GO:0005794(Golgi apparatus);GO:0016021(integral component of membrane);GO:0016706(oxidoreductase activity, acting on paired donors, with incorporation or reduction of molecular oxygen, 2-oxoglutarate as one donor, and incorporation of one atom each of oxygen into both don…	ko00330(Arginine and proline metabolism)
ttu-miR160	TRITD_5Av1G207240	TRITD_5Av1G207240	probable prolyl 4-hydroxylase 9	215-235	226	-45.4	-37.4	0.823789	5	GO:0004656(procollagen-proline 4-dioxygenase activity);GO:0005506(iron ion binding);GO:0005789(endoplasmic reticulum membrane);GO:0005794(Golgi apparatus);GO:0016021(integral component of membrane);GO:0016706(oxidoreductase activity, acting on paired donors, with incorporation or reduction of molecular oxygen, 2-oxoglutarate as one donor, and incorporation of one atom each of oxygen into both don…	ko00330(Arginine and proline metabolism)
ttu-miR160	TRITD_5Av1G207240-3	TRITD_5Av1G207240-3	probable prolyl 4-hydroxylase 9	215-235	226	-45.4	-37.4	0.823789	5	GO:0004656(procollagen-proline 4-dioxygenase activity);GO:0005506(iron ion binding);GO:0005789(endoplasmic reticulum membrane);GO:0005794(Golgi apparatus);GO:0016021(integral component of membrane);GO:0016706(oxidoreductase activity, acting on paired donors, with incorporation or reduction of molecular oxygen, 2-oxoglutarate as one donor, and incorporation of one atom each of oxygen into both don…	ko00330(Arginine and proline metabolism)
ttu-miR160	TRITD_5Av1G207240-4	TRITD_5Av1G207240-4	probable prolyl 4-hydroxylase 9	215-235	226	-45.4	-37.4	0.823789	5	GO:0004656(procollagen-proline 4-dioxygenase activity);GO:0005506(iron ion binding);GO:0005789(endoplasmic reticulum membrane);GO:0005794(Golgi apparatus);GO:0016021(integral component of membrane);GO:0016706(oxidoreductase activity, acting on paired donors, with incorporation or reduction of molecular oxygen, 2-oxoglutarate as one donor, and incorporation of one atom each of oxygen into both don…	ko00330(Arginine and proline metabolism)
ttu-miR160	TRITD_5Bv1G203280-4	TRITD_5Bv1G203280-4	probable prolyl 4-hydroxylase 9	215-235	226	-45.4	-37.4	0.823789	5	GO:0004656(procollagen-proline 4-dioxygenase activity);GO:0005506(iron ion binding);GO:0005789(endoplasmic reticulum membrane);GO:0005794(Golgi apparatus);GO:0016021(integral component of membrane);GO:0016706(oxidoreductase activity, acting on paired donors, with incorporation or reduction of molecular oxygen, 2-oxoglutarate as one donor, and incorporation of one atom each of oxygen into both don…	ko00330(Arginine and proline metabolism)
ttu-miR160	TRITD_5Bv1G203280-2	TRITD_5Bv1G203280-2	probable prolyl 4-hydroxylase 9	206-226	217	-45.4	-37.4	0.823789	5	GO:0004656(procollagen-proline 4-dioxygenase activity);GO:0005506(iron ion binding);GO:0005789(endoplasmic reticulum membrane);GO:0005794(Golgi apparatus);GO:0016021(integral component of membrane);GO:0016706(oxidoreductase activity, acting on paired donors, with incorporation or reduction of molecular oxygen, 2-oxoglutarate as one donor, and incorporation of one atom each of oxygen into both don…	ko00330(Arginine and proline metabolism)
ttu-miR160	TRITD_5Av1G207240-2	TRITD_5Av1G207240-2	probable prolyl 4-hydroxylase 9	206-226	217	-45.4	-37.4	0.823789	5	GO:0004656(procollagen-proline 4-dioxygenase activity);GO:0005506(iron ion binding);GO:0005789(endoplasmic reticulum membrane);GO:0005794(Golgi apparatus);GO:0016021(integral component of membrane);GO:0016706(oxidoreductase activity, acting on paired donors, with incorporation or reduction of molecular oxygen, 2-oxoglutarate as one donor, and incorporation of one atom each of oxygen into both don…	ko00330(Arginine and proline metabolism)
ttu-miR160	TRITD_6Av1G184410-2	TRITD_6Av1G184410-2	-	93-114	105	-45.4	-37	0.814978	5.5	GO:0005509(calcium ion binding);GO:0005783(endoplasmic reticulum);GO:0005811(lipid droplet);GO:0009507(chloroplast);GO:0016021(integral component of membrane);GO:0031090(organelle membrane);GO:0046872(metal ion binding);GO:0055114(oxidation-reduction process);GO:1990137(plant seed peroxidase activity)	-
ttu-miR160	TRITD_1Bv1G155380	TRITD_1Bv1G155380	-	210-229	220	-45.4	-37	0.814978	5.5	GO:0003674(molecular_function);GO:0005739(mitochondrion);GO:0008150(biological_process)	-
ttu-miR160	TRITD_7Bv1G190380-2	TRITD_7Bv1G190380-2	-	1070-1090	1081	-45.4	-36.9	0.812775	4	GO:0000139(Golgi membrane);GO:0000271(polysaccharide biosynthetic process);GO:0005515(protein binding);GO:0005768(endosome);GO:0005794(Golgi apparatus);GO:0005802(trans-Golgi network);GO:0006486(protein glycosylation);GO:0009969(xyloglucan biosynthetic process);GO:0010411(xyloglucan metabolic process);GO:0016021(integral component of membrane);GO:0016740(transferase activity);GO:0016757(transfera…	-
ttu-miR160	TRITD_1Bv1G218950-3	TRITD_1Bv1G218950-3	-	36-58	49	-45.4	-36.7	0.80837	8	GO:0005575(cellular_component);GO:0006952(defense response)	-
ttu-miR160	TRITD_7Av1G160030	TRITD_7Av1G160030	-	212-232	223	-45.4	-36.7	0.80837	5.5	GO:0004674(protein serine/threonine kinase activity);GO:0005524(ATP binding);GO:0005886(plasma membrane);GO:0006468(protein phosphorylation);GO:0016021(integral component of membrane);GO:0016301(kinase activity);GO:0030246(carbohydrate binding)	-
ttu-miR160	TRITD_2Bv1G257430	TRITD_2Bv1G257430	-	113-133	124	-45.4	-36.7	0.80837	6	GO:0009611(response to wounding)	-
ttu-miR160	TRITD_6Bv1G223820-8	TRITD_6Bv1G223820-8	-	476-496	487	-45.4	-36.5	0.803965	5.5	-	-
ttu-miR160	TRITD_4Av1G061540-2	TRITD_4Av1G061540-2	-	539-560	551	-45.4	-36.32	0.8	6.5	GO:0005768(endosome);GO:0005794(Golgi apparatus);GO:0005802(trans-Golgi network);GO:0016021(integral component of membrane);GO:0020037(heme binding)	-
ttu-miR160	TRITD_6Av1G008940-2	TRITD_6Av1G008940-2	-	779-801	792	-45.4	-36.3	0.799559	8.5	GO:0004553(hydrolase activity, hydrolyzing O-glycosyl compounds);GO:0030247(polysaccharide binding);GO:0046658(anchored component of plasma membrane)	-
ttu-miR160	TRITD_6Av1G008940	TRITD_6Av1G008940	-	776-798	789	-45.4	-36.3	0.799559	8.5	GO:0004553(hydrolase activity, hydrolyzing O-glycosyl compounds);GO:0030247(polysaccharide binding);GO:0046658(anchored component of plasma membrane)	-
ttu-miR160	TRITD_6Av1G008940-8	TRITD_6Av1G008940-8	-	824-846	837	-45.4	-36.3	0.799559	8.5	GO:0004553(hydrolase activity, hydrolyzing O-glycosyl compounds);GO:0030247(polysaccharide binding);GO:0046658(anchored component of plasma membrane)	-
ttu-miR160	TRITD_4Av1G019760-8	TRITD_4Av1G019760-8	-	719-741	732	-45.4	-36.3	0.799559	8.5	GO:0004553(hydrolase activity, hydrolyzing O-glycosyl compounds);GO:0030247(polysaccharide binding);GO:0046658(anchored component of plasma membrane)	-
ttu-miR160	TRITD_6Av1G008940-9	TRITD_6Av1G008940-9	-	839-861	852	-45.4	-36.3	0.799559	8.5	GO:0004553(hydrolase activity, hydrolyzing O-glycosyl compounds);GO:0030247(polysaccharide binding);GO:0046658(anchored component of plasma membrane)	-
ttu-miR160	TRITD_6Av1G008940-10	TRITD_6Av1G008940-10	-	839-861	852	-45.4	-36.3	0.799559	8.5	GO:0004553(hydrolase activity, hydrolyzing O-glycosyl compounds);GO:0030247(polysaccharide binding);GO:0046658(anchored component of plasma membrane)	-
ttu-miR160	TRITD_4Bv1G151190	TRITD_4Bv1G151190	-	626-648	639	-45.4	-36.3	0.799559	8.5	GO:0004553(hydrolase activity, hydrolyzing O-glycosyl compounds);GO:0030247(polysaccharide binding);GO:0046658(anchored component of plasma membrane)	-
ttu-miR160	TRITD_4Av1G019760-7	TRITD_4Av1G019760-7	-	719-741	732	-45.4	-36.3	0.799559	8.5	GO:0004553(hydrolase activity, hydrolyzing O-glycosyl compounds);GO:0030247(polysaccharide binding);GO:0046658(anchored component of plasma membrane)	-
ttu-miR160	TRITD_6Av1G008940-5	TRITD_6Av1G008940-5	-	839-861	852	-45.4	-36.3	0.799559	8.5	GO:0004553(hydrolase activity, hydrolyzing O-glycosyl compounds);GO:0030247(polysaccharide binding);GO:0046658(anchored component of plasma membrane)	-
ttu-miR160	TRITD_3Av1G001350-4	TRITD_3Av1G001350-4	EGF domain-specific O-linked N-acetylglucosamine (GlcNAc) transferase L homeolog	1494-1514	1505	-45.4	-36.3	0.799559	7	GO:0005576(extracellular region);GO:0016021(integral component of membrane);GO:0016757(transferase activity, transferring glycosyl groups)	ko00514(Other types of O-glycan biosynthesis)
ttu-miR160	TRITD_4Bv1G151190-3	TRITD_4Bv1G151190-3	-	836-858	849	-45.4	-36.3	0.799559	8.5	GO:0004553(hydrolase activity, hydrolyzing O-glycosyl compounds);GO:0030247(polysaccharide binding);GO:0046658(anchored component of plasma membrane)	-
ttu-miR160	TRITD_6Av1G008940-6	TRITD_6Av1G008940-6	-	767-789	780	-45.4	-36.3	0.799559	8.5	GO:0004553(hydrolase activity, hydrolyzing O-glycosyl compounds);GO:0030247(polysaccharide binding);GO:0046658(anchored component of plasma membrane)	-
ttu-miR160	TRITD_6Av1G008940-7	TRITD_6Av1G008940-7	-	776-798	789	-45.4	-36.3	0.799559	8.5	GO:0004553(hydrolase activity, hydrolyzing O-glycosyl compounds);GO:0030247(polysaccharide binding);GO:0046658(anchored component of plasma membrane)	-
ttu-miR160	TRITD_4Av1G019760-5	TRITD_4Av1G019760-5	-	752-774	765	-45.4	-36.3	0.799559	8.5	GO:0004553(hydrolase activity, hydrolyzing O-glycosyl compounds);GO:0030247(polysaccharide binding);GO:0046658(anchored component of plasma membrane)	-
ttu-miR160	TRITD_3Av1G001350-5	TRITD_3Av1G001350-5	EGF domain-specific O-linked N-acetylglucosamine (GlcNAc) transferase L homeolog	1530-1550	1541	-45.4	-36.3	0.799559	7	GO:0005576(extracellular region);GO:0016021(integral component of membrane);GO:0016757(transferase activity, transferring glycosyl groups)	ko00514(Other types of O-glycan biosynthesis)
ttu-miR160	TRITD_3Av1G001350	TRITD_3Av1G001350	EGF domain-specific O-linked N-acetylglucosamine (GlcNAc) transferase L homeolog	1599-1619	1610	-45.4	-36.3	0.799559	7	GO:0005576(extracellular region);GO:0016021(integral component of membrane);GO:0016757(transferase activity, transferring glycosyl groups)	ko00514(Other types of O-glycan biosynthesis)
ttu-miR160	TRITD_3Av1G001350-6	TRITD_3Av1G001350-6	EGF domain-specific O-linked N-acetylglucosamine (GlcNAc) transferase L homeolog	1497-1517	1508	-45.4	-36.3	0.799559	7	GO:0005576(extracellular region);GO:0016021(integral component of membrane);GO:0016757(transferase activity, transferring glycosyl groups)	ko00514(Other types of O-glycan biosynthesis)
ttu-miR160	TRITD_4Av1G019760-4	TRITD_4Av1G019760-4	-	614-636	627	-45.4	-36.3	0.799559	8.5	GO:0004553(hydrolase activity, hydrolyzing O-glycosyl compounds);GO:0030247(polysaccharide binding);GO:0046658(anchored component of plasma membrane)	-
ttu-miR160	TRITD_4Av1G019760	TRITD_4Av1G019760	-	812-834	825	-45.4	-36.3	0.799559	8.5	GO:0004553(hydrolase activity, hydrolyzing O-glycosyl compounds);GO:0030247(polysaccharide binding);GO:0046658(anchored component of plasma membrane)	-
ttu-miR160	TRITD_6Av1G008940-4	TRITD_6Av1G008940-4	-	839-861	852	-45.4	-36.3	0.799559	8.5	GO:0004553(hydrolase activity, hydrolyzing O-glycosyl compounds);GO:0030247(polysaccharide binding);GO:0046658(anchored component of plasma membrane)	-
ttu-miR160	TRITD_3Av1G001350-3	TRITD_3Av1G001350-3	EGF domain-specific O-linked N-acetylglucosamine (GlcNAc) transferase L homeolog	1566-1586	1577	-45.4	-36.3	0.799559	7	GO:0005576(extracellular region);GO:0016021(integral component of membrane);GO:0016757(transferase activity, transferring glycosyl groups)	ko00514(Other types of O-glycan biosynthesis)
ttu-miR160	TRITD_4Bv1G151190-2	TRITD_4Bv1G151190-2	-	836-858	849	-45.4	-36.3	0.799559	8.5	GO:0004553(hydrolase activity, hydrolyzing O-glycosyl compounds);GO:0030247(polysaccharide binding);GO:0046658(anchored component of plasma membrane)	-
ttu-miR160	TRITD_3Av1G001350-2	TRITD_3Av1G001350-2	EGF domain-specific O-linked N-acetylglucosamine (GlcNAc) transferase L homeolog	1593-1613	1604	-45.4	-36.3	0.799559	7	GO:0005576(extracellular region);GO:0016021(integral component of membrane);GO:0016757(transferase activity, transferring glycosyl groups)	ko00514(Other types of O-glycan biosynthesis)
ttu-miR160	TRITD_4Av1G019760-2	TRITD_4Av1G019760-2	-	812-834	825	-45.4	-36.3	0.799559	8.5	GO:0004553(hydrolase activity, hydrolyzing O-glycosyl compounds);GO:0030247(polysaccharide binding);GO:0046658(anchored component of plasma membrane)	-
ttu-miR160	TRITD_4Av1G019760-3	TRITD_4Av1G019760-3	-	566-588	579	-45.4	-36.3	0.799559	8.5	GO:0004553(hydrolase activity, hydrolyzing O-glycosyl compounds);GO:0030247(polysaccharide binding);GO:0046658(anchored component of plasma membrane)	-
ttu-miR160	TRITD_7Av1G241010	TRITD_7Av1G241010	-	1073-1093	1084	-45.4	-36.2	0.797357	5	GO:0000139(Golgi membrane);GO:0000271(polysaccharide biosynthetic process);GO:0005515(protein binding);GO:0005768(endosome);GO:0005794(Golgi apparatus);GO:0005802(trans-Golgi network);GO:0006486(protein glycosylation);GO:0009969(xyloglucan biosynthetic process);GO:0010411(xyloglucan metabolic process);GO:0016021(integral component of membrane);GO:0016740(transferase activity);GO:0016757(transfera…	-
ttu-miR160	TRITD_7Av1G241010-2	TRITD_7Av1G241010-2	-	1073-1093	1084	-45.4	-36.2	0.797357	5	GO:0000139(Golgi membrane);GO:0000271(polysaccharide biosynthetic process);GO:0005515(protein binding);GO:0005768(endosome);GO:0005794(Golgi apparatus);GO:0005802(trans-Golgi network);GO:0006486(protein glycosylation);GO:0009969(xyloglucan biosynthetic process);GO:0010411(xyloglucan metabolic process);GO:0016021(integral component of membrane);GO:0016740(transferase activity);GO:0016757(transfera…	-
ttu-miR160	TRITD_2Av1G280420	TRITD_2Av1G280420	-	147-170	161	-45.4	-36	0.792952	7	GO:0003674(molecular_function);GO:0005634(nucleus);GO:0009611(response to wounding)	-
ttu-miR160	TRITD_7Av1G226660-2	TRITD_7Av1G226660-2	-	452-473	464	-45.4	-35.9	0.790749	7	GO:0005385(zinc ion transmembrane transporter activity);GO:0005887(integral component of plasma membrane);GO:0015086(cadmium ion transmembrane transporter activity);GO:0019829(cation-transporting ATPase activity);GO:0043231(intracellular membrane-bounded organelle)	-
ttu-miR160	TRITD_7Av1G226660	TRITD_7Av1G226660	-	455-476	467	-45.4	-35.9	0.790749	7	GO:0005385(zinc ion transmembrane transporter activity);GO:0005887(integral component of plasma membrane);GO:0015086(cadmium ion transmembrane transporter activity);GO:0019829(cation-transporting ATPase activity);GO:0043231(intracellular membrane-bounded organelle)	-
ttu-miR160	TRITD_7Av1G226660-3	TRITD_7Av1G226660-3	-	452-473	464	-45.4	-35.9	0.790749	7	GO:0005385(zinc ion transmembrane transporter activity);GO:0005887(integral component of plasma membrane);GO:0015086(cadmium ion transmembrane transporter activity);GO:0019829(cation-transporting ATPase activity);GO:0043231(intracellular membrane-bounded organelle)	-
ttu-miR160	TRITD_7Av1G226660-11	TRITD_7Av1G226660-11	-	248-269	260	-45.4	-35.9	0.790749	7	GO:0005385(zinc ion transmembrane transporter activity);GO:0005887(integral component of plasma membrane);GO:0015086(cadmium ion transmembrane transporter activity);GO:0019829(cation-transporting ATPase activity);GO:0043231(intracellular membrane-bounded organelle)	-
ttu-miR160	TRITD_2Av1G188770-7	TRITD_2Av1G188770-7	-	115-134	125	-45.4	-35.9	0.790749	5.5	GO:0005515(protein binding);GO:0005737(cytoplasm);GO:0009507(chloroplast);GO:0009535(chloroplast thylakoid membrane);GO:0009658(chloroplast organization);GO:0009706(chloroplast inner membrane);GO:0009941(chloroplast envelope);GO:0016020(membrane);GO:0016021(integral component of membrane);GO:0031897(Tic complex);GO:0045037(protein import into chloroplast stroma)	-
ttu-miR160	TRITD_2Bv1G153960-4	TRITD_2Bv1G153960-4	-	115-134	125	-45.4	-35.9	0.790749	5.5	GO:0005515(protein binding);GO:0005737(cytoplasm);GO:0009507(chloroplast);GO:0009535(chloroplast thylakoid membrane);GO:0009658(chloroplast organization);GO:0009706(chloroplast inner membrane);GO:0009941(chloroplast envelope);GO:0016020(membrane);GO:0016021(integral component of membrane);GO:0031897(Tic complex);GO:0045037(protein import into chloroplast stroma)	-
ttu-miR160	TRITD_2Bv1G153960-9	TRITD_2Bv1G153960-9	-	115-134	125	-45.4	-35.9	0.790749	5.5	GO:0005515(protein binding);GO:0005737(cytoplasm);GO:0009507(chloroplast);GO:0009535(chloroplast thylakoid membrane);GO:0009658(chloroplast organization);GO:0009706(chloroplast inner membrane);GO:0009941(chloroplast envelope);GO:0016020(membrane);GO:0016021(integral component of membrane);GO:0031897(Tic complex);GO:0045037(protein import into chloroplast stroma)	-
ttu-miR160	TRITD_7Av1G226660-12	TRITD_7Av1G226660-12	-	248-269	260	-45.4	-35.9	0.790749	7	GO:0005385(zinc ion transmembrane transporter activity);GO:0005887(integral component of plasma membrane);GO:0015086(cadmium ion transmembrane transporter activity);GO:0019829(cation-transporting ATPase activity);GO:0043231(intracellular membrane-bounded organelle)	-
ttu-miR160	TRITD_2Bv1G153960-6	TRITD_2Bv1G153960-6	-	115-134	125	-45.4	-35.9	0.790749	5.5	GO:0005515(protein binding);GO:0005737(cytoplasm);GO:0009507(chloroplast);GO:0009535(chloroplast thylakoid membrane);GO:0009658(chloroplast organization);GO:0009706(chloroplast inner membrane);GO:0009941(chloroplast envelope);GO:0016020(membrane);GO:0016021(integral component of membrane);GO:0031897(Tic complex);GO:0045037(protein import into chloroplast stroma)	-
ttu-miR160	TRITD_2Av1G188770-2	TRITD_2Av1G188770-2	-	115-134	125	-45.4	-35.9	0.790749	5.5	GO:0005515(protein binding);GO:0005737(cytoplasm);GO:0009507(chloroplast);GO:0009535(chloroplast thylakoid membrane);GO:0009658(chloroplast organization);GO:0009706(chloroplast inner membrane);GO:0009941(chloroplast envelope);GO:0016020(membrane);GO:0016021(integral component of membrane);GO:0031897(Tic complex);GO:0045037(protein import into chloroplast stroma)	-
ttu-miR160	TRITD_2Bv1G153960-7	TRITD_2Bv1G153960-7	-	115-134	125	-45.4	-35.9	0.790749	5.5	GO:0005515(protein binding);GO:0005737(cytoplasm);GO:0009507(chloroplast);GO:0009535(chloroplast thylakoid membrane);GO:0009658(chloroplast organization);GO:0009706(chloroplast inner membrane);GO:0009941(chloroplast envelope);GO:0016020(membrane);GO:0016021(integral component of membrane);GO:0031897(Tic complex);GO:0045037(protein import into chloroplast stroma)	-
ttu-miR160	TRITD_2Av1G188770-4	TRITD_2Av1G188770-4	-	115-134	125	-45.4	-35.9	0.790749	5.5	GO:0005515(protein binding);GO:0005737(cytoplasm);GO:0009507(chloroplast);GO:0009535(chloroplast thylakoid membrane);GO:0009658(chloroplast organization);GO:0009706(chloroplast inner membrane);GO:0009941(chloroplast envelope);GO:0016020(membrane);GO:0016021(integral component of membrane);GO:0031897(Tic complex);GO:0045037(protein import into chloroplast stroma)	-
ttu-miR160	TRITD_7Av1G226660-13	TRITD_7Av1G226660-13	-	248-269	260	-45.4	-35.9	0.790749	7	GO:0005385(zinc ion transmembrane transporter activity);GO:0005887(integral component of plasma membrane);GO:0015086(cadmium ion transmembrane transporter activity);GO:0019829(cation-transporting ATPase activity);GO:0043231(intracellular membrane-bounded organelle)	-
ttu-miR160	TRITD_2Bv1G153960-5	TRITD_2Bv1G153960-5	-	115-134	125	-45.4	-35.9	0.790749	5.5	GO:0005515(protein binding);GO:0005737(cytoplasm);GO:0009507(chloroplast);GO:0009535(chloroplast thylakoid membrane);GO:0009658(chloroplast organization);GO:0009706(chloroplast inner membrane);GO:0009941(chloroplast envelope);GO:0016020(membrane);GO:0016021(integral component of membrane);GO:0031897(Tic complex);GO:0045037(protein import into chloroplast stroma)	-
ttu-miR160	TRITD_7Av1G226660-4	TRITD_7Av1G226660-4	-	248-269	260	-45.4	-35.9	0.790749	7	GO:0005385(zinc ion transmembrane transporter activity);GO:0005887(integral component of plasma membrane);GO:0015086(cadmium ion transmembrane transporter activity);GO:0019829(cation-transporting ATPase activity);GO:0043231(intracellular membrane-bounded organelle)	-
ttu-miR160	TRITD_2Av1G188770-5	TRITD_2Av1G188770-5	-	115-134	125	-45.4	-35.9	0.790749	5.5	GO:0005515(protein binding);GO:0005737(cytoplasm);GO:0009507(chloroplast);GO:0009535(chloroplast thylakoid membrane);GO:0009658(chloroplast organization);GO:0009706(chloroplast inner membrane);GO:0009941(chloroplast envelope);GO:0016020(membrane);GO:0016021(integral component of membrane);GO:0031897(Tic complex);GO:0045037(protein import into chloroplast stroma)	-
ttu-miR160	TRITD_7Av1G226660-16	TRITD_7Av1G226660-16	-	248-269	260	-45.4	-35.9	0.790749	7	GO:0005385(zinc ion transmembrane transporter activity);GO:0005887(integral component of plasma membrane);GO:0015086(cadmium ion transmembrane transporter activity);GO:0019829(cation-transporting ATPase activity);GO:0043231(intracellular membrane-bounded organelle)	-
ttu-miR160	TRITD_2Av1G188770-6	TRITD_2Av1G188770-6	-	115-134	125	-45.4	-35.9	0.790749	5.5	GO:0005515(protein binding);GO:0005737(cytoplasm);GO:0009507(chloroplast);GO:0009535(chloroplast thylakoid membrane);GO:0009658(chloroplast organization);GO:0009706(chloroplast inner membrane);GO:0009941(chloroplast envelope);GO:0016020(membrane);GO:0016021(integral component of membrane);GO:0031897(Tic complex);GO:0045037(protein import into chloroplast stroma)	-
ttu-miR160	TRITD_7Av1G226660-8	TRITD_7Av1G226660-8	-	242-263	254	-45.4	-35.9	0.790749	7	GO:0005385(zinc ion transmembrane transporter activity);GO:0005887(integral component of plasma membrane);GO:0015086(cadmium ion transmembrane transporter activity);GO:0019829(cation-transporting ATPase activity);GO:0043231(intracellular membrane-bounded organelle)	-
ttu-miR160	TRITD_7Av1G226660-10	TRITD_7Av1G226660-10	-	248-269	260	-45.4	-35.9	0.790749	7	GO:0005385(zinc ion transmembrane transporter activity);GO:0005887(integral component of plasma membrane);GO:0015086(cadmium ion transmembrane transporter activity);GO:0019829(cation-transporting ATPase activity);GO:0043231(intracellular membrane-bounded organelle)	-
ttu-miR160	TRITD_7Av1G226660-5	TRITD_7Av1G226660-5	-	248-269	260	-45.4	-35.9	0.790749	7	GO:0005385(zinc ion transmembrane transporter activity);GO:0005887(integral component of plasma membrane);GO:0015086(cadmium ion transmembrane transporter activity);GO:0019829(cation-transporting ATPase activity);GO:0043231(intracellular membrane-bounded organelle)	-
ttu-miR160	TRITD_2Bv1G153960	TRITD_2Bv1G153960	-	115-134	125	-45.4	-35.9	0.790749	5.5	GO:0005515(protein binding);GO:0005737(cytoplasm);GO:0009507(chloroplast);GO:0009535(chloroplast thylakoid membrane);GO:0009658(chloroplast organization);GO:0009706(chloroplast inner membrane);GO:0009941(chloroplast envelope);GO:0016020(membrane);GO:0016021(integral component of membrane);GO:0031897(Tic complex);GO:0045037(protein import into chloroplast stroma)	-
ttu-miR160	TRITD_2Av1G188770-8	TRITD_2Av1G188770-8	-	115-134	125	-45.4	-35.9	0.790749	5.5	GO:0005515(protein binding);GO:0005737(cytoplasm);GO:0009507(chloroplast);GO:0009535(chloroplast thylakoid membrane);GO:0009658(chloroplast organization);GO:0009706(chloroplast inner membrane);GO:0009941(chloroplast envelope);GO:0016020(membrane);GO:0016021(integral component of membrane);GO:0031897(Tic complex);GO:0045037(protein import into chloroplast stroma)	-
ttu-miR160	TRITD_7Av1G226660-9	TRITD_7Av1G226660-9	-	248-269	260	-45.4	-35.9	0.790749	7	GO:0005385(zinc ion transmembrane transporter activity);GO:0005887(integral component of plasma membrane);GO:0015086(cadmium ion transmembrane transporter activity);GO:0019829(cation-transporting ATPase activity);GO:0043231(intracellular membrane-bounded organelle)	-
ttu-miR160	TRITD_7Av1G226660-15	TRITD_7Av1G226660-15	-	248-269	260	-45.4	-35.9	0.790749	7	GO:0005385(zinc ion transmembrane transporter activity);GO:0005887(integral component of plasma membrane);GO:0015086(cadmium ion transmembrane transporter activity);GO:0019829(cation-transporting ATPase activity);GO:0043231(intracellular membrane-bounded organelle)	-
ttu-miR160	TRITD_2Bv1G153960-3	TRITD_2Bv1G153960-3	-	115-134	125	-45.4	-35.9	0.790749	5.5	GO:0005515(protein binding);GO:0005737(cytoplasm);GO:0009507(chloroplast);GO:0009535(chloroplast thylakoid membrane);GO:0009658(chloroplast organization);GO:0009706(chloroplast inner membrane);GO:0009941(chloroplast envelope);GO:0016020(membrane);GO:0016021(integral component of membrane);GO:0031897(Tic complex);GO:0045037(protein import into chloroplast stroma)	-
ttu-miR160	TRITD_7Av1G226660-6	TRITD_7Av1G226660-6	-	248-269	260	-45.4	-35.9	0.790749	7	GO:0005385(zinc ion transmembrane transporter activity);GO:0005887(integral component of plasma membrane);GO:0015086(cadmium ion transmembrane transporter activity);GO:0019829(cation-transporting ATPase activity);GO:0043231(intracellular membrane-bounded organelle)	-
ttu-miR160	TRITD_2Av1G188770-10	TRITD_2Av1G188770-10	-	115-134	125	-45.4	-35.9	0.790749	5.5	GO:0005515(protein binding);GO:0005737(cytoplasm);GO:0009507(chloroplast);GO:0009535(chloroplast thylakoid membrane);GO:0009658(chloroplast organization);GO:0009706(chloroplast inner membrane);GO:0009941(chloroplast envelope);GO:0016020(membrane);GO:0016021(integral component of membrane);GO:0031897(Tic complex);GO:0045037(protein import into chloroplast stroma)	-
ttu-miR160	TRITD_7Av1G226660-7	TRITD_7Av1G226660-7	-	248-269	260	-45.4	-35.9	0.790749	7	GO:0005385(zinc ion transmembrane transporter activity);GO:0005887(integral component of plasma membrane);GO:0015086(cadmium ion transmembrane transporter activity);GO:0019829(cation-transporting ATPase activity);GO:0043231(intracellular membrane-bounded organelle)	-
ttu-miR160	TRITD_2Av1G188770-3	TRITD_2Av1G188770-3	-	115-134	125	-45.4	-35.9	0.790749	5.5	GO:0005515(protein binding);GO:0005737(cytoplasm);GO:0009507(chloroplast);GO:0009535(chloroplast thylakoid membrane);GO:0009658(chloroplast organization);GO:0009706(chloroplast inner membrane);GO:0009941(chloroplast envelope);GO:0016020(membrane);GO:0016021(integral component of membrane);GO:0031897(Tic complex);GO:0045037(protein import into chloroplast stroma)	-
ttu-miR160	TRITD_2Bv1G153960-2	TRITD_2Bv1G153960-2	-	115-134	125	-45.4	-35.9	0.790749	5.5	GO:0005515(protein binding);GO:0005737(cytoplasm);GO:0009507(chloroplast);GO:0009535(chloroplast thylakoid membrane);GO:0009658(chloroplast organization);GO:0009706(chloroplast inner membrane);GO:0009941(chloroplast envelope);GO:0016020(membrane);GO:0016021(integral component of membrane);GO:0031897(Tic complex);GO:0045037(protein import into chloroplast stroma)	-
ttu-miR160	TRITD_7Av1G226660-17	TRITD_7Av1G226660-17	-	41-62	53	-45.4	-35.9	0.790749	7	GO:0005385(zinc ion transmembrane transporter activity);GO:0005887(integral component of plasma membrane);GO:0015086(cadmium ion transmembrane transporter activity);GO:0019829(cation-transporting ATPase activity);GO:0043231(intracellular membrane-bounded organelle)	-
ttu-miR160	TRITD_7Av1G226660-14	TRITD_7Av1G226660-14	-	248-269	260	-45.4	-35.9	0.790749	7	GO:0005385(zinc ion transmembrane transporter activity);GO:0005887(integral component of plasma membrane);GO:0015086(cadmium ion transmembrane transporter activity);GO:0019829(cation-transporting ATPase activity);GO:0043231(intracellular membrane-bounded organelle)	-
ttu-miR160	TRITD_3Av1G192190-2	TRITD_3Av1G192190-2	-	1228-1250	1241	-45.4	-35.7	0.786344	7.5	GO:0005215(transporter activity);GO:0005886(plasma membrane);GO:0006857(oligopeptide transport);GO:0015706(nitrate transport);GO:0016020(membrane);GO:0016021(integral component of membrane);GO:0055085(transmembrane transport);GO:0080054(low-affinity nitrate transmembrane transporter activity)	-
ttu-miR160	TRITD_7Bv1G190070	TRITD_7Bv1G190070	-	124-143	134	-45.4	-35.6	0.784141	6.5	GO:0003674(molecular_function);GO:0005576(extracellular region);GO:0005622(intracellular);GO:0007338(single fertilization);GO:0009567(double fertilization forming a zygote and endosperm);GO:0031410(cytoplasmic vesicle);GO:0031982(vesicle);GO:0048240(sperm capacitation);GO:0080155(regulation of double fertilization forming a zygote and endosperm);GO:2000008(regulation of protein localization to ce…	-
ttu-miR160	TRITD_7Av1G240680	TRITD_7Av1G240680	-	127-146	137	-45.4	-35.6	0.784141	6.5	GO:0003674(molecular_function);GO:0005576(extracellular region);GO:0005622(intracellular);GO:0007338(single fertilization);GO:0009567(double fertilization forming a zygote and endosperm);GO:0031410(cytoplasmic vesicle);GO:0031982(vesicle);GO:0048240(sperm capacitation);GO:0080155(regulation of double fertilization forming a zygote and endosperm);GO:2000008(regulation of protein localization to ce…	-
ttu-miR160	TRITD_7Bv1G130070	TRITD_7Bv1G130070	-	106-128	119	-45.4	-35.5	0.781938	6	GO:0006124(ferredoxin metabolic process);GO:0009055(electron transfer activity)	-
ttu-miR160	TRITD_7Av1G172970	TRITD_7Av1G172970	-	106-128	119	-45.4	-35.5	0.781938	6	GO:0006124(ferredoxin metabolic process);GO:0009055(electron transfer activity)	-
ttu-miR160	TRITD_2Bv1G235530	TRITD_2Bv1G235530	-	363-383	374	-45.4	-35.5	0.781938	6.5	GO:0016020(membrane);GO:0016709(oxidoreductase activity, acting on paired donors, with incorporation or reduction of molecular oxygen, NAD);GO:0044550(secondary metabolite biosynthetic process)	-
ttu-miR160	TRITD_7Av1G172970-2	TRITD_7Av1G172970-2	-	106-128	119	-45.4	-35.5	0.781938	6	GO:0006124(ferredoxin metabolic process);GO:0009055(electron transfer activity)	-
ttu-miR160	TRITD_7Bv1G130070-2	TRITD_7Bv1G130070-2	-	106-128	119	-45.4	-35.5	0.781938	6	GO:0006124(ferredoxin metabolic process);GO:0009055(electron transfer activity)	-
ttu-miR160	TRITD_5Bv1G214950	TRITD_5Bv1G214950	-	332-351	343	-45.4	-35.4	0.779736	6.5	GO:0005886(plasma membrane);GO:0006869(lipid transport);GO:0008289(lipid binding);GO:0031225(anchored component of membrane)	-
ttu-miR160	TRITD_3Bv1G065700	TRITD_3Bv1G065700	-	1408-1430	1420	-45.4	-35.4	0.779736	6.5	GO:0003674(molecular_function)	-
ttu-miR160	TRITD_6Av1G058750	TRITD_6Av1G058750	-	502-522	513	-45.4	-35.4	0.779736	7.5	GO:0004672(protein kinase activity);GO:0004675(transmembrane receptor protein serine/threonine kinase activity);GO:0005524(ATP binding);GO:0005886(plasma membrane);GO:0006468(protein phosphorylation);GO:0007166(cell surface receptor signaling pathway);GO:0009506(plasmodesma);GO:0016021(integral component of membrane);GO:0016301(kinase activity)	-
ttu-miR160	TRITD_5Av1G217580	TRITD_5Av1G217580	-	332-351	343	-45.4	-35.4	0.779736	6.5	GO:0005886(plasma membrane);GO:0006869(lipid transport);GO:0008289(lipid binding);GO:0031225(anchored component of membrane)	-
ttu-miR160	TRITD_1Av1G191880	TRITD_1Av1G191880	-	1323-1344	1335	-45.4	-35.3	0.777533	7.5	GO:0005576(extracellular region);GO:0030246(carbohydrate binding)	-
ttu-miR160	TRITD_1Bv1G181580-2	TRITD_1Bv1G181580-2	-	1308-1329	1320	-45.4	-35.3	0.777533	7.5	GO:0005576(extracellular region);GO:0030246(carbohydrate binding)	-
ttu-miR160	TRITD_1Bv1G181580	TRITD_1Bv1G181580	-	1356-1377	1368	-45.4	-35.3	0.777533	7.5	GO:0005576(extracellular region);GO:0030246(carbohydrate binding)	-
ttu-miR160	TRITD_7Av1G044020-5	TRITD_7Av1G044020-5	mitogen-activated protein kinase kinase kinase 13	8-30	19	-45.4	-35.2	0.77533	8.5	GO:0004672(protein kinase activity);GO:0004712(protein serine/threonine/tyrosine kinase activity);GO:0005634(nucleus);GO:0006468(protein phosphorylation)	ko04010(MAPK signaling pathway)
ttu-miR160	TRITD_2Bv1G227150	TRITD_2Bv1G227150	-	1734-1754	1745	-45.4	-35.2	0.77533	6	GO:0005524(ATP binding);GO:0006952(defense response);GO:0009506(plasmodesma);GO:0043531(ADP binding)	-
ttu-miR160	TRITD_7Bv1G030920	TRITD_7Bv1G030920	-	1109-1131	1122	-45.4	-35.2	0.77533	6	GO:0003700(DNA binding transcription factor activity);GO:0005634(nucleus);GO:0006355(regulation of transcription, DNA-templated);GO:0043565(sequence-specific DNA binding)	-
ttu-miR160	TRITD_7Av1G044020-12	TRITD_7Av1G044020-12	-	8-30	19	-45.4	-35.2	0.77533	8.5	GO:0004672(protein kinase activity);GO:0004712(protein serine/threonine/tyrosine kinase activity);GO:0005634(nucleus);GO:0006468(protein phosphorylation)	-
ttu-miR160	TRITD_7Av1G230220	TRITD_7Av1G230220	-	536-558	549	-45.4	-35.2	0.77533	6.5	GO:0004553(hydrolase activity, hydrolyzing O-glycosyl compounds);GO:0005618(cell wall);GO:0005794(Golgi apparatus);GO:0009408(response to heat);GO:0009409(response to cold);GO:0009507(chloroplast);GO:0009612(response to mechanical stimulus);GO:0009664(plant-type cell wall organization);GO:0009733(response to auxin);GO:0009741(response to brassinosteroid);GO:0010411(xyloglucan metabolic process);G…	-
ttu-miR160	TRITD_7Av1G230250-2	TRITD_7Av1G230250-2	-	125-147	138	-45.4	-35.2	0.77533	6.5	GO:0004553(hydrolase activity, hydrolyzing O-glycosyl compounds);GO:0005576(extracellular region);GO:0005618(cell wall);GO:0005794(Golgi apparatus);GO:0010411(xyloglucan metabolic process);GO:0016762(xyloglucan:xyloglucosyl transferase activity);GO:0016798(hydrolase activity, acting on glycosyl bonds);GO:0042546(cell wall biogenesis);GO:0048046(apoplast);GO:0071555(cell wall organization)	-
ttu-miR160	TRITD_3Av1G264100-3	TRITD_3Av1G264100-3	-	383-405	396	-45.4	-35.2	0.77533	8	GO:0005886(plasma membrane);GO:0016021(integral component of membrane);GO:0042626(ATPase activity, coupled to transmembrane movement of substances)	-
ttu-miR160	TRITD_3Av1G264100	TRITD_3Av1G264100	-	383-405	396	-45.4	-35.2	0.77533	8	GO:0005886(plasma membrane);GO:0016021(integral component of membrane);GO:0042626(ATPase activity, coupled to transmembrane movement of substances)	-
ttu-miR160	TRITD_7Av1G044020-10	TRITD_7Av1G044020-10	-	8-30	19	-45.4	-35.2	0.77533	8.5	GO:0004672(protein kinase activity);GO:0004712(protein serine/threonine/tyrosine kinase activity);GO:0005634(nucleus);GO:0006468(protein phosphorylation)	-
ttu-miR160	TRITD_3Av1G264100-2	TRITD_3Av1G264100-2	-	383-405	396	-45.4	-35.2	0.77533	8	GO:0005886(plasma membrane);GO:0016021(integral component of membrane);GO:0042626(ATPase activity, coupled to transmembrane movement of substances)	-
ttu-miR160	TRITD_5Av1G245460-5	TRITD_5Av1G245460-5	fizzy-related protein homolog isoform X1	716-735	726	-45.4	-35.2	0.77533	3	GO:0005515(protein binding);GO:0005634(nucleus);GO:0005834(heterotrimeric G-protein complex);GO:0007165(signal transduction);GO:0009825(multidimensional cell growth);GO:0010091(trichome branching);GO:0010997(anaphase-promoting complex binding);GO:0016567(protein ubiquitination);GO:0042023(DNA endoreduplication);GO:0051301(cell division);GO:0097027(ubiquitin-protein transferase activator activity)…	ko04120(Ubiquitin mediated proteolysis)
ttu-miR160	TRITD_5Av1G245460-4	TRITD_5Av1G245460-4	fizzy-like protein	1229-1248	1239	-45.4	-35.2	0.77533	3	GO:0005515(protein binding);GO:0005634(nucleus);GO:0005834(heterotrimeric G-protein complex);GO:0007165(signal transduction);GO:0009825(multidimensional cell growth);GO:0010091(trichome branching);GO:0010997(anaphase-promoting complex binding);GO:0016567(protein ubiquitination);GO:0042023(DNA endoreduplication);GO:0051301(cell division);GO:0097027(ubiquitin-protein transferase activator activity)…	ko04120(Ubiquitin mediated proteolysis)
ttu-miR160	TRITD_7Av1G044020-11	TRITD_7Av1G044020-11	-	8-30	19	-45.4	-35.2	0.77533	8.5	GO:0004672(protein kinase activity);GO:0004712(protein serine/threonine/tyrosine kinase activity);GO:0005634(nucleus);GO:0006468(protein phosphorylation)	-
ttu-miR160	TRITD_7Av1G044020-6	TRITD_7Av1G044020-6	-	8-30	19	-45.4	-35.2	0.77533	8.5	GO:0004672(protein kinase activity);GO:0004712(protein serine/threonine/tyrosine kinase activity);GO:0005634(nucleus);GO:0006468(protein phosphorylation)	-
ttu-miR160	TRITD_7Bv1G179680-3	TRITD_7Bv1G179680-3	-	83-105	96	-45.4	-35.2	0.77533	6.5	GO:0004553(hydrolase activity, hydrolyzing O-glycosyl compounds);GO:0005618(cell wall);GO:0005794(Golgi apparatus);GO:0009408(response to heat);GO:0009409(response to cold);GO:0009507(chloroplast);GO:0009612(response to mechanical stimulus);GO:0009664(plant-type cell wall organization);GO:0009733(response to auxin);GO:0009741(response to brassinosteroid);GO:0010411(xyloglucan metabolic process);G…	-
ttu-miR160	TRITD_7Av1G044020-8	TRITD_7Av1G044020-8	-	8-30	19	-45.4	-35.2	0.77533	8.5	GO:0004672(protein kinase activity);GO:0004712(protein serine/threonine/tyrosine kinase activity);GO:0005634(nucleus);GO:0006468(protein phosphorylation)	-
ttu-miR160	TRITD_7Av1G230220-2	TRITD_7Av1G230220-2	-	308-330	321	-45.4	-35.2	0.77533	6.5	GO:0004553(hydrolase activity, hydrolyzing O-glycosyl compounds);GO:0005618(cell wall);GO:0005794(Golgi apparatus);GO:0009408(response to heat);GO:0009409(response to cold);GO:0009507(chloroplast);GO:0009612(response to mechanical stimulus);GO:0009664(plant-type cell wall organization);GO:0009733(response to auxin);GO:0009741(response to brassinosteroid);GO:0010411(xyloglucan metabolic process);G…	-
ttu-miR160	TRITD_7Av1G044020-7	TRITD_7Av1G044020-7	-	8-30	19	-45.4	-35.2	0.77533	8.5	GO:0004672(protein kinase activity);GO:0004712(protein serine/threonine/tyrosine kinase activity);GO:0005634(nucleus);GO:0006468(protein phosphorylation)	-
ttu-miR160	TRITD_7Av1G230250	TRITD_7Av1G230250	-	425-447	438	-45.4	-35.2	0.77533	6.5	GO:0004553(hydrolase activity, hydrolyzing O-glycosyl compounds);GO:0005618(cell wall);GO:0005794(Golgi apparatus);GO:0009408(response to heat);GO:0009409(response to cold);GO:0009507(chloroplast);GO:0009612(response to mechanical stimulus);GO:0009664(plant-type cell wall organization);GO:0009733(response to auxin);GO:0009741(response to brassinosteroid);GO:0010411(xyloglucan metabolic process);G…	-
ttu-miR160	TRITD_7Bv1G179680-2	TRITD_7Bv1G179680-2	-	308-330	321	-45.4	-35.2	0.77533	6.5	GO:0004553(hydrolase activity, hydrolyzing O-glycosyl compounds);GO:0005618(cell wall);GO:0005794(Golgi apparatus);GO:0009408(response to heat);GO:0009409(response to cold);GO:0009507(chloroplast);GO:0009612(response to mechanical stimulus);GO:0009664(plant-type cell wall organization);GO:0009733(response to auxin);GO:0009741(response to brassinosteroid);GO:0010411(xyloglucan metabolic process);G…	-
ttu-miR160	TRITD_7Av1G044020-3	TRITD_7Av1G044020-3	mitogen-activated protein kinase kinase kinase 13	8-30	19	-45.4	-35.2	0.77533	8.5	GO:0004672(protein kinase activity);GO:0004712(protein serine/threonine/tyrosine kinase activity);GO:0005634(nucleus);GO:0006468(protein phosphorylation)	ko04010(MAPK signaling pathway)
ttu-miR160	TRITD_7Av1G044020-2	TRITD_7Av1G044020-2	mitogen-activated protein kinase kinase kinase 13	8-30	19	-45.4	-35.2	0.77533	8.5	GO:0004672(protein kinase activity);GO:0004712(protein serine/threonine/tyrosine kinase activity);GO:0005634(nucleus);GO:0006468(protein phosphorylation)	ko04010(MAPK signaling pathway)
ttu-miR160	TRITD_7Bv1G179680	TRITD_7Bv1G179680	-	536-558	549	-45.4	-35.2	0.77533	6.5	GO:0004553(hydrolase activity, hydrolyzing O-glycosyl compounds);GO:0005618(cell wall);GO:0005794(Golgi apparatus);GO:0009408(response to heat);GO:0009409(response to cold);GO:0009507(chloroplast);GO:0009612(response to mechanical stimulus);GO:0009664(plant-type cell wall organization);GO:0009733(response to auxin);GO:0009741(response to brassinosteroid);GO:0010411(xyloglucan metabolic process);G…	-
ttu-miR160	TRITD_7Av1G044020-9	TRITD_7Av1G044020-9	-	8-30	19	-45.4	-35.2	0.77533	8.5	GO:0004672(protein kinase activity);GO:0004712(protein serine/threonine/tyrosine kinase activity);GO:0005634(nucleus);GO:0006468(protein phosphorylation)	-
ttu-miR160	TRITD_7Av1G044020-4	TRITD_7Av1G044020-4	mitogen-activated protein kinase kinase kinase 13	8-30	19	-45.4	-35.2	0.77533	8.5	GO:0004672(protein kinase activity);GO:0004712(protein serine/threonine/tyrosine kinase activity);GO:0005634(nucleus);GO:0006468(protein phosphorylation)	ko04010(MAPK signaling pathway)
ttu-miR160	TRITD_7Av1G044020	TRITD_7Av1G044020	mitogen-activated protein kinase kinase kinase 13	8-30	19	-45.4	-35.2	0.77533	8.5	GO:0004672(protein kinase activity);GO:0004712(protein serine/threonine/tyrosine kinase activity);GO:0005634(nucleus);GO:0006468(protein phosphorylation)	ko04010(MAPK signaling pathway)
ttu-miR160	TRITD_4Bv1G196980	TRITD_4Bv1G196980	-	206-228	218	-45.4	-35	0.770925	7.5	GO:0003677(DNA binding);GO:0003700(DNA binding transcription factor activity);GO:0005634(nucleus);GO:0006351(transcription, DNA-templated);GO:0006355(regulation of transcription, DNA-templated);GO:0009873(ethylene-activated signaling pathway);GO:0019760(glucosinolate metabolic process);GO:0043565(sequence-specific DNA binding);GO:0044212(transcription regulatory region DNA binding);GO:0045893(pos…	-
ttu-miR160	TRITD_2Av1G288960	TRITD_2Av1G288960	-	87-109	99	-45.4	-35	0.770925	8	GO:0005634(nucleus);GO:0005802(trans-Golgi network);GO:0005856(cytoskeleton);GO:0005886(plasma membrane);GO:0009506(plasmodesma);GO:0009524(phragmoplast);GO:0009551(secondary plasmodesma);GO:0009663(plasmodesma organization);GO:0010051(xylem and phloem pattern formation);GO:0010067(procambium histogenesis);GO:0010088(phloem development);GO:0015220(choline transmembrane transporter activity);GO:00…	-
ttu-miR160	TRITD_3Av1G167610	TRITD_3Av1G167610	-	104-125	116	-45.4	-35	0.770925	8	GO:0004674(protein serine/threonine kinase activity);GO:0005524(ATP binding);GO:0005576(extracellular region);GO:0005886(plasma membrane);GO:0006468(protein phosphorylation);GO:0007169(transmembrane receptor protein tyrosine kinase signaling pathway);GO:0016021(integral component of membrane);GO:0016301(kinase activity);GO:0016310(phosphorylation)	-
ttu-miR160	TRITD_6Bv1G051290	TRITD_6Bv1G051290	-	101-122	112	-45.4	-34.9	0.768722	7.5	GO:0000145(exocyst);GO:0005737(cytoplasm);GO:0005829(cytosol);GO:0006887(exocytosis);GO:0006904(vesicle docking involved in exocytosis)	-
ttu-miR160	TRITD_6Av1G038480	TRITD_6Av1G038480	-	101-122	112	-45.4	-34.9	0.768722	7.5	GO:0000145(exocyst);GO:0005737(cytoplasm);GO:0005829(cytosol);GO:0006887(exocytosis);GO:0006904(vesicle docking involved in exocytosis)	-
ttu-miR160	TRITD_5Av1G023190	TRITD_5Av1G023190	interleukin-1 receptor-associated kinase 1	329-352	342	-45.4	-34.9	0.768722	8	GO:0002229(defense response to oomycetes);GO:0004674(protein serine/threonine kinase activity);GO:0005515(protein binding);GO:0005524(ATP binding);GO:0005886(plasma membrane);GO:0006468(protein phosphorylation);GO:0010726(positive regulation of hydrogen peroxide metabolic process);GO:0010942(positive regulation of cell death);GO:0016021(integral component of membrane);GO:0016301(kinase activity);…	ko04010(MAPK signaling pathway);ko04620(Toll-like receptor signaling pathway)
ttu-miR160	TRITD_5Bv1G027090	TRITD_5Bv1G027090	-	329-352	342	-45.4	-34.9	0.768722	8	GO:0002229(defense response to oomycetes);GO:0004674(protein serine/threonine kinase activity);GO:0005515(protein binding);GO:0005524(ATP binding);GO:0005886(plasma membrane);GO:0006468(protein phosphorylation);GO:0010726(positive regulation of hydrogen peroxide metabolic process);GO:0010942(positive regulation of cell death);GO:0016021(integral component of membrane);GO:0016301(kinase activity);…	-
ttu-miR160	TRITD_1Bv1G226860-3	TRITD_1Bv1G226860-3	-	2219-2241	2230	-45.4	-34.8	0.76652	7	GO:0005515(protein binding);GO:0005634(nucleus);GO:0035267(NuA4 histone acetyltransferase complex)	-
ttu-miR160	TRITD_7Bv1G039280	TRITD_7Bv1G039280	-	382-402	393	-45.4	-34.8	0.76652	6.5	GO:0005737(cytoplasm);GO:0005829(cytosol);GO:0006457(protein folding);GO:0009408(response to heat);GO:0009555(pollen development);GO:0009735(response to cytokinin);GO:0009880(embryonic pattern specification);GO:0009965(leaf morphogenesis);GO:0010286(heat acclimation);GO:0010450(inflorescence meristem growth);GO:0032502(developmental process);GO:0048448(stamen morphogenesis);GO:0048833(specificati…	-
ttu-miR160	TRITD_1Av1G228790	TRITD_1Av1G228790	-	2345-2367	2356	-45.4	-34.8	0.76652	7	GO:0005515(protein binding);GO:0005634(nucleus);GO:0035267(NuA4 histone acetyltransferase complex)	-
ttu-miR160	TRITD_7Bv1G039280-2	TRITD_7Bv1G039280-2	-	382-402	393	-45.4	-34.8	0.76652	6.5	GO:0005737(cytoplasm);GO:0005829(cytosol);GO:0006457(protein folding);GO:0009408(response to heat);GO:0009555(pollen development);GO:0009735(response to cytokinin);GO:0009880(embryonic pattern specification);GO:0009965(leaf morphogenesis);GO:0010286(heat acclimation);GO:0010450(inflorescence meristem growth);GO:0032502(developmental process);GO:0048448(stamen morphogenesis);GO:0048833(specificati…	-
ttu-miR160	TRITD_1Bv1G226860-2	TRITD_1Bv1G226860-2	-	2219-2241	2230	-45.4	-34.8	0.76652	7	GO:0005515(protein binding);GO:0005634(nucleus);GO:0035267(NuA4 histone acetyltransferase complex)	-
ttu-miR160	TRITD_1Av1G228790-2	TRITD_1Av1G228790-2	-	2234-2256	2245	-45.4	-34.8	0.76652	7	GO:0005515(protein binding);GO:0005634(nucleus);GO:0035267(NuA4 histone acetyltransferase complex)	-
ttu-miR160	TRITD_7Bv1G039280-3	TRITD_7Bv1G039280-3	-	382-402	393	-45.4	-34.8	0.76652	6.5	GO:0003674(molecular_function);GO:0005737(cytoplasm)	-
ttu-miR160	TRITD_5Bv1G200030-3	TRITD_5Bv1G200030-3	-	107-127	119	-45.4	-34.7	0.764317	6.5	GO:0003682(chromatin binding);GO:0003700(DNA binding transcription factor activity);GO:0003713(transcription coactivator activity);GO:0004402(histone acetyltransferase activity);GO:0005634(nucleus);GO:0006338(chromatin remodeling);GO:0006357(regulation of transcription by RNA polymerase II);GO:0035066(positive regulation of histone acetylation)	-
ttu-miR160	TRITD_5Bv1G168410	TRITD_5Bv1G168410	-	2031-2057	2047	-45.4	-34.7	0.764317	9.5	GO:0005783(endoplasmic reticulum);GO:0005886(plasma membrane);GO:0048235(pollen sperm cell differentiation)	-
ttu-miR160	TRITD_2Bv1G118780	TRITD_2Bv1G118780	-	668-689	679	-45.4	-34.7	0.764317	8.5	GO:0005634(nucleus);GO:0009055(electron transfer activity);GO:0015035(protein disulfide oxidoreductase activity);GO:0045454(cell redox homeostasis)	-
ttu-miR160	TRITD_5Bv1G168410-2	TRITD_5Bv1G168410-2	-	741-767	757	-45.4	-34.7	0.764317	9.5	GO:0005783(endoplasmic reticulum);GO:0005886(plasma membrane);GO:0048235(pollen sperm cell differentiation)	-
ttu-miR160	TRITD_2Av1G134430	TRITD_2Av1G134430	-	668-689	679	-45.4	-34.7	0.764317	8.5	GO:0009055(electron transfer activity);GO:0015035(protein disulfide oxidoreductase activity);GO:0045454(cell redox homeostasis)	-
ttu-miR160	TRITD_5Bv1G200030-4	TRITD_5Bv1G200030-4	-	107-127	119	-45.4	-34.7	0.764317	6.5	GO:0003682(chromatin binding);GO:0003700(DNA binding transcription factor activity);GO:0003713(transcription coactivator activity);GO:0004402(histone acetyltransferase activity);GO:0005634(nucleus);GO:0006338(chromatin remodeling);GO:0006357(regulation of transcription by RNA polymerase II);GO:0035066(positive regulation of histone acetylation)	-
ttu-miR160	TRITD_2Av1G095160	TRITD_2Av1G095160	-	775-797	788	-45.4	-34.7	0.764317	7	GO:0005634(nucleus);GO:0008150(biological_process)	-
ttu-miR160	TRITD_5Av1G106120-2	TRITD_5Av1G106120-2	-	1358-1379	1371	-45.4	-34.7	0.764317	4.5	GO:0003700(DNA binding transcription factor activity);GO:0005634(nucleus);GO:0006355(regulation of transcription, DNA-templated);GO:0043565(sequence-specific DNA binding)	-
ttu-miR160	TRITD_5Av1G106120	TRITD_5Av1G106120	-	1361-1382	1374	-45.4	-34.7	0.764317	4.5	GO:0003700(DNA binding transcription factor activity);GO:0005634(nucleus);GO:0006355(regulation of transcription, DNA-templated);GO:0043565(sequence-specific DNA binding)	-
ttu-miR160	TRITD_5Bv1G168340	TRITD_5Bv1G168340	-	858-884	874	-45.4	-34.7	0.764317	9.5	GO:0005783(endoplasmic reticulum);GO:0005886(plasma membrane);GO:0048235(pollen sperm cell differentiation)	-
ttu-miR160	TRITD_5Bv1G200030-2	TRITD_5Bv1G200030-2	-	107-127	119	-45.4	-34.7	0.764317	6.5	GO:0003682(chromatin binding);GO:0003700(DNA binding transcription factor activity);GO:0003713(transcription coactivator activity);GO:0004402(histone acetyltransferase activity);GO:0005634(nucleus);GO:0006338(chromatin remodeling);GO:0006357(regulation of transcription by RNA polymerase II);GO:0035066(positive regulation of histone acetylation)	-
ttu-miR160	TRITD_5Bv1G200030	TRITD_5Bv1G200030	-	107-127	119	-45.4	-34.7	0.764317	6.5	GO:0003682(chromatin binding);GO:0003700(DNA binding transcription factor activity);GO:0003713(transcription coactivator activity);GO:0004402(histone acetyltransferase activity);GO:0005634(nucleus);GO:0006338(chromatin remodeling);GO:0006357(regulation of transcription by RNA polymerase II);GO:0035066(positive regulation of histone acetylation)	-
ttu-miR160	TRITD_2Av1G095160-2	TRITD_2Av1G095160-2	-	775-797	788	-45.4	-34.7	0.764317	7	GO:0005634(nucleus);GO:0008150(biological_process)	-
ttu-miR160	TRITD_7Bv1G195100-2	TRITD_7Bv1G195100-2	-	608-630	619	-45.4	-34.6	0.762115	9.5	GO:0004620(phospholipase activity);GO:0005886(plasma membrane);GO:0006644(phospholipid metabolic process);GO:0016042(lipid catabolic process);GO:0019374(galactolipid metabolic process);GO:0040008(regulation of growth);GO:0047617(acyl-CoA hydrolase activity);GO:0051707(response to other organism)	-
ttu-miR160	TRITD_7Bv1G195100	TRITD_7Bv1G195100	-	608-630	619	-45.4	-34.6	0.762115	9.5	GO:0004620(phospholipase activity);GO:0005886(plasma membrane);GO:0006644(phospholipid metabolic process);GO:0016042(lipid catabolic process);GO:0019374(galactolipid metabolic process);GO:0040008(regulation of growth);GO:0047617(acyl-CoA hydrolase activity);GO:0051707(response to other organism)	-
ttu-miR160	TRITD_6Av1G219120	TRITD_6Av1G219120	NADH dehydrogenase [ubiquinone] 1 alpha subcomplex subunit 9	155-176	167	-45.4	-34.6	0.762115	6.5	GO:0003954(NADH dehydrogenase activity);GO:1901006(ubiquinone-6 biosynthetic process)	ko00190(Oxidative phosphorylation);ko04723(Retrograde endocannabinoid signaling);ko04714(Thermogenesis);ko05010(Alzheimer disease);ko05012(Parkinson disease);ko05016(Huntington disease);ko04932(Non-alcoholic fatty liver disease )
ttu-miR160	TRITD_7Bv1G195100-3	TRITD_7Bv1G195100-3	-	608-630	619	-45.4	-34.6	0.762115	9.5	GO:0004620(phospholipase activity);GO:0005886(plasma membrane);GO:0006644(phospholipid metabolic process);GO:0016042(lipid catabolic process);GO:0019374(galactolipid metabolic process);GO:0040008(regulation of growth);GO:0047617(acyl-CoA hydrolase activity);GO:0051707(response to other organism)	-
ttu-miR160	TRITD_7Av1G055200-2	TRITD_7Av1G055200-2	-	1260-1278	1269	-45.4	-34.5	0.759912	5.5	GO:0003700(DNA binding transcription factor activity);GO:0005634(nucleus);GO:0006355(regulation of transcription, DNA-templated);GO:0043565(sequence-specific DNA binding)	-
ttu-miR160	TRITD_5Av1G209720	TRITD_5Av1G209720	-	1700-1720	1711	-45.4	-34.5	0.759912	8.5	GO:0005634(nucleus);GO:0010265(SCF complex assembly);GO:0016567(protein ubiquitination)	-
ttu-miR160	TRITD_5Av1G209720-2	TRITD_5Av1G209720-2	-	1745-1765	1756	-45.4	-34.5	0.759912	8.5	GO:0005634(nucleus);GO:0010265(SCF complex assembly);GO:0016567(protein ubiquitination)	-
ttu-miR160	TRITD_3Bv1G247700	TRITD_3Bv1G247700	-	947-968	959	-45.4	-34.5	0.759912	6.5	GO:0000977(RNA polymerase II regulatory region sequence-specific DNA binding);GO:0003677(DNA binding);GO:0003700(DNA binding transcription factor activity);GO:0005515(protein binding);GO:0005634(nucleus);GO:0006351(transcription, DNA-templated);GO:0009559(embryo sac central cell differentiation);GO:0043078(polar nucleus);GO:0045944(positive regulation of transcription by RNA polymerase II);GO:004…	-
ttu-miR160	TRITD_5Av1G209720-3	TRITD_5Av1G209720-3	-	848-868	859	-45.4	-34.5	0.759912	8.5	GO:0005634(nucleus);GO:0010265(SCF complex assembly);GO:0016567(protein ubiquitination)	-
ttu-miR160	TRITD_7Bv1G224480	TRITD_7Bv1G224480	-	319-340	331	-45.4	-34.5	0.759912	6	GO:0005515(protein binding);GO:0005524(ATP binding);GO:0005576(extracellular region);GO:0006952(defense response);GO:0043531(ADP binding)	-
ttu-miR160	TRITD_7Av1G055200	TRITD_7Av1G055200	-	1260-1278	1269	-45.4	-34.5	0.759912	5.5	GO:0003700(DNA binding transcription factor activity);GO:0005634(nucleus);GO:0006355(regulation of transcription, DNA-templated);GO:0043565(sequence-specific DNA binding)	-
ttu-miR160	TRITD_6Av1G153520-2	TRITD_6Av1G153520-2	-	356-374	365	-45.4	-34.4	0.757709	6	GO:0000977(RNA polymerase II regulatory region sequence-specific DNA binding);GO:0001085(RNA polymerase II transcription factor binding);GO:0001228(transcriptional activator activity, RNA polymerase II transcription regulatory region sequence-specific DNA binding);GO:0003682(chromatin binding);GO:0005634(nucleus);GO:0005667(transcription factor complex);GO:0030154(cell differentiation)	-
ttu-miR160	TRITD_7Bv1G199580-2	TRITD_7Bv1G199580-2	-	134-152	144	-45.4	-34.4	0.757709	6	GO:0005515(protein binding)	-
ttu-miR160	TRITD_3Av1G042870	TRITD_3Av1G042870	-	332-358	348	-45.4	-34.4	0.757709	10	GO:0003677(DNA binding);GO:0003700(DNA binding transcription factor activity);GO:0005515(protein binding);GO:0005634(nucleus);GO:0006351(transcription, DNA-templated);GO:0006355(regulation of transcription, DNA-templated);GO:0009266(response to temperature stimulus);GO:0009740(gibberellic acid mediated signaling pathway);GO:0009908(flower development);GO:0010452(histone H3-K36 methylation);GO:004…	-
ttu-miR160	TRITD_7Bv1G199580	TRITD_7Bv1G199580	-	134-152	144	-45.4	-34.4	0.757709	6	GO:0005515(protein binding)	-
ttu-miR160	TRITD_3Av1G042870-2	TRITD_3Av1G042870-2	-	269-295	285	-45.4	-34.4	0.757709	10	GO:0003677(DNA binding);GO:0003700(DNA binding transcription factor activity);GO:0005515(protein binding);GO:0005634(nucleus);GO:0006351(transcription, DNA-templated);GO:0006355(regulation of transcription, DNA-templated);GO:0009266(response to temperature stimulus);GO:0009740(gibberellic acid mediated signaling pathway);GO:0009908(flower development);GO:0010452(histone H3-K36 methylation);GO:004…	-
ttu-miR160	TRITD_3Bv1G051370	TRITD_3Bv1G051370	-	269-295	285	-45.4	-34.4	0.757709	10	GO:0003677(DNA binding);GO:0003700(DNA binding transcription factor activity);GO:0005515(protein binding);GO:0005634(nucleus);GO:0006351(transcription, DNA-templated);GO:0006355(regulation of transcription, DNA-templated);GO:0009266(response to temperature stimulus);GO:0009740(gibberellic acid mediated signaling pathway);GO:0009908(flower development);GO:0010452(histone H3-K36 methylation);GO:004…	-
ttu-miR160	TRITD_1Bv1G220180	TRITD_1Bv1G220180	-	211-232	221	-45.4	-34.4	0.757709	8.5	GO:0004185(serine-type carboxypeptidase activity);GO:0051603(proteolysis involved in cellular protein catabolic process)	-
ttu-miR160	TRITD_4Av1G147830-2	TRITD_4Av1G147830-2	-	99-122	112	-45.4	-34.4	0.757709	7.5	GO:0003677(DNA binding);GO:0003700(DNA binding transcription factor activity);GO:0005515(protein binding);GO:0005634(nucleus);GO:0005737(cytoplasm);GO:0006351(transcription, DNA-templated);GO:0006355(regulation of transcription, DNA-templated);GO:0009610(response to symbiotic fungus);GO:0009737(response to abscisic acid);GO:0010197(polar nucleus fusion);GO:0010201(response to continuous far red l…	-
ttu-miR160	TRITD_4Av1G147830-3	TRITD_4Av1G147830-3	-	99-122	112	-45.4	-34.4	0.757709	7.5	GO:0003677(DNA binding);GO:0003700(DNA binding transcription factor activity);GO:0005515(protein binding);GO:0005634(nucleus);GO:0005737(cytoplasm);GO:0006351(transcription, DNA-templated);GO:0006355(regulation of transcription, DNA-templated);GO:0009610(response to symbiotic fungus);GO:0009737(response to abscisic acid);GO:0010197(polar nucleus fusion);GO:0010201(response to continuous far red l…	-
ttu-miR160	TRITD_4Av1G147830	TRITD_4Av1G147830	-	99-122	112	-45.4	-34.4	0.757709	7.5	GO:0003677(DNA binding);GO:0003700(DNA binding transcription factor activity);GO:0005515(protein binding);GO:0005634(nucleus);GO:0005737(cytoplasm);GO:0006351(transcription, DNA-templated);GO:0006355(regulation of transcription, DNA-templated);GO:0009610(response to symbiotic fungus);GO:0009737(response to abscisic acid);GO:0010197(polar nucleus fusion);GO:0010201(response to continuous far red l…	-
ttu-miR160	TRITD_4Av1G147830-6	TRITD_4Av1G147830-6	-	99-122	112	-45.4	-34.4	0.757709	7.5	GO:0003677(DNA binding);GO:0003700(DNA binding transcription factor activity);GO:0005515(protein binding);GO:0005634(nucleus);GO:0005737(cytoplasm);GO:0006351(transcription, DNA-templated);GO:0006355(regulation of transcription, DNA-templated);GO:0009610(response to symbiotic fungus);GO:0009737(response to abscisic acid);GO:0010197(polar nucleus fusion);GO:0010201(response to continuous far red l…	-
ttu-miR160	TRITD_4Av1G147830-5	TRITD_4Av1G147830-5	-	99-122	112	-45.4	-34.4	0.757709	7.5	GO:0003677(DNA binding);GO:0003700(DNA binding transcription factor activity);GO:0005515(protein binding);GO:0005634(nucleus);GO:0005737(cytoplasm);GO:0006351(transcription, DNA-templated);GO:0006355(regulation of transcription, DNA-templated);GO:0009610(response to symbiotic fungus);GO:0009737(response to abscisic acid);GO:0010197(polar nucleus fusion);GO:0010201(response to continuous far red l…	-
ttu-miR160	TRITD_4Av1G147830-4	TRITD_4Av1G147830-4	-	99-122	112	-45.4	-34.4	0.757709	7.5	GO:0003677(DNA binding);GO:0003700(DNA binding transcription factor activity);GO:0005515(protein binding);GO:0005634(nucleus);GO:0005737(cytoplasm);GO:0006351(transcription, DNA-templated);GO:0006355(regulation of transcription, DNA-templated);GO:0009610(response to symbiotic fungus);GO:0009737(response to abscisic acid);GO:0010197(polar nucleus fusion);GO:0010201(response to continuous far red l…	-
ttu-miR160	TRITD_3Bv1G051370-2	TRITD_3Bv1G051370-2	-	269-295	285	-45.4	-34.4	0.757709	10	GO:0003677(DNA binding);GO:0003700(DNA binding transcription factor activity);GO:0005515(protein binding);GO:0005634(nucleus);GO:0006351(transcription, DNA-templated);GO:0006355(regulation of transcription, DNA-templated);GO:0009266(response to temperature stimulus);GO:0009740(gibberellic acid mediated signaling pathway);GO:0009908(flower development);GO:0010452(histone H3-K36 methylation);GO:004…	-
ttu-miR160	TRITD_3Av1G193910-2	TRITD_3Av1G193910-2	-	265-287	278	-45.4	-34.3	0.755507	9	GO:0006855(drug transmembrane transport)	-
ttu-miR160	TRITD_6Bv1G003870-3	TRITD_6Bv1G003870-3	-	509-530	520	-45.4	-34.3	0.755507	7	GO:0008171(O-methyltransferase activity);GO:0008757(S-adenosylmethionine-dependent methyltransferase activity);GO:0019438(aromatic compound biosynthetic process)	-
ttu-miR160	TRITD_3Bv1G176570	TRITD_3Bv1G176570	-	259-281	272	-45.4	-34.3	0.755507	9	GO:0006855(drug transmembrane transport)	-
ttu-miR160	TRITD_3Bv1G176570-2	TRITD_3Bv1G176570-2	-	259-281	272	-45.4	-34.3	0.755507	9	GO:0006855(drug transmembrane transport)	-
ttu-miR160	TRITD_3Bv1G176570-3	TRITD_3Bv1G176570-3	-	259-281	272	-45.4	-34.3	0.755507	9	GO:0006855(drug transmembrane transport)	-
ttu-miR160	TRITD_3Av1G193910	TRITD_3Av1G193910	-	265-287	278	-45.4	-34.3	0.755507	9	GO:0006855(drug transmembrane transport)	-
ttu-miR160	TRITD_3Av1G193910-4	TRITD_3Av1G193910-4	-	265-287	278	-45.4	-34.3	0.755507	9	GO:0006855(drug transmembrane transport)	-
ttu-miR160	TRITD_6Bv1G003870-2	TRITD_6Bv1G003870-2	acetylserotonin O-methyltransferase-like	509-530	520	-45.4	-34.3	0.755507	7	GO:0008171(O-methyltransferase activity);GO:0008757(S-adenosylmethionine-dependent methyltransferase activity);GO:0019438(aromatic compound biosynthetic process)	ko00380(Tryptophan metabolism)
ttu-miR160	TRITD_2Bv1G039820	TRITD_2Bv1G039820	-	335-356	346	-45.4	-34.3	0.755507	5	GO:0005773(vacuole);GO:0005794(Golgi apparatus);GO:0005886(plasma membrane);GO:0006950(response to stress);GO:0016787(hydrolase activity)	-
ttu-miR160	TRITD_3Av1G193910-3	TRITD_3Av1G193910-3	-	496-518	509	-45.4	-34.3	0.755507	9	GO:0006855(drug transmembrane transport)	-
ttu-miR160	TRITD_2Av1G030670	TRITD_2Av1G030670	-	350-371	361	-45.4	-34.3	0.755507	5	GO:0005773(vacuole);GO:0005794(Golgi apparatus);GO:0005886(plasma membrane);GO:0006950(response to stress);GO:0016787(hydrolase activity)	-
ttu-miR160	TRITD_2Bv1G039820-2	TRITD_2Bv1G039820-2	-	341-362	352	-45.4	-34.3	0.755507	5	GO:0005773(vacuole);GO:0005794(Golgi apparatus);GO:0005886(plasma membrane);GO:0006950(response to stress);GO:0016787(hydrolase activity)	-
ttu-miR160	TRITD_1Av1G045090	TRITD_1Av1G045090	arginine--tRNA ligase	215-236	227	-45.4	-34.2	0.753304	7.5	GO:0004814(arginine-tRNA ligase activity);GO:0005737(cytoplasm);GO:0006420(arginyl-tRNA aminoacylation)	ko00970(Aminoacyl-tRNA biosynthesis)
ttu-miR160	TRITD_3Bv1G258870	TRITD_3Bv1G258870	-	383-406	396	-45.4	-34.2	0.753304	8	GO:0005886(plasma membrane);GO:0016021(integral component of membrane);GO:0042626(ATPase activity, coupled to transmembrane movement of substances)	-
ttu-miR160	TRITD_5Av1G044710-3	TRITD_5Av1G044710-3	-	4463-4483	4474	-45.4	-34.2	0.753304	7	-	-
ttu-miR160	TRITD_7Bv1G080930-2	TRITD_7Bv1G080930-2	-	41-60	51	-45.4	-34.2	0.753304	8	GO:0003677(DNA binding);GO:0004842(ubiquitin-protein transferase activity);GO:0005634(nucleus);GO:0016567(protein ubiquitination)	-
ttu-miR160	TRITD_4Bv1G055780	TRITD_4Bv1G055780	-	695-715	706	-45.4	-34.2	0.753304	6.5	GO:0003723(RNA binding);GO:0004519(endonuclease activity);GO:0005515(protein binding);GO:0006397(mRNA processing);GO:0008270(zinc ion binding);GO:0009507(chloroplast);GO:0031425(chloroplast RNA processing);GO:1900865(chloroplast RNA modification)	-
ttu-miR160	TRITD_5Av1G019500	TRITD_5Av1G019500	-	536-556	547	-45.4	-34.2	0.753304	6	GO:0003723(RNA binding);GO:0004519(endonuclease activity);GO:0005515(protein binding);GO:0005739(mitochondrion);GO:0006397(mRNA processing);GO:0008380(RNA splicing);GO:0009507(chloroplast);GO:1900865(chloroplast RNA modification)	-
ttu-miR160	TRITD_5Av1G044710	TRITD_5Av1G044710	-	4376-4396	4387	-45.4	-34.2	0.753304	7	-	-
ttu-miR160	TRITD_7Av1G110090-2	TRITD_7Av1G110090-2	-	41-60	51	-45.4	-34.2	0.753304	8	GO:0003677(DNA binding);GO:0004842(ubiquitin-protein transferase activity);GO:0005634(nucleus);GO:0016567(protein ubiquitination)	-
ttu-miR160	TRITD_7Av1G110090	TRITD_7Av1G110090	-	41-60	51	-45.4	-34.2	0.753304	8	GO:0003677(DNA binding);GO:0004842(ubiquitin-protein transferase activity);GO:0005634(nucleus);GO:0016567(protein ubiquitination)	-
ttu-miR160	TRITD_7Bv1G226530-2	TRITD_7Bv1G226530-2	-	50-74	64	-45.4	-34.2	0.753304	9.5	GO:0005739(mitochondrion);GO:0005768(endosome);GO:0005794(Golgi apparatus);GO:0005802(trans-Golgi network);GO:0016021(integral component of membrane);GO:0016757(transferase activity, transferring glycosyl groups)	-
ttu-miR160	TRITD_3Bv1G258870-9	TRITD_3Bv1G258870-9	-	383-406	396	-45.4	-34.2	0.753304	8	GO:0005886(plasma membrane);GO:0016021(integral component of membrane);GO:0042626(ATPase activity, coupled to transmembrane movement of substances)	-
ttu-miR160	TRITD_1Av1G045090-5	TRITD_1Av1G045090-5	arginine--tRNA ligase	56-77	68	-45.4	-34.2	0.753304	7.5	GO:0004814(arginine-tRNA ligase activity);GO:0005737(cytoplasm);GO:0006420(arginyl-tRNA aminoacylation)	ko00970(Aminoacyl-tRNA biosynthesis)
ttu-miR160	TRITD_4Av1G147120	TRITD_4Av1G147120	-	695-715	706	-45.4	-34.2	0.753304	6.5	GO:0003723(RNA binding);GO:0004519(endonuclease activity);GO:0005515(protein binding);GO:0006397(mRNA processing);GO:0008270(zinc ion binding);GO:0009507(chloroplast);GO:0031425(chloroplast RNA processing);GO:1900865(chloroplast RNA modification)	-
ttu-miR160	TRITD_3Bv1G258870-3	TRITD_3Bv1G258870-3	-	383-406	396	-45.4	-34.2	0.753304	8	GO:0005886(plasma membrane);GO:0016021(integral component of membrane);GO:0042626(ATPase activity, coupled to transmembrane movement of substances)	-
ttu-miR160	TRITD_3Bv1G258870-6	TRITD_3Bv1G258870-6	-	383-406	396	-45.4	-34.2	0.753304	8	GO:0005886(plasma membrane);GO:0016021(integral component of membrane);GO:0042626(ATPase activity, coupled to transmembrane movement of substances)	-
ttu-miR160	TRITD_1Bv1G205640	TRITD_1Bv1G205640	-	1319-1342	1332	-45.4	-34.2	0.753304	5.5	GO:0005249(voltage-gated potassium channel activity);GO:0005634(nucleus);GO:0006813(potassium ion transport);GO:0008076(voltage-gated potassium channel complex);GO:0016020(membrane);GO:0016567(protein ubiquitination);GO:0051260(protein homooligomerization)	-
ttu-miR160	TRITD_1Av1G045090-6	TRITD_1Av1G045090-6	arginine--tRNA ligase	56-77	68	-45.4	-34.2	0.753304	7.5	GO:0004814(arginine-tRNA ligase activity);GO:0005737(cytoplasm);GO:0006420(arginyl-tRNA aminoacylation)	ko00970(Aminoacyl-tRNA biosynthesis)
ttu-miR160	TRITD_4Bv1G194410-2	TRITD_4Bv1G194410-2	fizzy-like protein	1232-1251	1242	-45.4	-34.2	0.753304	4	GO:0005515(protein binding);GO:0005634(nucleus);GO:0005834(heterotrimeric G-protein complex);GO:0007165(signal transduction);GO:0009825(multidimensional cell growth);GO:0010091(trichome branching);GO:0010997(anaphase-promoting complex binding);GO:0016567(protein ubiquitination);GO:0042023(DNA endoreduplication);GO:0051301(cell division);GO:0097027(ubiquitin-protein transferase activator activity)…	ko04120(Ubiquitin mediated proteolysis)
ttu-miR160	TRITD_3Bv1G258870-2	TRITD_3Bv1G258870-2	-	383-406	396	-45.4	-34.2	0.753304	8	GO:0005886(plasma membrane);GO:0016021(integral component of membrane);GO:0042626(ATPase activity, coupled to transmembrane movement of substances)	-
ttu-miR160	TRITD_5Av1G044710-2	TRITD_5Av1G044710-2	-	4436-4456	4447	-45.4	-34.2	0.753304	7	-	-
ttu-miR160	TRITD_7Bv1G080930	TRITD_7Bv1G080930	-	41-60	51	-45.4	-34.2	0.753304	8	GO:0003677(DNA binding);GO:0004842(ubiquitin-protein transferase activity);GO:0005634(nucleus);GO:0016567(protein ubiquitination)	-
ttu-miR160	TRITD_7Av1G110090-5	TRITD_7Av1G110090-5	-	41-60	51	-45.4	-34.2	0.753304	8	GO:0003677(DNA binding);GO:0004842(ubiquitin-protein transferase activity);GO:0005634(nucleus);GO:0016567(protein ubiquitination)	-
ttu-miR160	TRITD_1Av1G045090-3	TRITD_1Av1G045090-3	arginine--tRNA ligase	215-236	227	-45.4	-34.2	0.753304	7.5	GO:0004814(arginine-tRNA ligase activity);GO:0005737(cytoplasm);GO:0006420(arginyl-tRNA aminoacylation)	ko00970(Aminoacyl-tRNA biosynthesis)
ttu-miR160	TRITD_1Av1G045090-10	TRITD_1Av1G045090-10	arginine--tRNA ligase	56-77	68	-45.4	-34.2	0.753304	7.5	GO:0004814(arginine-tRNA ligase activity);GO:0005737(cytoplasm);GO:0006420(arginyl-tRNA aminoacylation)	ko00970(Aminoacyl-tRNA biosynthesis)
ttu-miR160	TRITD_1Av1G045090-4	TRITD_1Av1G045090-4	arginine--tRNA ligase	56-77	68	-45.4	-34.2	0.753304	7.5	GO:0004814(arginine-tRNA ligase activity);GO:0005737(cytoplasm);GO:0006420(arginyl-tRNA aminoacylation)	ko00970(Aminoacyl-tRNA biosynthesis)
ttu-miR160	TRITD_5Bv1G019850	TRITD_5Bv1G019850	-	536-556	547	-45.4	-34.2	0.753304	6	GO:0003723(RNA binding);GO:0004519(endonuclease activity);GO:0005515(protein binding);GO:0005739(mitochondrion);GO:0006397(mRNA processing);GO:0008380(RNA splicing);GO:0009507(chloroplast);GO:1900865(chloroplast RNA modification)	-
ttu-miR160	TRITD_5Bv1G013030	TRITD_5Bv1G013030	-	720-740	731	-45.4	-34.2	0.753304	6.5	GO:0003723(RNA binding);GO:0004519(endonuclease activity);GO:0005739(mitochondrion);GO:0008270(zinc ion binding);GO:0009451(RNA modification);GO:0043231(intracellular membrane-bounded organelle)	-
ttu-miR160	TRITD_1Av1G045090-13	TRITD_1Av1G045090-13	arginine--tRNA ligase	215-236	227	-45.4	-34.2	0.753304	7.5	GO:0004814(arginine-tRNA ligase activity);GO:0005737(cytoplasm);GO:0006420(arginyl-tRNA aminoacylation)	ko00970(Aminoacyl-tRNA biosynthesis)
ttu-miR160	TRITD_4Bv1G194410	TRITD_4Bv1G194410	fizzy-like protein	1232-1251	1242	-45.4	-34.2	0.753304	4	GO:0005515(protein binding);GO:0005634(nucleus);GO:0005834(heterotrimeric G-protein complex);GO:0007165(signal transduction);GO:0009825(multidimensional cell growth);GO:0010091(trichome branching);GO:0010997(anaphase-promoting complex binding);GO:0016567(protein ubiquitination);GO:0042023(DNA endoreduplication);GO:0051301(cell division);GO:0097027(ubiquitin-protein transferase activator activity)…	ko04120(Ubiquitin mediated proteolysis)
ttu-miR160	TRITD_1Av1G045090-15	TRITD_1Av1G045090-15	arginine--tRNA ligase	56-77	68	-45.4	-34.2	0.753304	7.5	GO:0004814(arginine-tRNA ligase activity);GO:0005737(cytoplasm);GO:0006420(arginyl-tRNA aminoacylation)	ko00970(Aminoacyl-tRNA biosynthesis)
ttu-miR160	TRITD_1Av1G045090-14	TRITD_1Av1G045090-14	arginine--tRNA ligase	56-77	68	-45.4	-34.2	0.753304	7.5	GO:0004814(arginine-tRNA ligase activity);GO:0005737(cytoplasm);GO:0006420(arginyl-tRNA aminoacylation)	ko00970(Aminoacyl-tRNA biosynthesis)
ttu-miR160	TRITD_4Bv1G194410-3	TRITD_4Bv1G194410-3	fizzy-like protein	1112-1131	1122	-45.4	-34.2	0.753304	4	GO:0005515(protein binding);GO:0005634(nucleus);GO:0005834(heterotrimeric G-protein complex);GO:0007165(signal transduction);GO:0009825(multidimensional cell growth);GO:0010091(trichome branching);GO:0010997(anaphase-promoting complex binding);GO:0016567(protein ubiquitination);GO:0042023(DNA endoreduplication);GO:0051301(cell division);GO:0097027(ubiquitin-protein transferase activator activity)…	ko04120(Ubiquitin mediated proteolysis)
ttu-miR160	TRITD_5Av1G044710-4	TRITD_5Av1G044710-4	-	4334-4354	4345	-45.4	-34.2	0.753304	7	-	-
ttu-miR160	TRITD_1Av1G045090-12	TRITD_1Av1G045090-12	arginine--tRNA ligase	56-77	68	-45.4	-34.2	0.753304	7.5	GO:0004814(arginine-tRNA ligase activity);GO:0005737(cytoplasm);GO:0006420(arginyl-tRNA aminoacylation)	ko00970(Aminoacyl-tRNA biosynthesis)
ttu-miR160	TRITD_2Bv1G234780	TRITD_2Bv1G234780	farnesyl pyrophosphate synthase 1	173-193	185	-45.4	-34.1	0.751101	7	GO:0004161(dimethylallyltranstransferase activity);GO:0004337(geranyltranstransferase activity);GO:0005737(cytoplasm);GO:0045337(farnesyl diphosphate biosynthetic process)	ko00900(Terpenoid backbone biosynthesis);ko05166(HTLV-I infection);ko05164(Influenza A)
ttu-miR160	TRITD_4Av1G064640-3	TRITD_4Av1G064640-3	L-ascorbate peroxidase 3	530-551	541	-45.4	-34	0.748899	8	GO:0004601(peroxidase activity);GO:0005515(protein binding);GO:0005576(extracellular region);GO:0005618(cell wall);GO:0005794(Golgi apparatus);GO:0005829(cytosol);GO:0006979(response to oxidative stress);GO:0009809(lignin biosynthetic process);GO:0010089(xylem development);GO:0020037(heme binding);GO:0042744(hydrogen peroxide catabolic process);GO:0046872(metal ion binding);GO:0048046(apoplast);G…	ko00053(Ascorbate and aldarate metabolism);ko00480(Glutathione metabolism)
ttu-miR160	TRITD_6Bv1G174670-7	TRITD_6Bv1G174670-7	-	429-450	440	-45.4	-34	0.748899	8	GO:0003674(molecular_function);GO:0005634(nucleus);GO:0009626(plant-type hypersensitive response)	-
ttu-miR160	TRITD_4Av1G064640-2	TRITD_4Av1G064640-2	L-ascorbate peroxidase 3	968-989	979	-45.4	-34	0.748899	8	GO:0004601(peroxidase activity);GO:0005515(protein binding);GO:0005576(extracellular region);GO:0005618(cell wall);GO:0005794(Golgi apparatus);GO:0005829(cytosol);GO:0006979(response to oxidative stress);GO:0009809(lignin biosynthetic process);GO:0010089(xylem development);GO:0020037(heme binding);GO:0042744(hydrogen peroxide catabolic process);GO:0046872(metal ion binding);GO:0048046(apoplast);G…	ko00053(Ascorbate and aldarate metabolism);ko00480(Glutathione metabolism)
ttu-miR160	TRITD_5Bv1G022220	TRITD_5Bv1G022220	-	128-147	138	-45.4	-34	0.748899	8	GO:0005634(nucleus)	-
ttu-miR160	TRITD_4Av1G064640	TRITD_4Av1G064640	L-ascorbate peroxidase 3	920-941	931	-45.4	-34	0.748899	8	GO:0004601(peroxidase activity);GO:0005515(protein binding);GO:0005576(extracellular region);GO:0005618(cell wall);GO:0005794(Golgi apparatus);GO:0005829(cytosol);GO:0006979(response to oxidative stress);GO:0009809(lignin biosynthetic process);GO:0010089(xylem development);GO:0020037(heme binding);GO:0042744(hydrogen peroxide catabolic process);GO:0046872(metal ion binding);GO:0048046(apoplast);G…	ko00053(Ascorbate and aldarate metabolism);ko00480(Glutathione metabolism)
ttu-miR160	TRITD_5Av1G196770-4	TRITD_5Av1G196770-4	GPI mannosyltransferase	98-116	109	-45.4	-34	0.748899	6	GO:0005575(cellular_component);GO:0005783(endoplasmic reticulum);GO:0005789(endoplasmic reticulum membrane);GO:0006506(GPI anchor biosynthetic process);GO:0016020(membrane);GO:0016021(integral component of membrane);GO:0016740(transferase activity);GO:0016757(transferase activity, transferring glycosyl groups);GO:0016758(transferase activity, transferring hexosyl groups)	ko00563(Glycosylphosphatidylinositol)
ttu-miR160	TRITD_5Av1G196770-2	TRITD_5Av1G196770-2	phosphatidylinositol glycan anchor biosynthesis class M	98-116	109	-45.4	-34	0.748899	6	GO:0005789(endoplasmic reticulum membrane);GO:0006506(GPI anchor biosynthetic process);GO:0016021(integral component of membrane);GO:0016758(transferase activity, transferring hexosyl groups)	ko00563(Glycosylphosphatidylinositol)
ttu-miR160	TRITD_5Av1G196770-5	TRITD_5Av1G196770-5	GPI mannosyltransferase	59-77	70	-45.4	-34	0.748899	6	GO:0005575(cellular_component);GO:0005783(endoplasmic reticulum);GO:0005789(endoplasmic reticulum membrane);GO:0006506(GPI anchor biosynthetic process);GO:0016020(membrane);GO:0016021(integral component of membrane);GO:0016740(transferase activity);GO:0016757(transferase activity, transferring glycosyl groups);GO:0016758(transferase activity, transferring hexosyl groups)	ko00563(Glycosylphosphatidylinositol)
ttu-miR160	TRITD_3Av1G212290-2	TRITD_3Av1G212290-2	-	125-147	136	-45.4	-34	0.748899	10	GO:0003677(DNA binding);GO:0005634(nucleus);GO:0006351(transcription, DNA-templated);GO:0045892(negative regulation of transcription, DNA-templated)	-
ttu-miR160	TRITD_7Bv1G071870-3	TRITD_7Bv1G071870-3	LOW QUALITY PROTEIN: methyltransferase-like protein 13	20-41	31	-45.4	-33.9	0.746696	8	GO:0003824(catalytic activity);GO:0005737(cytoplasm);GO:0008168(methyltransferase activity);GO:0032259(methylation)	ko04130(SNARE interactions in vesicular transport)
ttu-miR160	TRITD_2Bv1G064030-2	TRITD_2Bv1G064030-2	-	21-41	31	-45.4	-33.9	0.746696	7	GO:0005737(cytoplasm)	-
ttu-miR160	TRITD_7Av1G097950	TRITD_7Av1G097950	LOW QUALITY PROTEIN: methyltransferase-like protein 13	20-41	31	-45.4	-33.9	0.746696	8	GO:0003824(catalytic activity);GO:0005737(cytoplasm);GO:0008168(methyltransferase activity);GO:0032259(methylation)	ko04130(SNARE interactions in vesicular transport)
ttu-miR160	TRITD_7Bv1G071870-2	TRITD_7Bv1G071870-2	LOW QUALITY PROTEIN: methyltransferase-like protein 13	20-41	31	-45.4	-33.9	0.746696	8	GO:0003824(catalytic activity);GO:0005737(cytoplasm);GO:0008168(methyltransferase activity);GO:0032259(methylation)	ko04130(SNARE interactions in vesicular transport)
ttu-miR160	TRITD_4Av1G155930	TRITD_4Av1G155930	-	462-483	472	-45.4	-33.9	0.746696	8.5	GO:0000981(RNA polymerase II transcription factor activity, sequence-specific DNA binding);GO:0001135(transcription factor activity, RNA polymerase II transcription factor recruiting);GO:0003677(DNA binding);GO:0003700(DNA binding transcription factor activity);GO:0005634(nucleus);GO:0006355(regulation of transcription, DNA-templated);GO:0006357(regulation of transcription by RNA polymerase II);G…	-
ttu-miR160	TRITD_4Bv1G056290-2	TRITD_4Bv1G056290-2	-	462-483	472	-45.4	-33.9	0.746696	8.5	GO:0000981(RNA polymerase II transcription factor activity, sequence-specific DNA binding);GO:0001135(transcription factor activity, RNA polymerase II transcription factor recruiting);GO:0003677(DNA binding);GO:0003700(DNA binding transcription factor activity);GO:0005634(nucleus);GO:0006355(regulation of transcription, DNA-templated);GO:0006357(regulation of transcription by RNA polymerase II);G…	-
ttu-miR160	TRITD_1Av1G213660	TRITD_1Av1G213660	-	1271-1291	1282	-45.4	-33.9	0.746696	9.5	GO:0003674(molecular_function);GO:0005576(extracellular region);GO:0008150(biological_process)	-
ttu-miR160	TRITD_1Av1G084160-3	TRITD_1Av1G084160-3	probable prolyl 4-hydroxylase 7	459-479	470	-45.4	-33.9	0.746696	7.5	GO:0005576(extracellular region);GO:0016706(oxidoreductase activity, acting on paired donors, with incorporation or reduction of molecular oxygen, 2-oxoglutarate as one donor, and incorporation of one atom each of oxygen into both donors);GO:0018401(peptidyl-proline hydroxylation to 4-hydroxy-L-proline)	ko00330(Arginine and proline metabolism)
ttu-miR160	TRITD_4Av1G155930-2	TRITD_4Av1G155930-2	-	465-486	475	-45.4	-33.9	0.746696	8.5	GO:0000981(RNA polymerase II transcription factor activity, sequence-specific DNA binding);GO:0001135(transcription factor activity, RNA polymerase II transcription factor recruiting);GO:0003677(DNA binding);GO:0003700(DNA binding transcription factor activity);GO:0005634(nucleus);GO:0006355(regulation of transcription, DNA-templated);GO:0006357(regulation of transcription by RNA polymerase II);G…	-
ttu-miR160	TRITD_5Av1G245460	TRITD_5Av1G245460	fizzy-like protein	1229-1248	1239	-45.4	-33.9	0.746696	4	GO:0005515(protein binding);GO:0005634(nucleus);GO:0005834(heterotrimeric G-protein complex);GO:0007165(signal transduction);GO:0009825(multidimensional cell growth);GO:0010091(trichome branching);GO:0010997(anaphase-promoting complex binding);GO:0016567(protein ubiquitination);GO:0042023(DNA endoreduplication);GO:0051301(cell division);GO:0097027(ubiquitin-protein transferase activator activity)…	ko04120(Ubiquitin mediated proteolysis)
ttu-miR160	TRITD_1Av1G084160	TRITD_1Av1G084160	probable prolyl 4-hydroxylase 7	546-566	557	-45.4	-33.9	0.746696	7.5	GO:0005576(extracellular region);GO:0016706(oxidoreductase activity, acting on paired donors, with incorporation or reduction of molecular oxygen, 2-oxoglutarate as one donor, and incorporation of one atom each of oxygen into both donors);GO:0018401(peptidyl-proline hydroxylation to 4-hydroxy-L-proline)	ko00330(Arginine and proline metabolism)
ttu-miR160	TRITD_1Av1G084160-2	TRITD_1Av1G084160-2	probable prolyl 4-hydroxylase 7	741-761	752	-45.4	-33.9	0.746696	7.5	GO:0005576(extracellular region);GO:0016706(oxidoreductase activity, acting on paired donors, with incorporation or reduction of molecular oxygen, 2-oxoglutarate as one donor, and incorporation of one atom each of oxygen into both donors);GO:0018401(peptidyl-proline hydroxylation to 4-hydroxy-L-proline)	ko00330(Arginine and proline metabolism)
ttu-miR160	TRITD_5Av1G245460-2	TRITD_5Av1G245460-2	fizzy-like protein	1229-1248	1239	-45.4	-33.9	0.746696	4	GO:0005515(protein binding);GO:0005634(nucleus);GO:0005834(heterotrimeric G-protein complex);GO:0007165(signal transduction);GO:0009825(multidimensional cell growth);GO:0010091(trichome branching);GO:0010997(anaphase-promoting complex binding);GO:0016567(protein ubiquitination);GO:0042023(DNA endoreduplication);GO:0051301(cell division);GO:0097027(ubiquitin-protein transferase activator activity)…	ko04120(Ubiquitin mediated proteolysis)
ttu-miR160	TRITD_7Bv1G075550	TRITD_7Bv1G075550	-	947-969	960	-45.4	-33.9	0.746696	9	GO:0005783(endoplasmic reticulum);GO:0005886(plasma membrane);GO:0009926(auxin polar transport);GO:0010252(auxin homeostasis);GO:0010329(auxin efflux transmembrane transporter activity)	-
ttu-miR160	TRITD_7Bv1G217750	TRITD_7Bv1G217750	fizzy-related protein homolog isoform X1	395-414	405	-45.4	-33.9	0.746696	4	GO:0005515(protein binding);GO:0005634(nucleus);GO:0005834(heterotrimeric G-protein complex);GO:0007165(signal transduction);GO:0009825(multidimensional cell growth);GO:0010091(trichome branching);GO:0010997(anaphase-promoting complex binding);GO:0016567(protein ubiquitination);GO:0042023(DNA endoreduplication);GO:0051301(cell division);GO:0097027(ubiquitin-protein transferase activator activity)…	ko04120(Ubiquitin mediated proteolysis)
ttu-miR160	TRITD_2Bv1G064030	TRITD_2Bv1G064030	-	21-41	31	-45.4	-33.9	0.746696	7	GO:0005737(cytoplasm)	-
ttu-miR160	TRITD_4Bv1G056290	TRITD_4Bv1G056290	-	465-486	475	-45.4	-33.9	0.746696	8.5	GO:0000981(RNA polymerase II transcription factor activity, sequence-specific DNA binding);GO:0001135(transcription factor activity, RNA polymerase II transcription factor recruiting);GO:0003677(DNA binding);GO:0003700(DNA binding transcription factor activity);GO:0005634(nucleus);GO:0006355(regulation of transcription, DNA-templated);GO:0006357(regulation of transcription by RNA polymerase II);G…	-
ttu-miR160	TRITD_7Av1G097950-2	TRITD_7Av1G097950-2	LOW QUALITY PROTEIN: methyltransferase-like protein 13	20-41	31	-45.4	-33.9	0.746696	8	GO:0003824(catalytic activity);GO:0005737(cytoplasm);GO:0008168(methyltransferase activity);GO:0032259(methylation)	ko04130(SNARE interactions in vesicular transport)
ttu-miR160	TRITD_7Av1G097950-3	TRITD_7Av1G097950-3	-	20-41	31	-45.4	-33.9	0.746696	8	GO:0003824(catalytic activity);GO:0005737(cytoplasm);GO:0008168(methyltransferase activity);GO:0032259(methylation)	-
ttu-miR160	TRITD_7Bv1G071870	TRITD_7Bv1G071870	LOW QUALITY PROTEIN: methyltransferase-like protein 13	266-287	277	-45.4	-33.9	0.746696	8	GO:0003824(catalytic activity);GO:0005737(cytoplasm);GO:0008168(methyltransferase activity);GO:0032259(methylation)	ko04130(SNARE interactions in vesicular transport)
ttu-miR160	TRITD_5Av1G245840	TRITD_5Av1G245840	-	438-462	453	-45.4	-33.82	0.744934	9.5	GO:0003723(RNA binding);GO:0004525(ribonuclease III activity);GO:0005634(nucleus);GO:0005737(cytoplasm);GO:0016442(RISC complex);GO:0030422(production of siRNA involved in RNA interference)	-
ttu-miR160	TRITD_1Av1G206570-3	TRITD_1Av1G206570-3	phosphoethanolamine N-methyltransferase 3-like isoform X3	2-23	14	-45.4	-33.8	0.744493	6	GO:0005737(cytoplasm);GO:0008757(S-adenosylmethionine-dependent methyltransferase activity);GO:0032259(methylation)	ko00564(Glycerophospholipid metabolism)
ttu-miR160	TRITD_4Av1G139360	TRITD_4Av1G139360	-	962-984	975	-45.4	-33.8	0.744493	8	GO:0003700(DNA binding transcription factor activity);GO:0005634(nucleus);GO:0006355(regulation of transcription, DNA-templated);GO:0043565(sequence-specific DNA binding)	-
ttu-miR160	TRITD_4Av1G054700	TRITD_4Av1G054700	-	658-679	670	-45.4	-33.8	0.744493	6	GO:0003824(catalytic activity);GO:0005576(extracellular region);GO:0005773(vacuole);GO:0008150(biological_process)	-
ttu-miR160	TRITD_1Av1G206570-4	TRITD_1Av1G206570-4	phosphoethanolamine N-methyltransferase 3-like isoform X3	2-23	14	-45.4	-33.8	0.744493	6	GO:0005737(cytoplasm);GO:0008757(S-adenosylmethionine-dependent methyltransferase activity);GO:0032259(methylation)	ko00564(Glycerophospholipid metabolism)
ttu-miR160	TRITD_7Bv1G165480	TRITD_7Bv1G165480	-	148-167	158	-45.4	-33.8	0.744493	5.5	GO:0008150(biological_process);GO:0008418(protein-N-terminal asparagine amidohydrolase activity);GO:0009507(chloroplast)	-
ttu-miR160	TRITD_1Av1G206570-6	TRITD_1Av1G206570-6	phosphoethanolamine N-methyltransferase 3-like isoform X3	2-23	14	-45.4	-33.8	0.744493	6	GO:0005737(cytoplasm);GO:0008757(S-adenosylmethionine-dependent methyltransferase activity);GO:0032259(methylation)	ko00564(Glycerophospholipid metabolism)
ttu-miR160	TRITD_1Av1G208030	TRITD_1Av1G208030	-	290-310	300	-45.4	-33.8	0.744493	7.5	GO:0005634(nucleus);GO:0009507(chloroplast);GO:0010207(photosystem II assembly);GO:0016301(kinase activity);GO:0016310(phosphorylation)	-
ttu-miR160	TRITD_4Av1G054700-3	TRITD_4Av1G054700-3	-	658-679	670	-45.4	-33.8	0.744493	6	GO:0003824(catalytic activity);GO:0005576(extracellular region);GO:0005773(vacuole);GO:0008150(biological_process)	-
ttu-miR160	TRITD_2Bv1G193560	TRITD_2Bv1G193560	-	839-859	851	-45.4	-33.8	0.744493	8.5	GO:0005634(nucleus);GO:0005737(cytoplasm);GO:0005829(cytosol);GO:0009056(catabolic process);GO:0052689(carboxylic ester hydrolase activity)	-
ttu-miR160	TRITD_1Av1G206570-2	TRITD_1Av1G206570-2	phosphoethanolamine N-methyltransferase 3-like isoform X3	2-23	14	-45.4	-33.8	0.744493	6	GO:0005737(cytoplasm);GO:0008757(S-adenosylmethionine-dependent methyltransferase activity);GO:0032259(methylation)	ko00564(Glycerophospholipid metabolism)
ttu-miR160	TRITD_4Av1G054700-2	TRITD_4Av1G054700-2	-	655-676	667	-45.4	-33.8	0.744493	6	GO:0003824(catalytic activity);GO:0005576(extracellular region);GO:0005773(vacuole);GO:0008150(biological_process)	-
ttu-miR160	TRITD_4Bv1G061420	TRITD_4Bv1G061420	-	1031-1053	1044	-45.4	-33.8	0.744493	8	GO:0003700(DNA binding transcription factor activity);GO:0005634(nucleus);GO:0006355(regulation of transcription, DNA-templated);GO:0043565(sequence-specific DNA binding)	-
ttu-miR160	TRITD_1Av1G151420	TRITD_1Av1G151420	eukaryotic peptide chain release factor subunit 1-3	1091-1111	1102	-45.4	-33.8	0.744493	9.5	GO:0003747(translation release factor activity);GO:0005737(cytoplasm);GO:0005829(cytosol);GO:0006415(translational termination);GO:0040008(regulation of growth)	ko03015(mRNA surveillance pathway)
ttu-miR160	TRITD_4Bv1G186950	TRITD_4Bv1G186950	-	473-494	484	-45.4	-33.7	0.742291	6	GO:0005739(mitochondrion);GO:0005777(peroxisome);GO:0016208(AMP binding)	-
ttu-miR160	TRITD_4Bv1G186950-6	TRITD_4Bv1G186950-6	-	101-122	112	-45.4	-33.7	0.742291	6	GO:0005739(mitochondrion);GO:0005777(peroxisome);GO:0016208(AMP binding)	-
ttu-miR160	TRITD_3Bv1G060990-2	TRITD_3Bv1G060990-2	-	467-490	481	-45.4	-33.7	0.742291	9.5	GO:0005576(extracellular region);GO:0016042(lipid catabolic process);GO:0016788(hydrolase activity, acting on ester bonds);GO:0052689(carboxylic ester hydrolase activity)	-
ttu-miR160	TRITD_5Av1G240670	TRITD_5Av1G240670	-	392-413	403	-45.4	-33.7	0.742291	6	GO:0005739(mitochondrion);GO:0005777(peroxisome);GO:0016208(AMP binding)	-
ttu-miR160	TRITD_4Bv1G186950-2	TRITD_4Bv1G186950-2	-	392-413	403	-45.4	-33.7	0.742291	6	GO:0005739(mitochondrion);GO:0005777(peroxisome);GO:0016208(AMP binding)	-
ttu-miR160	TRITD_3Bv1G060990	TRITD_3Bv1G060990	-	932-955	946	-45.4	-33.7	0.742291	9.5	GO:0005576(extracellular region);GO:0016042(lipid catabolic process);GO:0016788(hydrolase activity, acting on ester bonds);GO:0052689(carboxylic ester hydrolase activity)	-
ttu-miR160	TRITD_4Bv1G068630-3	TRITD_4Bv1G068630-3	-	506-528	517	-45.4	-33.7	0.742291	8.5	GO:0005829(cytosol);GO:0016791(phosphatase activity)	-
ttu-miR160	TRITD_5Av1G240590	TRITD_5Av1G240590	-	92-113	103	-45.4	-33.7	0.742291	6	GO:0005739(mitochondrion);GO:0005777(peroxisome);GO:0016208(AMP binding)	-
ttu-miR160	TRITD_4Bv1G186950-3	TRITD_4Bv1G186950-3	-	392-413	403	-45.4	-33.7	0.742291	6	GO:0005739(mitochondrion);GO:0005777(peroxisome);GO:0016208(AMP binding)	-
ttu-miR160	TRITD_4Av1G110800	TRITD_4Av1G110800	-	506-528	517	-45.4	-33.7	0.742291	8.5	GO:0005829(cytosol);GO:0016791(phosphatase activity)	-
ttu-miR160	TRITD_2Bv1G249680	TRITD_2Bv1G249680	-	180-202	192	-45.4	-33.7	0.742291	9	GO:0003674(molecular_function);GO:0005634(nucleus);GO:0008150(biological_process)	-
ttu-miR160	TRITD_4Bv1G068630	TRITD_4Bv1G068630	-	506-528	517	-45.4	-33.7	0.742291	8.5	GO:0005829(cytosol);GO:0016791(phosphatase activity)	-
ttu-miR160	TRITD_4Bv1G186950-4	TRITD_4Bv1G186950-4	-	101-122	112	-45.4	-33.7	0.742291	6	GO:0005739(mitochondrion);GO:0005777(peroxisome);GO:0016208(AMP binding)	-
ttu-miR160	TRITD_3Bv1G281340-2	TRITD_3Bv1G281340-2	-	882-904	895	-45.4	-33.68	0.74185	9	GO:0003674(molecular_function);GO:0005634(nucleus);GO:0008150(biological_process)	-
ttu-miR160	TRITD_3Bv1G281340	TRITD_3Bv1G281340	-	1089-1111	1102	-45.4	-33.68	0.74185	9	GO:0003674(molecular_function);GO:0005634(nucleus);GO:0008150(biological_process)	-
ttu-miR160	TRITD_3Bv1G281340-3	TRITD_3Bv1G281340-3	-	1089-1111	1102	-45.4	-33.68	0.74185	9	GO:0003674(molecular_function);GO:0005634(nucleus);GO:0008150(biological_process)	-
ttu-miR160	TRITD_3Av1G059470-2	TRITD_3Av1G059470-2	-	621-642	633	-45.4	-33.62	0.740529	7.5	GO:0004672(protein kinase activity);GO:0004674(protein serine/threonine kinase activity);GO:0005524(ATP binding);GO:0005886(plasma membrane);GO:0006468(protein phosphorylation);GO:0007169(transmembrane receptor protein tyrosine kinase signaling pathway);GO:0016021(integral component of membrane);GO:0016301(kinase activity)	-
ttu-miR160	TRITD_3Bv1G066430	TRITD_3Bv1G066430	-	627-648	639	-45.4	-33.62	0.740529	7.5	GO:0004672(protein kinase activity);GO:0004674(protein serine/threonine kinase activity);GO:0005524(ATP binding);GO:0005886(plasma membrane);GO:0006468(protein phosphorylation);GO:0007169(transmembrane receptor protein tyrosine kinase signaling pathway);GO:0016021(integral component of membrane);GO:0016301(kinase activity)	-
ttu-miR160	TRITD_3Bv1G066430-2	TRITD_3Bv1G066430-2	-	843-864	855	-45.4	-33.62	0.740529	7.5	GO:0004672(protein kinase activity);GO:0004674(protein serine/threonine kinase activity);GO:0005524(ATP binding);GO:0005886(plasma membrane);GO:0006468(protein phosphorylation);GO:0007169(transmembrane receptor protein tyrosine kinase signaling pathway);GO:0016021(integral component of membrane);GO:0016301(kinase activity)	-
ttu-miR160	TRITD_3Av1G059470	TRITD_3Av1G059470	-	837-858	849	-45.4	-33.62	0.740529	7.5	GO:0004672(protein kinase activity);GO:0004674(protein serine/threonine kinase activity);GO:0005524(ATP binding);GO:0005886(plasma membrane);GO:0006468(protein phosphorylation);GO:0007169(transmembrane receptor protein tyrosine kinase signaling pathway);GO:0016021(integral component of membrane);GO:0016301(kinase activity)	-
ttu-miR160	TRITD_1Av1G046510	TRITD_1Av1G046510	-	665-686	676	-45.4	-33.6	0.740088	10	GO:0003723(RNA binding);GO:0005575(cellular_component);GO:0008150(biological_process);GO:0008270(zinc ion binding);GO:0009451(RNA modification)	-
ttu-miR160	TRITD_3Av1G241370-3	TRITD_3Av1G241370-3	-	305-325	316	-45.4	-33.6	0.740088	5.5	GO:0003755(peptidyl-prolyl cis-trans isomerase activity);GO:0005528(FK506 binding);GO:0005789(endoplasmic reticulum membrane);GO:0061077(chaperone-mediated protein folding)	-
ttu-miR160	TRITD_2Av1G168640-7	TRITD_2Av1G168640-7	-	763-784	775	-45.4	-33.6	0.740088	7	GO:0000981(RNA polymerase II transcription factor activity, sequence-specific DNA binding);GO:0003677(DNA binding);GO:0005654(nucleoplasm);GO:0005737(cytoplasm)	-
ttu-miR160	TRITD_5Av1G045580	TRITD_5Av1G045580	-	363-385	375	-45.4	-33.6	0.740088	6.5	GO:0005739(mitochondrion);GO:0009982(pseudouridine synthase activity);GO:0019239(deaminase activity);GO:0031119(tRNA pseudouridine synthesis)	-
ttu-miR160	TRITD_2Av1G020940-2	TRITD_2Av1G020940-2	-	20-43	34	-45.4	-33.6	0.740088	9.5	GO:0005794(Golgi apparatus);GO:0016413(O-acetyltransferase activity);GO:0071554(cell wall organization or biogenesis)	-
ttu-miR160	TRITD_2Bv1G140370	TRITD_2Bv1G140370	-	937-958	949	-45.4	-33.6	0.740088	7	GO:0000981(RNA polymerase II transcription factor activity, sequence-specific DNA binding);GO:0003677(DNA binding);GO:0005654(nucleoplasm);GO:0005737(cytoplasm)	-
ttu-miR160	TRITD_2Av1G168640-2	TRITD_2Av1G168640-2	-	937-958	949	-45.4	-33.6	0.740088	7	GO:0000981(RNA polymerase II transcription factor activity, sequence-specific DNA binding);GO:0003677(DNA binding);GO:0005654(nucleoplasm);GO:0005737(cytoplasm)	-
ttu-miR160	TRITD_5Av1G045580-2	TRITD_5Av1G045580-2	-	669-691	681	-45.4	-33.6	0.740088	6.5	GO:0005739(mitochondrion);GO:0009982(pseudouridine synthase activity);GO:0019239(deaminase activity);GO:0031119(tRNA pseudouridine synthesis)	-
ttu-miR160	TRITD_2Av1G168640-6	TRITD_2Av1G168640-6	-	820-841	832	-45.4	-33.6	0.740088	7	GO:0000981(RNA polymerase II transcription factor activity, sequence-specific DNA binding);GO:0003677(DNA binding);GO:0005654(nucleoplasm);GO:0005737(cytoplasm)	-
ttu-miR160	TRITD_2Av1G168640-5	TRITD_2Av1G168640-5	-	826-847	838	-45.4	-33.6	0.740088	7	GO:0000981(RNA polymerase II transcription factor activity, sequence-specific DNA binding);GO:0003677(DNA binding);GO:0005654(nucleoplasm);GO:0005737(cytoplasm)	-
ttu-miR160	TRITD_5Bv1G042990-2	TRITD_5Bv1G042990-2	-	669-691	681	-45.4	-33.6	0.740088	6.5	GO:0005739(mitochondrion);GO:0009982(pseudouridine synthase activity);GO:0019239(deaminase activity);GO:0031119(tRNA pseudouridine synthesis)	-
ttu-miR160	TRITD_5Av1G045580-3	TRITD_5Av1G045580-3	-	669-691	681	-45.4	-33.6	0.740088	6.5	GO:0005739(mitochondrion);GO:0009982(pseudouridine synthase activity);GO:0019239(deaminase activity);GO:0031119(tRNA pseudouridine synthesis)	-
ttu-miR160	TRITD_3Bv1G032400-4	TRITD_3Bv1G032400-4	-	294-315	306	-45.4	-33.6	0.740088	6.5	GO:0005575(cellular_component);GO:0015066(alpha-amylase inhibitor activity)	-
ttu-miR160	TRITD_2Bv1G140370-2	TRITD_2Bv1G140370-2	-	937-958	949	-45.4	-33.6	0.740088	7	GO:0000981(RNA polymerase II transcription factor activity, sequence-specific DNA binding);GO:0003677(DNA binding);GO:0005654(nucleoplasm);GO:0005737(cytoplasm)	-
ttu-miR160	TRITD_3Av1G241370-2	TRITD_3Av1G241370-2	-	473-493	484	-45.4	-33.6	0.740088	5.5	GO:0003755(peptidyl-prolyl cis-trans isomerase activity);GO:0005528(FK506 binding);GO:0005789(endoplasmic reticulum membrane);GO:0061077(chaperone-mediated protein folding)	-
ttu-miR160	TRITD_5Bv1G042990	TRITD_5Bv1G042990	-	669-691	681	-45.4	-33.6	0.740088	6.5	GO:0005739(mitochondrion);GO:0009982(pseudouridine synthase activity);GO:0019239(deaminase activity);GO:0031119(tRNA pseudouridine synthesis)	-
ttu-miR160	TRITD_3Bv1G233050	TRITD_3Bv1G233050	-	344-364	355	-45.4	-33.6	0.740088	5.5	GO:0003755(peptidyl-prolyl cis-trans isomerase activity);GO:0005528(FK506 binding);GO:0005789(endoplasmic reticulum membrane);GO:0061077(chaperone-mediated protein folding)	-
ttu-miR160	TRITD_3Av1G241370	TRITD_3Av1G241370	-	344-364	355	-45.4	-33.6	0.740088	5.5	GO:0003755(peptidyl-prolyl cis-trans isomerase activity);GO:0005528(FK506 binding);GO:0005789(endoplasmic reticulum membrane);GO:0061077(chaperone-mediated protein folding)	-
ttu-miR160	TRITD_2Av1G168640-8	TRITD_2Av1G168640-8	-	763-784	775	-45.4	-33.6	0.740088	7	GO:0000981(RNA polymerase II transcription factor activity, sequence-specific DNA binding);GO:0003677(DNA binding);GO:0005654(nucleoplasm);GO:0005737(cytoplasm)	-
ttu-miR160	TRITD_2Av1G168640-4	TRITD_2Av1G168640-4	-	937-958	949	-45.4	-33.6	0.740088	7	GO:0000981(RNA polymerase II transcription factor activity, sequence-specific DNA binding);GO:0003677(DNA binding);GO:0005654(nucleoplasm);GO:0005737(cytoplasm)	-
ttu-miR160	TRITD_2Bv1G140370-4	TRITD_2Bv1G140370-4	-	763-784	775	-45.4	-33.6	0.740088	7	GO:0000981(RNA polymerase II transcription factor activity, sequence-specific DNA binding);GO:0003677(DNA binding);GO:0005654(nucleoplasm);GO:0005737(cytoplasm)	-
ttu-miR160	TRITD_2Av1G168640-3	TRITD_2Av1G168640-3	-	937-958	949	-45.4	-33.6	0.740088	7	GO:0000981(RNA polymerase II transcription factor activity, sequence-specific DNA binding);GO:0003677(DNA binding);GO:0005654(nucleoplasm);GO:0005737(cytoplasm)	-
ttu-miR160	TRITD_5Bv1G042990-4	TRITD_5Bv1G042990-4	-	39-61	51	-45.4	-33.6	0.740088	6.5	GO:0005739(mitochondrion);GO:0009982(pseudouridine synthase activity);GO:0019239(deaminase activity);GO:0031119(tRNA pseudouridine synthesis)	-
ttu-miR160	TRITD_5Bv1G042990-3	TRITD_5Bv1G042990-3	-	669-691	681	-45.4	-33.6	0.740088	6.5	GO:0005739(mitochondrion);GO:0009982(pseudouridine synthase activity);GO:0019239(deaminase activity);GO:0031119(tRNA pseudouridine synthesis)	-
ttu-miR160	TRITD_2Av1G168640	TRITD_2Av1G168640	-	937-958	949	-45.4	-33.6	0.740088	7	GO:0000981(RNA polymerase II transcription factor activity, sequence-specific DNA binding);GO:0003677(DNA binding);GO:0005654(nucleoplasm);GO:0005737(cytoplasm)	-
ttu-miR160	TRITD_2Av1G020940-3	TRITD_2Av1G020940-3	-	20-43	34	-45.4	-33.6	0.740088	9.5	GO:0005794(Golgi apparatus);GO:0016413(O-acetyltransferase activity);GO:0071554(cell wall organization or biogenesis)	-
ttu-miR160	TRITD_3Bv1G032400	TRITD_3Bv1G032400	-	294-315	306	-45.4	-33.6	0.740088	6.5	GO:0005575(cellular_component);GO:0015066(alpha-amylase inhibitor activity)	-
ttu-miR160	TRITD_1Bv1G043480	TRITD_1Bv1G043480	-	659-680	670	-45.4	-33.6	0.740088	10	GO:0003723(RNA binding);GO:0005575(cellular_component);GO:0008150(biological_process);GO:0008270(zinc ion binding);GO:0009451(RNA modification)	-
ttu-miR160	TRITD_6Bv1G197550	TRITD_6Bv1G197550	-	292-312	303	-45.4	-33.6	0.740088	6.5	GO:0004252(serine-type endopeptidase activity);GO:0005618(cell wall)	-
ttu-miR160	TRITD_2Bv1G140370-3	TRITD_2Bv1G140370-3	-	859-880	871	-45.4	-33.6	0.740088	7	GO:0000981(RNA polymerase II transcription factor activity, sequence-specific DNA binding);GO:0003677(DNA binding);GO:0005654(nucleoplasm);GO:0005737(cytoplasm)	-
ttu-miR160	TRITD_5Av1G215910-55	TRITD_5Av1G215910-55	indole-3-acetaldehyde oxidase-like	1796-1817	1807	-45.4	-33.58	0.739648	7	GO:0004854(xanthine dehydrogenase activity);GO:0005829(cytosol);GO:0009115(xanthine catabolic process);GO:0016903(oxidoreductase activity, acting on the aldehyde or oxo group of donors);GO:0050660(flavin adenine dinucleotide binding)	ko00380(Tryptophan metabolism)
ttu-miR160	TRITD_5Av1G215910-57	TRITD_5Av1G215910-57	indole-3-acetaldehyde oxidase-like	1412-1433	1423	-45.4	-33.58	0.739648	7	GO:0004854(xanthine dehydrogenase activity);GO:0005829(cytosol);GO:0009115(xanthine catabolic process);GO:0016903(oxidoreductase activity, acting on the aldehyde or oxo group of donors);GO:0050660(flavin adenine dinucleotide binding)	ko00380(Tryptophan metabolism)
ttu-miR160	TRITD_5Av1G215910-51	TRITD_5Av1G215910-51	indole-3-acetaldehyde oxidase-like	3548-3569	3559	-45.4	-33.58	0.739648	7	GO:0004854(xanthine dehydrogenase activity);GO:0005829(cytosol);GO:0009115(xanthine catabolic process);GO:0016903(oxidoreductase activity, acting on the aldehyde or oxo group of donors);GO:0050660(flavin adenine dinucleotide binding)	ko00380(Tryptophan metabolism)
ttu-miR160	TRITD_5Av1G215910-54	TRITD_5Av1G215910-54	indole-3-acetaldehyde oxidase-like	3932-3953	3943	-45.4	-33.58	0.739648	7	GO:0004854(xanthine dehydrogenase activity);GO:0005829(cytosol);GO:0009115(xanthine catabolic process);GO:0016903(oxidoreductase activity, acting on the aldehyde or oxo group of donors);GO:0050660(flavin adenine dinucleotide binding)	ko00380(Tryptophan metabolism)
ttu-miR160	TRITD_5Av1G215910-52	TRITD_5Av1G215910-52	indole-3-acetaldehyde oxidase-like	3932-3953	3943	-45.4	-33.58	0.739648	7	GO:0004854(xanthine dehydrogenase activity);GO:0005829(cytosol);GO:0009115(xanthine catabolic process);GO:0016903(oxidoreductase activity, acting on the aldehyde or oxo group of donors);GO:0050660(flavin adenine dinucleotide binding)	ko00380(Tryptophan metabolism)
ttu-miR160	TRITD_5Av1G215910-58	TRITD_5Av1G215910-58	indole-3-acetaldehyde oxidase-like	1409-1430	1420	-45.4	-33.58	0.739648	7	GO:0004854(xanthine dehydrogenase activity);GO:0005829(cytosol);GO:0009115(xanthine catabolic process);GO:0016903(oxidoreductase activity, acting on the aldehyde or oxo group of donors);GO:0050660(flavin adenine dinucleotide binding)	ko00380(Tryptophan metabolism)
ttu-miR160	TRITD_5Av1G215910-56	TRITD_5Av1G215910-56	indole-3-acetaldehyde oxidase-like	1736-1757	1747	-45.4	-33.58	0.739648	7	GO:0004854(xanthine dehydrogenase activity);GO:0005829(cytosol);GO:0009115(xanthine catabolic process);GO:0016903(oxidoreductase activity, acting on the aldehyde or oxo group of donors);GO:0050660(flavin adenine dinucleotide binding)	ko00380(Tryptophan metabolism)
ttu-miR160	TRITD_1Av1G216590	TRITD_1Av1G216590	-	767-790	780	-45.4	-33.5	0.737885	7	GO:0005249(voltage-gated potassium channel activity);GO:0005634(nucleus);GO:0006813(potassium ion transport);GO:0008076(voltage-gated potassium channel complex);GO:0016020(membrane);GO:0016567(protein ubiquitination);GO:0051260(protein homooligomerization)	-
ttu-miR160	TRITD_7Av1G274100-4	TRITD_7Av1G274100-4	-	65-85	76	-45.4	-33.5	0.737885	9	GO:0000977(RNA polymerase II regulatory region sequence-specific DNA binding);GO:0001228(transcriptional activator activity, RNA polymerase II transcription regulatory region sequence-specific DNA binding);GO:0003677(DNA binding);GO:0003700(DNA binding transcription factor activity);GO:0005634(nucleus);GO:0006351(transcription, DNA-templated);GO:0006355(regulation of transcription, DNA-templated)…	-
ttu-miR160	TRITD_3Bv1G054220-7	TRITD_3Bv1G054220-7	DEAD-box ATP-dependent RNA helicase 40	1632-1652	1642	-45.4	-33.5	0.737885	6.5	GO:0004004(ATP-dependent RNA helicase activity);GO:0005739(mitochondrion);GO:0010501(RNA secondary structure unwinding)	ko03040(Spliceosome);ko05202(Transcriptional misregulation in cancers);ko05205(Proteoglycans in cancer)
ttu-miR160	TRITD_4Av1G206790-2	TRITD_4Av1G206790-2	-	723-744	735	-45.4	-33.5	0.737885	8	GO:0003713(transcription coactivator activity);GO:0005634(nucleus);GO:0006366(transcription by RNA polymerase II);GO:0045893(positive regulation of transcription, DNA-templated)	-
ttu-miR160	TRITD_7Av1G274100-2	TRITD_7Av1G274100-2	-	65-85	76	-45.4	-33.5	0.737885	9	GO:0000977(RNA polymerase II regulatory region sequence-specific DNA binding);GO:0001228(transcriptional activator activity, RNA polymerase II transcription regulatory region sequence-specific DNA binding);GO:0003677(DNA binding);GO:0003700(DNA binding transcription factor activity);GO:0005634(nucleus);GO:0006351(transcription, DNA-templated);GO:0006355(regulation of transcription, DNA-templated)…	-
ttu-miR160	TRITD_3Bv1G054220-5	TRITD_3Bv1G054220-5	DEAD-box ATP-dependent RNA helicase 40	1632-1652	1642	-45.4	-33.5	0.737885	6.5	GO:0004004(ATP-dependent RNA helicase activity);GO:0005739(mitochondrion);GO:0010501(RNA secondary structure unwinding)	ko03040(Spliceosome);ko05202(Transcriptional misregulation in cancers);ko05205(Proteoglycans in cancer)
ttu-miR160	TRITD_3Bv1G054220-8	TRITD_3Bv1G054220-8	DEAD-box ATP-dependent RNA helicase 40	1632-1652	1642	-45.4	-33.5	0.737885	6.5	GO:0004004(ATP-dependent RNA helicase activity);GO:0005739(mitochondrion);GO:0010501(RNA secondary structure unwinding)	ko03040(Spliceosome);ko05202(Transcriptional misregulation in cancers);ko05205(Proteoglycans in cancer)
ttu-miR160	TRITD_3Av1G046110-16	TRITD_3Av1G046110-16	DEAD-box ATP-dependent RNA helicase 40	1629-1649	1639	-45.4	-33.5	0.737885	6.5	GO:0004004(ATP-dependent RNA helicase activity);GO:0005739(mitochondrion);GO:0010501(RNA secondary structure unwinding)	ko03040(Spliceosome);ko05202(Transcriptional misregulation in cancers);ko05205(Proteoglycans in cancer)
ttu-miR160	TRITD_1Bv1G205650	TRITD_1Bv1G205650	-	1208-1231	1221	-45.4	-33.5	0.737885	7	GO:0005249(voltage-gated potassium channel activity);GO:0005634(nucleus);GO:0006813(potassium ion transport);GO:0008076(voltage-gated potassium channel complex);GO:0016020(membrane);GO:0016567(protein ubiquitination);GO:0051260(protein homooligomerization)	-
ttu-miR160	TRITD_3Av1G046110-9	TRITD_3Av1G046110-9	DEAD-box ATP-dependent RNA helicase 40	1533-1553	1543	-45.4	-33.5	0.737885	6.5	GO:0004004(ATP-dependent RNA helicase activity);GO:0005739(mitochondrion);GO:0010501(RNA secondary structure unwinding)	ko03040(Spliceosome);ko05202(Transcriptional misregulation in cancers);ko05205(Proteoglycans in cancer)
ttu-miR160	TRITD_1Av1G156680	TRITD_1Av1G156680	putative pre-mRNA-splicing factor ATP-dependent RNA helicase DHX16	2714-2734	2725	-45.4	-33.5	0.737885	7	GO:0000398(mRNA splicing, via spliceosome);GO:0004004(ATP-dependent RNA helicase activity);GO:0005681(spliceosomal complex);GO:0005737(cytoplasm)	ko03040(Spliceosome)
ttu-miR160	TRITD_3Bv1G054220	TRITD_3Bv1G054220	DEAD-box ATP-dependent RNA helicase 40	1632-1652	1642	-45.4	-33.5	0.737885	6.5	GO:0004004(ATP-dependent RNA helicase activity);GO:0005739(mitochondrion);GO:0010501(RNA secondary structure unwinding)	ko03040(Spliceosome);ko05202(Transcriptional misregulation in cancers);ko05205(Proteoglycans in cancer)
ttu-miR160	TRITD_3Bv1G054220-4	TRITD_3Bv1G054220-4	DEAD-box ATP-dependent RNA helicase 40	1632-1652	1642	-45.4	-33.5	0.737885	6.5	GO:0004004(ATP-dependent RNA helicase activity);GO:0005739(mitochondrion);GO:0010501(RNA secondary structure unwinding)	ko03040(Spliceosome);ko05202(Transcriptional misregulation in cancers);ko05205(Proteoglycans in cancer)
ttu-miR160	TRITD_3Av1G046110-13	TRITD_3Av1G046110-13	DEAD-box ATP-dependent RNA helicase 40	1629-1649	1639	-45.4	-33.5	0.737885	6.5	GO:0004004(ATP-dependent RNA helicase activity);GO:0005739(mitochondrion);GO:0010501(RNA secondary structure unwinding)	ko03040(Spliceosome);ko05202(Transcriptional misregulation in cancers);ko05205(Proteoglycans in cancer)
ttu-miR160	TRITD_3Bv1G054220-6	TRITD_3Bv1G054220-6	DEAD-box ATP-dependent RNA helicase 40	1632-1652	1642	-45.4	-33.5	0.737885	6.5	GO:0004004(ATP-dependent RNA helicase activity);GO:0005739(mitochondrion);GO:0010501(RNA secondary structure unwinding)	ko03040(Spliceosome);ko05202(Transcriptional misregulation in cancers);ko05205(Proteoglycans in cancer)
ttu-miR160	TRITD_3Av1G046110-8	TRITD_3Av1G046110-8	DEAD-box ATP-dependent RNA helicase 40	1632-1652	1642	-45.4	-33.5	0.737885	6.5	GO:0004004(ATP-dependent RNA helicase activity);GO:0005739(mitochondrion);GO:0010501(RNA secondary structure unwinding)	ko03040(Spliceosome);ko05202(Transcriptional misregulation in cancers);ko05205(Proteoglycans in cancer)
ttu-miR160	TRITD_3Bv1G054220-12	TRITD_3Bv1G054220-12	DEAD-box ATP-dependent RNA helicase 40	1629-1649	1639	-45.4	-33.5	0.737885	6.5	GO:0004004(ATP-dependent RNA helicase activity);GO:0005739(mitochondrion);GO:0010501(RNA secondary structure unwinding)	ko03040(Spliceosome);ko05202(Transcriptional misregulation in cancers);ko05205(Proteoglycans in cancer)
ttu-miR160	TRITD_7Bv1G218880	TRITD_7Bv1G218880	GH13759 gene product from transcript GH13759-RA	342-363	354	-45.4	-33.5	0.737885	7	GO:0005509(calcium ion binding)	ko04070(Phosphatidylinositol signaling system);ko04745(Phototransduction - fly)
ttu-miR160	TRITD_7Av1G274100-3	TRITD_7Av1G274100-3	-	65-85	76	-45.4	-33.5	0.737885	9	GO:0000977(RNA polymerase II regulatory region sequence-specific DNA binding);GO:0001228(transcriptional activator activity, RNA polymerase II transcription regulatory region sequence-specific DNA binding);GO:0003677(DNA binding);GO:0003700(DNA binding transcription factor activity);GO:0005634(nucleus);GO:0006351(transcription, DNA-templated);GO:0006355(regulation of transcription, DNA-templated)…	-
ttu-miR160	TRITD_3Av1G046110	TRITD_3Av1G046110	DEAD-box ATP-dependent RNA helicase 40	1629-1649	1639	-45.4	-33.5	0.737885	6.5	GO:0004004(ATP-dependent RNA helicase activity);GO:0005739(mitochondrion);GO:0010501(RNA secondary structure unwinding)	ko03040(Spliceosome);ko05202(Transcriptional misregulation in cancers);ko05205(Proteoglycans in cancer)
ttu-miR160	TRITD_7Bv1G218720-2	TRITD_7Bv1G218720-2	-	392-411	402	-45.4	-33.5	0.737885	8	GO:0000122(negative regulation of transcription by RNA polymerase II);GO:0000977(RNA polymerase II regulatory region sequence-specific DNA binding);GO:0005634(nucleus);GO:0006366(transcription by RNA polymerase II)	-
ttu-miR160	TRITD_5Bv1G205400	TRITD_5Bv1G205400	-	1136-1156	1147	-45.4	-33.5	0.737885	8	GO:0016020(membrane);GO:0016709(oxidoreductase activity, acting on paired donors, with incorporation or reduction of molecular oxygen, NAD);GO:0044550(secondary metabolite biosynthetic process)	-
ttu-miR160	TRITD_3Av1G046110-4	TRITD_3Av1G046110-4	DEAD-box ATP-dependent RNA helicase 40	1632-1652	1642	-45.4	-33.5	0.737885	6.5	GO:0004004(ATP-dependent RNA helicase activity);GO:0005739(mitochondrion);GO:0010501(RNA secondary structure unwinding)	ko03040(Spliceosome);ko05202(Transcriptional misregulation in cancers);ko05205(Proteoglycans in cancer)
ttu-miR160	TRITD_4Av1G206790	TRITD_4Av1G206790	-	723-744	735	-45.4	-33.5	0.737885	8	GO:0003713(transcription coactivator activity);GO:0005634(nucleus);GO:0006366(transcription by RNA polymerase II);GO:0045893(positive regulation of transcription, DNA-templated)	-
ttu-miR160	TRITD_3Av1G046110-14	TRITD_3Av1G046110-14	DEAD-box ATP-dependent RNA helicase 40	1554-1574	1564	-45.4	-33.5	0.737885	6.5	GO:0004004(ATP-dependent RNA helicase activity);GO:0005739(mitochondrion);GO:0010501(RNA secondary structure unwinding)	ko03040(Spliceosome);ko05202(Transcriptional misregulation in cancers);ko05205(Proteoglycans in cancer)
ttu-miR160	TRITD_3Bv1G054220-14	TRITD_3Bv1G054220-14	DEAD-box ATP-dependent RNA helicase 40	1632-1652	1642	-45.4	-33.5	0.737885	6.5	GO:0004004(ATP-dependent RNA helicase activity);GO:0005739(mitochondrion);GO:0010501(RNA secondary structure unwinding)	ko03040(Spliceosome);ko05202(Transcriptional misregulation in cancers);ko05205(Proteoglycans in cancer)
ttu-miR160	TRITD_4Av1G206790-6	TRITD_4Av1G206790-6	-	723-744	735	-45.4	-33.5	0.737885	8	GO:0003713(transcription coactivator activity);GO:0005634(nucleus);GO:0006366(transcription by RNA polymerase II);GO:0045893(positive regulation of transcription, DNA-templated)	-
ttu-miR160	TRITD_3Av1G046110-15	TRITD_3Av1G046110-15	DEAD-box ATP-dependent RNA helicase 40	1632-1652	1642	-45.4	-33.5	0.737885	6.5	GO:0004004(ATP-dependent RNA helicase activity);GO:0005739(mitochondrion);GO:0010501(RNA secondary structure unwinding)	ko03040(Spliceosome);ko05202(Transcriptional misregulation in cancers);ko05205(Proteoglycans in cancer)
ttu-miR160	TRITD_3Av1G046110-3	TRITD_3Av1G046110-3	DEAD-box ATP-dependent RNA helicase 40	1632-1652	1642	-45.4	-33.5	0.737885	6.5	GO:0004004(ATP-dependent RNA helicase activity);GO:0005739(mitochondrion);GO:0010501(RNA secondary structure unwinding)	ko03040(Spliceosome);ko05202(Transcriptional misregulation in cancers);ko05205(Proteoglycans in cancer)
ttu-miR160	TRITD_5Av1G215030-2	TRITD_5Av1G215030-2	-	75-96	86	-45.4	-33.5	0.737885	7	GO:0005829(cytosol);GO:0009414(response to water deprivation);GO:0009631(cold acclimation);GO:0009737(response to abscisic acid)	-
ttu-miR160	TRITD_3Bv1G054220-3	TRITD_3Bv1G054220-3	DEAD-box ATP-dependent RNA helicase 40	1629-1649	1639	-45.4	-33.5	0.737885	6.5	GO:0004004(ATP-dependent RNA helicase activity);GO:0005739(mitochondrion);GO:0010501(RNA secondary structure unwinding)	ko03040(Spliceosome);ko05202(Transcriptional misregulation in cancers);ko05205(Proteoglycans in cancer)
ttu-miR160	TRITD_7Bv1G218880-2	TRITD_7Bv1G218880-2	calmodulin-A-like	360-381	372	-45.4	-33.5	0.737885	7	GO:0005509(calcium ion binding)	ko04070(Phosphatidylinositol signaling system)
ttu-miR160	TRITD_3Bv1G054220-15	TRITD_3Bv1G054220-15	DEAD-box ATP-dependent RNA helicase 40	1632-1652	1642	-45.4	-33.5	0.737885	6.5	GO:0004004(ATP-dependent RNA helicase activity);GO:0005739(mitochondrion);GO:0010501(RNA secondary structure unwinding)	ko03040(Spliceosome);ko05202(Transcriptional misregulation in cancers);ko05205(Proteoglycans in cancer)
ttu-miR160	TRITD_3Av1G046110-11	TRITD_3Av1G046110-11	DEAD-box ATP-dependent RNA helicase 40	1629-1649	1639	-45.4	-33.5	0.737885	6.5	GO:0004004(ATP-dependent RNA helicase activity);GO:0005739(mitochondrion);GO:0010501(RNA secondary structure unwinding)	ko03040(Spliceosome);ko05202(Transcriptional misregulation in cancers);ko05205(Proteoglycans in cancer)
ttu-miR160	TRITD_3Bv1G054220-2	TRITD_3Bv1G054220-2	DEAD-box ATP-dependent RNA helicase 40	1632-1652	1642	-45.4	-33.5	0.737885	6.5	GO:0004004(ATP-dependent RNA helicase activity);GO:0005739(mitochondrion);GO:0010501(RNA secondary structure unwinding)	ko03040(Spliceosome);ko05202(Transcriptional misregulation in cancers);ko05205(Proteoglycans in cancer)
ttu-miR160	TRITD_3Av1G046110-6	TRITD_3Av1G046110-6	DEAD-box ATP-dependent RNA helicase 40	1632-1652	1642	-45.4	-33.5	0.737885	6.5	GO:0004004(ATP-dependent RNA helicase activity);GO:0005739(mitochondrion);GO:0010501(RNA secondary structure unwinding)	ko03040(Spliceosome);ko05202(Transcriptional misregulation in cancers);ko05205(Proteoglycans in cancer)
ttu-miR160	TRITD_2Bv1G001570	TRITD_2Bv1G001570	-	69-90	80	-45.4	-33.5	0.737885	7	GO:0005524(ATP binding);GO:0005634(nucleus);GO:0006952(defense response);GO:0043531(ADP binding)	-
ttu-miR160	TRITD_3Av1G046110-5	TRITD_3Av1G046110-5	DEAD-box ATP-dependent RNA helicase 40	1632-1652	1642	-45.4	-33.5	0.737885	6.5	GO:0004004(ATP-dependent RNA helicase activity);GO:0005739(mitochondrion);GO:0010501(RNA secondary structure unwinding)	ko03040(Spliceosome);ko05202(Transcriptional misregulation in cancers);ko05205(Proteoglycans in cancer)
ttu-miR160	TRITD_1Bv1G199190	TRITD_1Bv1G199190	-	1328-1348	1339	-45.4	-33.5	0.737885	6	GO:0004674(protein serine/threonine kinase activity);GO:0005886(plasma membrane);GO:0006468(protein phosphorylation)	-
ttu-miR160	TRITD_3Av1G046110-2	TRITD_3Av1G046110-2	DEAD-box ATP-dependent RNA helicase 40	1632-1652	1642	-45.4	-33.5	0.737885	6.5	GO:0004004(ATP-dependent RNA helicase activity);GO:0005739(mitochondrion);GO:0010501(RNA secondary structure unwinding)	ko03040(Spliceosome);ko05202(Transcriptional misregulation in cancers);ko05205(Proteoglycans in cancer)
ttu-miR160	TRITD_4Av1G206790-4	TRITD_4Av1G206790-4	-	723-744	735	-45.4	-33.5	0.737885	8	GO:0003713(transcription coactivator activity);GO:0005634(nucleus);GO:0006366(transcription by RNA polymerase II);GO:0045893(positive regulation of transcription, DNA-templated)	-
ttu-miR160	TRITD_3Av1G046110-7	TRITD_3Av1G046110-7	DEAD-box ATP-dependent RNA helicase 40	1632-1652	1642	-45.4	-33.5	0.737885	6.5	GO:0004004(ATP-dependent RNA helicase activity);GO:0005739(mitochondrion);GO:0010501(RNA secondary structure unwinding)	ko03040(Spliceosome);ko05202(Transcriptional misregulation in cancers);ko05205(Proteoglycans in cancer)
ttu-miR160	TRITD_4Av1G224330-2	TRITD_4Av1G224330-2	-	2489-2509	2500	-45.4	-33.5	0.737885	6.5	GO:0000132(establishment of mitotic spindle orientation);GO:0000913(preprophase band assembly);GO:0003674(molecular_function);GO:0005634(nucleus);GO:0005739(mitochondrion)	-
ttu-miR160	TRITD_3Bv1G054220-11	TRITD_3Bv1G054220-11	DEAD-box ATP-dependent RNA helicase 40	1629-1649	1639	-45.4	-33.5	0.737885	6.5	GO:0004004(ATP-dependent RNA helicase activity);GO:0005739(mitochondrion);GO:0010501(RNA secondary structure unwinding)	ko03040(Spliceosome);ko05202(Transcriptional misregulation in cancers);ko05205(Proteoglycans in cancer)
ttu-miR160	TRITD_3Bv1G054220-16	TRITD_3Bv1G054220-16	DEAD-box ATP-dependent RNA helicase 40	1632-1652	1642	-45.4	-33.5	0.737885	6.5	GO:0004004(ATP-dependent RNA helicase activity);GO:0005739(mitochondrion);GO:0010501(RNA secondary structure unwinding)	ko03040(Spliceosome);ko05202(Transcriptional misregulation in cancers);ko05205(Proteoglycans in cancer)
ttu-miR160	TRITD_3Bv1G149900	TRITD_3Bv1G149900	-	194-216	207	-45.4	-33.5	0.737885	8	GO:0003674(molecular_function);GO:0008150(biological_process);GO:0009507(chloroplast);GO:0016021(integral component of membrane)	-
ttu-miR160	TRITD_3Av1G046110-10	TRITD_3Av1G046110-10	DEAD-box ATP-dependent RNA helicase 40	1533-1553	1543	-45.4	-33.5	0.737885	6.5	GO:0004004(ATP-dependent RNA helicase activity);GO:0005739(mitochondrion);GO:0010501(RNA secondary structure unwinding)	ko03040(Spliceosome);ko05202(Transcriptional misregulation in cancers);ko05205(Proteoglycans in cancer)
ttu-miR160	TRITD_2Bv1G001570-2	TRITD_2Bv1G001570-2	-	69-90	80	-45.4	-33.5	0.737885	7	GO:0005515(protein binding);GO:0005524(ATP binding);GO:0005576(extracellular region);GO:0006952(defense response);GO:0043531(ADP binding)	-
ttu-miR160	TRITD_3Av1G046110-18	TRITD_3Av1G046110-18	DEAD-box ATP-dependent RNA helicase 40	1134-1154	1144	-45.4	-33.5	0.737885	6.5	GO:0004004(ATP-dependent RNA helicase activity);GO:0005739(mitochondrion);GO:0010501(RNA secondary structure unwinding)	ko03040(Spliceosome);ko05202(Transcriptional misregulation in cancers);ko05205(Proteoglycans in cancer)
ttu-miR160	TRITD_4Av1G206790-7	TRITD_4Av1G206790-7	-	825-846	837	-45.4	-33.5	0.737885	8	GO:0003713(transcription coactivator activity);GO:0005634(nucleus);GO:0006366(transcription by RNA polymerase II);GO:0045893(positive regulation of transcription, DNA-templated)	-
ttu-miR160	TRITD_3Bv1G054220-9	TRITD_3Bv1G054220-9	DEAD-box ATP-dependent RNA helicase 40	1632-1652	1642	-45.4	-33.5	0.737885	6.5	GO:0004004(ATP-dependent RNA helicase activity);GO:0005739(mitochondrion);GO:0010501(RNA secondary structure unwinding)	ko03040(Spliceosome);ko05202(Transcriptional misregulation in cancers);ko05205(Proteoglycans in cancer)
ttu-miR160	TRITD_7Av1G274100	TRITD_7Av1G274100	-	65-85	76	-45.4	-33.5	0.737885	9	GO:0000977(RNA polymerase II regulatory region sequence-specific DNA binding);GO:0001228(transcriptional activator activity, RNA polymerase II transcription regulatory region sequence-specific DNA binding);GO:0003677(DNA binding);GO:0003700(DNA binding transcription factor activity);GO:0005634(nucleus);GO:0006351(transcription, DNA-templated);GO:0006355(regulation of transcription, DNA-templated)…	-
ttu-miR160	TRITD_3Bv1G054220-13	TRITD_3Bv1G054220-13	DEAD-box ATP-dependent RNA helicase 40	1626-1646	1636	-45.4	-33.5	0.737885	6.5	GO:0004004(ATP-dependent RNA helicase activity);GO:0005739(mitochondrion);GO:0010501(RNA secondary structure unwinding)	ko03040(Spliceosome);ko05202(Transcriptional misregulation in cancers);ko05205(Proteoglycans in cancer)
ttu-miR160	TRITD_4Av1G206790-3	TRITD_4Av1G206790-3	-	723-744	735	-45.4	-33.5	0.737885	8	GO:0003713(transcription coactivator activity);GO:0005634(nucleus);GO:0006366(transcription by RNA polymerase II);GO:0045893(positive regulation of transcription, DNA-templated)	-
ttu-miR160	TRITD_2Av1G189770-10	TRITD_2Av1G189770-10	1,4-alpha-glucan-branching enzyme	1521-1541	1532	-45.4	-33.5	0.737885	8.5	GO:0003844(1,4-alpha-glucan branching enzyme activity);GO:0009790(embryo development)	ko00500(Starch and sucrose metabolism)
ttu-miR160	TRITD_4Av1G224330-3	TRITD_4Av1G224330-3	-	2507-2527	2518	-45.4	-33.5	0.737885	6.5	GO:0000132(establishment of mitotic spindle orientation);GO:0000913(preprophase band assembly);GO:0003674(molecular_function);GO:0005634(nucleus);GO:0005739(mitochondrion)	-
ttu-miR160	TRITD_4Av1G224330	TRITD_4Av1G224330	-	2463-2483	2474	-45.4	-33.5	0.737885	6.5	GO:0000132(establishment of mitotic spindle orientation);GO:0000913(preprophase band assembly);GO:0003674(molecular_function);GO:0005634(nucleus);GO:0005739(mitochondrion)	-
ttu-miR160	TRITD_3Bv1G054220-10	TRITD_3Bv1G054220-10	DEAD-box ATP-dependent RNA helicase 40	1533-1553	1543	-45.4	-33.5	0.737885	6.5	GO:0004004(ATP-dependent RNA helicase activity);GO:0005739(mitochondrion);GO:0010501(RNA secondary structure unwinding)	ko03040(Spliceosome);ko05202(Transcriptional misregulation in cancers);ko05205(Proteoglycans in cancer)
ttu-miR160	TRITD_3Av1G046110-12	TRITD_3Av1G046110-12	DEAD-box ATP-dependent RNA helicase 40	1629-1649	1639	-45.4	-33.5	0.737885	6.5	GO:0004004(ATP-dependent RNA helicase activity);GO:0005739(mitochondrion);GO:0010501(RNA secondary structure unwinding)	ko03040(Spliceosome);ko05202(Transcriptional misregulation in cancers);ko05205(Proteoglycans in cancer)
ttu-miR160	TRITD_5Av1G215030	TRITD_5Av1G215030	-	75-96	86	-45.4	-33.5	0.737885	7	GO:0005829(cytosol);GO:0009414(response to water deprivation);GO:0009631(cold acclimation);GO:0009737(response to abscisic acid)	-
ttu-miR160	TRITD_2Bv1G001570-3	TRITD_2Bv1G001570-3	-	69-90	80	-45.4	-33.5	0.737885	7	GO:0005524(ATP binding);GO:0005634(nucleus);GO:0006952(defense response);GO:0043531(ADP binding)	-
ttu-miR160	TRITD_7Bv1G218880-4	TRITD_7Bv1G218880-4	neo-calmodulin-like	366-387	378	-45.4	-33.5	0.737885	7	GO:0005509(calcium ion binding)	ko04070(Phosphatidylinositol signaling system)
ttu-miR160	TRITD_4Av1G206790-5	TRITD_4Av1G206790-5	-	723-744	735	-45.4	-33.5	0.737885	8	GO:0003713(transcription coactivator activity);GO:0005634(nucleus);GO:0006366(transcription by RNA polymerase II);GO:0045893(positive regulation of transcription, DNA-templated)	-
ttu-miR160	TRITD_1Bv1G009240-4	TRITD_1Bv1G009240-4	phospholipase D alpha 1	1230-1253	1243	-45.4	-33.48	0.737445	7.5	GO:0034638(phosphatidylcholine catabolic process)	ko00564(Glycerophospholipid metabolism);ko00565(Ether lipid metabolism);ko04014(Ras signaling pathway);ko04072(Phospholipase D signaling pathway);ko04071(Sphingolipid signaling pathway);ko04024(cAMP signaling pathway);ko04144(Endocytosis);ko04666(Fc gamma R-mediated phagocytosis);ko04912(GnRH signaling pathway);ko04928(Parathyroid hormone synthesis,ko secretion and action);ko04724(Glutamatergic s…
ttu-miR160	TRITD_7Bv1G227710-2	TRITD_7Bv1G227710-2	phospholipase D alpha 1	1131-1154	1144	-45.4	-33.48	0.737445	7.5	GO:0034638(phosphatidylcholine catabolic process)	ko00564(Glycerophospholipid metabolism);ko00565(Ether lipid metabolism);ko04014(Ras signaling pathway);ko04072(Phospholipase D signaling pathway);ko04071(Sphingolipid signaling pathway);ko04024(cAMP signaling pathway);ko04144(Endocytosis);ko04666(Fc gamma R-mediated phagocytosis);ko04912(GnRH signaling pathway);ko04928(Parathyroid hormone synthesis,ko secretion and action);ko04724(Glutamatergic s…
ttu-miR160	TRITD_1Av1G006830-4	TRITD_1Av1G006830-4	phospholipase D alpha 1	1221-1244	1234	-45.4	-33.48	0.737445	7.5	GO:0034638(phosphatidylcholine catabolic process)	ko00564(Glycerophospholipid metabolism);ko00565(Ether lipid metabolism);ko04014(Ras signaling pathway);ko04072(Phospholipase D signaling pathway);ko04071(Sphingolipid signaling pathway);ko04024(cAMP signaling pathway);ko04144(Endocytosis);ko04666(Fc gamma R-mediated phagocytosis);ko04912(GnRH signaling pathway);ko04928(Parathyroid hormone synthesis,ko secretion and action);ko04724(Glutamatergic s…
ttu-miR160	TRITD_1Av1G006830-6	TRITD_1Av1G006830-6	phospholipase D alpha 1	1062-1085	1075	-45.4	-33.48	0.737445	7.5	GO:0034638(phosphatidylcholine catabolic process)	ko00564(Glycerophospholipid metabolism);ko00565(Ether lipid metabolism);ko04014(Ras signaling pathway);ko04072(Phospholipase D signaling pathway);ko04071(Sphingolipid signaling pathway);ko04024(cAMP signaling pathway);ko04144(Endocytosis);ko04666(Fc gamma R-mediated phagocytosis);ko04912(GnRH signaling pathway);ko04928(Parathyroid hormone synthesis,ko secretion and action);ko04724(Glutamatergic s…
ttu-miR160	TRITD_1Bv1G009240-6	TRITD_1Bv1G009240-6	phospholipase D alpha 1	1230-1253	1243	-45.4	-33.48	0.737445	7.5	GO:0034638(phosphatidylcholine catabolic process)	ko00564(Glycerophospholipid metabolism);ko00565(Ether lipid metabolism);ko04014(Ras signaling pathway);ko04072(Phospholipase D signaling pathway);ko04071(Sphingolipid signaling pathway);ko04024(cAMP signaling pathway);ko04144(Endocytosis);ko04666(Fc gamma R-mediated phagocytosis);ko04912(GnRH signaling pathway);ko04928(Parathyroid hormone synthesis,ko secretion and action);ko04724(Glutamatergic s…
ttu-miR160	TRITD_1Bv1G009240-5	TRITD_1Bv1G009240-5	phospholipase D alpha 1	1230-1253	1243	-45.4	-33.48	0.737445	7.5	GO:0034638(phosphatidylcholine catabolic process)	ko00564(Glycerophospholipid metabolism);ko00565(Ether lipid metabolism);ko04014(Ras signaling pathway);ko04072(Phospholipase D signaling pathway);ko04071(Sphingolipid signaling pathway);ko04024(cAMP signaling pathway);ko04144(Endocytosis);ko04666(Fc gamma R-mediated phagocytosis);ko04912(GnRH signaling pathway);ko04928(Parathyroid hormone synthesis,ko secretion and action);ko04724(Glutamatergic s…
ttu-miR160	TRITD_7Av1G274760-3	TRITD_7Av1G274760-3	phospholipase D alpha 1	1224-1247	1237	-45.4	-33.48	0.737445	7.5	GO:0004620(phospholipase activity);GO:0004630(phospholipase D activity);GO:0005096(GTPase activator activity);GO:0005509(calcium ion binding);GO:0005515(protein binding);GO:0005546(phosphatidylinositol-4,5-bisphosphate binding);GO:0005634(nucleus);GO:0005739(mitochondrion);GO:0005773(vacuole);GO:0005783(endoplasmic reticulum);GO:0005829(cytosol);GO:0005886(plasma membrane);GO:0006631(fatty acid m…	ko00564(Glycerophospholipid metabolism);ko00565(Ether lipid metabolism);ko04014(Ras signaling pathway);ko04072(Phospholipase D signaling pathway);ko04071(Sphingolipid signaling pathway);ko04024(cAMP signaling pathway);ko04144(Endocytosis);ko04666(Fc gamma R-mediated phagocytosis);ko04912(GnRH signaling pathway);ko04928(Parathyroid hormone synthesis,ko secretion and action);ko04724(Glutamatergic s…
ttu-miR160	TRITD_1Av1G006830-5	TRITD_1Av1G006830-5	phospholipase D alpha 1	1122-1145	1135	-45.4	-33.48	0.737445	7.5	GO:0034638(phosphatidylcholine catabolic process)	ko00564(Glycerophospholipid metabolism);ko00565(Ether lipid metabolism);ko04014(Ras signaling pathway);ko04072(Phospholipase D signaling pathway);ko04071(Sphingolipid signaling pathway);ko04024(cAMP signaling pathway);ko04144(Endocytosis);ko04666(Fc gamma R-mediated phagocytosis);ko04912(GnRH signaling pathway);ko04928(Parathyroid hormone synthesis,ko secretion and action);ko04724(Glutamatergic s…
ttu-miR160	TRITD_1Av1G006830-3	TRITD_1Av1G006830-3	phospholipase D alpha 1	1203-1226	1216	-45.4	-33.48	0.737445	7.5	GO:0034638(phosphatidylcholine catabolic process)	ko00564(Glycerophospholipid metabolism);ko00565(Ether lipid metabolism);ko04014(Ras signaling pathway);ko04072(Phospholipase D signaling pathway);ko04071(Sphingolipid signaling pathway);ko04024(cAMP signaling pathway);ko04144(Endocytosis);ko04666(Fc gamma R-mediated phagocytosis);ko04912(GnRH signaling pathway);ko04928(Parathyroid hormone synthesis,ko secretion and action);ko04724(Glutamatergic s…
ttu-miR160	TRITD_1Av1G006830	TRITD_1Av1G006830	phospholipase D alpha 1	1221-1244	1234	-45.4	-33.48	0.737445	7.5	GO:0034638(phosphatidylcholine catabolic process)	ko00564(Glycerophospholipid metabolism);ko00565(Ether lipid metabolism);ko04014(Ras signaling pathway);ko04072(Phospholipase D signaling pathway);ko04071(Sphingolipid signaling pathway);ko04024(cAMP signaling pathway);ko04144(Endocytosis);ko04666(Fc gamma R-mediated phagocytosis);ko04912(GnRH signaling pathway);ko04928(Parathyroid hormone synthesis,ko secretion and action);ko04724(Glutamatergic s…
ttu-miR160	TRITD_1Bv1G009240	TRITD_1Bv1G009240	phospholipase D alpha 1	1230-1253	1243	-45.4	-33.48	0.737445	7.5	GO:0034638(phosphatidylcholine catabolic process)	ko00564(Glycerophospholipid metabolism);ko00565(Ether lipid metabolism);ko04014(Ras signaling pathway);ko04072(Phospholipase D signaling pathway);ko04071(Sphingolipid signaling pathway);ko04024(cAMP signaling pathway);ko04144(Endocytosis);ko04666(Fc gamma R-mediated phagocytosis);ko04912(GnRH signaling pathway);ko04928(Parathyroid hormone synthesis,ko secretion and action);ko04724(Glutamatergic s…
ttu-miR160	TRITD_1Av1G006830-2	TRITD_1Av1G006830-2	phospholipase D alpha 1	891-914	904	-45.4	-33.48	0.737445	7.5	GO:0034638(phosphatidylcholine catabolic process)	ko00564(Glycerophospholipid metabolism);ko00565(Ether lipid metabolism);ko04014(Ras signaling pathway);ko04072(Phospholipase D signaling pathway);ko04071(Sphingolipid signaling pathway);ko04024(cAMP signaling pathway);ko04144(Endocytosis);ko04666(Fc gamma R-mediated phagocytosis);ko04912(GnRH signaling pathway);ko04928(Parathyroid hormone synthesis,ko secretion and action);ko04724(Glutamatergic s…
ttu-miR160	TRITD_1Bv1G009240-2	TRITD_1Bv1G009240-2	phospholipase D alpha 1	900-923	913	-45.4	-33.48	0.737445	7.5	GO:0034638(phosphatidylcholine catabolic process)	ko00564(Glycerophospholipid metabolism);ko00565(Ether lipid metabolism);ko04014(Ras signaling pathway);ko04072(Phospholipase D signaling pathway);ko04071(Sphingolipid signaling pathway);ko04024(cAMP signaling pathway);ko04144(Endocytosis);ko04666(Fc gamma R-mediated phagocytosis);ko04912(GnRH signaling pathway);ko04928(Parathyroid hormone synthesis,ko secretion and action);ko04724(Glutamatergic s…
ttu-miR160	TRITD_7Av1G274760	TRITD_7Av1G274760	phospholipase D alpha 1	1224-1247	1237	-45.4	-33.48	0.737445	7.5	GO:0004620(phospholipase activity);GO:0004630(phospholipase D activity);GO:0005096(GTPase activator activity);GO:0005509(calcium ion binding);GO:0005515(protein binding);GO:0005546(phosphatidylinositol-4,5-bisphosphate binding);GO:0005634(nucleus);GO:0005739(mitochondrion);GO:0005773(vacuole);GO:0005783(endoplasmic reticulum);GO:0005829(cytosol);GO:0005886(plasma membrane);GO:0006631(fatty acid m…	ko00564(Glycerophospholipid metabolism);ko00565(Ether lipid metabolism);ko04014(Ras signaling pathway);ko04072(Phospholipase D signaling pathway);ko04071(Sphingolipid signaling pathway);ko04024(cAMP signaling pathway);ko04144(Endocytosis);ko04666(Fc gamma R-mediated phagocytosis);ko04912(GnRH signaling pathway);ko04928(Parathyroid hormone synthesis,ko secretion and action);ko04724(Glutamatergic s…
ttu-miR160	TRITD_1Bv1G009240-7	TRITD_1Bv1G009240-7	phospholipase D alpha 1	1212-1235	1225	-45.4	-33.48	0.737445	7.5	GO:0034638(phosphatidylcholine catabolic process)	ko00564(Glycerophospholipid metabolism);ko00565(Ether lipid metabolism);ko04014(Ras signaling pathway);ko04072(Phospholipase D signaling pathway);ko04071(Sphingolipid signaling pathway);ko04024(cAMP signaling pathway);ko04144(Endocytosis);ko04666(Fc gamma R-mediated phagocytosis);ko04912(GnRH signaling pathway);ko04928(Parathyroid hormone synthesis,ko secretion and action);ko04724(Glutamatergic s…
ttu-miR160	TRITD_7Av1G274760-2	TRITD_7Av1G274760-2	phospholipase D alpha 1	912-935	925	-45.4	-33.48	0.737445	7.5	GO:0004620(phospholipase activity);GO:0004630(phospholipase D activity);GO:0005096(GTPase activator activity);GO:0005509(calcium ion binding);GO:0005515(protein binding);GO:0005546(phosphatidylinositol-4,5-bisphosphate binding);GO:0005634(nucleus);GO:0005739(mitochondrion);GO:0005773(vacuole);GO:0005783(endoplasmic reticulum);GO:0005829(cytosol);GO:0005886(plasma membrane);GO:0006631(fatty acid m…	ko00564(Glycerophospholipid metabolism);ko00565(Ether lipid metabolism);ko04014(Ras signaling pathway);ko04072(Phospholipase D signaling pathway);ko04071(Sphingolipid signaling pathway);ko04024(cAMP signaling pathway);ko04144(Endocytosis);ko04666(Fc gamma R-mediated phagocytosis);ko04912(GnRH signaling pathway);ko04928(Parathyroid hormone synthesis,ko secretion and action);ko04724(Glutamatergic s…
ttu-miR160	TRITD_7Bv1G227710	TRITD_7Bv1G227710	phospholipase D alpha 1	1215-1238	1228	-45.4	-33.48	0.737445	7.5	GO:0034638(phosphatidylcholine catabolic process)	ko00564(Glycerophospholipid metabolism);ko00565(Ether lipid metabolism);ko04014(Ras signaling pathway);ko04072(Phospholipase D signaling pathway);ko04071(Sphingolipid signaling pathway);ko04024(cAMP signaling pathway);ko04144(Endocytosis);ko04666(Fc gamma R-mediated phagocytosis);ko04912(GnRH signaling pathway);ko04928(Parathyroid hormone synthesis,ko secretion and action);ko04724(Glutamatergic s…
ttu-miR160	TRITD_1Bv1G009240-3	TRITD_1Bv1G009240-3	phospholipase D alpha 1	1212-1235	1225	-45.4	-33.48	0.737445	7.5	GO:0034638(phosphatidylcholine catabolic process)	ko00564(Glycerophospholipid metabolism);ko00565(Ether lipid metabolism);ko04014(Ras signaling pathway);ko04072(Phospholipase D signaling pathway);ko04071(Sphingolipid signaling pathway);ko04024(cAMP signaling pathway);ko04144(Endocytosis);ko04666(Fc gamma R-mediated phagocytosis);ko04912(GnRH signaling pathway);ko04928(Parathyroid hormone synthesis,ko secretion and action);ko04724(Glutamatergic s…
ttu-miR160	TRITD_4Bv1G194690	TRITD_4Bv1G194690	-	432-456	447	-45.4	-33.42	0.736123	9.5	GO:0003723(RNA binding);GO:0004525(ribonuclease III activity);GO:0005634(nucleus);GO:0005737(cytoplasm);GO:0016442(RISC complex);GO:0030422(production of siRNA involved in RNA interference)	-
ttu-miR160	TRITD_4Bv1G194690-2	TRITD_4Bv1G194690-2	-	432-456	447	-45.4	-33.42	0.736123	9.5	GO:0003723(RNA binding);GO:0004525(ribonuclease III activity);GO:0005634(nucleus);GO:0005737(cytoplasm);GO:0016442(RISC complex);GO:0030422(production of siRNA involved in RNA interference)	-
ttu-miR160	TRITD_4Bv1G208130	TRITD_4Bv1G208130	interleukin-1 receptor-associated kinase 1 isoform X1	120-140	131	-45.4	-33.4	0.735683	5.5	GO:0005634(nucleus);GO:0016301(kinase activity);GO:0016310(phosphorylation)	ko04010(MAPK signaling pathway);ko04620(Toll-like receptor signaling pathway)
ttu-miR160	TRITD_2Av1G295120	TRITD_2Av1G295120	-	1357-1378	1369	-45.4	-33.4	0.735683	8.5	GO:0000139(Golgi membrane);GO:0000326(protein storage vacuole);GO:0005515(protein binding);GO:0005576(extracellular region);GO:0008233(peptidase activity);GO:0008270(zinc ion binding);GO:0015031(protein transport);GO:0016021(integral component of membrane);GO:0032586(protein storage vacuole membrane);GO:0046872(metal ion binding)	-
ttu-miR160	TRITD_4Av1G003690	TRITD_4Av1G003690	-	704-726	716	-45.4	-33.4	0.735683	6.5	GO:0003735(structural constituent of ribosome);GO:0006412(translation)	-
ttu-miR160	TRITD_4Bv1G170920	TRITD_4Bv1G170920	-	704-726	716	-45.4	-33.4	0.735683	6.5	GO:0003735(structural constituent of ribosome);GO:0006412(translation)	-
ttu-miR160	TRITD_7Av1G231540-3	TRITD_7Av1G231540-3	-	915-936	926	-45.4	-33.4	0.735683	9	GO:0005576(extracellular region);GO:0016042(lipid catabolic process);GO:0016788(hydrolase activity, acting on ester bonds);GO:0052689(carboxylic ester hydrolase activity)	-
ttu-miR160	TRITD_7Av1G231540-4	TRITD_7Av1G231540-4	-	1017-1038	1028	-45.4	-33.4	0.735683	9	GO:0005576(extracellular region);GO:0016042(lipid catabolic process);GO:0016788(hydrolase activity, acting on ester bonds);GO:0052689(carboxylic ester hydrolase activity)	-
ttu-miR160	TRITD_1Bv1G202230-5	TRITD_1Bv1G202230-5	phosphoethanolamine N-methyltransferase 3-like isoform X3	2-23	14	-45.4	-33.4	0.735683	7	GO:0005737(cytoplasm);GO:0008757(S-adenosylmethionine-dependent methyltransferase activity);GO:0032259(methylation)	ko00564(Glycerophospholipid metabolism)
ttu-miR160	TRITD_7Av1G231540	TRITD_7Av1G231540	-	1086-1107	1097	-45.4	-33.4	0.735683	9	GO:0005576(extracellular region);GO:0016042(lipid catabolic process);GO:0016788(hydrolase activity, acting on ester bonds);GO:0052689(carboxylic ester hydrolase activity)	-
ttu-miR160	TRITD_2Av1G000620	TRITD_2Av1G000620	-	282-303	293	-45.4	-33.4	0.735683	6.5	GO:0003700(DNA binding transcription factor activity);GO:0005634(nucleus);GO:0043565(sequence-specific DNA binding);GO:0044212(transcription regulatory region DNA binding)	-
ttu-miR160	TRITD_7Av1G231540-5	TRITD_7Av1G231540-5	-	723-744	734	-45.4	-33.4	0.735683	9	GO:0005576(extracellular region);GO:0016042(lipid catabolic process);GO:0016788(hydrolase activity, acting on ester bonds);GO:0052689(carboxylic ester hydrolase activity)	-
ttu-miR160	TRITD_7Av1G231540-2	TRITD_7Av1G231540-2	-	975-996	986	-45.4	-33.4	0.735683	9	GO:0005576(extracellular region);GO:0016042(lipid catabolic process);GO:0016788(hydrolase activity, acting on ester bonds);GO:0052689(carboxylic ester hydrolase activity)	-
ttu-miR160	TRITD_6Bv1G067710-2	TRITD_6Bv1G067710-2	-	25-45	36	-45.4	-33.3	0.73348	8.5	GO:0004674(protein serine/threonine kinase activity);GO:0004675(transmembrane receptor protein serine/threonine kinase activity);GO:0005524(ATP binding);GO:0005886(plasma membrane);GO:0006468(protein phosphorylation);GO:0007166(cell surface receptor signaling pathway);GO:0007169(transmembrane receptor protein tyrosine kinase signaling pathway);GO:0007623(circadian rhythm);GO:0016021(integral comp…	-
ttu-miR160	TRITD_5Bv1G082530	TRITD_5Bv1G082530	-	921-939	931	-45.4	-33.3	0.73348	6.5	GO:0005737(cytoplasm);GO:0030001(metal ion transport);GO:0046914(transition metal ion binding);GO:0046916(cellular transition metal ion homeostasis)	-
ttu-miR160	TRITD_5Bv1G082530-4	TRITD_5Bv1G082530-4	-	846-864	856	-45.4	-33.3	0.73348	6.5	GO:0005737(cytoplasm);GO:0030001(metal ion transport);GO:0046914(transition metal ion binding);GO:0046916(cellular transition metal ion homeostasis)	-
ttu-miR160	TRITD_1Bv1G115650	TRITD_1Bv1G115650	-	317-340	329	-45.4	-33.3	0.73348	9.5	GO:0004664(prephenate dehydratase activity);GO:0009094(L-phenylalanine biosynthetic process);GO:0009507(chloroplast);GO:0009570(chloroplast stroma);GO:0047769(arogenate dehydratase activity)	-
ttu-miR160	TRITD_2Bv1G228350-4	TRITD_2Bv1G228350-4	-	1142-1163	1154	-45.4	-33.3	0.73348	7	GO:0005576(extracellular region);GO:0016021(integral component of membrane);GO:0016757(transferase activity, transferring glycosyl groups)	-
ttu-miR160	TRITD_6Bv1G226220-2	TRITD_6Bv1G226220-2	LOW QUALITY PROTEIN: interleukin-1 receptor-associated kinase 1	1306-1327	1318	-45.4	-33.3	0.73348	7.5	GO:0004672(protein kinase activity);GO:0004674(protein serine/threonine kinase activity);GO:0005524(ATP binding);GO:0005886(plasma membrane);GO:0006468(protein phosphorylation);GO:0007169(transmembrane receptor protein tyrosine kinase signaling pathway);GO:0016021(integral component of membrane)	ko04010(MAPK signaling pathway);ko04064(NF-kappa B signaling pathway);ko04620(Toll-like receptor signaling pathway);ko04722(Neurotrophin signaling pathway);ko05133(Pertussis);ko05152(Tuberculosis);ko05162(Measles);ko05169(Epstein-Barr virus infection);ko05145(Toxoplasmosis);ko05140(Leishmaniasis);ko05142(Chagas disease )
ttu-miR160	TRITD_5Bv1G082530-2	TRITD_5Bv1G082530-2	-	921-939	931	-45.4	-33.3	0.73348	6.5	GO:0005737(cytoplasm);GO:0030001(metal ion transport);GO:0046914(transition metal ion binding);GO:0046916(cellular transition metal ion homeostasis)	-
ttu-miR160	TRITD_2Bv1G228350-2	TRITD_2Bv1G228350-2	-	1076-1097	1088	-45.4	-33.3	0.73348	7	GO:0005576(extracellular region);GO:0016021(integral component of membrane);GO:0016757(transferase activity, transferring glycosyl groups)	-
ttu-miR160	TRITD_2Bv1G228350-3	TRITD_2Bv1G228350-3	-	1187-1208	1199	-45.4	-33.3	0.73348	7	GO:0005576(extracellular region);GO:0016021(integral component of membrane);GO:0016757(transferase activity, transferring glycosyl groups)	-
ttu-miR160	TRITD_6Bv1G067710	TRITD_6Bv1G067710	-	25-45	36	-45.4	-33.3	0.73348	8.5	GO:0004674(protein serine/threonine kinase activity);GO:0004675(transmembrane receptor protein serine/threonine kinase activity);GO:0005524(ATP binding);GO:0005886(plasma membrane);GO:0006468(protein phosphorylation);GO:0007166(cell surface receptor signaling pathway);GO:0007169(transmembrane receptor protein tyrosine kinase signaling pathway);GO:0007623(circadian rhythm);GO:0016021(integral comp…	-
ttu-miR160	TRITD_6Bv1G226220	TRITD_6Bv1G226220	-	1306-1327	1318	-45.4	-33.3	0.73348	7.5	GO:0004672(protein kinase activity);GO:0004674(protein serine/threonine kinase activity);GO:0005524(ATP binding);GO:0005886(plasma membrane);GO:0006468(protein phosphorylation);GO:0007169(transmembrane receptor protein tyrosine kinase signaling pathway);GO:0016021(integral component of membrane)	-
ttu-miR160	TRITD_2Bv1G228350-6	TRITD_2Bv1G228350-6	-	881-902	893	-45.4	-33.3	0.73348	7	GO:0005576(extracellular region);GO:0016021(integral component of membrane);GO:0016757(transferase activity, transferring glycosyl groups)	-
ttu-miR160	TRITD_3Av1G219870	TRITD_3Av1G219870	-	390-412	403	-45.4	-33.3	0.73348	9.5	GO:0005576(extracellular region);GO:0009055(electron transfer activity);GO:0009507(chloroplast);GO:0016614(oxidoreductase activity, acting on CH-OH group of donors);GO:0050660(flavin adenine dinucleotide binding);GO:0055114(oxidation-reduction process)	-
ttu-miR160	TRITD_2Bv1G146670	TRITD_2Bv1G146670	-	338-361	350	-45.4	-33.3	0.73348	9.5	GO:0004664(prephenate dehydratase activity);GO:0009094(L-phenylalanine biosynthetic process);GO:0009507(chloroplast);GO:0009570(chloroplast stroma);GO:0047769(arogenate dehydratase activity)	-
ttu-miR160	TRITD_5Bv1G082530-5	TRITD_5Bv1G082530-5	-	858-876	868	-45.4	-33.3	0.73348	6.5	GO:0005737(cytoplasm);GO:0030001(metal ion transport);GO:0046914(transition metal ion binding);GO:0046916(cellular transition metal ion homeostasis)	-
ttu-miR160	TRITD_2Bv1G228350	TRITD_2Bv1G228350	-	1034-1055	1046	-45.4	-33.3	0.73348	7	GO:0005576(extracellular region);GO:0016021(integral component of membrane);GO:0016757(transferase activity, transferring glycosyl groups)	-
ttu-miR160	TRITD_2Bv1G228350-5	TRITD_2Bv1G228350-5	-	1340-1361	1352	-45.4	-33.3	0.73348	7	GO:0005576(extracellular region);GO:0016021(integral component of membrane);GO:0016757(transferase activity, transferring glycosyl groups)	-
ttu-miR160	TRITD_6Bv1G226220-4	TRITD_6Bv1G226220-4	-	778-799	790	-45.4	-33.3	0.73348	7.5	GO:0004672(protein kinase activity);GO:0004674(protein serine/threonine kinase activity);GO:0005524(ATP binding);GO:0005886(plasma membrane);GO:0006468(protein phosphorylation);GO:0007169(transmembrane receptor protein tyrosine kinase signaling pathway);GO:0016021(integral component of membrane)	-
ttu-miR160	TRITD_1Bv1G115650-2	TRITD_1Bv1G115650-2	-	317-340	329	-45.4	-33.3	0.73348	9.5	GO:0004664(prephenate dehydratase activity);GO:0009094(L-phenylalanine biosynthetic process);GO:0009507(chloroplast);GO:0009570(chloroplast stroma);GO:0047769(arogenate dehydratase activity)	-
ttu-miR160	TRITD_1Av1G123080	TRITD_1Av1G123080	-	296-319	308	-45.4	-33.3	0.73348	9.5	GO:0004664(prephenate dehydratase activity);GO:0009094(L-phenylalanine biosynthetic process);GO:0009507(chloroplast);GO:0009570(chloroplast stroma);GO:0047769(arogenate dehydratase activity)	-
ttu-miR160	TRITD_5Bv1G082530-6	TRITD_5Bv1G082530-6	-	887-905	897	-45.4	-33.3	0.73348	6.5	GO:0005737(cytoplasm);GO:0030001(metal ion transport);GO:0046914(transition metal ion binding);GO:0046916(cellular transition metal ion homeostasis)	-
ttu-miR160	TRITD_5Av1G217840	TRITD_5Av1G217840	pectinesterase/pectinesterase inhibitor 18	479-499	490	-45.4	-33.3	0.73348	8	GO:0030599(pectinesterase activity);GO:0046910(pectinesterase inhibitor activity);GO:0071944(cell periphery)	ko00040(Pentose and glucuronate interconversions)
ttu-miR160	TRITD_6Bv1G226220-5	TRITD_6Bv1G226220-5	-	1306-1327	1318	-45.4	-33.3	0.73348	7.5	GO:0004672(protein kinase activity);GO:0004674(protein serine/threonine kinase activity);GO:0005524(ATP binding);GO:0005886(plasma membrane);GO:0006468(protein phosphorylation);GO:0007169(transmembrane receptor protein tyrosine kinase signaling pathway);GO:0016021(integral component of membrane)	-
ttu-miR160	TRITD_4Av1G205620-4	TRITD_4Av1G205620-4	-	569-590	580	-45.4	-33.28	0.73304	6	GO:0004842(ubiquitin-protein transferase activity);GO:0005737(cytoplasm);GO:0009966(regulation of signal transduction)	-
ttu-miR160	TRITD_4Av1G205620	TRITD_4Av1G205620	-	569-590	580	-45.4	-33.28	0.73304	6	GO:0004842(ubiquitin-protein transferase activity);GO:0005737(cytoplasm);GO:0009966(regulation of signal transduction)	-
ttu-miR160	TRITD_4Av1G205620-5	TRITD_4Av1G205620-5	-	158-179	169	-45.4	-33.28	0.73304	6	GO:0004842(ubiquitin-protein transferase activity);GO:0005737(cytoplasm);GO:0009966(regulation of signal transduction)	-
ttu-miR160	TRITD_4Av1G205620-3	TRITD_4Av1G205620-3	-	158-179	169	-45.4	-33.28	0.73304	6	GO:0004842(ubiquitin-protein transferase activity);GO:0005737(cytoplasm);GO:0009966(regulation of signal transduction)	-
ttu-miR160	TRITD_4Av1G205620-2	TRITD_4Av1G205620-2	-	569-590	580	-45.4	-33.28	0.73304	6	GO:0004842(ubiquitin-protein transferase activity);GO:0005737(cytoplasm);GO:0009966(regulation of signal transduction)	-
ttu-miR160	TRITD_4Av1G221300-3	TRITD_4Av1G221300-3	-	1660-1680	1671	-45.4	-33.2	0.731278	7.5	GO:0002229(defense response to oomycetes);GO:0004674(protein serine/threonine kinase activity);GO:0005524(ATP binding);GO:0005886(plasma membrane);GO:0006468(protein phosphorylation);GO:0016021(integral component of membrane);GO:0016301(kinase activity);GO:0030246(carbohydrate binding)	-
ttu-miR160	TRITD_7Av1G132310-7	TRITD_7Av1G132310-7	-	588-612	603	-45.4	-33.2	0.731278	6.5	GO:0005634(nucleus);GO:0009791(post-embryonic development);GO:0010228(vegetative to reproductive phase transition of meristem);GO:0042800(histone methyltransferase activity );GO:0048440(carpel development);GO:0048443(stamen development)	-
ttu-miR160	TRITD_7Av1G132310-3	TRITD_7Av1G132310-3	histone-lysine N-methyltransferase ASH1L-like isoform X1	588-612	603	-45.4	-33.2	0.731278	6.5	GO:0005634(nucleus);GO:0009791(post-embryonic development);GO:0010228(vegetative to reproductive phase transition of meristem);GO:0042800(histone methyltransferase activity );GO:0048440(carpel development);GO:0048443(stamen development)	ko00310(Lysine degradation)
ttu-miR160	TRITD_5Av1G245480	TRITD_5Av1G245480	-	1179-1199	1190	-45.4	-33.2	0.731278	8	GO:0005351(carbohydrate:proton symporter activity);GO:0005355(glucose transmembrane transporter activity);GO:0005887(integral component of plasma membrane);GO:0046323(glucose import)	-
ttu-miR160	TRITD_4Bv1G194430	TRITD_4Bv1G194430	-	1179-1199	1190	-45.4	-33.2	0.731278	8	GO:0005351(carbohydrate:proton symporter activity);GO:0005355(glucose transmembrane transporter activity);GO:0005887(integral component of plasma membrane);GO:0046323(glucose import)	-
ttu-miR160	TRITD_5Bv1G194980-2	TRITD_5Bv1G194980-2	-	354-374	364	-45.4	-33.2	0.731278	6	GO:0009733(response to auxin)	-
ttu-miR160	TRITD_7Av1G132310-2	TRITD_7Av1G132310-2	histone-lysine N-methyltransferase ASH1L-like isoform X1	588-612	603	-45.4	-33.2	0.731278	6.5	GO:0005634(nucleus);GO:0009791(post-embryonic development);GO:0010228(vegetative to reproductive phase transition of meristem);GO:0042800(histone methyltransferase activity );GO:0048440(carpel development);GO:0048443(stamen development)	ko00310(Lysine degradation)
ttu-miR160	TRITD_7Av1G132310	TRITD_7Av1G132310	histone-lysine N-methyltransferase ASH1L-like isoform X1	588-612	603	-45.4	-33.2	0.731278	6.5	GO:0005634(nucleus);GO:0009791(post-embryonic development);GO:0010228(vegetative to reproductive phase transition of meristem);GO:0042800(histone methyltransferase activity );GO:0048440(carpel development);GO:0048443(stamen development)	ko00310(Lysine degradation)
ttu-miR160	TRITD_5Bv1G194980-4	TRITD_5Bv1G194980-4	-	225-245	235	-45.4	-33.2	0.731278	6	GO:0009733(response to auxin)	-
ttu-miR160	TRITD_7Av1G132310-6	TRITD_7Av1G132310-6	-	588-612	603	-45.4	-33.2	0.731278	6.5	GO:0005634(nucleus);GO:0009791(post-embryonic development);GO:0010228(vegetative to reproductive phase transition of meristem);GO:0042800(histone methyltransferase activity );GO:0048440(carpel development);GO:0048443(stamen development)	-
ttu-miR160	TRITD_7Av1G132310-4	TRITD_7Av1G132310-4	histone-lysine N-methyltransferase ASH1L-like isoform X1	510-534	525	-45.4	-33.2	0.731278	6.5	GO:0005634(nucleus);GO:0009791(post-embryonic development);GO:0010228(vegetative to reproductive phase transition of meristem);GO:0042800(histone methyltransferase activity );GO:0048440(carpel development);GO:0048443(stamen development)	ko00310(Lysine degradation)
ttu-miR160	TRITD_2Bv1G163500	TRITD_2Bv1G163500	-	792-818	808	-45.4	-33.2	0.731278	10	GO:0003674(molecular_function);GO:0008150(biological_process);GO:0016020(membrane)	-
ttu-miR160	TRITD_5Bv1G194980	TRITD_5Bv1G194980	-	657-677	667	-45.4	-33.2	0.731278	6	GO:0009733(response to auxin)	-
ttu-miR160	TRITD_7Av1G132310-5	TRITD_7Av1G132310-5	-	588-612	603	-45.4	-33.2	0.731278	6.5	GO:0005634(nucleus);GO:0009791(post-embryonic development);GO:0010228(vegetative to reproductive phase transition of meristem);GO:0042800(histone methyltransferase activity );GO:0048440(carpel development);GO:0048443(stamen development)	-
ttu-miR160	TRITD_5Bv1G194980-3	TRITD_5Bv1G194980-3	-	408-428	418	-45.4	-33.2	0.731278	6	GO:0009733(response to auxin)	-
ttu-miR160	TRITD_6Av1G194030-2	TRITD_6Av1G194030-2	-	790-814	805	-45.4	-33.16	0.730396	9.5	GO:0009813(flavonoid biosynthetic process);GO:0043231(intracellular membrane-bounded organelle);GO:0052696(flavonoid glucuronidation);GO:0080043(quercetin 3-O-glucosyltransferase activity);GO:0080044(quercetin 7-O-glucosyltransferase activity)	-
ttu-miR160	TRITD_6Av1G194030	TRITD_6Av1G194030	-	481-505	496	-45.4	-33.16	0.730396	9.5	GO:0009813(flavonoid biosynthetic process);GO:0043231(intracellular membrane-bounded organelle);GO:0052696(flavonoid glucuronidation);GO:0080043(quercetin 3-O-glucosyltransferase activity);GO:0080044(quercetin 7-O-glucosyltransferase activity)	-
ttu-miR160	TRITD_6Bv1G186300	TRITD_6Bv1G186300	-	868-892	883	-45.4	-33.16	0.730396	9.5	GO:0009813(flavonoid biosynthetic process);GO:0043231(intracellular membrane-bounded organelle);GO:0052696(flavonoid glucuronidation);GO:0080043(quercetin 3-O-glucosyltransferase activity);GO:0080044(quercetin 7-O-glucosyltransferase activity)	-
ttu-miR160	TRITD_6Av1G198950	TRITD_6Av1G198950	-	874-898	889	-45.4	-33.16	0.730396	9.5	GO:0009813(flavonoid biosynthetic process);GO:0043231(intracellular membrane-bounded organelle);GO:0052696(flavonoid glucuronidation);GO:0080043(quercetin 3-O-glucosyltransferase activity);GO:0080044(quercetin 7-O-glucosyltransferase activity)	-
ttu-miR160	TRITD_7Av1G217280	TRITD_7Av1G217280	-	117-139	129	-45.4	-33.1	0.729075	8	GO:0005509(calcium ion binding);GO:0005544(calcium-dependent phospholipid binding);GO:0005886(plasma membrane)	-
ttu-miR160	TRITD_5Bv1G217650	TRITD_5Bv1G217650	-	335-357	346	-45.4	-33.1	0.729075	9	GO:0009733(response to auxin)	-
ttu-miR160	TRITD_2Av1G288680	TRITD_2Av1G288680	-	113-133	124	-45.4	-33.1	0.729075	7.5	GO:0005576(extracellular region);GO:0008150(biological_process)	-
ttu-miR160	TRITD_5Av1G220010	TRITD_5Av1G220010	-	203-225	214	-45.4	-33.1	0.729075	9	GO:0009733(response to auxin)	-
ttu-miR160	TRITD_1Bv1G217170	TRITD_1Bv1G217170	protein phosphatase 2C 37-like	410-431	421	-45.4	-33.1	0.729075	9	GO:0004722(protein serine/threonine phosphatase activity);GO:0005886(plasma membrane);GO:0006470(protein dephosphorylation);GO:0046872(metal ion binding)	ko04931(Insulin resistance)
ttu-miR160	TRITD_2Av1G188540	TRITD_2Av1G188540	-	371-390	382	-45.4	-33.1	0.729075	7	GO:0004672(protein kinase activity);GO:0004674(protein serine/threonine kinase activity);GO:0005524(ATP binding);GO:0005886(plasma membrane);GO:0006468(protein phosphorylation);GO:0009755(hormone-mediated signaling pathway);GO:0016021(integral component of membrane);GO:0016301(kinase activity);GO:0042803(protein homodimerization activity)	-
ttu-miR160	TRITD_2Bv1G200760-2	TRITD_2Bv1G200760-2	polygalacturonase-like	750-775	765	-45.4	-33.1	0.729075	8	GO:0004650(polygalacturonase activity);GO:0005576(extracellular region);GO:0005975(carbohydrate metabolic process)	ko00040(Pentose and glucuronate interconversions)
ttu-miR160	TRITD_7Av1G204110	TRITD_7Av1G204110	-	206-229	218	-45.4	-33.1	0.729075	7	GO:0003674(molecular_function);GO:0005634(nucleus);GO:0005737(cytoplasm);GO:0005874(microtubule);GO:0008017(microtubule binding);GO:0008150(biological_process);GO:0071369(cellular response to ethylene stimulus)	-
ttu-miR160	TRITD_2Bv1G200760	TRITD_2Bv1G200760	-	750-775	765	-45.4	-33.1	0.729075	8	GO:0004650(polygalacturonase activity);GO:0005576(extracellular region);GO:0005975(carbohydrate metabolic process)	-
ttu-miR160	TRITD_1Av1G009060	TRITD_1Av1G009060	-	107-127	118	-45.4	-33.1	0.729075	6.5	GO:0005575(cellular_component);GO:0008150(biological_process);GO:0016740(transferase activity)	-
ttu-miR160	TRITD_5Bv1G217650-2	TRITD_5Bv1G217650-2	-	335-357	346	-45.4	-33.1	0.729075	9	GO:0009733(response to auxin)	-
ttu-miR160	TRITD_4Av1G221300-2	TRITD_4Av1G221300-2	-	1502-1522	1513	-45.4	-33.1	0.729075	7.5	GO:0004674(protein serine/threonine kinase activity);GO:0005886(plasma membrane);GO:0006468(protein phosphorylation);GO:0006952(defense response);GO:0009506(plasmodesma)	-
ttu-miR160	TRITD_2Bv1G193560-2	TRITD_2Bv1G193560-2	-	839-859	851	-45.4	-33.1	0.729075	8.5	GO:0005634(nucleus);GO:0005737(cytoplasm);GO:0005829(cytosol);GO:0009056(catabolic process);GO:0052689(carboxylic ester hydrolase activity)	-
ttu-miR160	TRITD_2Av1G012140	TRITD_2Av1G012140	-	117-138	129	-45.4	-33.1	0.729075	8	GO:0003674(molecular_function);GO:0005634(nucleus);GO:0008150(biological_process)	-
ttu-miR160	TRITD_2Av1G008030	TRITD_2Av1G008030	-	294-315	307	-45.4	-33.1	0.729075	8.5	GO:0003674(molecular_function);GO:0005634(nucleus);GO:0008150(biological_process)	-
ttu-miR160	TRITD_2Bv1G166990	TRITD_2Bv1G166990	-	86-108	99	-45.4	-33.08	0.728634	9.5	GO:0005515(protein binding);GO:0005634(nucleus);GO:0006952(defense response);GO:0009561(megagametogenesis);GO:0009960(endosperm development);GO:0010091(trichome branching);GO:0010224(response to UV-B);GO:0042023(DNA endoreduplication);GO:0051301(cell division);GO:0051783(regulation of nuclear division);GO:1900426(positive regulation of defense response to bacterium);GO:1904667(negative regulation…	-
ttu-miR160	TRITD_6Av1G059680-4	TRITD_6Av1G059680-4	-	44-66	57	-45.4	-33	0.726872	9	GO:0003677(DNA binding);GO:0003700(DNA binding transcription factor activity);GO:0005515(protein binding);GO:0005634(nucleus);GO:0005739(mitochondrion);GO:0006351(transcription, DNA-templated);GO:0006355(regulation of transcription, DNA-templated);GO:0009908(flower development);GO:0010088(phloem development);GO:0010089(xylem development);GO:0045893(positive regulation of transcription, DNA-templa…	-
ttu-miR160	TRITD_5Av1G237590	TRITD_5Av1G237590	CBL-interacting serine/threonine-protein kinase 1	15-38	28	-45.4	-33	0.726872	9	GO:0004674(protein serine/threonine kinase activity);GO:0005634(nucleus);GO:0005737(cytoplasm);GO:0006468(protein phosphorylation);GO:0035556(intracellular signal transduction)	ko04371(Apelin signaling pathway);ko04068(FoxO signaling pathway);ko04151(PI3K-Akt signaling pathway);ko04152(AMPK signaling pathway);ko04150(mTOR signaling pathway);ko04140(Autophagy - animal);ko04530(Tight junction);ko04910(Insulin signaling pathway);ko04922(Glucagon signaling pathway);ko04920(Adipocytokine signaling pathway);ko04921(Oxytocin signaling pathway);ko04211(Longevity regulating path…
ttu-miR160	TRITD_1Av1G187690	TRITD_1Av1G187690	-	1367-1389	1379	-45.4	-33	0.726872	8.5	GO:0004197(cysteine-type endopeptidase activity);GO:0005576(extracellular region);GO:0006508(proteolysis);GO:0009507(chloroplast);GO:0043068(positive regulation of programmed cell death)	-
ttu-miR160	TRITD_1Av1G187690-2	TRITD_1Av1G187690-2	-	920-942	932	-45.4	-33	0.726872	8.5	GO:0004197(cysteine-type endopeptidase activity);GO:0005576(extracellular region);GO:0005737(cytoplasm);GO:0005829(cytosol);GO:0005886(plasma membrane);GO:0006952(defense response);GO:0008234(cysteine-type peptidase activity);GO:0009506(plasmodesma);GO:0016540(protein autoprocessing);GO:0042802(identical protein binding);GO:0043068(positive regulation of programmed cell death)	-
ttu-miR160	TRITD_5Av1G189660-5	TRITD_5Av1G189660-5	-	144-166	155	-45.4	-33	0.726872	8	GO:0005634(nucleus)	-
ttu-miR160	TRITD_7Av1G220410-2	TRITD_7Av1G220410-2	corepressor interacting with RBPJ 1-like	27-47	37	-45.4	-33	0.726872	8.5	GO:0000301(retrograde transport, vesicle recycling within Golgi);GO:0006890(retrograde vesicle-mediated transport, Golgi to ER);GO:0007030(Golgi organization);GO:0017119(Golgi transport complex);GO:0048213(Golgi vesicle prefusion complex stabilization)	ko04330(Notch signaling pathway)
ttu-miR160	TRITD_4Av1G261500-2	TRITD_4Av1G261500-2	L-ascorbate oxidase-like	286-307	298	-45.4	-33	0.726872	6.5	GO:0005507(copper ion binding);GO:0009505(plant-type cell wall);GO:0009506(plasmodesma);GO:0016722(oxidoreductase activity, oxidizing metal ions)	ko00053(Ascorbate and aldarate metabolism)
ttu-miR160	TRITD_6Av1G143010	TRITD_6Av1G143010	-	1017-1038	1027	-45.4	-33	0.726872	8.5	GO:0005515(protein binding);GO:0005524(ATP binding);GO:0005634(nucleus);GO:0005737(cytoplasm);GO:0005773(vacuole);GO:0006325(chromatin organization);GO:0006338(chromatin remodeling);GO:0007623(circadian rhythm);GO:0009414(response to water deprivation);GO:0009416(response to light stimulus);GO:0009637(response to blue light);GO:0009638(phototropism);GO:0009646(response to absence of light);GO:000…	-
ttu-miR160	TRITD_6Av1G143010-4	TRITD_6Av1G143010-4	-	573-594	583	-45.4	-33	0.726872	8.5	GO:0005515(protein binding);GO:0005524(ATP binding);GO:0005634(nucleus);GO:0005737(cytoplasm);GO:0005773(vacuole);GO:0006325(chromatin organization);GO:0006338(chromatin remodeling);GO:0007623(circadian rhythm);GO:0009414(response to water deprivation);GO:0009416(response to light stimulus);GO:0009637(response to blue light);GO:0009638(phototropism);GO:0009646(response to absence of light);GO:000…	-
ttu-miR160	TRITD_5Bv1G145980	TRITD_5Bv1G145980	-	1568-1588	1579	-45.4	-33	0.726872	7	GO:0009507(chloroplast);GO:0016787(hydrolase activity);GO:0043531(ADP binding)	-
ttu-miR160	TRITD_6Av1G143010-6	TRITD_6Av1G143010-6	-	1029-1050	1039	-45.4	-33	0.726872	8.5	GO:0005515(protein binding);GO:0005524(ATP binding);GO:0005634(nucleus);GO:0005737(cytoplasm);GO:0005773(vacuole);GO:0006325(chromatin organization);GO:0006338(chromatin remodeling);GO:0007623(circadian rhythm);GO:0009414(response to water deprivation);GO:0009416(response to light stimulus);GO:0009637(response to blue light);GO:0009638(phototropism);GO:0009646(response to absence of light);GO:000…	-
ttu-miR160	TRITD_6Bv1G068400-2	TRITD_6Bv1G068400-2	-	44-66	57	-45.4	-33	0.726872	9	GO:0003677(DNA binding);GO:0003700(DNA binding transcription factor activity);GO:0005515(protein binding);GO:0005634(nucleus);GO:0005739(mitochondrion);GO:0006351(transcription, DNA-templated);GO:0006355(regulation of transcription, DNA-templated);GO:0009908(flower development);GO:0010088(phloem development);GO:0010089(xylem development);GO:0045893(positive regulation of transcription, DNA-templa…	-
ttu-miR160	TRITD_1Bv1G218770	TRITD_1Bv1G218770	-	389-409	400	-45.4	-33	0.726872	6	GO:0005634(nucleus);GO:0008308(voltage-gated anion channel activity);GO:0031307(integral component of mitochondrial outer membrane);GO:1900057(positive regulation of leaf senescence)	-
ttu-miR160	TRITD_6Av1G143010-3	TRITD_6Av1G143010-3	-	1032-1053	1042	-45.4	-33	0.726872	8.5	GO:0005515(protein binding);GO:0005524(ATP binding);GO:0005634(nucleus);GO:0005737(cytoplasm);GO:0005773(vacuole);GO:0006325(chromatin organization);GO:0006338(chromatin remodeling);GO:0007623(circadian rhythm);GO:0009414(response to water deprivation);GO:0009416(response to light stimulus);GO:0009637(response to blue light);GO:0009638(phototropism);GO:0009646(response to absence of light);GO:000…	-
ttu-miR160	TRITD_5Av1G237590-2	TRITD_5Av1G237590-2	CBL-interacting serine/threonine-protein kinase 1	15-38	28	-45.4	-33	0.726872	9	GO:0004674(protein serine/threonine kinase activity);GO:0005634(nucleus);GO:0005737(cytoplasm);GO:0006468(protein phosphorylation);GO:0035556(intracellular signal transduction)	ko04371(Apelin signaling pathway);ko04068(FoxO signaling pathway);ko04151(PI3K-Akt signaling pathway);ko04152(AMPK signaling pathway);ko04150(mTOR signaling pathway);ko04140(Autophagy - animal);ko04530(Tight junction);ko04910(Insulin signaling pathway);ko04922(Glucagon signaling pathway);ko04920(Adipocytokine signaling pathway);ko04921(Oxytocin signaling pathway);ko04211(Longevity regulating path…
ttu-miR160	TRITD_6Bv1G068400-4	TRITD_6Bv1G068400-4	-	44-66	57	-45.4	-33	0.726872	9	GO:0003677(DNA binding);GO:0003700(DNA binding transcription factor activity);GO:0005515(protein binding);GO:0005634(nucleus);GO:0005739(mitochondrion);GO:0006351(transcription, DNA-templated);GO:0006355(regulation of transcription, DNA-templated);GO:0009908(flower development);GO:0010088(phloem development);GO:0010089(xylem development);GO:0045893(positive regulation of transcription, DNA-templa…	-
ttu-miR160	TRITD_6Av1G059680	TRITD_6Av1G059680	-	44-66	57	-45.4	-33	0.726872	9	GO:0003677(DNA binding);GO:0003700(DNA binding transcription factor activity);GO:0005515(protein binding);GO:0005634(nucleus);GO:0005739(mitochondrion);GO:0006351(transcription, DNA-templated);GO:0006355(regulation of transcription, DNA-templated);GO:0009908(flower development);GO:0010088(phloem development);GO:0010089(xylem development);GO:0045893(positive regulation of transcription, DNA-templa…	-
ttu-miR160	TRITD_4Av1G261500	TRITD_4Av1G261500	L-ascorbate oxidase-like	286-307	298	-45.4	-33	0.726872	6.5	GO:0005507(copper ion binding);GO:0009505(plant-type cell wall);GO:0009506(plasmodesma);GO:0016722(oxidoreductase activity, oxidizing metal ions)	ko00053(Ascorbate and aldarate metabolism)
ttu-miR160	TRITD_5Av1G189660-4	TRITD_5Av1G189660-4	-	528-550	539	-45.4	-33	0.726872	8	GO:0005634(nucleus)	-
ttu-miR160	TRITD_6Av1G059680-5	TRITD_6Av1G059680-5	-	44-66	57	-45.4	-33	0.726872	9	GO:0003677(DNA binding);GO:0003700(DNA binding transcription factor activity);GO:0005515(protein binding);GO:0005634(nucleus);GO:0005739(mitochondrion);GO:0006351(transcription, DNA-templated);GO:0006355(regulation of transcription, DNA-templated);GO:0009908(flower development);GO:0010088(phloem development);GO:0010089(xylem development);GO:0045893(positive regulation of transcription, DNA-templa…	-
ttu-miR160	TRITD_7Bv1G169750	TRITD_7Bv1G169750	corepressor interacting with RBPJ 1-like	27-47	37	-45.4	-33	0.726872	8.5	GO:0000301(retrograde transport, vesicle recycling within Golgi);GO:0006890(retrograde vesicle-mediated transport, Golgi to ER);GO:0007030(Golgi organization);GO:0017119(Golgi transport complex);GO:0048213(Golgi vesicle prefusion complex stabilization)	ko04330(Notch signaling pathway)
ttu-miR160	TRITD_5Av1G189660	TRITD_5Av1G189660	-	642-664	653	-45.4	-33	0.726872	8	GO:0005634(nucleus)	-
ttu-miR160	TRITD_6Av1G143010-5	TRITD_6Av1G143010-5	-	1029-1050	1039	-45.4	-33	0.726872	8.5	GO:0005515(protein binding);GO:0005524(ATP binding);GO:0005634(nucleus);GO:0005737(cytoplasm);GO:0005773(vacuole);GO:0006325(chromatin organization);GO:0006338(chromatin remodeling);GO:0007623(circadian rhythm);GO:0009414(response to water deprivation);GO:0009416(response to light stimulus);GO:0009637(response to blue light);GO:0009638(phototropism);GO:0009646(response to absence of light);GO:000…	-
ttu-miR160	TRITD_6Bv1G068400	TRITD_6Bv1G068400	-	44-66	57	-45.4	-33	0.726872	9	GO:0003677(DNA binding);GO:0003700(DNA binding transcription factor activity);GO:0005515(protein binding);GO:0005634(nucleus);GO:0005739(mitochondrion);GO:0006351(transcription, DNA-templated);GO:0006355(regulation of transcription, DNA-templated);GO:0009908(flower development);GO:0010088(phloem development);GO:0010089(xylem development);GO:0045893(positive regulation of transcription, DNA-templa…	-
ttu-miR160	TRITD_5Av1G237590-3	TRITD_5Av1G237590-3	CBL-interacting serine/threonine-protein kinase 1	15-38	28	-45.4	-33	0.726872	9	GO:0004674(protein serine/threonine kinase activity);GO:0005634(nucleus);GO:0005737(cytoplasm);GO:0006468(protein phosphorylation);GO:0035556(intracellular signal transduction)	ko04371(Apelin signaling pathway);ko04068(FoxO signaling pathway);ko04151(PI3K-Akt signaling pathway);ko04152(AMPK signaling pathway);ko04150(mTOR signaling pathway);ko04140(Autophagy - animal);ko04530(Tight junction);ko04910(Insulin signaling pathway);ko04922(Glucagon signaling pathway);ko04920(Adipocytokine signaling pathway);ko04921(Oxytocin signaling pathway);ko04211(Longevity regulating path…
ttu-miR160	TRITD_6Bv1G068400-3	TRITD_6Bv1G068400-3	-	44-66	57	-45.4	-33	0.726872	9	GO:0003677(DNA binding);GO:0003700(DNA binding transcription factor activity);GO:0005515(protein binding);GO:0005634(nucleus);GO:0005739(mitochondrion);GO:0006351(transcription, DNA-templated);GO:0006355(regulation of transcription, DNA-templated);GO:0009908(flower development);GO:0010088(phloem development);GO:0010089(xylem development);GO:0045893(positive regulation of transcription, DNA-templa…	-
ttu-miR160	TRITD_6Bv1G068400-5	TRITD_6Bv1G068400-5	-	44-66	57	-45.4	-33	0.726872	9	GO:0003677(DNA binding);GO:0003700(DNA binding transcription factor activity);GO:0005515(protein binding);GO:0005634(nucleus);GO:0005739(mitochondrion);GO:0006351(transcription, DNA-templated);GO:0006355(regulation of transcription, DNA-templated);GO:0009908(flower development);GO:0010088(phloem development);GO:0010089(xylem development);GO:0045893(positive regulation of transcription, DNA-templa…	-
ttu-miR160	TRITD_4Bv1G152350-2	TRITD_4Bv1G152350-2	-	150-170	161	-45.4	-33	0.726872	8.5	GO:0004722(protein serine/threonine phosphatase activity);GO:0006470(protein dephosphorylation);GO:0046872(metal ion binding)	-
ttu-miR160	TRITD_4Av1G018250	TRITD_4Av1G018250	-	171-191	182	-45.4	-33	0.726872	8	GO:0004722(protein serine/threonine phosphatase activity);GO:0006470(protein dephosphorylation);GO:0046872(metal ion binding)	-
ttu-miR160	TRITD_4Bv1G152350	TRITD_4Bv1G152350	-	39-59	50	-45.4	-33	0.726872	8.5	GO:0004722(protein serine/threonine phosphatase activity);GO:0006470(protein dephosphorylation);GO:0046872(metal ion binding)	-
ttu-miR160	TRITD_5Av1G189660-2	TRITD_5Av1G189660-2	-	642-664	653	-45.4	-33	0.726872	8	GO:0005634(nucleus)	-
ttu-miR160	TRITD_5Av1G189660-3	TRITD_5Av1G189660-3	-	642-664	653	-45.4	-33	0.726872	8	GO:0005634(nucleus)	-
ttu-miR160	TRITD_5Bv1G145980-2	TRITD_5Bv1G145980-2	-	1055-1075	1066	-45.4	-33	0.726872	7	GO:0009507(chloroplast);GO:0016787(hydrolase activity);GO:0043531(ADP binding)	-
ttu-miR160	TRITD_6Av1G143010-2	TRITD_6Av1G143010-2	-	1029-1050	1039	-45.4	-33	0.726872	8.5	GO:0005515(protein binding);GO:0005524(ATP binding);GO:0005634(nucleus);GO:0005737(cytoplasm);GO:0005773(vacuole);GO:0006325(chromatin organization);GO:0006338(chromatin remodeling);GO:0007623(circadian rhythm);GO:0009414(response to water deprivation);GO:0009416(response to light stimulus);GO:0009637(response to blue light);GO:0009638(phototropism);GO:0009646(response to absence of light);GO:000…	-
ttu-miR160	TRITD_6Av1G143010-7	TRITD_6Av1G143010-7	-	1029-1050	1039	-45.4	-33	0.726872	8.5	GO:0005515(protein binding);GO:0005524(ATP binding);GO:0005634(nucleus);GO:0005737(cytoplasm);GO:0005773(vacuole);GO:0006325(chromatin organization);GO:0006338(chromatin remodeling);GO:0007623(circadian rhythm);GO:0009414(response to water deprivation);GO:0009416(response to light stimulus);GO:0009637(response to blue light);GO:0009638(phototropism);GO:0009646(response to absence of light);GO:000…	-
ttu-miR160	TRITD_6Av1G059680-2	TRITD_6Av1G059680-2	-	44-66	57	-45.4	-33	0.726872	9	GO:0003677(DNA binding);GO:0003700(DNA binding transcription factor activity);GO:0005515(protein binding);GO:0005634(nucleus);GO:0005739(mitochondrion);GO:0006351(transcription, DNA-templated);GO:0006355(regulation of transcription, DNA-templated);GO:0009908(flower development);GO:0010088(phloem development);GO:0010089(xylem development);GO:0045893(positive regulation of transcription, DNA-templa…	-
ttu-miR160	TRITD_3Bv1G020110	TRITD_3Bv1G020110	-	368-388	379	-45.4	-33	0.726872	8.5	GO:0003674(molecular_function);GO:0005634(nucleus);GO:0050832(defense response to fungus)	-
ttu-miR160	TRITD_6Av1G059680-3	TRITD_6Av1G059680-3	-	44-66	57	-45.4	-33	0.726872	9	GO:0003677(DNA binding);GO:0003700(DNA binding transcription factor activity);GO:0005515(protein binding);GO:0005634(nucleus);GO:0005739(mitochondrion);GO:0006351(transcription, DNA-templated);GO:0006355(regulation of transcription, DNA-templated);GO:0009908(flower development);GO:0010088(phloem development);GO:0010089(xylem development);GO:0045893(positive regulation of transcription, DNA-templa…	-
ttu-miR160	TRITD_3Av1G017050	TRITD_3Av1G017050	-	368-388	379	-45.4	-33	0.726872	8.5	GO:0005634(nucleus);GO:0008150(biological_process)	-
ttu-miR160	TRITD_4Av1G261500-3	TRITD_4Av1G261500-3	L-ascorbate oxidase-like	286-307	298	-45.4	-33	0.726872	6.5	GO:0005507(copper ion binding);GO:0009505(plant-type cell wall);GO:0009506(plasmodesma);GO:0016722(oxidoreductase activity, oxidizing metal ions)	ko00053(Ascorbate and aldarate metabolism)
ttu-miR160	TRITD_6Av1G223030-4	TRITD_6Av1G223030-4	-	287-308	298	-45.4	-32.98	0.726432	6.5	GO:0004842(ubiquitin-protein transferase activity);GO:0005737(cytoplasm);GO:0009966(regulation of signal transduction)	-
ttu-miR160	TRITD_6Bv1G223320	TRITD_6Bv1G223320	-	956-977	967	-45.4	-32.98	0.726432	6.5	GO:0004842(ubiquitin-protein transferase activity);GO:0005737(cytoplasm);GO:0009966(regulation of signal transduction)	-
ttu-miR160	TRITD_6Av1G223030-2	TRITD_6Av1G223030-2	-	956-977	967	-45.4	-32.98	0.726432	6.5	GO:0004842(ubiquitin-protein transferase activity);GO:0005737(cytoplasm);GO:0009966(regulation of signal transduction)	-
ttu-miR160	TRITD_6Bv1G223320-2	TRITD_6Bv1G223320-2	-	956-977	967	-45.4	-32.98	0.726432	6.5	GO:0004842(ubiquitin-protein transferase activity);GO:0005737(cytoplasm);GO:0009966(regulation of signal transduction)	-
ttu-miR160	TRITD_6Av1G223030-3	TRITD_6Av1G223030-3	-	956-977	967	-45.4	-32.98	0.726432	6.5	GO:0004842(ubiquitin-protein transferase activity);GO:0005737(cytoplasm);GO:0009966(regulation of signal transduction)	-
ttu-miR160	TRITD_6Bv1G223320-3	TRITD_6Bv1G223320-3	-	287-308	298	-45.4	-32.98	0.726432	6.5	GO:0004842(ubiquitin-protein transferase activity);GO:0005737(cytoplasm);GO:0009966(regulation of signal transduction)	-
ttu-miR160	TRITD_6Av1G223030	TRITD_6Av1G223030	-	350-371	361	-45.4	-32.98	0.726432	6.5	GO:0004842(ubiquitin-protein transferase activity);GO:0005737(cytoplasm);GO:0009966(regulation of signal transduction)	-
ttu-miR160	TRITD_5Bv1G190280	TRITD_5Bv1G190280	-	341-364	355	-45.4	-32.9	0.72467	10	GO:0006855(drug transmembrane transport)	-
ttu-miR160	TRITD_6Bv1G153030	TRITD_6Bv1G153030	-	317-336	327	-45.4	-32.9	0.72467	7	GO:0043161(proteasome-mediated ubiquitin-dependent protein catabolic process);GO:0061630(ubiquitin protein ligase activity)	-
ttu-miR160	TRITD_5Av1G106900	TRITD_5Av1G106900	euchromatic histone-lysine N-methyltransferase 1 S homeolog	1087-1108	1099	-45.4	-32.9	0.72467	8	GO:0000775(chromosome, centromeric region);GO:0005634(nucleus);GO:0008270(zinc ion binding);GO:0018024(histone-lysine N-methyltransferase activity);GO:0034968(histone lysine methylation);GO:0040029(regulation of gene expression, epigenetic);GO:0042054(histone methyltransferase activity)	ko00310(Lysine degradation)
ttu-miR160	TRITD_6Av1G223490-2	TRITD_6Av1G223490-2	-	359-379	370	-45.4	-32.9	0.72467	5	GO:0003674(molecular_function);GO:0005634(nucleus);GO:0008150(biological_process)	-
ttu-miR160	TRITD_5Bv1G190280-2	TRITD_5Bv1G190280-2	-	341-364	355	-45.4	-32.9	0.72467	10	GO:0006855(drug transmembrane transport)	-
ttu-miR160	TRITD_6Av1G223650	TRITD_6Av1G223650	-	513-531	523	-45.4	-32.9	0.72467	5	GO:0004185(serine-type carboxypeptidase activity);GO:0051603(proteolysis involved in cellular protein catabolic process)	-
ttu-miR160	TRITD_6Av1G215720	TRITD_6Av1G215720	1-aminocyclopropane-1-carboxylate oxidase 4	66-88	78	-45.4	-32.9	0.72467	10	GO:0051213(dioxygenase activity)	ko00270(Cysteine and methionine metabolism)
ttu-miR160	TRITD_6Bv1G213960	TRITD_6Bv1G213960	1-aminocyclopropane-1-carboxylate oxidase 4	66-88	78	-45.4	-32.9	0.72467	10	GO:0051213(dioxygenase activity)	ko00270(Cysteine and methionine metabolism)
ttu-miR160	TRITD_7Bv1G164860	TRITD_7Bv1G164860	-	998-1017	1009	-45.4	-32.9	0.72467	5	GO:0004842(ubiquitin-protein transferase activity);GO:0005737(cytoplasm);GO:0016567(protein ubiquitination)	-
ttu-miR160	TRITD_7Bv1G055920	TRITD_7Bv1G055920	MAGUK p55 subfamily member 4-like isoform X2	81-101	92	-45.4	-32.9	0.72467	6	GO:0030288(outer membrane-bounded periplasmic space)	ko04530(Tight junction)
ttu-miR160	TRITD_2Av1G199930	TRITD_2Av1G199930	-	289-309	300	-45.4	-32.9	0.72467	7	GO:0003674(molecular_function);GO:0008150(biological_process);GO:0009507(chloroplast);GO:0016021(integral component of membrane)	-
ttu-miR160	TRITD_6Av1G223490	TRITD_6Av1G223490	-	320-340	331	-45.4	-32.9	0.72467	5	GO:0003674(molecular_function);GO:0005634(nucleus);GO:0008150(biological_process)	-
ttu-miR160	TRITD_7Av1G082650-2	TRITD_7Av1G082650-2	MAGUK p55 subfamily member 4-like isoform X2	93-113	104	-45.4	-32.9	0.72467	6	GO:0030288(outer membrane-bounded periplasmic space)	ko04530(Tight junction)
ttu-miR160	TRITD_5Bv1G139290-2	TRITD_5Bv1G139290-2	-	166-190	181	-45.4	-32.86	0.723789	9	GO:0009813(flavonoid biosynthetic process);GO:0043231(intracellular membrane-bounded organelle);GO:0052696(flavonoid glucuronidation);GO:0080043(quercetin 3-O-glucosyltransferase activity);GO:0080044(quercetin 7-O-glucosyltransferase activity)	-
ttu-miR160	TRITD_5Av1G150210	TRITD_5Av1G150210	-	853-877	868	-45.4	-32.86	0.723789	9	GO:0009813(flavonoid biosynthetic process);GO:0043231(intracellular membrane-bounded organelle);GO:0052696(flavonoid glucuronidation);GO:0080043(quercetin 3-O-glucosyltransferase activity);GO:0080044(quercetin 7-O-glucosyltransferase activity)	-
ttu-miR160	TRITD_5Bv1G139290	TRITD_5Bv1G139290	-	166-190	181	-45.4	-32.86	0.723789	9	GO:0009813(flavonoid biosynthetic process);GO:0043231(intracellular membrane-bounded organelle);GO:0052696(flavonoid glucuronidation);GO:0080043(quercetin 3-O-glucosyltransferase activity);GO:0080044(quercetin 7-O-glucosyltransferase activity)	-
ttu-miR160	TRITD_2Bv1G210010	TRITD_2Bv1G210010	-	518-536	528	-45.4	-32.8	0.722467	5.5	GO:0004553(hydrolase activity, hydrolyzing O-glycosyl compounds);GO:0030247(polysaccharide binding);GO:0046658(anchored component of plasma membrane)	-
ttu-miR160	TRITD_5Bv1G172440	TRITD_5Bv1G172440	-	243-263	254	-45.4	-32.8	0.722467	8	GO:0003674(molecular_function);GO:0005634(nucleus);GO:0008150(biological_process);GO:0016020(membrane)	-
ttu-miR160	TRITD_7Bv1G130250	TRITD_7Bv1G130250	-	765-785	775	-45.4	-32.8	0.722467	7	GO:0005929(cilium);GO:0035091(phosphatidylinositol binding);GO:0061512(protein localization to cilium)	-
ttu-miR160	TRITD_7Av1G266540	TRITD_7Av1G266540	calmodulin-A-like	360-381	372	-45.4	-32.8	0.722467	8	GO:0005509(calcium ion binding)	ko04070(Phosphatidylinositol signaling system)
ttu-miR160	TRITD_6Bv1G199590	TRITD_6Bv1G199590	-	24-42	34	-45.4	-32.8	0.722467	6	GO:0005737(cytoplasm)	-
ttu-miR160	TRITD_1Bv1G206100	TRITD_1Bv1G206100	-	948-972	960	-45.4	-32.8	0.722467	10	GO:0005634(nucleus)	-
ttu-miR160	TRITD_6Bv1G181660	TRITD_6Bv1G181660	L-ascorbate peroxidase 3	137-156	147	-45.4	-32.8	0.722467	7.5	GO:0004601(peroxidase activity);GO:0005576(extracellular region);GO:0006979(response to oxidative stress);GO:0009044(xylan 1,4-beta-xylosidase activity);GO:0020037(heme binding);GO:0042744(hydrogen peroxide catabolic process);GO:0046872(metal ion binding);GO:0055114(oxidation-reduction process)	ko00053(Ascorbate and aldarate metabolism);ko00480(Glutathione metabolism)
ttu-miR160	TRITD_7Av1G266500	TRITD_7Av1G266500	calmodulin-A-like	363-384	375	-45.4	-32.8	0.722467	8	GO:0005509(calcium ion binding)	ko04070(Phosphatidylinositol signaling system)
ttu-miR160	TRITD_7Bv1G218870-3	TRITD_7Bv1G218870-3	neo-calmodulin-like	354-375	366	-45.4	-32.8	0.722467	8	GO:0005509(calcium ion binding)	ko04070(Phosphatidylinositol signaling system)
ttu-miR160	TRITD_7Bv1G218880-5	TRITD_7Bv1G218880-5	GH13759 gene product from transcript GH13759-RA	342-363	354	-45.4	-32.8	0.722467	8	GO:0005509(calcium ion binding)	ko04070(Phosphatidylinositol signaling system);ko04745(Phototransduction - fly)
ttu-miR160	TRITD_2Av1G163290	TRITD_2Av1G163290	-	253-275	265	-45.4	-32.8	0.722467	9	-	-
ttu-miR160	TRITD_2Bv1G019970	TRITD_2Bv1G019970	-	119-138	130	-45.4	-32.8	0.722467	6.5	GO:0005618(cell wall);GO:0005773(vacuole);GO:0008150(biological_process)	-
ttu-miR160	TRITD_7Bv1G218870	TRITD_7Bv1G218870	neo-calmodulin-like	354-375	366	-45.4	-32.8	0.722467	8	GO:0005509(calcium ion binding)	ko04070(Phosphatidylinositol signaling system)
ttu-miR160	TRITD_2Bv1G254390	TRITD_2Bv1G254390	-	1647-1667	1658	-45.4	-32.8	0.722467	9	GO:0005886(plasma membrane);GO:0006857(oligopeptide transport);GO:0016021(integral component of membrane);GO:0022857(transmembrane transporter activity);GO:0055085(transmembrane transport)	-
ttu-miR160	TRITD_1Av1G180670-2	TRITD_1Av1G180670-2	ring finger protein 5, E3 ubiquitin protein ligase L homeolog	1197-1219	1209	-45.4	-32.8	0.722467	8	GO:0005634(nucleus);GO:0008270(zinc ion binding);GO:0036513(Derlin-1 retrotranslocation complex)	ko04141(Protein processing in endoplasmic reticulum)
ttu-miR160	TRITD_2Av1G285470	TRITD_2Av1G285470	-	1190-1210	1201	-45.4	-32.8	0.722467	5.5	GO:0005739(mitochondrion);GO:0008150(biological_process)	-
ttu-miR160	TRITD_7Bv1G219010	TRITD_7Bv1G219010	heptahelical transmembrane protein 4	929-951	941	-45.4	-32.8	0.722467	6.5	GO:0009725(response to hormone)	ko04152(AMPK signaling pathway);ko04920(Adipocytokine signaling pathway);ko04211(Longevity regulating pathway - mammal);ko04932(Non-alcoholic fatty liver disease )
ttu-miR160	TRITD_6Av1G164730	TRITD_6Av1G164730	-	306-329	320	-45.4	-32.78	0.722026	10	GO:0005524(ATP binding);GO:0006508(proteolysis);GO:0008233(peptidase activity);GO:0009507(chloroplast)	-
ttu-miR160	TRITD_7Bv1G221180-2	TRITD_7Bv1G221180-2	-	1386-1410	1400	-45.4	-32.7	0.720264	8	GO:0004674(protein serine/threonine kinase activity);GO:0005524(ATP binding);GO:0005576(extracellular region);GO:0006468(protein phosphorylation);GO:0007169(transmembrane receptor protein tyrosine kinase signaling pathway);GO:0016021(integral component of membrane);GO:0016301(kinase activity);GO:0016310(phosphorylation)	-
ttu-miR160	TRITD_3Bv1G283280-6	TRITD_3Bv1G283280-6	-	834-854	845	-45.4	-32.7	0.720264	8.5	GO:0005783(endoplasmic reticulum);GO:0005788(endoplasmic reticulum lumen);GO:0005886(plasma membrane);GO:0006457(protein folding);GO:0016032(viral process);GO:0044794(positive regulation by host of viral process)	-
ttu-miR160	TRITD_7Bv1G221180-4	TRITD_7Bv1G221180-4	-	1362-1386	1376	-45.4	-32.7	0.720264	8	GO:0004674(protein serine/threonine kinase activity);GO:0005524(ATP binding);GO:0005576(extracellular region);GO:0006468(protein phosphorylation);GO:0007169(transmembrane receptor protein tyrosine kinase signaling pathway);GO:0016021(integral component of membrane);GO:0016301(kinase activity);GO:0016310(phosphorylation)	-
ttu-miR160	TRITD_7Bv1G221180-6	TRITD_7Bv1G221180-6	-	1269-1293	1283	-45.4	-32.7	0.720264	8	GO:0004674(protein serine/threonine kinase activity);GO:0005524(ATP binding);GO:0005576(extracellular region);GO:0006468(protein phosphorylation);GO:0007169(transmembrane receptor protein tyrosine kinase signaling pathway);GO:0016021(integral component of membrane);GO:0016301(kinase activity);GO:0016310(phosphorylation)	-
ttu-miR160	TRITD_1Av1G195030	TRITD_1Av1G195030	-	45-68	58	-45.4	-32.7	0.720264	8.5	GO:0003677(DNA binding);GO:0003700(DNA binding transcription factor activity);GO:0005634(nucleus);GO:0006351(transcription, DNA-templated);GO:0006355(regulation of transcription, DNA-templated);GO:0009733(response to auxin);GO:0009734(auxin-activated signaling pathway);GO:0009850(auxin metabolic process);GO:0010050(vegetative phase change);GO:0010158(abaxial cell fate specification);GO:0010582(fl…	-
ttu-miR160	TRITD_5Av1G026730	TRITD_5Av1G026730	-	89-108	100	-45.4	-32.7	0.720264	6.5	GO:0004842(ubiquitin-protein transferase activity);GO:0005515(protein binding);GO:0005634(nucleus);GO:0008270(zinc ion binding);GO:0009414(response to water deprivation);GO:0016567(protein ubiquitination);GO:0046872(metal ion binding);GO:0051865(protein autoubiquitination)	-
ttu-miR160	TRITD_3Bv1G283300	TRITD_3Bv1G283300	-	98-118	109	-45.4	-32.7	0.720264	7	GO:0051213(dioxygenase activity)	-
ttu-miR160	TRITD_2Av1G059310	TRITD_2Av1G059310	-	159-180	171	-45.4	-32.7	0.720264	6	GO:0005874(microtubule);GO:0005886(plasma membrane)	-
ttu-miR160	TRITD_3Bv1G283280-2	TRITD_3Bv1G283280-2	dnaJ homolog subfamily C member 3	1266-1286	1277	-45.4	-32.7	0.720264	8.5	GO:0005783(endoplasmic reticulum);GO:0005788(endoplasmic reticulum lumen);GO:0005886(plasma membrane);GO:0006457(protein folding);GO:0016032(viral process);GO:0044794(positive regulation by host of viral process)	ko04141(Protein processing in endoplasmic reticulum)
ttu-miR160	TRITD_7Av1G268950	TRITD_7Av1G268950	-	1305-1329	1319	-45.4	-32.7	0.720264	8	GO:0004672(protein kinase activity);GO:0004674(protein serine/threonine kinase activity);GO:0005515(protein binding);GO:0005524(ATP binding);GO:0005886(plasma membrane);GO:0006468(protein phosphorylation);GO:0007169(transmembrane receptor protein tyrosine kinase signaling pathway);GO:0009789(positive regulation of abscisic acid-activated signaling pathway);GO:0010030(positive regulation of seed g…	-
ttu-miR160	TRITD_3Bv1G283280-3	TRITD_3Bv1G283280-3	dnaJ homolog subfamily C member 3	1254-1274	1265	-45.4	-32.7	0.720264	8.5	GO:0005783(endoplasmic reticulum);GO:0005788(endoplasmic reticulum lumen);GO:0005886(plasma membrane);GO:0006457(protein folding);GO:0016032(viral process);GO:0044794(positive regulation by host of viral process)	ko04141(Protein processing in endoplasmic reticulum)
ttu-miR160	TRITD_5Av1G026730-2	TRITD_5Av1G026730-2	-	89-108	100	-45.4	-32.7	0.720264	6.5	GO:0004842(ubiquitin-protein transferase activity);GO:0005515(protein binding);GO:0005634(nucleus);GO:0008270(zinc ion binding);GO:0009414(response to water deprivation);GO:0016567(protein ubiquitination);GO:0046872(metal ion binding);GO:0051865(protein autoubiquitination)	-
ttu-miR160	TRITD_5Bv1G027750	TRITD_5Bv1G027750	-	89-108	100	-45.4	-32.7	0.720264	6.5	GO:0004842(ubiquitin-protein transferase activity);GO:0005515(protein binding);GO:0005634(nucleus);GO:0008270(zinc ion binding);GO:0009414(response to water deprivation);GO:0016567(protein ubiquitination);GO:0046872(metal ion binding);GO:0051865(protein autoubiquitination)	-
ttu-miR160	TRITD_7Av1G086490-3	TRITD_7Av1G086490-3	uncharacterized protein	1311-1331	1322	-45.4	-32.7	0.720264	8	GO:0005576(extracellular region);GO:0016021(integral component of membrane);GO:0016757(transferase activity, transferring glycosyl groups)	ko00514(Other types of O-glycan biosynthesis)
ttu-miR160	TRITD_2Av1G239110	TRITD_2Av1G239110	polygalacturonase-like	762-787	777	-45.4	-32.7	0.720264	8.5	GO:0004650(polygalacturonase activity);GO:0005576(extracellular region);GO:0005975(carbohydrate metabolic process)	ko00040(Pentose and glucuronate interconversions)
ttu-miR160	TRITD_5Bv1G252290	TRITD_5Bv1G252290	-	441-463	453	-45.4	-32.7	0.720264	9.5	GO:0003677(DNA binding);GO:0003700(DNA binding transcription factor activity);GO:0005622(intracellular);GO:0005634(nucleus);GO:0006351(transcription, DNA-templated);GO:0006355(regulation of transcription, DNA-templated);GO:0006952(defense response);GO:0009867(jasmonic acid mediated signaling pathway);GO:0009873(ethylene-activated signaling pathway)	-
ttu-miR160	TRITD_2Bv1G069630	TRITD_2Bv1G069630	-	159-180	171	-45.4	-32.7	0.720264	6	GO:0005874(microtubule);GO:0005886(plasma membrane)	-
ttu-miR160	TRITD_7Bv1G221180	TRITD_7Bv1G221180	-	1542-1566	1556	-45.4	-32.7	0.720264	8	GO:0004674(protein serine/threonine kinase activity);GO:0005524(ATP binding);GO:0005576(extracellular region);GO:0006468(protein phosphorylation);GO:0007169(transmembrane receptor protein tyrosine kinase signaling pathway);GO:0016021(integral component of membrane);GO:0016301(kinase activity);GO:0016310(phosphorylation)	-
ttu-miR160	TRITD_7Av1G086490	TRITD_7Av1G086490	unnamed protein product	882-902	893	-45.4	-32.7	0.720264	8	GO:0005576(extracellular region);GO:0016021(integral component of membrane);GO:0016757(transferase activity, transferring glycosyl groups)	ko00515(Mannose type O-glycan biosyntheis)
ttu-miR160	TRITD_4Av1G206520	TRITD_4Av1G206520	-	1582-1603	1594	-45.4	-32.7	0.720264	7	GO:0005737(cytoplasm);GO:0005829(cytosol);GO:0009636(response to toxic substance);GO:0016740(transferase activity);GO:0050736(O-malonyltransferase activity)	-
ttu-miR160	TRITD_7Bv1G060830	TRITD_7Bv1G060830	uncharacterized protein	1305-1325	1316	-45.4	-32.7	0.720264	8	GO:0005576(extracellular region);GO:0016021(integral component of membrane);GO:0016757(transferase activity, transferring glycosyl groups)	ko00514(Other types of O-glycan biosynthesis)
ttu-miR160	TRITD_3Bv1G283280-4	TRITD_3Bv1G283280-4	dnaJ homolog subfamily C member 3	1263-1283	1274	-45.4	-32.7	0.720264	8.5	GO:0005783(endoplasmic reticulum);GO:0005788(endoplasmic reticulum lumen);GO:0005886(plasma membrane);GO:0006457(protein folding);GO:0016032(viral process);GO:0044794(positive regulation by host of viral process)	ko04141(Protein processing in endoplasmic reticulum)
ttu-miR160	TRITD_7Bv1G060830-2	TRITD_7Bv1G060830-2	protein O-linked mannose N-acetylglucosaminyltransferase 2 (beta 1,4-)	885-905	896	-45.4	-32.7	0.720264	8	GO:0005576(extracellular region);GO:0016021(integral component of membrane);GO:0016757(transferase activity, transferring glycosyl groups)	ko00515(Mannose type O-glycan biosyntheis)
ttu-miR160	TRITD_3Bv1G283280-5	TRITD_3Bv1G283280-5	dnaJ homolog subfamily C member 3	1266-1286	1277	-45.4	-32.7	0.720264	8.5	GO:0005783(endoplasmic reticulum);GO:0005788(endoplasmic reticulum lumen);GO:0005886(plasma membrane);GO:0006457(protein folding);GO:0016032(viral process);GO:0044794(positive regulation by host of viral process)	ko04141(Protein processing in endoplasmic reticulum)
ttu-miR160	TRITD_7Bv1G221180-3	TRITD_7Bv1G221180-3	-	1365-1389	1379	-45.4	-32.7	0.720264	8	GO:0004674(protein serine/threonine kinase activity);GO:0005524(ATP binding);GO:0005576(extracellular region);GO:0006468(protein phosphorylation);GO:0007169(transmembrane receptor protein tyrosine kinase signaling pathway);GO:0016021(integral component of membrane);GO:0016301(kinase activity);GO:0016310(phosphorylation)	-
ttu-miR160	TRITD_5Bv1G248890	TRITD_5Bv1G248890	-	174-196	186	-45.4	-32.7	0.720264	9.5	GO:0003677(DNA binding);GO:0003700(DNA binding transcription factor activity);GO:0005622(intracellular);GO:0005634(nucleus);GO:0006351(transcription, DNA-templated);GO:0006355(regulation of transcription, DNA-templated);GO:0006952(defense response);GO:0009867(jasmonic acid mediated signaling pathway);GO:0009873(ethylene-activated signaling pathway)	-
ttu-miR160	TRITD_7Av1G268950-2	TRITD_7Av1G268950-2	-	1170-1194	1184	-45.4	-32.7	0.720264	8	GO:0004672(protein kinase activity);GO:0004674(protein serine/threonine kinase activity);GO:0005515(protein binding);GO:0005524(ATP binding);GO:0005886(plasma membrane);GO:0006468(protein phosphorylation);GO:0007169(transmembrane receptor protein tyrosine kinase signaling pathway);GO:0009789(positive regulation of abscisic acid-activated signaling pathway);GO:0010030(positive regulation of seed g…	-
ttu-miR160	TRITD_3Bv1G283280	TRITD_3Bv1G283280	dnaJ homolog subfamily C member 3	1266-1286	1277	-45.4	-32.7	0.720264	8.5	GO:0005783(endoplasmic reticulum);GO:0005788(endoplasmic reticulum lumen);GO:0005886(plasma membrane);GO:0006457(protein folding);GO:0016032(viral process);GO:0044794(positive regulation by host of viral process)	ko04141(Protein processing in endoplasmic reticulum)
ttu-miR160	TRITD_7Av1G086490-2	TRITD_7Av1G086490-2	uncharacterized protein	1302-1322	1313	-45.4	-32.7	0.720264	8	GO:0005576(extracellular region);GO:0016021(integral component of membrane);GO:0016757(transferase activity, transferring glycosyl groups)	ko00514(Other types of O-glycan biosynthesis)
ttu-miR160	TRITD_1Bv1G108400	TRITD_1Bv1G108400	-	191-212	203	-45.4	-32.6	0.718062	7.5	GO:0003677(DNA binding);GO:0003700(DNA binding transcription factor activity);GO:0005634(nucleus);GO:0006351(transcription, DNA-templated);GO:0006355(regulation of transcription, DNA-templated);GO:0046872(metal ion binding)	-
ttu-miR160	TRITD_3Bv1G006100-2	TRITD_3Bv1G006100-2	-	1530-1550	1541	-45.4	-32.6	0.718062	8	GO:0005576(extracellular region);GO:0016021(integral component of membrane);GO:0016757(transferase activity, transferring glycosyl groups)	-
ttu-miR160	TRITD_4Av1G072050-6	TRITD_4Av1G072050-6	-	659-678	670	-45.4	-32.6	0.718062	5	GO:0005886(plasma membrane);GO:0015079(potassium ion transmembrane transporter activity)	-
ttu-miR160	TRITD_6Av1G029500-2	TRITD_6Av1G029500-2	protein O-linked-mannose beta-1,4-N-acetylglucosaminyltransferase 2	1158-1178	1169	-45.4	-32.6	0.718062	8	GO:0005576(extracellular region);GO:0016021(integral component of membrane);GO:0016757(transferase activity, transferring glycosyl groups)	ko00515(Mannose type O-glycan biosyntheis)
ttu-miR160	TRITD_7Av1G086310-4	TRITD_7Av1G086310-4	protein O-linked-mannose beta-1,4-N-acetylglucosaminyltransferase 2	1128-1148	1139	-45.4	-32.6	0.718062	8	GO:0005576(extracellular region);GO:0016021(integral component of membrane);GO:0016757(transferase activity, transferring glycosyl groups)	ko00515(Mannose type O-glycan biosyntheis)
ttu-miR160	TRITD_3Av1G001320-3	TRITD_3Av1G001320-3	protein O-linked mannose N-acetylglucosaminyltransferase 2 (beta 1,4-)	1233-1253	1244	-45.4	-32.6	0.718062	8	GO:0005576(extracellular region);GO:0016021(integral component of membrane);GO:0016757(transferase activity, transferring glycosyl groups)	ko00515(Mannose type O-glycan biosyntheis)
ttu-miR160	TRITD_7Bv1G226420-4	TRITD_7Bv1G226420-4	-	65-85	76	-45.4	-32.6	0.718062	10	GO:0003677(DNA binding);GO:0003700(DNA binding transcription factor activity);GO:0005515(protein binding);GO:0005634(nucleus);GO:0006351(transcription, DNA-templated);GO:0006355(regulation of transcription, DNA-templated);GO:0009414(response to water deprivation);GO:0009651(response to salt stress);GO:0009737(response to abscisic acid);GO:0009738(abscisic acid-activated signaling pathway);GO:0009…	-
ttu-miR160	TRITD_3Av1G001300-5	TRITD_3Av1G001300-5	EGF domain-specific O-linked N-acetylglucosamine transferase-like	1221-1241	1232	-45.4	-32.6	0.718062	8	GO:0005576(extracellular region);GO:0016021(integral component of membrane);GO:0016757(transferase activity, transferring glycosyl groups)	ko00514(Other types of O-glycan biosynthesis)
ttu-miR160	TRITD_1Bv1G185650-3	TRITD_1Bv1G185650-3	-	54-77	67	-45.4	-32.6	0.718062	8.5	GO:0003677(DNA binding);GO:0003700(DNA binding transcription factor activity);GO:0005634(nucleus);GO:0006351(transcription, DNA-templated);GO:0006355(regulation of transcription, DNA-templated);GO:0009733(response to auxin);GO:0009734(auxin-activated signaling pathway);GO:0009850(auxin metabolic process);GO:0010050(vegetative phase change);GO:0010158(abaxial cell fate specification);GO:0010582(fl…	-
ttu-miR160	TRITD_7Bv1G226420-2	TRITD_7Bv1G226420-2	-	65-85	76	-45.4	-32.6	0.718062	10	GO:0000977(RNA polymerase II regulatory region sequence-specific DNA binding);GO:0001228(transcriptional activator activity, RNA polymerase II transcription regulatory region sequence-specific DNA binding);GO:0003677(DNA binding);GO:0003700(DNA binding transcription factor activity);GO:0005634(nucleus);GO:0006351(transcription, DNA-templated);GO:0006355(regulation of transcription, DNA-templated)…	-
ttu-miR160	TRITD_3Bv1G006100-8	TRITD_3Bv1G006100-8	-	1185-1205	1196	-45.4	-32.6	0.718062	8	GO:0005576(extracellular region);GO:0016021(integral component of membrane);GO:0016757(transferase activity, transferring glycosyl groups)	-
ttu-miR160	TRITD_4Bv1G105090-9	TRITD_4Bv1G105090-9	-	920-939	931	-45.4	-32.6	0.718062	5	GO:0005886(plasma membrane);GO:0015079(potassium ion transmembrane transporter activity)	-
ttu-miR160	TRITD_4Bv1G105090-5	TRITD_4Bv1G105090-5	-	527-546	538	-45.4	-32.6	0.718062	5	GO:0005886(plasma membrane);GO:0015079(potassium ion transmembrane transporter activity)	-
ttu-miR160	TRITD_3Bv1G006100-7	TRITD_3Bv1G006100-7	-	1539-1559	1550	-45.4	-32.6	0.718062	8	GO:0005576(extracellular region);GO:0016021(integral component of membrane);GO:0016757(transferase activity, transferring glycosyl groups)	-
ttu-miR160	TRITD_1Av1G006070	TRITD_1Av1G006070	cathepsin S-like	906-928	919	-45.4	-32.6	0.718062	7.5	GO:0004197(cysteine-type endopeptidase activity);GO:0005615(extracellular space);GO:0005764(lysosome);GO:0051603(proteolysis involved in cellular protein catabolic process)	ko04145(Phagosome);ko04142(Lysosome);ko04210(Apoptosis)
ttu-miR160	TRITD_7Av1G086310-2	TRITD_7Av1G086310-2	protein O-linked-mannose beta-1,4-N-acetylglucosaminyltransferase 2	1104-1124	1115	-45.4	-32.6	0.718062	8	GO:0005576(extracellular region);GO:0016021(integral component of membrane);GO:0016757(transferase activity, transferring glycosyl groups)	ko00515(Mannose type O-glycan biosyntheis)
ttu-miR160	TRITD_3Av1G001300-4	TRITD_3Av1G001300-4	EGF domain-specific O-linked N-acetylglucosamine transferase-like	1218-1238	1229	-45.4	-32.6	0.718062	8	GO:0005576(extracellular region);GO:0016021(integral component of membrane);GO:0016757(transferase activity, transferring glycosyl groups)	ko00514(Other types of O-glycan biosynthesis)
ttu-miR160	TRITD_4Av1G072050-4	TRITD_4Av1G072050-4	-	926-945	937	-45.4	-32.6	0.718062	5	GO:0005886(plasma membrane);GO:0015079(potassium ion transmembrane transporter activity)	-
ttu-miR160	TRITD_1Bv1G149320-4	TRITD_1Bv1G149320-4	EGF domain-specific O-linked N-acetylglucosamine transferase	1272-1292	1283	-45.4	-32.6	0.718062	8	GO:0005576(extracellular region);GO:0016021(integral component of membrane);GO:0016757(transferase activity, transferring glycosyl groups)	ko00514(Other types of O-glycan biosynthesis)
ttu-miR160	TRITD_1Av1G163370-3	TRITD_1Av1G163370-3	hypothetical protein	870-890	881	-45.4	-32.6	0.718062	8	GO:0005576(extracellular region);GO:0016021(integral component of membrane);GO:0016757(transferase activity, transferring glycosyl groups)	ko00514(Other types of O-glycan biosynthesis)
ttu-miR160	TRITD_3Bv1G005730-2	TRITD_3Bv1G005730-2	EGF domain-specific O-linked N-acetylglucosamine transferase	1554-1574	1565	-45.4	-32.6	0.718062	8	GO:0005576(extracellular region);GO:0016021(integral component of membrane);GO:0016757(transferase activity, transferring glycosyl groups)	ko00514(Other types of O-glycan biosynthesis)
ttu-miR160	TRITD_1Av1G163370	TRITD_1Av1G163370	hypothetical protein	1152-1172	1163	-45.4	-32.6	0.718062	8	GO:0005576(extracellular region);GO:0016021(integral component of membrane);GO:0016757(transferase activity, transferring glycosyl groups)	ko00514(Other types of O-glycan biosynthesis)
ttu-miR160	TRITD_1Bv1G149320-5	TRITD_1Bv1G149320-5	EGF domain-specific O-linked N-acetylglucosamine transferase	1149-1169	1160	-45.4	-32.6	0.718062	8	GO:0005576(extracellular region);GO:0016021(integral component of membrane);GO:0016757(transferase activity, transferring glycosyl groups)	ko00514(Other types of O-glycan biosynthesis)
ttu-miR160	TRITD_2Bv1G169800	TRITD_2Bv1G169800	ABC transporter B family member 4	84-106	96	-45.4	-32.6	0.718062	9.5	GO:0016021(integral component of membrane);GO:0042626(ATPase activity, coupled to transmembrane movement of substances);GO:0055085(transmembrane transport)	ko02010(ABC transporters);ko04976(Bile secretion);ko05206(MicroRNAs in cancer);ko05226(Gastric cancer)
ttu-miR160	TRITD_6Bv1G219030	TRITD_6Bv1G219030	NADH dehydrogenase [ubiquinone] 1 alpha subcomplex subunit 9	167-188	179	-45.4	-32.6	0.718062	8	GO:0003954(NADH dehydrogenase activity);GO:1901006(ubiquinone-6 biosynthetic process)	ko00190(Oxidative phosphorylation);ko04723(Retrograde endocannabinoid signaling);ko04714(Thermogenesis);ko05010(Alzheimer disease);ko05012(Parkinson disease);ko05016(Huntington disease);ko04932(Non-alcoholic fatty liver disease )
ttu-miR160	TRITD_7Bv1G226420	TRITD_7Bv1G226420	-	65-85	76	-45.4	-32.6	0.718062	10	GO:0000977(RNA polymerase II regulatory region sequence-specific DNA binding);GO:0001228(transcriptional activator activity, RNA polymerase II transcription regulatory region sequence-specific DNA binding);GO:0003677(DNA binding);GO:0003700(DNA binding transcription factor activity);GO:0005634(nucleus);GO:0006351(transcription, DNA-templated);GO:0006355(regulation of transcription, DNA-templated)…	-
ttu-miR160	TRITD_7Av1G086310-7	TRITD_7Av1G086310-7	protein O-linked-mannose beta-1,4-N-acetylglucosaminyltransferase 2	1146-1166	1157	-45.4	-32.6	0.718062	8	GO:0005576(extracellular region);GO:0016021(integral component of membrane);GO:0016757(transferase activity, transferring glycosyl groups)	ko00515(Mannose type O-glycan biosyntheis)
ttu-miR160	TRITD_6Bv1G042200-3	TRITD_6Bv1G042200-3	protein O-linked-mannose beta-1,4-N-acetylglucosaminyltransferase 2	1155-1175	1166	-45.4	-32.6	0.718062	8	GO:0005576(extracellular region);GO:0016021(integral component of membrane);GO:0016757(transferase activity, transferring glycosyl groups)	ko00515(Mannose type O-glycan biosyntheis)
ttu-miR160	TRITD_4Av1G046390	TRITD_4Av1G046390	-	299-321	310	-45.4	-32.6	0.718062	9	GO:0000790(nuclear chromatin);GO:0003677(DNA binding);GO:0006342(chromatin silencing)	-
ttu-miR160	TRITD_3Av1G001300	TRITD_3Av1G001300	EGF domain-specific O-linked N-acetylglucosamine transferase-like	1209-1229	1220	-45.4	-32.6	0.718062	8	GO:0005576(extracellular region);GO:0016021(integral component of membrane);GO:0016757(transferase activity, transferring glycosyl groups)	ko00514(Other types of O-glycan biosynthesis)
ttu-miR160	TRITD_6Bv1G219030-2	TRITD_6Bv1G219030-2	NADH dehydrogenase [ubiquinone] 1 alpha subcomplex subunit 9	152-173	164	-45.4	-32.6	0.718062	8	GO:0003954(NADH dehydrogenase activity);GO:1901006(ubiquinone-6 biosynthetic process)	ko00190(Oxidative phosphorylation);ko04723(Retrograde endocannabinoid signaling);ko04714(Thermogenesis);ko05010(Alzheimer disease);ko05012(Parkinson disease);ko05016(Huntington disease);ko04932(Non-alcoholic fatty liver disease )
ttu-miR160	TRITD_4Bv1G105090-10	TRITD_4Bv1G105090-10	-	1067-1086	1078	-45.4	-32.6	0.718062	5	GO:0005886(plasma membrane);GO:0015079(potassium ion transmembrane transporter activity)	-
ttu-miR160	TRITD_4Av1G072050-2	TRITD_4Av1G072050-2	-	926-945	937	-45.4	-32.6	0.718062	5	GO:0005886(plasma membrane);GO:0015079(potassium ion transmembrane transporter activity)	-
ttu-miR160	TRITD_7Av1G086310-3	TRITD_7Av1G086310-3	protein O-linked-mannose beta-1,4-N-acetylglucosaminyltransferase 2	1113-1133	1124	-45.4	-32.6	0.718062	8	GO:0005576(extracellular region);GO:0016021(integral component of membrane);GO:0016757(transferase activity, transferring glycosyl groups)	ko00515(Mannose type O-glycan biosyntheis)
ttu-miR160	TRITD_6Bv1G042200-4	TRITD_6Bv1G042200-4	glycosyltransferase	1155-1175	1166	-45.4	-32.6	0.718062	8	GO:0005576(extracellular region);GO:0016021(integral component of membrane);GO:0016757(transferase activity, transferring glycosyl groups)	ko00514(Other types of O-glycan biosynthesis)
ttu-miR160	TRITD_7Bv1G060940	TRITD_7Bv1G060940	protein O-linked-mannose beta-1,4-N-acetylglucosaminyltransferase 2	1158-1178	1169	-45.4	-32.6	0.718062	8	GO:0005576(extracellular region);GO:0016021(integral component of membrane);GO:0016757(transferase activity, transferring glycosyl groups)	ko00515(Mannose type O-glycan biosyntheis)
ttu-miR160	TRITD_3Bv1G005730-3	TRITD_3Bv1G005730-3	EGF domain-specific O-linked N-acetylglucosamine transferase	1566-1586	1577	-45.4	-32.6	0.718062	8	GO:0005576(extracellular region);GO:0016021(integral component of membrane);GO:0016757(transferase activity, transferring glycosyl groups)	ko00514(Other types of O-glycan biosynthesis)
ttu-miR160	TRITD_2Bv1G169800-2	TRITD_2Bv1G169800-2	ABC transporter B family member 11-like	84-106	96	-45.4	-32.6	0.718062	9.5	GO:0016021(integral component of membrane);GO:0042626(ATPase activity, coupled to transmembrane movement of substances);GO:0055085(transmembrane transport)	ko02010(ABC transporters);ko04976(Bile secretion);ko05206(MicroRNAs in cancer);ko05226(Gastric cancer)
ttu-miR160	TRITD_3Bv1G005840	TRITD_3Bv1G005840	protein O-linked mannose N-acetylglucosaminyltransferase 2 (beta 1,4-) L homeolog	1122-1142	1133	-45.4	-32.6	0.718062	8	GO:0005576(extracellular region);GO:0016021(integral component of membrane);GO:0016757(transferase activity, transferring glycosyl groups)	ko00515(Mannose type O-glycan biosyntheis)
ttu-miR160	TRITD_7Bv1G060940-5	TRITD_7Bv1G060940-5	protein O-linked-mannose beta-1,4-N-acetylglucosaminyltransferase 2	1101-1121	1112	-45.4	-32.6	0.718062	8	GO:0005576(extracellular region);GO:0016021(integral component of membrane);GO:0016757(transferase activity, transferring glycosyl groups)	ko00515(Mannose type O-glycan biosyntheis)
ttu-miR160	TRITD_7Av1G086310-9	TRITD_7Av1G086310-9	protein O-linked-mannose beta-1,4-N-acetylglucosaminyltransferase 2	1071-1091	1082	-45.4	-32.6	0.718062	8	GO:0005576(extracellular region);GO:0016021(integral component of membrane);GO:0016757(transferase activity, transferring glycosyl groups)	ko00515(Mannose type O-glycan biosyntheis)
ttu-miR160	TRITD_1Bv1G149320	TRITD_1Bv1G149320	EGF domain-specific O-linked N-acetylglucosamine transferase	1398-1418	1409	-45.4	-32.6	0.718062	8	GO:0005576(extracellular region);GO:0016021(integral component of membrane);GO:0016757(transferase activity, transferring glycosyl groups)	ko00514(Other types of O-glycan biosynthesis)
ttu-miR160	TRITD_3Bv1G006100	TRITD_3Bv1G006100	-	1545-1565	1556	-45.4	-32.6	0.718062	8	GO:0005576(extracellular region);GO:0016021(integral component of membrane);GO:0016757(transferase activity, transferring glycosyl groups)	-
ttu-miR160	TRITD_3Av1G001300-7	TRITD_3Av1G001300-7	EGF domain-specific O-linked N-acetylglucosamine transferase-like	1146-1166	1157	-45.4	-32.6	0.718062	8	GO:0005576(extracellular region);GO:0016021(integral component of membrane);GO:0016757(transferase activity, transferring glycosyl groups)	ko00514(Other types of O-glycan biosynthesis)
ttu-miR160	TRITD_7Bv1G060940-4	TRITD_7Bv1G060940-4	protein O-linked-mannose beta-1,4-N-acetylglucosaminyltransferase 2	1161-1181	1172	-45.4	-32.6	0.718062	8	GO:0005576(extracellular region);GO:0016021(integral component of membrane);GO:0016757(transferase activity, transferring glycosyl groups)	ko00515(Mannose type O-glycan biosyntheis)
ttu-miR160	TRITD_3Bv1G005730	TRITD_3Bv1G005730	EGF domain-specific O-linked N-acetylglucosamine transferase	1497-1517	1508	-45.4	-32.6	0.718062	8	GO:0005576(extracellular region);GO:0016021(integral component of membrane);GO:0016757(transferase activity, transferring glycosyl groups)	ko00514(Other types of O-glycan biosynthesis)
ttu-miR160	TRITD_1Bv1G149320-6	TRITD_1Bv1G149320-6	EGF domain-specific O-linked N-acetylglucosamine transferase	1185-1205	1196	-45.4	-32.6	0.718062	8	GO:0005576(extracellular region);GO:0016021(integral component of membrane);GO:0016757(transferase activity, transferring glycosyl groups)	ko00514(Other types of O-glycan biosynthesis)
ttu-miR160	TRITD_4Bv1G105090-12	TRITD_4Bv1G105090-12	-	927-946	938	-45.4	-32.6	0.718062	5	GO:0005886(plasma membrane);GO:0015079(potassium ion transmembrane transporter activity)	-
ttu-miR160	TRITD_4Bv1G105090-3	TRITD_4Bv1G105090-3	-	878-897	889	-45.4	-32.6	0.718062	5	GO:0005886(plasma membrane);GO:0015079(potassium ion transmembrane transporter activity)	-
ttu-miR160	TRITD_3Av1G001320	TRITD_3Av1G001320	protein O-linked mannose N-acetylglucosaminyltransferase 2 (beta 1,4-)	1515-1535	1526	-45.4	-32.6	0.718062	8	GO:0005576(extracellular region);GO:0016021(integral component of membrane);GO:0016757(transferase activity, transferring glycosyl groups)	ko00515(Mannose type O-glycan biosyntheis)
ttu-miR160	TRITD_6Bv1G037570	TRITD_6Bv1G037570	hypothetical protein	1092-1112	1103	-45.4	-32.6	0.718062	8	GO:0005576(extracellular region);GO:0016021(integral component of membrane);GO:0016757(transferase activity, transferring glycosyl groups)	ko00514(Other types of O-glycan biosynthesis)
ttu-miR160	TRITD_4Av1G072050-3	TRITD_4Av1G072050-3	-	926-945	937	-45.4	-32.6	0.718062	5	GO:0005886(plasma membrane);GO:0015079(potassium ion transmembrane transporter activity)	-
ttu-miR160	TRITD_4Av1G072050	TRITD_4Av1G072050	-	932-951	943	-45.4	-32.6	0.718062	5	GO:0005886(plasma membrane);GO:0015079(potassium ion transmembrane transporter activity)	-
ttu-miR160	TRITD_3Bv1G006100-3	TRITD_3Bv1G006100-3	-	1545-1565	1556	-45.4	-32.6	0.718062	8	GO:0005576(extracellular region);GO:0016021(integral component of membrane);GO:0016757(transferase activity, transferring glycosyl groups)	-
ttu-miR160	TRITD_7Av1G086310-8	TRITD_7Av1G086310-8	protein O-linked-mannose beta-1,4-N-acetylglucosaminyltransferase 2	1116-1136	1127	-45.4	-32.6	0.718062	8	GO:0005576(extracellular region);GO:0016021(integral component of membrane);GO:0016757(transferase activity, transferring glycosyl groups)	ko00515(Mannose type O-glycan biosyntheis)
ttu-miR160	TRITD_3Av1G001320-2	TRITD_3Av1G001320-2	protein O-linked mannose N-acetylglucosaminyltransferase 2 (beta 1,4-) L homeolog	1401-1421	1412	-45.4	-32.6	0.718062	8	GO:0005576(extracellular region);GO:0016021(integral component of membrane);GO:0016757(transferase activity, transferring glycosyl groups)	ko00515(Mannose type O-glycan biosyntheis)
ttu-miR160	TRITD_3Av1G001300-9	TRITD_3Av1G001300-9	EGF domain-specific O-linked N-acetylglucosamine transferase-like	1221-1241	1232	-45.4	-32.6	0.718062	8	GO:0005576(extracellular region);GO:0016021(integral component of membrane);GO:0016757(transferase activity, transferring glycosyl groups)	ko00514(Other types of O-glycan biosynthesis)
ttu-miR160	TRITD_1Av1G163370-5	TRITD_1Av1G163370-5	hypothetical protein	750-770	761	-45.4	-32.6	0.718062	8	GO:0005576(extracellular region);GO:0016021(integral component of membrane);GO:0016757(transferase activity, transferring glycosyl groups)	ko00514(Other types of O-glycan biosynthesis)
ttu-miR160	TRITD_2Av1G206370-3	TRITD_2Av1G206370-3	ABC transporter B family member 11-like	84-106	96	-45.4	-32.6	0.718062	9.5	GO:0016021(integral component of membrane);GO:0042626(ATPase activity, coupled to transmembrane movement of substances);GO:0055085(transmembrane transport)	ko02010(ABC transporters);ko04976(Bile secretion);ko05206(MicroRNAs in cancer);ko05226(Gastric cancer)
ttu-miR160	TRITD_1Av1G163370-2	TRITD_1Av1G163370-2	hypothetical protein	972-992	983	-45.4	-32.6	0.718062	8	GO:0005576(extracellular region);GO:0016021(integral component of membrane);GO:0016757(transferase activity, transferring glycosyl groups)	ko00514(Other types of O-glycan biosynthesis)
ttu-miR160	TRITD_3Av1G001300-8	TRITD_3Av1G001300-8	EGF domain-specific O-linked N-acetylglucosamine transferase-like	1218-1238	1229	-45.4	-32.6	0.718062	8	GO:0005576(extracellular region);GO:0016021(integral component of membrane);GO:0016757(transferase activity, transferring glycosyl groups)	ko00514(Other types of O-glycan biosynthesis)
ttu-miR160	TRITD_7Bv1G054040-2	TRITD_7Bv1G054040-2	-	123-144	134	-45.4	-32.6	0.718062	6.5	GO:0009507(chloroplast);GO:0009536(plastid);GO:0009706(chloroplast inner membrane);GO:0009941(chloroplast envelope);GO:0010208(pollen wall assembly);GO:0015245(fatty acid transmembrane transporter activity);GO:0015908(fatty acid transport);GO:0016021(integral component of membrane);GO:0055088(lipid homeostasis);GO:0071668(plant-type cell wall assembly);GO:1902001(fatty acid transmembrane transpor…	-
ttu-miR160	TRITD_7Bv1G061210-2	TRITD_7Bv1G061210-2	EGF domain-specific O-linked N-acetylglucosamine transferase	1242-1262	1253	-45.4	-32.6	0.718062	8	GO:0005576(extracellular region);GO:0016021(integral component of membrane);GO:0016757(transferase activity, transferring glycosyl groups)	ko00514(Other types of O-glycan biosynthesis)
ttu-miR160	TRITD_1Av1G110240	TRITD_1Av1G110240	-	173-194	185	-45.4	-32.6	0.718062	7.5	GO:0003677(DNA binding);GO:0003700(DNA binding transcription factor activity);GO:0005634(nucleus);GO:0006351(transcription, DNA-templated);GO:0006355(regulation of transcription, DNA-templated);GO:0046872(metal ion binding)	-
ttu-miR160	TRITD_1Bv1G185650	TRITD_1Bv1G185650	-	54-77	67	-45.4	-32.6	0.718062	8.5	GO:0003677(DNA binding);GO:0003700(DNA binding transcription factor activity);GO:0005634(nucleus);GO:0006351(transcription, DNA-templated);GO:0006355(regulation of transcription, DNA-templated);GO:0009733(response to auxin);GO:0009734(auxin-activated signaling pathway);GO:0009850(auxin metabolic process);GO:0010050(vegetative phase change);GO:0010158(abaxial cell fate specification);GO:0010582(fl…	-
ttu-miR160	TRITD_7Av1G086810-2	TRITD_7Av1G086810-2	glycosyltransferase aer61	1242-1262	1253	-45.4	-32.6	0.718062	8	GO:0005576(extracellular region);GO:0016021(integral component of membrane);GO:0016757(transferase activity, transferring glycosyl groups)	ko00514(Other types of O-glycan biosynthesis)
ttu-miR160	TRITD_2Av1G206370	TRITD_2Av1G206370	ABC transporter B family member 4	84-106	96	-45.4	-32.6	0.718062	9.5	GO:0016021(integral component of membrane);GO:0042626(ATPase activity, coupled to transmembrane movement of substances);GO:0055085(transmembrane transport)	ko02010(ABC transporters);ko04976(Bile secretion);ko05206(MicroRNAs in cancer);ko05226(Gastric cancer)
ttu-miR160	TRITD_6Bv1G042200-2	TRITD_6Bv1G042200-2	protein O-linked-mannose beta-1,4-N-acetylglucosaminyltransferase 2	1164-1184	1175	-45.4	-32.6	0.718062	8	GO:0005576(extracellular region);GO:0016021(integral component of membrane);GO:0016757(transferase activity, transferring glycosyl groups)	ko00515(Mannose type O-glycan biosyntheis)
ttu-miR160	TRITD_6Av1G151430	TRITD_6Av1G151430	ALG-2 interacting protein X-like	392-416	407	-45.4	-32.6	0.718062	9	GO:0005829(cytosol);GO:0009506(plasmodesma)	ko04144(Endocytosis)
ttu-miR160	TRITD_4Bv1G105090-2	TRITD_4Bv1G105090-2	-	932-951	943	-45.4	-32.6	0.718062	5	GO:0005886(plasma membrane);GO:0015079(potassium ion transmembrane transporter activity)	-
ttu-miR160	TRITD_1Bv1G149320-2	TRITD_1Bv1G149320-2	EGF domain-specific O-linked N-acetylglucosamine transferase	1284-1304	1295	-45.4	-32.6	0.718062	8	GO:0005576(extracellular region);GO:0016021(integral component of membrane);GO:0016757(transferase activity, transferring glycosyl groups)	ko00514(Other types of O-glycan biosynthesis)
ttu-miR160	TRITD_7Bv1G060940-2	TRITD_7Bv1G060940-2	protein O-linked-mannose beta-1,4-N-acetylglucosaminyltransferase 2	1137-1157	1148	-45.4	-32.6	0.718062	8	GO:0005576(extracellular region);GO:0016021(integral component of membrane);GO:0016757(transferase activity, transferring glycosyl groups)	ko00515(Mannose type O-glycan biosyntheis)
ttu-miR160	TRITD_3Bv1G006100-6	TRITD_3Bv1G006100-6	-	1548-1568	1559	-45.4	-32.6	0.718062	8	GO:0005576(extracellular region);GO:0016021(integral component of membrane);GO:0016757(transferase activity, transferring glycosyl groups)	-
ttu-miR160	TRITD_3Av1G001300-10	TRITD_3Av1G001300-10	EGF domain-specific O-linked N-acetylglucosamine transferase-like	993-1013	1004	-45.4	-32.6	0.718062	8	GO:0005576(extracellular region);GO:0016021(integral component of membrane);GO:0016757(transferase activity, transferring glycosyl groups)	ko00514(Other types of O-glycan biosynthesis)
ttu-miR160	TRITD_7Bv1G040000	TRITD_7Bv1G040000	-	335-356	347	-45.4	-32.6	0.718062	8	GO:0043161(proteasome-mediated ubiquitin-dependent protein catabolic process);GO:0061630(ubiquitin protein ligase activity)	-
ttu-miR160	TRITD_2Av1G206370-2	TRITD_2Av1G206370-2	ABC transporter B family member 4	84-106	96	-45.4	-32.6	0.718062	9.5	GO:0016021(integral component of membrane);GO:0042626(ATPase activity, coupled to transmembrane movement of substances);GO:0055085(transmembrane transport)	ko02010(ABC transporters);ko04976(Bile secretion);ko05206(MicroRNAs in cancer);ko05226(Gastric cancer)
ttu-miR160	TRITD_4Bv1G105090-11	TRITD_4Bv1G105090-11	-	927-946	938	-45.4	-32.6	0.718062	5	GO:0005886(plasma membrane);GO:0015079(potassium ion transmembrane transporter activity)	-
ttu-miR160	TRITD_3Av1G001300-3	TRITD_3Av1G001300-3	EGF domain-specific O-linked N-acetylglucosamine transferase-like	1215-1235	1226	-45.4	-32.6	0.718062	8	GO:0005576(extracellular region);GO:0016021(integral component of membrane);GO:0016757(transferase activity, transferring glycosyl groups)	ko00514(Other types of O-glycan biosynthesis)
ttu-miR160	TRITD_3Bv1G005840-3	TRITD_3Bv1G005840-3	protein O-linked mannose N-acetylglucosaminyltransferase 2 (beta 1,4-) L homeolog	282-302	293	-45.4	-32.6	0.718062	8	GO:0005576(extracellular region);GO:0016021(integral component of membrane);GO:0016757(transferase activity, transferring glycosyl groups)	ko00515(Mannose type O-glycan biosyntheis)
ttu-miR160	TRITD_3Av1G001300-2	TRITD_3Av1G001300-2	EGF domain-specific O-linked N-acetylglucosamine transferase-like	1212-1232	1223	-45.4	-32.6	0.718062	8	GO:0005576(extracellular region);GO:0016021(integral component of membrane);GO:0016757(transferase activity, transferring glycosyl groups)	ko00514(Other types of O-glycan biosynthesis)
ttu-miR160	TRITD_1Bv1G149320-3	TRITD_1Bv1G149320-3	EGF domain-specific O-linked N-acetylglucosamine transferase	1389-1409	1400	-45.4	-32.6	0.718062	8	GO:0005576(extracellular region);GO:0016021(integral component of membrane);GO:0016757(transferase activity, transferring glycosyl groups)	ko00514(Other types of O-glycan biosynthesis)
ttu-miR160	TRITD_6Bv1G042200	TRITD_6Bv1G042200	protein O-linked-mannose beta-1,4-N-acetylglucosaminyltransferase 2	1143-1163	1154	-45.4	-32.6	0.718062	8	GO:0005576(extracellular region);GO:0016021(integral component of membrane);GO:0016757(transferase activity, transferring glycosyl groups)	ko00515(Mannose type O-glycan biosyntheis)
ttu-miR160	TRITD_4Av1G192660-6	TRITD_4Av1G192660-6	-	16-37	27	-45.4	-32.6	0.718062	5.5	GO:0004672(protein kinase activity);GO:0004674(protein serine/threonine kinase activity);GO:0005524(ATP binding);GO:0005774(vacuolar membrane);GO:0005886(plasma membrane);GO:0006468(protein phosphorylation);GO:0007169(transmembrane receptor protein tyrosine kinase signaling pathway);GO:0009506(plasmodesma);GO:0016021(integral component of membrane);GO:0016301(kinase activity)	-
ttu-miR160	TRITD_3Bv1G006100-4	TRITD_3Bv1G006100-4	-	1542-1562	1553	-45.4	-32.6	0.718062	8	GO:0005576(extracellular region);GO:0016021(integral component of membrane);GO:0016757(transferase activity, transferring glycosyl groups)	-
ttu-miR160	TRITD_6Av1G029500	TRITD_6Av1G029500	protein O-linked-mannose beta-1,4-N-acetylglucosaminyltransferase 2	1146-1166	1157	-45.4	-32.6	0.718062	8	GO:0005576(extracellular region);GO:0016021(integral component of membrane);GO:0016757(transferase activity, transferring glycosyl groups)	ko00515(Mannose type O-glycan biosyntheis)
ttu-miR160	TRITD_1Bv1G185650-2	TRITD_1Bv1G185650-2	-	54-77	67	-45.4	-32.6	0.718062	8.5	GO:0003677(DNA binding);GO:0003700(DNA binding transcription factor activity);GO:0005634(nucleus);GO:0006351(transcription, DNA-templated);GO:0006355(regulation of transcription, DNA-templated);GO:0009733(response to auxin);GO:0009734(auxin-activated signaling pathway);GO:0009850(auxin metabolic process);GO:0010050(vegetative phase change);GO:0010158(abaxial cell fate specification);GO:0010582(fl…	-
ttu-miR160	TRITD_7Bv1G226420-3	TRITD_7Bv1G226420-3	-	65-85	76	-45.4	-32.6	0.718062	10	GO:0000977(RNA polymerase II regulatory region sequence-specific DNA binding);GO:0001228(transcriptional activator activity, RNA polymerase II transcription regulatory region sequence-specific DNA binding);GO:0003677(DNA binding);GO:0003700(DNA binding transcription factor activity);GO:0005634(nucleus);GO:0006351(transcription, DNA-templated);GO:0006355(regulation of transcription, DNA-templated)…	-
ttu-miR160	TRITD_7Av1G086310	TRITD_7Av1G086310	protein O-linked-mannose beta-1,4-N-acetylglucosaminyltransferase 2	1122-1142	1133	-45.4	-32.6	0.718062	8	GO:0005576(extracellular region);GO:0016021(integral component of membrane);GO:0016757(transferase activity, transferring glycosyl groups)	ko00515(Mannose type O-glycan biosyntheis)
ttu-miR160	TRITD_3Bv1G005840-2	TRITD_3Bv1G005840-2	protein O-linked mannose N-acetylglucosaminyltransferase 2 (beta 1,4-)	1233-1253	1244	-45.4	-32.6	0.718062	8	GO:0005576(extracellular region);GO:0016021(integral component of membrane);GO:0016757(transferase activity, transferring glycosyl groups)	ko00515(Mannose type O-glycan biosyntheis)
ttu-miR160	TRITD_3Av1G001300-6	TRITD_3Av1G001300-6	EGF domain-specific O-linked N-acetylglucosamine transferase-like	1209-1229	1220	-45.4	-32.6	0.718062	8	GO:0005576(extracellular region);GO:0016021(integral component of membrane);GO:0016757(transferase activity, transferring glycosyl groups)	ko00514(Other types of O-glycan biosynthesis)
ttu-miR160	TRITD_6Av1G029500-3	TRITD_6Av1G029500-3	protein O-linked-mannose beta-1,4-N-acetylglucosaminyltransferase 2	801-821	812	-45.4	-32.6	0.718062	8	GO:0005576(extracellular region);GO:0016021(integral component of membrane);GO:0016757(transferase activity, transferring glycosyl groups)	ko00515(Mannose type O-glycan biosyntheis)
ttu-miR160	TRITD_1Av1G163370-4	TRITD_1Av1G163370-4	hypothetical protein	861-881	872	-45.4	-32.6	0.718062	8	GO:0005576(extracellular region);GO:0016021(integral component of membrane);GO:0016757(transferase activity, transferring glycosyl groups)	ko00514(Other types of O-glycan biosynthesis)
ttu-miR160	TRITD_4Bv1G105090	TRITD_4Bv1G105090	-	926-945	937	-45.4	-32.6	0.718062	5	GO:0005886(plasma membrane);GO:0015079(potassium ion transmembrane transporter activity)	-
ttu-miR160	TRITD_6Bv1G222040	TRITD_6Bv1G222040	-	1017-1037	1028	-45.4	-32.58	0.717621	7	GO:0005886(plasma membrane)	-
ttu-miR160	TRITD_4Bv1G196980	TRITD_4Bv1G196980	-	29-51	42	-45.4	-32.58	0.717621	8.5	GO:0003677(DNA binding);GO:0003700(DNA binding transcription factor activity);GO:0005634(nucleus);GO:0006351(transcription, DNA-templated);GO:0006355(regulation of transcription, DNA-templated);GO:0009873(ethylene-activated signaling pathway);GO:0019760(glucosinolate metabolic process);GO:0043565(sequence-specific DNA binding);GO:0044212(transcription regulatory region DNA binding);GO:0045893(pos…	-
ttu-miR160	TRITD_5Av1G247750	TRITD_5Av1G247750	-	29-51	42	-45.4	-32.58	0.717621	8.5	GO:0003677(DNA binding);GO:0003700(DNA binding transcription factor activity);GO:0005634(nucleus);GO:0006351(transcription, DNA-templated);GO:0006355(regulation of transcription, DNA-templated);GO:0009873(ethylene-activated signaling pathway);GO:0019760(glucosinolate metabolic process);GO:0043565(sequence-specific DNA binding);GO:0044212(transcription regulatory region DNA binding);GO:0045893(pos…	-
ttu-miR160	TRITD_6Bv1G139730	TRITD_6Bv1G139730	-	338-359	350	-45.4	-32.52	0.7163	8	GO:0000977(RNA polymerase II regulatory region sequence-specific DNA binding);GO:0001085(RNA polymerase II transcription factor binding);GO:0001228(transcriptional activator activity, RNA polymerase II transcription regulatory region sequence-specific DNA binding);GO:0003682(chromatin binding);GO:0005634(nucleus);GO:0005667(transcription factor complex);GO:0030154(cell differentiation)	-
ttu-miR160	TRITD_7Av1G071800-8	TRITD_7Av1G071800-8	-	123-143	133	-45.4	-32.5	0.715859	7.5	GO:0003677(DNA binding);GO:0003700(DNA binding transcription factor activity);GO:0005634(nucleus);GO:0006351(transcription, DNA-templated);GO:0006355(regulation of transcription, DNA-templated);GO:0046872(metal ion binding)	-
ttu-miR160	TRITD_7Av1G192180-2	TRITD_7Av1G192180-2	-	1563-1581	1572	-45.4	-32.5	0.715859	6.5	GO:0006855(drug transmembrane transport)	-
ttu-miR160	TRITD_6Av1G052450	TRITD_6Av1G052450	-	437-457	448	-45.4	-32.5	0.715859	6.5	GO:0003674(molecular_function);GO:0005634(nucleus);GO:0008150(biological_process)	-
ttu-miR160	TRITD_2Bv1G065540-2	TRITD_2Bv1G065540-2	peroxisomal (S)-2-hydroxy-acid oxidase GLO4	966-985	976	-45.4	-32.5	0.715859	6	GO:0005777(peroxisome);GO:0008891(glycolate oxidase activity);GO:0009853(photorespiration);GO:0010109(regulation of photosynthesis);GO:0019048(modulation by virus of host morphology or physiology)	ko00630(Glyoxylate and dicarboxylate metabolism);ko04146(Peroxisome)
ttu-miR160	TRITD_3Av1G212080-8	TRITD_3Av1G212080-8	-	128-149	139	-45.4	-32.5	0.715859	8.5	GO:0005634(nucleus);GO:0005737(cytoplasm);GO:0006282(regulation of DNA repair);GO:0006974(cellular response to DNA damage stimulus);GO:0009555(pollen development);GO:0009663(plasmodesma organization);GO:0010044(response to aluminum ion);GO:0010497(plasmodesmata-mediated intercellular transport);GO:0048481(plant ovule development);GO:0071158(positive regulation of cell cycle arrest)	-
ttu-miR160	TRITD_3Av1G212080-4	TRITD_3Av1G212080-4	-	128-149	139	-45.4	-32.5	0.715859	8.5	GO:0005634(nucleus);GO:0005737(cytoplasm);GO:0006282(regulation of DNA repair);GO:0006974(cellular response to DNA damage stimulus);GO:0009555(pollen development);GO:0009663(plasmodesma organization);GO:0010044(response to aluminum ion);GO:0010497(plasmodesmata-mediated intercellular transport);GO:0048481(plant ovule development);GO:0071158(positive regulation of cell cycle arrest)	-
ttu-miR160	TRITD_5Av1G183270	TRITD_5Av1G183270	-	243-263	254	-45.4	-32.5	0.715859	7.5	GO:0003674(molecular_function);GO:0005634(nucleus);GO:0008150(biological_process);GO:0016020(membrane)	-
ttu-miR160	TRITD_2Av1G294720-6	TRITD_2Av1G294720-6	-	404-426	418	-45.4	-32.5	0.715859	7	GO:1901348(positive regulation of secondary cell wall biogenesis)	-
ttu-miR160	TRITD_7Av1G071800-3	TRITD_7Av1G071800-3	-	123-143	133	-45.4	-32.5	0.715859	7.5	GO:0003677(DNA binding);GO:0003700(DNA binding transcription factor activity);GO:0005634(nucleus);GO:0006351(transcription, DNA-templated);GO:0006355(regulation of transcription, DNA-templated);GO:0016021(integral component of membrane);GO:0046872(metal ion binding)	-
ttu-miR160	TRITD_2Av1G294720-5	TRITD_2Av1G294720-5	-	404-426	418	-45.4	-32.5	0.715859	7	GO:1901348(positive regulation of secondary cell wall biogenesis)	-
ttu-miR160	TRITD_3Av1G212080-6	TRITD_3Av1G212080-6	-	128-149	139	-45.4	-32.5	0.715859	8.5	GO:0000166(nucleotide binding);GO:0005634(nucleus);GO:0005737(cytoplasm);GO:0006282(regulation of DNA repair);GO:0006974(cellular response to DNA damage stimulus);GO:0007049(cell cycle);GO:0009555(pollen development);GO:0009663(plasmodesma organization);GO:0009793(embryo development ending in seed dormancy);GO:0010044(response to aluminum ion);GO:0010497(plasmodesmata-mediated intercellular trans…	-
ttu-miR160	TRITD_2Av1G294720-2	TRITD_2Av1G294720-2	-	404-426	418	-45.4	-32.5	0.715859	7	GO:1901348(positive regulation of secondary cell wall biogenesis)	-
ttu-miR160	TRITD_6Av1G223540	TRITD_6Av1G223540	-	371-391	382	-45.4	-32.5	0.715859	6.5	GO:0003674(molecular_function);GO:0005634(nucleus);GO:0008150(biological_process)	-
ttu-miR160	TRITD_5Bv1G217840-3	TRITD_5Bv1G217840-3	-	95-115	105	-45.4	-32.5	0.715859	6.5	GO:0005575(cellular_component);GO:0008150(biological_process)	-
ttu-miR160	TRITD_7Av1G071800-10	TRITD_7Av1G071800-10	-	123-143	133	-45.4	-32.5	0.715859	7.5	GO:0003677(DNA binding);GO:0003700(DNA binding transcription factor activity);GO:0005634(nucleus);GO:0006351(transcription, DNA-templated);GO:0006355(regulation of transcription, DNA-templated);GO:0046872(metal ion binding)	-
ttu-miR160	TRITD_7Av1G071800-9	TRITD_7Av1G071800-9	-	123-143	133	-45.4	-32.5	0.715859	7.5	GO:0003677(DNA binding);GO:0003700(DNA binding transcription factor activity);GO:0005634(nucleus);GO:0006351(transcription, DNA-templated);GO:0006355(regulation of transcription, DNA-templated);GO:0046872(metal ion binding)	-
ttu-miR160	TRITD_6Av1G052450-2	TRITD_6Av1G052450-2	-	437-457	448	-45.4	-32.5	0.715859	6.5	GO:0003674(molecular_function);GO:0005634(nucleus);GO:0008150(biological_process)	-
ttu-miR160	TRITD_7Av1G192180	TRITD_7Av1G192180	-	1613-1631	1622	-45.4	-32.5	0.715859	6.5	GO:0006855(drug transmembrane transport)	-
ttu-miR160	TRITD_7Bv1G152200	TRITD_7Bv1G152200	-	1613-1631	1622	-45.4	-32.5	0.715859	6.5	GO:0006855(drug transmembrane transport)	-
ttu-miR160	TRITD_6Av1G223540-6	TRITD_6Av1G223540-6	-	419-439	430	-45.4	-32.5	0.715859	6.5	-	-
ttu-miR160	TRITD_7Av1G071800-7	TRITD_7Av1G071800-7	-	123-143	133	-45.4	-32.5	0.715859	7.5	GO:0003677(DNA binding);GO:0003700(DNA binding transcription factor activity);GO:0005634(nucleus);GO:0006351(transcription, DNA-templated);GO:0006355(regulation of transcription, DNA-templated);GO:0046872(metal ion binding)	-
ttu-miR160	TRITD_3Av1G212080-9	TRITD_3Av1G212080-9	-	128-149	139	-45.4	-32.5	0.715859	8.5	GO:0005634(nucleus);GO:0005737(cytoplasm);GO:0006282(regulation of DNA repair);GO:0006974(cellular response to DNA damage stimulus);GO:0009555(pollen development);GO:0009663(plasmodesma organization);GO:0010044(response to aluminum ion);GO:0010497(plasmodesmata-mediated intercellular transport);GO:0048481(plant ovule development);GO:0071158(positive regulation of cell cycle arrest)	-
ttu-miR160	TRITD_2Bv1G011710	TRITD_2Bv1G011710	-	8-28	18	-45.4	-32.5	0.715859	8	GO:0005829(cytosol);GO:0005886(plasma membrane);GO:0009507(chloroplast);GO:0042742(defense response to bacterium);GO:0046872(metal ion binding);GO:0050832(defense response to fungus)	-
ttu-miR160	TRITD_5Bv1G217840	TRITD_5Bv1G217840	transient receptor potential cation channel subfamily A member 1	95-115	105	-45.4	-32.5	0.715859	6.5	GO:0005575(cellular_component);GO:0008150(biological_process)	ko04750(Inflammatory mediator regulation of TRP channels)
ttu-miR160	TRITD_5Bv1G217840-2	TRITD_5Bv1G217840-2	-	95-115	105	-45.4	-32.5	0.715859	6.5	GO:0005737(cytoplasm);GO:0008093(cytoskeletal adaptor activity);GO:0030507(spectrin binding)	-
ttu-miR160	TRITD_7Av1G071800-2	TRITD_7Av1G071800-2	-	123-143	133	-45.4	-32.5	0.715859	7.5	GO:0003677(DNA binding);GO:0003700(DNA binding transcription factor activity);GO:0005634(nucleus);GO:0006351(transcription, DNA-templated);GO:0006355(regulation of transcription, DNA-templated);GO:0016021(integral component of membrane);GO:0046872(metal ion binding)	-
ttu-miR160	TRITD_3Av1G212080	TRITD_3Av1G212080	-	128-149	139	-45.4	-32.5	0.715859	8.5	GO:0005634(nucleus);GO:0005737(cytoplasm);GO:0006282(regulation of DNA repair);GO:0006974(cellular response to DNA damage stimulus);GO:0009555(pollen development);GO:0009663(plasmodesma organization);GO:0010044(response to aluminum ion);GO:0010497(plasmodesmata-mediated intercellular transport);GO:0048481(plant ovule development);GO:0071158(positive regulation of cell cycle arrest)	-
ttu-miR160	TRITD_7Av1G279960	TRITD_7Av1G279960	-	180-201	192	-45.4	-32.5	0.715859	8	GO:0009507(chloroplast);GO:0009570(chloroplast stroma);GO:0009941(chloroplast envelope);GO:0016491(oxidoreductase activity);GO:0048046(apoplast);GO:0055114(oxidation-reduction process)	-
ttu-miR160	TRITD_2Bv1G065540	TRITD_2Bv1G065540	peroxisomal (S)-2-hydroxy-acid oxidase GLO4	947-966	957	-45.4	-32.5	0.715859	6	GO:0005777(peroxisome);GO:0008891(glycolate oxidase activity);GO:0009853(photorespiration);GO:0010109(regulation of photosynthesis);GO:0019048(modulation by virus of host morphology or physiology)	ko00630(Glyoxylate and dicarboxylate metabolism);ko04146(Peroxisome)
ttu-miR160	TRITD_7Av1G071800	TRITD_7Av1G071800	-	123-143	133	-45.4	-32.5	0.715859	7.5	GO:0003677(DNA binding);GO:0003700(DNA binding transcription factor activity);GO:0005634(nucleus);GO:0006351(transcription, DNA-templated);GO:0006355(regulation of transcription, DNA-templated);GO:0016021(integral component of membrane);GO:0046872(metal ion binding)	-
ttu-miR160	TRITD_7Av1G071800-5	TRITD_7Av1G071800-5	-	123-143	133	-45.4	-32.5	0.715859	7.5	GO:0003677(DNA binding);GO:0003700(DNA binding transcription factor activity);GO:0005634(nucleus);GO:0006351(transcription, DNA-templated);GO:0006355(regulation of transcription, DNA-templated);GO:0046872(metal ion binding)	-
ttu-miR160	TRITD_7Av1G071800-6	TRITD_7Av1G071800-6	-	123-143	133	-45.4	-32.5	0.715859	7.5	GO:0003677(DNA binding);GO:0003700(DNA binding transcription factor activity);GO:0005634(nucleus);GO:0006351(transcription, DNA-templated);GO:0006355(regulation of transcription, DNA-templated);GO:0046872(metal ion binding)	-
ttu-miR160	TRITD_2Bv1G011710-2	TRITD_2Bv1G011710-2	-	8-28	18	-45.4	-32.5	0.715859	8	GO:0005829(cytosol);GO:0005886(plasma membrane);GO:0009507(chloroplast);GO:0042742(defense response to bacterium);GO:0046872(metal ion binding);GO:0050832(defense response to fungus)	-
ttu-miR160	TRITD_2Av1G261230-2	TRITD_2Av1G261230-2	aminomethyltransferase	288-309	299	-45.4	-32.5	0.715859	6.5	GO:0005960(glycine cleavage complex)	ko00630(Glyoxylate and dicarboxylate metabolism);ko00260(Glycine,ko serine and threonine metabolism);ko00670(One carbon pool by folate)
ttu-miR160	TRITD_7Av1G071800-4	TRITD_7Av1G071800-4	-	123-143	133	-45.4	-32.5	0.715859	7.5	GO:0003677(DNA binding);GO:0003700(DNA binding transcription factor activity);GO:0005634(nucleus);GO:0006351(transcription, DNA-templated);GO:0006355(regulation of transcription, DNA-templated);GO:0016021(integral component of membrane);GO:0046872(metal ion binding)	-
ttu-miR160	TRITD_2Bv1G011710-3	TRITD_2Bv1G011710-3	-	8-28	18	-45.4	-32.5	0.715859	8	GO:0005829(cytosol);GO:0005886(plasma membrane);GO:0009507(chloroplast);GO:0042742(defense response to bacterium);GO:0046872(metal ion binding);GO:0050832(defense response to fungus)	-
ttu-miR160	TRITD_3Av1G163930	TRITD_3Av1G163930	Golgi-specific brefeldin A-resistance guanine nucleotide exchange factor 1-like	2843-2860	2852	-45.4	-32.5	0.715859	6.5	GO:0005086(ARF guanyl-nucleotide exchange factor activity);GO:0005802(trans-Golgi network);GO:0016192(vesicle-mediated transport)	ko04144(Endocytosis)
ttu-miR160	TRITD_2Bv1G011710-4	TRITD_2Bv1G011710-4	-	8-28	18	-45.4	-32.5	0.715859	8	GO:0005829(cytosol);GO:0005886(plasma membrane);GO:0009507(chloroplast);GO:0042742(defense response to bacterium);GO:0046872(metal ion binding);GO:0050832(defense response to fungus)	-
ttu-miR160	TRITD_7Av1G071800-11	TRITD_7Av1G071800-11	-	123-143	133	-45.4	-32.5	0.715859	7.5	GO:0003677(DNA binding);GO:0003700(DNA binding transcription factor activity);GO:0005634(nucleus);GO:0006351(transcription, DNA-templated);GO:0006355(regulation of transcription, DNA-templated);GO:0046872(metal ion binding)	-
ttu-miR160	TRITD_3Av1G212080-5	TRITD_3Av1G212080-5	-	128-149	139	-45.4	-32.5	0.715859	8.5	GO:0000166(nucleotide binding);GO:0005634(nucleus);GO:0005737(cytoplasm);GO:0006282(regulation of DNA repair);GO:0006974(cellular response to DNA damage stimulus);GO:0007049(cell cycle);GO:0009555(pollen development);GO:0009663(plasmodesma organization);GO:0009793(embryo development ending in seed dormancy);GO:0010044(response to aluminum ion);GO:0010497(plasmodesmata-mediated intercellular trans…	-
ttu-miR160	TRITD_3Bv1G143430-2	TRITD_3Bv1G143430-2	Golgi-specific brefeldin A-resistance guanine nucleotide exchange factor 1-like	3506-3523	3515	-45.4	-32.5	0.715859	6.5	GO:0005086(ARF guanyl-nucleotide exchange factor activity);GO:0005802(trans-Golgi network);GO:0016192(vesicle-mediated transport)	ko04144(Endocytosis)
ttu-miR160	TRITD_2Av1G261230-3	TRITD_2Av1G261230-3	aminomethyltransferase	117-138	128	-45.4	-32.5	0.715859	6.5	GO:0005960(glycine cleavage complex)	ko00630(Glyoxylate and dicarboxylate metabolism);ko00260(Glycine,ko serine and threonine metabolism);ko00670(One carbon pool by folate)
ttu-miR160	TRITD_5Bv1G235510	TRITD_5Bv1G235510	hypothetical protein	593-615	604	-45.4	-32.5	0.715859	7.5	GO:0016985(mannan endo-1,4-beta-mannosidase activity);GO:0046355(mannan catabolic process)	ko00051(Fructose and mannose metabolism)
ttu-miR160	TRITD_5Av1G118710	TRITD_5Av1G118710	-	110-131	122	-45.4	-32.5	0.715859	9.5	GO:0000981(RNA polymerase II transcription factor activity, sequence-specific DNA binding);GO:0001135(transcription factor activity, RNA polymerase II transcription factor recruiting);GO:0003677(DNA binding);GO:0003700(DNA binding transcription factor activity);GO:0005515(protein binding);GO:0005634(nucleus);GO:0006351(transcription, DNA-templated);GO:0006355(regulation of transcription, DNA-temp…	-
ttu-miR160	TRITD_2Av1G294720-7	TRITD_2Av1G294720-7	-	395-417	409	-45.4	-32.5	0.715859	7	GO:1901348(positive regulation of secondary cell wall biogenesis)	-
ttu-miR160	TRITD_3Bv1G143430	TRITD_3Bv1G143430	Golgi-specific brefeldin A-resistance guanine nucleotide exchange factor 1-like	3908-3925	3917	-45.4	-32.5	0.715859	6.5	GO:0005086(ARF guanyl-nucleotide exchange factor activity);GO:0005802(trans-Golgi network);GO:0016192(vesicle-mediated transport)	ko04144(Endocytosis)
ttu-miR160	TRITD_7Av1G279960-2	TRITD_7Av1G279960-2	-	180-201	192	-45.4	-32.5	0.715859	8	GO:0009507(chloroplast);GO:0009570(chloroplast stroma);GO:0009941(chloroplast envelope);GO:0016491(oxidoreductase activity);GO:0048046(apoplast);GO:0055114(oxidation-reduction process)	-
ttu-miR160	TRITD_5Bv1G235510-2	TRITD_5Bv1G235510-2	-	254-276	265	-45.4	-32.5	0.715859	7.5	GO:0016985(mannan endo-1,4-beta-mannosidase activity);GO:0046355(mannan catabolic process)	-
ttu-miR160	TRITD_2Av1G261230	TRITD_2Av1G261230	aminomethyltransferase	288-309	299	-45.4	-32.5	0.715859	6.5	GO:0005960(glycine cleavage complex)	ko00630(Glyoxylate and dicarboxylate metabolism);ko00260(Glycine,ko serine and threonine metabolism);ko00670(One carbon pool by folate)
ttu-miR160	TRITD_3Av1G163930-2	TRITD_3Av1G163930-2	Golgi-specific brefeldin A-resistance guanine nucleotide exchange factor 1-like	2627-2644	2636	-45.4	-32.5	0.715859	6.5	GO:0005086(ARF guanyl-nucleotide exchange factor activity);GO:0005802(trans-Golgi network);GO:0016192(vesicle-mediated transport)	ko04144(Endocytosis)
ttu-miR160	TRITD_2Av1G203340-2	TRITD_2Av1G203340-2	-	86-108	99	-45.4	-32.48	0.715419	9.5	GO:0005515(protein binding);GO:0005634(nucleus);GO:0006952(defense response);GO:0009561(megagametogenesis);GO:0009960(endosperm development);GO:0010091(trichome branching);GO:0010224(response to UV-B);GO:0042023(DNA endoreduplication);GO:0051301(cell division);GO:0051783(regulation of nuclear division);GO:1900426(positive regulation of defense response to bacterium);GO:1904667(negative regulation…	-
ttu-miR160	TRITD_6Av1G198530	TRITD_6Av1G198530	-	50-72	62	-45.4	-32.4	0.713656	8.5	GO:0003674(molecular_function);GO:0007275(multicellular organism development);GO:0009733(response to auxin);GO:0009734(auxin-activated signaling pathway);GO:0040008(regulation of growth)	-
ttu-miR160	TRITD_7Bv1G207970	TRITD_7Bv1G207970	-	377-394	385	-45.4	-32.4	0.713656	6	GO:0008194(UDP-glycosyltransferase activity);GO:0009813(flavonoid biosynthetic process);GO:0043231(intracellular membrane-bounded organelle);GO:0052696(flavonoid glucuronidation)	-
ttu-miR160	TRITD_6Bv1G192720	TRITD_6Bv1G192720	-	50-72	62	-45.4	-32.4	0.713656	8.5	GO:0003674(molecular_function);GO:0007275(multicellular organism development);GO:0009733(response to auxin);GO:0009734(auxin-activated signaling pathway);GO:0040008(regulation of growth)	-
ttu-miR160	TRITD_5Av1G228970-4	TRITD_5Av1G228970-4	ABC transporter C family member 14	332-354	344	-45.4	-32.4	0.713656	7	GO:0000325(plant-type vacuole);GO:0005524(ATP binding);GO:0005773(vacuole);GO:0005774(vacuolar membrane);GO:0005794(Golgi apparatus);GO:0005886(plasma membrane);GO:0006855(drug transmembrane transport);GO:0008517(folic acid transmembrane transporter activity);GO:0008559(xenobiotic transmembrane transporting ATPase activity);GO:0009414(response to water deprivation);GO:0009506(plasmodesma);GO:0009…	ko02010(ABC transporters);ko04976(Bile secretion);ko01524(Platinum drug resistance);ko01523(Antifolate resistance)
ttu-miR160	TRITD_3Bv1G220660	TRITD_3Bv1G220660	protein diaphanous homolog 3-like	2615-2635	2626	-45.4	-32.4	0.713656	7.5	GO:0003779(actin binding);GO:0005515(protein binding);GO:0005618(cell wall);GO:0005634(nucleus);GO:0005886(plasma membrane);GO:0016020(membrane);GO:0016021(integral component of membrane);GO:0030036(actin cytoskeleton organization);GO:0045010(actin nucleation);GO:0051015(actin filament binding);GO:0051016(barbed-end actin filament capping)	ko04810(Regulation of actin cytoskeleton)
ttu-miR160	TRITD_7Bv1G103260	TRITD_7Bv1G103260	histone-lysine N-methyltransferase ASH1L-like isoform X1	597-621	612	-45.4	-32.4	0.713656	7.5	GO:0005634(nucleus);GO:0009791(post-embryonic development);GO:0010228(vegetative to reproductive phase transition of meristem);GO:0042800(histone methyltransferase activity );GO:0048440(carpel development);GO:0048443(stamen development)	ko00310(Lysine degradation)
ttu-miR160	TRITD_5Av1G255620-2	TRITD_5Av1G255620-2	-	93-114	105	-45.4	-32.4	0.713656	8.5	GO:0004004(ATP-dependent RNA helicase activity);GO:0010501(RNA secondary structure unwinding)	-
ttu-miR160	TRITD_3Bv1G220660-2	TRITD_3Bv1G220660-2	protein diaphanous homolog 3-like	1388-1408	1399	-45.4	-32.4	0.713656	7.5	GO:0003779(actin binding);GO:0005515(protein binding);GO:0005618(cell wall);GO:0005634(nucleus);GO:0005886(plasma membrane);GO:0016020(membrane);GO:0016021(integral component of membrane);GO:0030036(actin cytoskeleton organization);GO:0045010(actin nucleation);GO:0051015(actin filament binding);GO:0051016(barbed-end actin filament capping)	ko04810(Regulation of actin cytoskeleton)
ttu-miR160	TRITD_5Av1G247780	TRITD_5Av1G247780	-	502-524	514	-45.4	-32.4	0.713656	9	GO:0004553(hydrolase activity, hydrolyzing O-glycosyl compounds);GO:0005576(extracellular region);GO:0005618(cell wall);GO:0010411(xyloglucan metabolic process);GO:0016762(xyloglucan:xyloglucosyl transferase activity);GO:0016798(hydrolase activity, acting on glycosyl bonds);GO:0042546(cell wall biogenesis);GO:0048046(apoplast);GO:0071555(cell wall organization)	-
ttu-miR160	TRITD_1Bv1G178580	TRITD_1Bv1G178580	-	315-335	326	-45.4	-32.4	0.713656	7.5	GO:0003955(NAD);GO:0005737(cytoplasm);GO:0005886(plasma membrane);GO:0009506(plasmodesma);GO:0010181(FMN binding);GO:0055114(oxidation-reduction process)	-
ttu-miR160	TRITD_5Av1G255620-3	TRITD_5Av1G255620-3	-	93-114	105	-45.4	-32.4	0.713656	8.5	GO:0004004(ATP-dependent RNA helicase activity);GO:0010501(RNA secondary structure unwinding)	-
ttu-miR160	TRITD_3Av1G196000	TRITD_3Av1G196000	-	374-395	386	-45.4	-32.4	0.713656	8	GO:0009543(chloroplast thylakoid lumen);GO:0016021(integral component of membrane)	-
ttu-miR160	TRITD_4Bv1G197040	TRITD_4Bv1G197040	-	502-524	514	-45.4	-32.4	0.713656	9	GO:0005576(extracellular region);GO:0005618(cell wall);GO:0005886(plasma membrane);GO:0010411(xyloglucan metabolic process);GO:0016762(xyloglucan:xyloglucosyl transferase activity);GO:0016798(hydrolase activity, acting on glycosyl bonds);GO:0016998(cell wall macromolecule catabolic process);GO:0033946(xyloglucan-specific endo-beta-1,4-glucanase activity);GO:0042546(cell wall biogenesis);GO:004804…	-
ttu-miR160	TRITD_3Av1G232670-2	TRITD_3Av1G232670-2	protein diaphanous homolog 3-like	1388-1408	1399	-45.4	-32.4	0.713656	7.5	GO:0003779(actin binding);GO:0005515(protein binding);GO:0005618(cell wall);GO:0005634(nucleus);GO:0005886(plasma membrane);GO:0016020(membrane);GO:0016021(integral component of membrane);GO:0030036(actin cytoskeleton organization);GO:0045010(actin nucleation);GO:0051015(actin filament binding);GO:0051016(barbed-end actin filament capping)	ko04810(Regulation of actin cytoskeleton)
ttu-miR160	TRITD_7Bv1G103260-3	TRITD_7Bv1G103260-3	histone-lysine N-methyltransferase ASH1L-like isoform X1	597-621	612	-45.4	-32.4	0.713656	7.5	GO:0005634(nucleus);GO:0009791(post-embryonic development);GO:0010228(vegetative to reproductive phase transition of meristem);GO:0042800(histone methyltransferase activity );GO:0048440(carpel development);GO:0048443(stamen development)	ko00310(Lysine degradation)
ttu-miR160	TRITD_2Av1G276970	TRITD_2Av1G276970	-	1019-1039	1030	-45.4	-32.4	0.713656	6	GO:0016787(hydrolase activity)	-
ttu-miR160	TRITD_7Bv1G207970-4	TRITD_7Bv1G207970-4	-	383-400	391	-45.4	-32.4	0.713656	6	GO:0008194(UDP-glycosyltransferase activity);GO:0009813(flavonoid biosynthetic process);GO:0043231(intracellular membrane-bounded organelle);GO:0052696(flavonoid glucuronidation)	-
ttu-miR160	TRITD_7Av1G189160	TRITD_7Av1G189160	-	908-929	919	-45.4	-32.4	0.713656	9.5	GO:0004672(protein kinase activity);GO:0004674(protein serine/threonine kinase activity);GO:0005515(protein binding);GO:0005516(calmodulin binding);GO:0005524(ATP binding);GO:0005886(plasma membrane);GO:0006468(protein phosphorylation);GO:0006970(response to osmotic stress);GO:0007169(transmembrane receptor protein tyrosine kinase signaling pathway);GO:0009625(response to insect);GO:0009733(respo…	-
ttu-miR160	TRITD_3Bv1G182830	TRITD_3Bv1G182830	-	374-395	386	-45.4	-32.4	0.713656	8	GO:0009543(chloroplast thylakoid lumen);GO:0016021(integral component of membrane)	-
ttu-miR160	TRITD_2Av1G276970-2	TRITD_2Av1G276970-2	-	1016-1036	1027	-45.4	-32.4	0.713656	6	GO:0016787(hydrolase activity)	-
ttu-miR160	TRITD_5Av1G255620-4	TRITD_5Av1G255620-4	-	93-114	105	-45.4	-32.4	0.713656	8.5	GO:0004004(ATP-dependent RNA helicase activity);GO:0010501(RNA secondary structure unwinding)	-
ttu-miR160	TRITD_2Bv1G213850	TRITD_2Bv1G213850	-	83-104	94	-45.4	-32.4	0.713656	8	GO:0003700(DNA binding transcription factor activity);GO:0005515(protein binding);GO:0005634(nucleus);GO:0006351(transcription, DNA-templated);GO:0006355(regulation of transcription, DNA-templated);GO:0042802(identical protein binding);GO:0043565(sequence-specific DNA binding)	-
ttu-miR160	TRITD_5Av1G255620-5	TRITD_5Av1G255620-5	-	93-114	105	-45.4	-32.4	0.713656	8.5	GO:0004004(ATP-dependent RNA helicase activity);GO:0010501(RNA secondary structure unwinding)	-
ttu-miR160	TRITD_5Av1G228970	TRITD_5Av1G228970	ABC transporter C family member 14	1085-1107	1097	-45.4	-32.4	0.713656	7	GO:0000325(plant-type vacuole);GO:0005524(ATP binding);GO:0005773(vacuole);GO:0005774(vacuolar membrane);GO:0005794(Golgi apparatus);GO:0005886(plasma membrane);GO:0006855(drug transmembrane transport);GO:0008517(folic acid transmembrane transporter activity);GO:0008559(xenobiotic transmembrane transporting ATPase activity);GO:0009414(response to water deprivation);GO:0009506(plasmodesma);GO:0009…	ko02010(ABC transporters);ko04976(Bile secretion);ko01524(Platinum drug resistance);ko01523(Antifolate resistance)
ttu-miR160	TRITD_5Av1G228970-6	TRITD_5Av1G228970-6	ABC transporter C family member 14	92-114	104	-45.4	-32.4	0.713656	7	GO:0000325(plant-type vacuole);GO:0005524(ATP binding);GO:0005773(vacuole);GO:0005774(vacuolar membrane);GO:0005794(Golgi apparatus);GO:0005886(plasma membrane);GO:0006855(drug transmembrane transport);GO:0008517(folic acid transmembrane transporter activity);GO:0008559(xenobiotic transmembrane transporting ATPase activity);GO:0009414(response to water deprivation);GO:0009506(plasmodesma);GO:0009…	ko02010(ABC transporters);ko04976(Bile secretion);ko01524(Platinum drug resistance);ko01523(Antifolate resistance)
ttu-miR160	TRITD_7Bv1G207970-3	TRITD_7Bv1G207970-3	-	383-400	391	-45.4	-32.4	0.713656	6	GO:0008194(UDP-glycosyltransferase activity);GO:0009813(flavonoid biosynthetic process);GO:0043231(intracellular membrane-bounded organelle);GO:0052696(flavonoid glucuronidation)	-
ttu-miR160	TRITD_5Av1G228970-3	TRITD_5Av1G228970-3	ABC transporter C family member 14	332-354	344	-45.4	-32.4	0.713656	7	GO:0000325(plant-type vacuole);GO:0005524(ATP binding);GO:0005773(vacuole);GO:0005774(vacuolar membrane);GO:0005794(Golgi apparatus);GO:0005886(plasma membrane);GO:0006855(drug transmembrane transport);GO:0008517(folic acid transmembrane transporter activity);GO:0008559(xenobiotic transmembrane transporting ATPase activity);GO:0009414(response to water deprivation);GO:0009506(plasmodesma);GO:0009…	ko02010(ABC transporters);ko04976(Bile secretion);ko01524(Platinum drug resistance);ko01523(Antifolate resistance)
ttu-miR160	TRITD_3Av1G232670	TRITD_3Av1G232670	protein diaphanous homolog 3-like	2687-2707	2698	-45.4	-32.4	0.713656	7.5	GO:0003779(actin binding);GO:0005515(protein binding);GO:0005618(cell wall);GO:0005634(nucleus);GO:0005886(plasma membrane);GO:0016020(membrane);GO:0016021(integral component of membrane);GO:0030036(actin cytoskeleton organization);GO:0045010(actin nucleation);GO:0051015(actin filament binding);GO:0051016(barbed-end actin filament capping)	ko04810(Regulation of actin cytoskeleton)
ttu-miR160	TRITD_7Av1G257700-2	TRITD_7Av1G257700-2	-	377-394	385	-45.4	-32.4	0.713656	6	GO:0008194(UDP-glycosyltransferase activity);GO:0009813(flavonoid biosynthetic process);GO:0043231(intracellular membrane-bounded organelle);GO:0052696(flavonoid glucuronidation)	-
ttu-miR160	TRITD_5Av1G228970-2	TRITD_5Av1G228970-2	ABC transporter C family member 14	290-312	302	-45.4	-32.4	0.713656	7	GO:0000325(plant-type vacuole);GO:0005524(ATP binding);GO:0005773(vacuole);GO:0005774(vacuolar membrane);GO:0005794(Golgi apparatus);GO:0005886(plasma membrane);GO:0006855(drug transmembrane transport);GO:0008517(folic acid transmembrane transporter activity);GO:0008559(xenobiotic transmembrane transporting ATPase activity);GO:0009414(response to water deprivation);GO:0009506(plasmodesma);GO:0009…	ko02010(ABC transporters);ko04976(Bile secretion);ko01524(Platinum drug resistance);ko01523(Antifolate resistance)
ttu-miR160	TRITD_7Bv1G103260-6	TRITD_7Bv1G103260-6	-	597-621	612	-45.4	-32.4	0.713656	7.5	GO:0005634(nucleus);GO:0009791(post-embryonic development);GO:0010228(vegetative to reproductive phase transition of meristem);GO:0042800(histone methyltransferase activity );GO:0048440(carpel development);GO:0048443(stamen development)	-
ttu-miR160	TRITD_3Bv1G220660-3	TRITD_3Bv1G220660-3	protein diaphanous homolog 3-like	1334-1354	1345	-45.4	-32.4	0.713656	7.5	GO:0003779(actin binding);GO:0005515(protein binding);GO:0005618(cell wall);GO:0005634(nucleus);GO:0005886(plasma membrane);GO:0016020(membrane);GO:0016021(integral component of membrane);GO:0030036(actin cytoskeleton organization);GO:0045010(actin nucleation);GO:0051015(actin filament binding);GO:0051016(barbed-end actin filament capping)	ko04810(Regulation of actin cytoskeleton)
ttu-miR160	TRITD_7Bv1G103260-2	TRITD_7Bv1G103260-2	histone-lysine N-methyltransferase ASH1L-like isoform X1	597-621	612	-45.4	-32.4	0.713656	7.5	GO:0005634(nucleus);GO:0009791(post-embryonic development);GO:0010228(vegetative to reproductive phase transition of meristem);GO:0042800(histone methyltransferase activity );GO:0048440(carpel development);GO:0048443(stamen development)	ko00310(Lysine degradation)
ttu-miR160	TRITD_7Bv1G103260-4	TRITD_7Bv1G103260-4	histone-lysine N-methyltransferase ASH1L-like isoform X1	519-543	534	-45.4	-32.4	0.713656	7.5	GO:0005634(nucleus);GO:0009791(post-embryonic development);GO:0010228(vegetative to reproductive phase transition of meristem);GO:0042800(histone methyltransferase activity );GO:0048440(carpel development);GO:0048443(stamen development)	ko00310(Lysine degradation)
ttu-miR160	TRITD_7Bv1G103260-5	TRITD_7Bv1G103260-5	-	597-621	612	-45.4	-32.4	0.713656	7.5	GO:0005634(nucleus);GO:0009791(post-embryonic development);GO:0010228(vegetative to reproductive phase transition of meristem);GO:0042800(histone methyltransferase activity );GO:0048440(carpel development);GO:0048443(stamen development)	-
ttu-miR160	TRITD_7Bv1G155140	TRITD_7Bv1G155140	-	920-941	931	-45.4	-32.4	0.713656	9.5	GO:0004672(protein kinase activity);GO:0004674(protein serine/threonine kinase activity);GO:0005515(protein binding);GO:0005516(calmodulin binding);GO:0005524(ATP binding);GO:0005886(plasma membrane);GO:0006468(protein phosphorylation);GO:0006970(response to osmotic stress);GO:0007169(transmembrane receptor protein tyrosine kinase signaling pathway);GO:0009625(response to insect);GO:0009733(respo…	-
ttu-miR160	TRITD_2Bv1G011160	TRITD_2Bv1G011160	-	294-315	307	-45.4	-32.4	0.713656	9	GO:0003674(molecular_function);GO:0005634(nucleus);GO:0008150(biological_process)	-
ttu-miR160	TRITD_7Av1G257700-3	TRITD_7Av1G257700-3	-	377-394	385	-45.4	-32.4	0.713656	6	GO:0008194(UDP-glycosyltransferase activity);GO:0009813(flavonoid biosynthetic process);GO:0043231(intracellular membrane-bounded organelle);GO:0052696(flavonoid glucuronidation)	-
ttu-miR160	TRITD_7Bv1G207970-2	TRITD_7Bv1G207970-2	-	377-394	385	-45.4	-32.4	0.713656	6	GO:0008194(UDP-glycosyltransferase activity);GO:0009813(flavonoid biosynthetic process);GO:0043231(intracellular membrane-bounded organelle);GO:0052696(flavonoid glucuronidation)	-
ttu-miR160	TRITD_4Av1G187110-2	TRITD_4Av1G187110-2	-	45-64	55	-45.4	-32.4	0.713656	6.5	GO:0005515(protein binding);GO:0005524(ATP binding);GO:0005634(nucleus);GO:0006351(transcription, DNA-templated);GO:0006355(regulation of transcription, DNA-templated);GO:0009624(response to nematode);GO:0019760(glucosinolate metabolic process);GO:0043565(sequence-specific DNA binding);GO:0048364(root development);GO:0048366(leaf development);GO:0061062(regulation of nematode larval development)	-
ttu-miR160	TRITD_7Bv1G155140-2	TRITD_7Bv1G155140-2	-	920-941	931	-45.4	-32.4	0.713656	9.5	GO:0004672(protein kinase activity);GO:0004674(protein serine/threonine kinase activity);GO:0005515(protein binding);GO:0005516(calmodulin binding);GO:0005524(ATP binding);GO:0005886(plasma membrane);GO:0006468(protein phosphorylation);GO:0006970(response to osmotic stress);GO:0007169(transmembrane receptor protein tyrosine kinase signaling pathway);GO:0009625(response to insect);GO:0009733(respo…	-
ttu-miR160	TRITD_2Bv1G241250	TRITD_2Bv1G241250	-	1040-1060	1051	-45.4	-32.4	0.713656	6	GO:0016787(hydrolase activity)	-
ttu-miR160	TRITD_7Bv1G207970-5	TRITD_7Bv1G207970-5	-	383-400	391	-45.4	-32.4	0.713656	6	GO:0008194(UDP-glycosyltransferase activity);GO:0009813(flavonoid biosynthetic process);GO:0043231(intracellular membrane-bounded organelle);GO:0052696(flavonoid glucuronidation)	-
ttu-miR160	TRITD_2Bv1G241250-3	TRITD_2Bv1G241250-3	-	1040-1060	1051	-45.4	-32.4	0.713656	6	GO:0016787(hydrolase activity)	-
ttu-miR160	TRITD_3Bv1G205680	TRITD_3Bv1G205680	-	115-135	125	-45.4	-32.4	0.713656	7.5	GO:0005737(cytoplasm)	-
ttu-miR160	TRITD_7Bv1G103260-7	TRITD_7Bv1G103260-7	-	597-621	612	-45.4	-32.4	0.713656	7.5	GO:0005634(nucleus);GO:0009791(post-embryonic development);GO:0010228(vegetative to reproductive phase transition of meristem);GO:0042800(histone methyltransferase activity );GO:0048440(carpel development);GO:0048443(stamen development)	-
ttu-miR160	TRITD_5Av1G255620	TRITD_5Av1G255620	-	93-114	105	-45.4	-32.4	0.713656	8.5	GO:0004004(ATP-dependent RNA helicase activity);GO:0010501(RNA secondary structure unwinding)	-
ttu-miR160	TRITD_2Av1G276970-3	TRITD_2Av1G276970-3	-	1019-1039	1030	-45.4	-32.4	0.713656	6	GO:0016787(hydrolase activity)	-
ttu-miR160	TRITD_7Av1G257700	TRITD_7Av1G257700	-	377-394	385	-45.4	-32.4	0.713656	6	GO:0008194(UDP-glycosyltransferase activity);GO:0009813(flavonoid biosynthetic process);GO:0043231(intracellular membrane-bounded organelle);GO:0052696(flavonoid glucuronidation)	-
ttu-miR160	TRITD_7Bv1G103260-8	TRITD_7Bv1G103260-8	-	597-621	612	-45.4	-32.4	0.713656	7.5	GO:0005634(nucleus);GO:0009791(post-embryonic development);GO:0010228(vegetative to reproductive phase transition of meristem);GO:0042800(histone methyltransferase activity );GO:0048440(carpel development);GO:0048443(stamen development)	-
ttu-miR160	TRITD_5Av1G228970-5	TRITD_5Av1G228970-5	ABC transporter C family member 14	332-354	344	-45.4	-32.4	0.713656	7	GO:0000325(plant-type vacuole);GO:0005524(ATP binding);GO:0005773(vacuole);GO:0005774(vacuolar membrane);GO:0005794(Golgi apparatus);GO:0005886(plasma membrane);GO:0006855(drug transmembrane transport);GO:0008517(folic acid transmembrane transporter activity);GO:0008559(xenobiotic transmembrane transporting ATPase activity);GO:0009414(response to water deprivation);GO:0009506(plasmodesma);GO:0009…	ko02010(ABC transporters);ko04976(Bile secretion);ko01524(Platinum drug resistance);ko01523(Antifolate resistance)
ttu-miR160	TRITD_2Bv1G241250-2	TRITD_2Bv1G241250-2	-	1037-1057	1048	-45.4	-32.4	0.713656	6	GO:0016787(hydrolase activity)	-
ttu-miR160	TRITD_1Av1G013390-2	TRITD_1Av1G013390-2	ATP-binding cassette sub-family G member 2-like	1101-1123	1113	-45.4	-32.3	0.711454	10	GO:0005886(plasma membrane);GO:0016021(integral component of membrane);GO:0042626(ATPase activity, coupled to transmembrane movement of substances)	ko02010(ABC transporters)
ttu-miR160	TRITD_4Bv1G028650	TRITD_4Bv1G028650	-	364-385	375	-45.4	-32.3	0.711454	7.5	GO:0003674(molecular_function);GO:0005575(cellular_component);GO:0008150(biological_process)	-
ttu-miR160	TRITD_1Av1G013390-6	TRITD_1Av1G013390-6	ATP binding cassette subfamily G member 2 (Junior blood group)	1257-1279	1269	-45.4	-32.3	0.711454	10	GO:0005886(plasma membrane);GO:0016021(integral component of membrane);GO:0042626(ATPase activity, coupled to transmembrane movement of substances)	ko02010(ABC transporters)
ttu-miR160	TRITD_1Av1G013390-5	TRITD_1Av1G013390-5	ATP-binding cassette sub-family G member 2-like	1209-1231	1221	-45.4	-32.3	0.711454	10	GO:0005886(plasma membrane);GO:0016021(integral component of membrane);GO:0042626(ATPase activity, coupled to transmembrane movement of substances)	ko02010(ABC transporters)
ttu-miR160	TRITD_6Bv1G004370-2	TRITD_6Bv1G004370-2	-	407-424	415	-45.4	-32.3	0.711454	6	GO:0009813(flavonoid biosynthetic process);GO:0043231(intracellular membrane-bounded organelle);GO:0052696(flavonoid glucuronidation);GO:0080043(quercetin 3-O-glucosyltransferase activity);GO:0080044(quercetin 7-O-glucosyltransferase activity)	-
ttu-miR160	TRITD_3Bv1G042580	TRITD_3Bv1G042580	NADP-dependent malic enzyme 4	396-415	405	-45.4	-32.3	0.711454	8	GO:0004470(malic enzyme activity);GO:0004471(malate dehydrogenase );GO:0004473(malate dehydrogenase );GO:0006090(pyruvate metabolic process);GO:0006108(malate metabolic process);GO:0006633(fatty acid biosynthetic process);GO:0008270(zinc ion binding);GO:0008948(oxaloacetate decarboxylase activity);GO:0009507(chloroplast);GO:0016652(oxidoreductase activity, acting on NAD);GO:0042803(protein homodi…	ko00620(Pyruvate metabolism)
ttu-miR160	TRITD_5Bv1G181630-3	TRITD_5Bv1G181630-3	-	642-664	653	-45.4	-32.3	0.711454	9	GO:0005634(nucleus)	-
ttu-miR160	TRITD_5Bv1G106200-2	TRITD_5Bv1G106200-2	glucan endo-1	1212-1231	1222	-45.4	-32.3	0.711454	7.5	GO:0004553(hydrolase activity, hydrolyzing O-glycosyl compounds);GO:0030247(polysaccharide binding);GO:0046658(anchored component of plasma membrane)	ko00500(Starch and sucrose metabolism)
ttu-miR160	TRITD_7Bv1G014730	TRITD_7Bv1G014730	-	1218-1241	1231	-45.4	-32.3	0.711454	8	GO:0005215(transporter activity);GO:0005886(plasma membrane);GO:0006857(oligopeptide transport);GO:0015706(nitrate transport);GO:0016020(membrane);GO:0016021(integral component of membrane);GO:0022857(transmembrane transporter activity);GO:0042938(dipeptide transport);GO:0055085(transmembrane transport)	-
ttu-miR160	TRITD_6Av1G002940-5	TRITD_6Av1G002940-5	-	62-79	70	-45.4	-32.3	0.711454	6	GO:0009813(flavonoid biosynthetic process);GO:0043231(intracellular membrane-bounded organelle);GO:0052696(flavonoid glucuronidation);GO:0080043(quercetin 3-O-glucosyltransferase activity);GO:0080044(quercetin 7-O-glucosyltransferase activity)	-
ttu-miR160	TRITD_5Av1G133660	TRITD_5Av1G133660	-	280-299	290	-45.4	-32.3	0.711454	5.5	GO:0003674(molecular_function);GO:0005634(nucleus);GO:0008150(biological_process)	-
ttu-miR160	TRITD_2Bv1G168820-3	TRITD_2Bv1G168820-3	-	360-379	370	-45.4	-32.3	0.711454	6	GO:0042803(protein homodimerization activity)	-
ttu-miR160	TRITD_1Av1G013390-3	TRITD_1Av1G013390-3	ATP-binding cassette sub-family G member 2-like	1101-1123	1113	-45.4	-32.3	0.711454	10	GO:0005886(plasma membrane);GO:0016021(integral component of membrane);GO:0042626(ATPase activity, coupled to transmembrane movement of substances)	ko02010(ABC transporters)
ttu-miR160	TRITD_1Av1G013390-10	TRITD_1Av1G013390-10	ATP-binding cassette sub-family G member 1 isoform X1	1263-1285	1275	-45.4	-32.3	0.711454	10	GO:0005886(plasma membrane);GO:0016021(integral component of membrane);GO:0042626(ATPase activity, coupled to transmembrane movement of substances)	ko02010(ABC transporters)
ttu-miR160	TRITD_7Av1G002270	TRITD_7Av1G002270	-	48-70	59	-45.4	-32.3	0.711454	9	GO:0004674(protein serine/threonine kinase activity);GO:0005524(ATP binding);GO:0005886(plasma membrane);GO:0006468(protein phosphorylation);GO:0016020(membrane);GO:0016021(integral component of membrane);GO:0016301(kinase activity)	-
ttu-miR160	TRITD_5Av1G235170-2	TRITD_5Av1G235170-2	pectin acetylesterase 8-like	97-118	108	-45.4	-32.3	0.711454	9.5	GO:0005576(extracellular region);GO:0009505(plant-type cell wall);GO:0052689(carboxylic ester hydrolase activity);GO:0052793(pectin acetylesterase activity);GO:0071555(cell wall organization)	ko04310(Wnt signaling pathway)
ttu-miR160	TRITD_3Bv1G202420	TRITD_3Bv1G202420	-	253-272	264	-45.4	-32.3	0.711454	6.5	GO:0003674(molecular_function);GO:0005576(extracellular region);GO:0009505(plant-type cell wall);GO:0009506(plasmodesma);GO:0051707(response to other organism)	-
ttu-miR160	TRITD_1Av1G013390-4	TRITD_1Av1G013390-4	ATP-binding cassette sub-family G member 1 isoform X1	630-652	642	-45.4	-32.3	0.711454	10	GO:0005886(plasma membrane);GO:0016021(integral component of membrane);GO:0042626(ATPase activity, coupled to transmembrane movement of substances)	ko02010(ABC transporters)
ttu-miR160	TRITD_2Bv1G033670-4	TRITD_2Bv1G033670-4	-	48-67	58	-45.4	-32.3	0.711454	7	GO:0003674(molecular_function);GO:0005737(cytoplasm);GO:0008150(biological_process)	-
ttu-miR160	TRITD_2Bv1G033670-6	TRITD_2Bv1G033670-6	-	48-67	58	-45.4	-32.3	0.711454	7	GO:0003674(molecular_function);GO:0005737(cytoplasm);GO:0008150(biological_process)	-
ttu-miR160	TRITD_2Bv1G033670	TRITD_2Bv1G033670	-	48-67	58	-45.4	-32.3	0.711454	7	GO:0003674(molecular_function);GO:0005737(cytoplasm);GO:0008150(biological_process)	-
ttu-miR160	TRITD_1Av1G013390-9	TRITD_1Av1G013390-9	ATP binding cassette subfamily G member 1	1218-1240	1230	-45.4	-32.3	0.711454	10	GO:0005886(plasma membrane);GO:0016021(integral component of membrane);GO:0042626(ATPase activity, coupled to transmembrane movement of substances)	ko02010(ABC transporters)
ttu-miR160	TRITD_5Bv1G106200	TRITD_5Bv1G106200	glucan endo-1	1212-1231	1222	-45.4	-32.3	0.711454	7.5	GO:0004553(hydrolase activity, hydrolyzing O-glycosyl compounds);GO:0030247(polysaccharide binding);GO:0046658(anchored component of plasma membrane)	ko00500(Starch and sucrose metabolism)
ttu-miR160	TRITD_2Bv1G033670-3	TRITD_2Bv1G033670-3	-	48-67	58	-45.4	-32.3	0.711454	7	GO:0003674(molecular_function);GO:0005737(cytoplasm);GO:0008150(biological_process)	-
ttu-miR160	TRITD_3Bv1G042580-4	TRITD_3Bv1G042580-4	NADP-dependent malic enzyme 4	60-79	69	-45.4	-32.3	0.711454	8	GO:0004470(malic enzyme activity);GO:0004471(malate dehydrogenase );GO:0004473(malate dehydrogenase );GO:0006090(pyruvate metabolic process);GO:0006108(malate metabolic process);GO:0006633(fatty acid biosynthetic process);GO:0008270(zinc ion binding);GO:0008948(oxaloacetate decarboxylase activity);GO:0009507(chloroplast);GO:0016652(oxidoreductase activity, acting on NAD);GO:0042803(protein homodi…	ko00620(Pyruvate metabolism)
ttu-miR160	TRITD_2Bv1G226310	TRITD_2Bv1G226310	-	378-398	389	-45.4	-32.3	0.711454	8	GO:0004864(protein phosphatase inhibitor activity);GO:0005634(nucleus);GO:0005737(cytoplasm);GO:0009738(abscisic acid-activated signaling pathway);GO:0010427(abscisic acid binding);GO:0080163(regulation of protein serine/threonine phosphatase activity)	-
ttu-miR160	TRITD_5Bv1G201040	TRITD_5Bv1G201040	-	479-499	490	-45.4	-32.3	0.711454	5.5	GO:0005524(ATP binding);GO:0005777(peroxisome);GO:0005886(plasma membrane);GO:0009409(response to cold);GO:0009414(response to water deprivation);GO:0009651(response to salt stress);GO:0009737(response to abscisic acid);GO:0009738(abscisic acid-activated signaling pathway);GO:0009942(longitudinal axis specification);GO:0009945(radial axis specification);GO:0016021(integral component of membrane);…	-
ttu-miR160	TRITD_6Av1G002940-2	TRITD_6Av1G002940-2	-	62-79	70	-45.4	-32.3	0.711454	6	GO:0009813(flavonoid biosynthetic process);GO:0043231(intracellular membrane-bounded organelle);GO:0052696(flavonoid glucuronidation);GO:0080043(quercetin 3-O-glucosyltransferase activity);GO:0080044(quercetin 7-O-glucosyltransferase activity)	-
ttu-miR160	TRITD_2Bv1G033670-5	TRITD_2Bv1G033670-5	-	48-67	58	-45.4	-32.3	0.711454	7	GO:0003674(molecular_function);GO:0005737(cytoplasm);GO:0008150(biological_process)	-
ttu-miR160	TRITD_5Av1G126710	TRITD_5Av1G126710	glucan endo-1	1212-1231	1222	-45.4	-32.3	0.711454	7.5	GO:0004553(hydrolase activity, hydrolyzing O-glycosyl compounds);GO:0030247(polysaccharide binding);GO:0046658(anchored component of plasma membrane)	ko00500(Starch and sucrose metabolism)
ttu-miR160	TRITD_1Av1G013390-7	TRITD_1Av1G013390-7	ATP-binding cassette sub-family G member 1 isoform X1	972-994	984	-45.4	-32.3	0.711454	10	GO:0005886(plasma membrane);GO:0016021(integral component of membrane);GO:0042626(ATPase activity, coupled to transmembrane movement of substances)	ko02010(ABC transporters)
ttu-miR160	TRITD_3Bv1G042580-2	TRITD_3Bv1G042580-2	NADP-dependent malic enzyme 4	60-79	69	-45.4	-32.3	0.711454	8	GO:0004470(malic enzyme activity);GO:0004471(malate dehydrogenase );GO:0004473(malate dehydrogenase );GO:0006090(pyruvate metabolic process);GO:0006108(malate metabolic process);GO:0006633(fatty acid biosynthetic process);GO:0008270(zinc ion binding);GO:0008948(oxaloacetate decarboxylase activity);GO:0009507(chloroplast);GO:0016652(oxidoreductase activity, acting on NAD);GO:0042803(protein homodi…	ko00620(Pyruvate metabolism)
ttu-miR160	TRITD_5Bv1G181630-4	TRITD_5Bv1G181630-4	-	144-166	155	-45.4	-32.3	0.711454	9	GO:0005634(nucleus)	-
ttu-miR160	TRITD_7Av1G002660	TRITD_7Av1G002660	-	48-70	59	-45.4	-32.3	0.711454	9	GO:0004674(protein serine/threonine kinase activity);GO:0005524(ATP binding);GO:0005886(plasma membrane);GO:0006468(protein phosphorylation);GO:0016020(membrane);GO:0016021(integral component of membrane);GO:0016301(kinase activity)	-
ttu-miR160	TRITD_3Bv1G042580-3	TRITD_3Bv1G042580-3	NADP-dependent malic enzyme 4	60-79	69	-45.4	-32.3	0.711454	8	GO:0004470(malic enzyme activity);GO:0004471(malate dehydrogenase );GO:0004473(malate dehydrogenase );GO:0006090(pyruvate metabolic process);GO:0006108(malate metabolic process);GO:0006633(fatty acid biosynthetic process);GO:0008270(zinc ion binding);GO:0008948(oxaloacetate decarboxylase activity);GO:0009507(chloroplast);GO:0016652(oxidoreductase activity, acting on NAD);GO:0042803(protein homodi…	ko00620(Pyruvate metabolism)
ttu-miR160	TRITD_2Bv1G168820	TRITD_2Bv1G168820	-	360-379	370	-45.4	-32.3	0.711454	6	GO:0042803(protein homodimerization activity)	-
ttu-miR160	TRITD_3Bv1G042580-6	TRITD_3Bv1G042580-6	NADP-dependent malic enzyme 4	60-79	69	-45.4	-32.3	0.711454	8	GO:0004470(malic enzyme activity);GO:0004471(malate dehydrogenase );GO:0004473(malate dehydrogenase );GO:0006090(pyruvate metabolic process);GO:0006108(malate metabolic process);GO:0006633(fatty acid biosynthetic process);GO:0008270(zinc ion binding);GO:0008948(oxaloacetate decarboxylase activity);GO:0009507(chloroplast);GO:0016652(oxidoreductase activity, acting on NAD);GO:0042803(protein homodi…	ko00620(Pyruvate metabolism)
ttu-miR160	TRITD_5Bv1G181630-2	TRITD_5Bv1G181630-2	-	642-664	653	-45.4	-32.3	0.711454	9	GO:0005634(nucleus)	-
ttu-miR160	TRITD_7Bv1G014730-2	TRITD_7Bv1G014730-2	-	1221-1244	1234	-45.4	-32.3	0.711454	8	GO:0005215(transporter activity);GO:0005886(plasma membrane);GO:0006857(oligopeptide transport);GO:0015706(nitrate transport);GO:0016020(membrane);GO:0016021(integral component of membrane);GO:0022857(transmembrane transporter activity);GO:0042938(dipeptide transport);GO:0055085(transmembrane transport)	-
ttu-miR160	TRITD_4Bv1G028650-2	TRITD_4Bv1G028650-2	-	364-385	375	-45.4	-32.3	0.711454	7.5	GO:0003674(molecular_function);GO:0005575(cellular_component);GO:0008150(biological_process)	-
ttu-miR160	TRITD_2Av1G205850-2	TRITD_2Av1G205850-2	-	360-379	370	-45.4	-32.3	0.711454	6	GO:0042803(protein homodimerization activity)	-
ttu-miR160	TRITD_1Av1G013390	TRITD_1Av1G013390	ATP-binding cassette sub-family G member 2-like	1062-1084	1074	-45.4	-32.3	0.711454	10	GO:0005886(plasma membrane);GO:0016021(integral component of membrane);GO:0042626(ATPase activity, coupled to transmembrane movement of substances)	ko02010(ABC transporters)
ttu-miR160	TRITD_2Av1G205850-3	TRITD_2Av1G205850-3	-	360-379	370	-45.4	-32.3	0.711454	6	GO:0042803(protein homodimerization activity)	-
ttu-miR160	TRITD_5Bv1G201040-3	TRITD_5Bv1G201040-3	-	770-790	781	-45.4	-32.3	0.711454	5.5	GO:0005524(ATP binding);GO:0005777(peroxisome);GO:0005886(plasma membrane);GO:0009409(response to cold);GO:0009414(response to water deprivation);GO:0009651(response to salt stress);GO:0009737(response to abscisic acid);GO:0009738(abscisic acid-activated signaling pathway);GO:0009942(longitudinal axis specification);GO:0009945(radial axis specification);GO:0016021(integral component of membrane);…	-
ttu-miR160	TRITD_1Av1G013390-8	TRITD_1Av1G013390-8	ATP binding cassette subfamily G member 1	1263-1285	1275	-45.4	-32.3	0.711454	10	GO:0005886(plasma membrane);GO:0016021(integral component of membrane);GO:0042626(ATPase activity, coupled to transmembrane movement of substances)	ko02010(ABC transporters)
ttu-miR160	TRITD_1Av1G013390-11	TRITD_1Av1G013390-11	ATP binding cassette subfamily G member 2 (Junior blood group)	1317-1339	1329	-45.4	-32.3	0.711454	10	GO:0005886(plasma membrane);GO:0016021(integral component of membrane);GO:0042626(ATPase activity, coupled to transmembrane movement of substances)	ko02010(ABC transporters)
ttu-miR160	TRITD_5Bv1G201040-2	TRITD_5Bv1G201040-2	-	770-790	781	-45.4	-32.3	0.711454	5.5	GO:0005524(ATP binding);GO:0005777(peroxisome);GO:0005886(plasma membrane);GO:0009409(response to cold);GO:0009414(response to water deprivation);GO:0009651(response to salt stress);GO:0009737(response to abscisic acid);GO:0009738(abscisic acid-activated signaling pathway);GO:0009942(longitudinal axis specification);GO:0009945(radial axis specification);GO:0016021(integral component of membrane);…	-
ttu-miR160	TRITD_5Av1G235170	TRITD_5Av1G235170	pectin acetylesterase 11-like	115-136	126	-45.4	-32.3	0.711454	9.5	GO:0005576(extracellular region);GO:0009505(plant-type cell wall);GO:0052689(carboxylic ester hydrolase activity);GO:0052793(pectin acetylesterase activity);GO:0071555(cell wall organization)	ko04310(Wnt signaling pathway)
ttu-miR160	TRITD_3Bv1G042580-5	TRITD_3Bv1G042580-5	NADP-dependent malic enzyme 4	60-79	69	-45.4	-32.3	0.711454	8	GO:0004470(malic enzyme activity);GO:0004471(malate dehydrogenase );GO:0004473(malate dehydrogenase );GO:0006090(pyruvate metabolic process);GO:0006108(malate metabolic process);GO:0006633(fatty acid biosynthetic process);GO:0008270(zinc ion binding);GO:0008948(oxaloacetate decarboxylase activity);GO:0009507(chloroplast);GO:0016652(oxidoreductase activity, acting on NAD);GO:0042803(protein homodi…	ko00620(Pyruvate metabolism)
ttu-miR160	TRITD_2Av1G205850	TRITD_2Av1G205850	-	360-379	370	-45.4	-32.3	0.711454	6	GO:0042803(protein homodimerization activity)	-
ttu-miR160	TRITD_2Bv1G033670-2	TRITD_2Bv1G033670-2	-	48-67	58	-45.4	-32.3	0.711454	7	GO:0003674(molecular_function);GO:0005737(cytoplasm);GO:0008150(biological_process)	-
ttu-miR160	TRITD_2Bv1G168820-2	TRITD_2Bv1G168820-2	-	360-379	370	-45.4	-32.3	0.711454	6	GO:0042803(protein homodimerization activity)	-
ttu-miR160	TRITD_4Bv1G026840-2	TRITD_4Bv1G026840-2	-	11-34	25	-45.4	-32.28	0.711013	9.5	GO:0004674(protein serine/threonine kinase activity);GO:0005634(nucleus);GO:0005737(cytoplasm);GO:0006468(protein phosphorylation);GO:0035556(intracellular signal transduction)	-
ttu-miR160	TRITD_4Bv1G026840	TRITD_4Bv1G026840	-	11-34	25	-45.4	-32.28	0.711013	9.5	GO:0004674(protein serine/threonine kinase activity);GO:0005634(nucleus);GO:0005737(cytoplasm);GO:0006468(protein phosphorylation);GO:0035556(intracellular signal transduction)	-
ttu-miR160	TRITD_4Av1G176470-2	TRITD_4Av1G176470-2	-	11-34	25	-45.4	-32.28	0.711013	9.5	GO:0004674(protein serine/threonine kinase activity);GO:0005634(nucleus);GO:0005737(cytoplasm);GO:0006468(protein phosphorylation);GO:0035556(intracellular signal transduction)	-
ttu-miR160	TRITD_4Bv1G026840-4	TRITD_4Bv1G026840-4	-	11-34	25	-45.4	-32.28	0.711013	9.5	GO:0004674(protein serine/threonine kinase activity);GO:0005634(nucleus);GO:0005737(cytoplasm);GO:0006468(protein phosphorylation);GO:0035556(intracellular signal transduction)	-
ttu-miR160	TRITD_4Av1G176470	TRITD_4Av1G176470	-	11-34	25	-45.4	-32.28	0.711013	9.5	GO:0004674(protein serine/threonine kinase activity);GO:0005634(nucleus);GO:0005737(cytoplasm);GO:0006468(protein phosphorylation);GO:0035556(intracellular signal transduction)	-
ttu-miR160	TRITD_1Av1G140920	TRITD_1Av1G140920	-	135-156	148	-45.4	-32.28	0.711013	9	GO:0003674(molecular_function);GO:0005634(nucleus);GO:0008150(biological_process);GO:0016021(integral component of membrane)	-
ttu-miR160	TRITD_2Bv1G216930-5	TRITD_2Bv1G216930-5	-	69-90	81	-45.4	-32.22	0.709692	8	GO:0004252(serine-type endopeptidase activity)	-
ttu-miR160	TRITD_2Bv1G216930	TRITD_2Bv1G216930	-	69-90	81	-45.4	-32.22	0.709692	8	GO:0004252(serine-type endopeptidase activity)	-
ttu-miR160	TRITD_5Bv1G176400-6	TRITD_5Bv1G176400-6	-	109-128	119	-45.4	-32.2	0.709251	6	GO:0003674(molecular_function);GO:0009507(chloroplast);GO:0009570(chloroplast stroma)	-
ttu-miR160	TRITD_5Bv1G157670-3	TRITD_5Bv1G157670-3	-	74-94	85	-45.4	-32.2	0.709251	6.5	GO:0000307(cyclin-dependent protein kinase holoenzyme complex);GO:0005634(nucleus);GO:0016538(cyclin-dependent protein serine/threonine kinase regulator activity);GO:0045737(positive regulation of cyclin-dependent protein serine/threonine kinase activity);GO:0045944(positive regulation of transcription by RNA polymerase II);GO:1901409(positive regulation of phosphorylation of RNA polymerase II C-…	-
ttu-miR160	TRITD_2Av1G159080-17	TRITD_2Av1G159080-17	-	992-1011	1003	-45.4	-32.2	0.709251	5.5	GO:0004674(protein serine/threonine kinase activity);GO:0005634(nucleus);GO:0005737(cytoplasm);GO:0005886(plasma membrane);GO:0035556(intracellular signal transduction)	-
ttu-miR160	TRITD_7Bv1G048080-5	TRITD_7Bv1G048080-5	-	123-143	133	-45.4	-32.2	0.709251	7.5	GO:0003677(DNA binding);GO:0003700(DNA binding transcription factor activity);GO:0005634(nucleus);GO:0006351(transcription, DNA-templated);GO:0006355(regulation of transcription, DNA-templated);GO:0046872(metal ion binding)	-
ttu-miR160	TRITD_2Av1G159080-12	TRITD_2Av1G159080-12	LOW QUALITY PROTEIN: ribosomal protein S6 kinase 2 beta-like	992-1011	1003	-45.4	-32.2	0.709251	5.5	GO:0004674(protein serine/threonine kinase activity);GO:0005634(nucleus);GO:0005737(cytoplasm);GO:0005886(plasma membrane);GO:0035556(intracellular signal transduction)	ko04150(mTOR signaling pathway)
ttu-miR160	TRITD_5Av1G186800-3	TRITD_5Av1G186800-3	-	109-128	119	-45.4	-32.2	0.709251	6	GO:0003674(molecular_function);GO:0009507(chloroplast);GO:0009570(chloroplast stroma)	-
ttu-miR160	TRITD_7Bv1G048080-8	TRITD_7Bv1G048080-8	-	123-143	133	-45.4	-32.2	0.709251	7.5	GO:0003677(DNA binding);GO:0003700(DNA binding transcription factor activity);GO:0005634(nucleus);GO:0006351(transcription, DNA-templated);GO:0006355(regulation of transcription, DNA-templated);GO:0046872(metal ion binding)	-
ttu-miR160	TRITD_2Bv1G134130-9	TRITD_2Bv1G134130-9	-	992-1011	1003	-45.4	-32.2	0.709251	5.5	GO:0004674(protein serine/threonine kinase activity);GO:0005634(nucleus);GO:0005737(cytoplasm);GO:0005886(plasma membrane);GO:0035556(intracellular signal transduction)	-
ttu-miR160	TRITD_5Bv1G157670	TRITD_5Bv1G157670	-	74-94	85	-45.4	-32.2	0.709251	6.5	GO:0000307(cyclin-dependent protein kinase holoenzyme complex);GO:0005634(nucleus);GO:0016538(cyclin-dependent protein serine/threonine kinase regulator activity);GO:0045737(positive regulation of cyclin-dependent protein serine/threonine kinase activity);GO:0045944(positive regulation of transcription by RNA polymerase II);GO:1901409(positive regulation of phosphorylation of RNA polymerase II C-…	-
ttu-miR160	TRITD_7Bv1G192070	TRITD_7Bv1G192070	-	2159-2179	2169	-45.4	-32.2	0.709251	8	GO:0004674(protein serine/threonine kinase activity);GO:0005886(plasma membrane);GO:0006468(protein phosphorylation)	-
ttu-miR160	TRITD_6Av1G017800-2	TRITD_6Av1G017800-2	ethanolaminephosphotransferase 1-like	2-25	15	-45.4	-32.2	0.709251	9	GO:0004142(diacylglycerol cholinephosphotransferase activity);GO:0004307(ethanolaminephosphotransferase activity);GO:0006646(phosphatidylethanolamine biosynthetic process);GO:0008654(phospholipid biosynthetic process);GO:0016021(integral component of membrane);GO:0016780(phosphotransferase activity, for other substituted phosphate groups);GO:0030572(phosphatidyltransferase activity);GO:0046872(me…	ko00564(Glycerophospholipid metabolism);ko00565(Ether lipid metabolism);ko00440(Phosphonate and phosphinate metabolism)
ttu-miR160	TRITD_5Bv1G157670-2	TRITD_5Bv1G157670-2	-	74-94	85	-45.4	-32.2	0.709251	6.5	GO:0000307(cyclin-dependent protein kinase holoenzyme complex);GO:0005634(nucleus);GO:0016538(cyclin-dependent protein serine/threonine kinase regulator activity);GO:0045737(positive regulation of cyclin-dependent protein serine/threonine kinase activity);GO:0045944(positive regulation of transcription by RNA polymerase II);GO:1901409(positive regulation of phosphorylation of RNA polymerase II C-…	-
ttu-miR160	TRITD_4Av1G186450-3	TRITD_4Av1G186450-3	-	1213-1233	1224	-45.4	-32.2	0.709251	5.5	GO:0004185(serine-type carboxypeptidase activity);GO:0016747(transferase activity, transferring acyl groups other than amino-acyl groups);GO:0019748(secondary metabolic process);GO:0051603(proteolysis involved in cellular protein catabolic process)	-
ttu-miR160	TRITD_7Bv1G048080-4	TRITD_7Bv1G048080-4	-	123-143	133	-45.4	-32.2	0.709251	7.5	GO:0003677(DNA binding);GO:0003700(DNA binding transcription factor activity);GO:0005634(nucleus);GO:0006351(transcription, DNA-templated);GO:0006355(regulation of transcription, DNA-templated);GO:0046872(metal ion binding)	-
ttu-miR160	TRITD_7Bv1G221090	TRITD_7Bv1G221090	-	1387-1406	1396	-45.4	-32.2	0.709251	6.5	GO:0005886(plasma membrane);GO:0008150(biological_process)	-
ttu-miR160	TRITD_5Bv1G176400-2	TRITD_5Bv1G176400-2	-	109-128	119	-45.4	-32.2	0.709251	6	GO:0003674(molecular_function);GO:0009507(chloroplast);GO:0009570(chloroplast stroma)	-
ttu-miR160	TRITD_2Av1G159080-10	TRITD_2Av1G159080-10	-	992-1011	1003	-45.4	-32.2	0.709251	5.5	GO:0004674(protein serine/threonine kinase activity);GO:0005634(nucleus);GO:0005737(cytoplasm);GO:0005886(plasma membrane);GO:0035556(intracellular signal transduction)	-
ttu-miR160	TRITD_2Bv1G134130-13	TRITD_2Bv1G134130-13	-	992-1011	1003	-45.4	-32.2	0.709251	5.5	GO:0004674(protein serine/threonine kinase activity);GO:0005634(nucleus);GO:0005737(cytoplasm);GO:0005886(plasma membrane);GO:0035556(intracellular signal transduction)	-
ttu-miR160	TRITD_7Bv1G048080-3	TRITD_7Bv1G048080-3	-	123-143	133	-45.4	-32.2	0.709251	7.5	GO:0003677(DNA binding);GO:0003700(DNA binding transcription factor activity);GO:0005634(nucleus);GO:0006351(transcription, DNA-templated);GO:0006355(regulation of transcription, DNA-templated);GO:0046872(metal ion binding)	-
ttu-miR160	TRITD_7Av1G086020	TRITD_7Av1G086020	-	2322-2341	2331	-45.4	-32.2	0.709251	7.5	GO:0004674(protein serine/threonine kinase activity);GO:0005524(ATP binding);GO:0005886(plasma membrane);GO:0006468(protein phosphorylation);GO:0007169(transmembrane receptor protein tyrosine kinase signaling pathway);GO:0010082(regulation of root meristem growth);GO:0016301(kinase activity)	-
ttu-miR160	TRITD_2Av1G159080-19	TRITD_2Av1G159080-19	-	992-1011	1003	-45.4	-32.2	0.709251	5.5	GO:0004674(protein serine/threonine kinase activity);GO:0005634(nucleus);GO:0005737(cytoplasm);GO:0005886(plasma membrane);GO:0035556(intracellular signal transduction)	-
ttu-miR160	TRITD_2Bv1G134130-3	TRITD_2Bv1G134130-3	-	989-1008	1000	-45.4	-32.2	0.709251	5.5	GO:0004674(protein serine/threonine kinase activity);GO:0005634(nucleus);GO:0005737(cytoplasm);GO:0005886(plasma membrane);GO:0035556(intracellular signal transduction)	-
ttu-miR160	TRITD_7Av1G057440-2	TRITD_7Av1G057440-2	-	1157-1177	1168	-45.4	-32.2	0.709251	9	GO:0009813(flavonoid biosynthetic process);GO:0043231(intracellular membrane-bounded organelle);GO:0052696(flavonoid glucuronidation);GO:0080043(quercetin 3-O-glucosyltransferase activity);GO:0080044(quercetin 7-O-glucosyltransferase activity)	-
ttu-miR160	TRITD_6Av1G017800	TRITD_6Av1G017800	ethanolaminephosphotransferase 1-like	2-25	15	-45.4	-32.2	0.709251	9	GO:0004142(diacylglycerol cholinephosphotransferase activity);GO:0004307(ethanolaminephosphotransferase activity);GO:0006646(phosphatidylethanolamine biosynthetic process);GO:0008654(phospholipid biosynthetic process);GO:0016021(integral component of membrane);GO:0016780(phosphotransferase activity, for other substituted phosphate groups);GO:0030572(phosphatidyltransferase activity);GO:0046872(me…	ko00564(Glycerophospholipid metabolism);ko00565(Ether lipid metabolism);ko00440(Phosphonate and phosphinate metabolism)
ttu-miR160	TRITD_5Av1G186800-2	TRITD_5Av1G186800-2	-	109-128	119	-45.4	-32.2	0.709251	6	GO:0003674(molecular_function);GO:0009507(chloroplast);GO:0009570(chloroplast stroma)	-
ttu-miR160	TRITD_2Bv1G134130-5	TRITD_2Bv1G134130-5	-	983-1002	994	-45.4	-32.2	0.709251	5.5	GO:0004674(protein serine/threonine kinase activity);GO:0005634(nucleus);GO:0005737(cytoplasm);GO:0005886(plasma membrane);GO:0035556(intracellular signal transduction)	-
ttu-miR160	TRITD_2Bv1G134130-12	TRITD_2Bv1G134130-12	-	992-1011	1003	-45.4	-32.2	0.709251	5.5	GO:0004674(protein serine/threonine kinase activity);GO:0005634(nucleus);GO:0005737(cytoplasm);GO:0005886(plasma membrane);GO:0035556(intracellular signal transduction)	-
ttu-miR160	TRITD_6Av1G017800-5	TRITD_6Av1G017800-5	ethanolaminephosphotransferase 1-like	2-25	15	-45.4	-32.2	0.709251	9	GO:0004142(diacylglycerol cholinephosphotransferase activity);GO:0004307(ethanolaminephosphotransferase activity);GO:0005794(Golgi apparatus);GO:0006646(phosphatidylethanolamine biosynthetic process);GO:0008654(phospholipid biosynthetic process);GO:0016021(integral component of membrane);GO:0016780(phosphotransferase activity, for other substituted phosphate groups);GO:0030572(phosphatidyltransfe…	ko00564(Glycerophospholipid metabolism);ko00565(Ether lipid metabolism);ko00440(Phosphonate and phosphinate metabolism)
ttu-miR160	TRITD_7Av1G086020-3	TRITD_7Av1G086020-3	-	2034-2053	2043	-45.4	-32.2	0.709251	7.5	GO:0004674(protein serine/threonine kinase activity);GO:0005524(ATP binding);GO:0005886(plasma membrane);GO:0006468(protein phosphorylation);GO:0007169(transmembrane receptor protein tyrosine kinase signaling pathway);GO:0010082(regulation of root meristem growth);GO:0016301(kinase activity)	-
ttu-miR160	TRITD_7Av1G057440-3	TRITD_7Av1G057440-3	-	785-805	796	-45.4	-32.2	0.709251	9	GO:0009813(flavonoid biosynthetic process);GO:0043231(intracellular membrane-bounded organelle);GO:0052696(flavonoid glucuronidation);GO:0080043(quercetin 3-O-glucosyltransferase activity);GO:0080044(quercetin 7-O-glucosyltransferase activity)	-
ttu-miR160	TRITD_4Av1G023470	TRITD_4Av1G023470	-	546-566	556	-45.4	-32.2	0.709251	7	GO:0003674(molecular_function);GO:0005737(cytoplasm);GO:0008150(biological_process)	-
ttu-miR160	TRITD_4Av1G186450	TRITD_4Av1G186450	-	1273-1293	1284	-45.4	-32.2	0.709251	5.5	GO:0004185(serine-type carboxypeptidase activity);GO:0016747(transferase activity, transferring acyl groups other than amino-acyl groups);GO:0019748(secondary metabolic process);GO:0051603(proteolysis involved in cellular protein catabolic process)	-
ttu-miR160	TRITD_2Av1G159080-2	TRITD_2Av1G159080-2	-	992-1011	1003	-45.4	-32.2	0.709251	5.5	GO:0004674(protein serine/threonine kinase activity);GO:0005634(nucleus);GO:0005737(cytoplasm);GO:0005886(plasma membrane);GO:0035556(intracellular signal transduction)	-
ttu-miR160	TRITD_2Av1G159080-3	TRITD_2Av1G159080-3	-	935-954	946	-45.4	-32.2	0.709251	5.5	GO:0004674(protein serine/threonine kinase activity);GO:0005634(nucleus);GO:0005737(cytoplasm);GO:0005886(plasma membrane);GO:0035556(intracellular signal transduction)	-
ttu-miR160	TRITD_2Bv1G134130-4	TRITD_2Bv1G134130-4	-	935-954	946	-45.4	-32.2	0.709251	5.5	GO:0004674(protein serine/threonine kinase activity);GO:0005634(nucleus);GO:0005737(cytoplasm);GO:0005886(plasma membrane);GO:0035556(intracellular signal transduction)	-
ttu-miR160	TRITD_2Bv1G134130-11	TRITD_2Bv1G134130-11	Ribosomal protein S6 kinase	992-1011	1003	-45.4	-32.2	0.709251	5.5	GO:0004674(protein serine/threonine kinase activity);GO:0005634(nucleus);GO:0005737(cytoplasm);GO:0005886(plasma membrane);GO:0035556(intracellular signal transduction)	ko04010(MAPK signaling pathway);ko04150(mTOR signaling pathway)
ttu-miR160	TRITD_5Av1G198400	TRITD_5Av1G198400	-	91-112	103	-45.4	-32.2	0.709251	7.5	GO:0003677(DNA binding);GO:0003700(DNA binding transcription factor activity);GO:0005634(nucleus);GO:0006351(transcription, DNA-templated);GO:0006355(regulation of transcription, DNA-templated);GO:0016602(CCAAT-binding factor complex)	-
ttu-miR160	TRITD_4Av1G186450-6	TRITD_4Av1G186450-6	-	1288-1308	1299	-45.4	-32.2	0.709251	5.5	GO:0004185(serine-type carboxypeptidase activity);GO:0016747(transferase activity, transferring acyl groups other than amino-acyl groups);GO:0019748(secondary metabolic process);GO:0051603(proteolysis involved in cellular protein catabolic process)	-
ttu-miR160	TRITD_7Bv1G221090-3	TRITD_7Bv1G221090-3	-	1387-1406	1396	-45.4	-32.2	0.709251	6.5	GO:0005886(plasma membrane);GO:0008150(biological_process)	-
ttu-miR160	TRITD_2Av1G159080-9	TRITD_2Av1G159080-9	-	992-1011	1003	-45.4	-32.2	0.709251	5.5	GO:0004674(protein serine/threonine kinase activity);GO:0005634(nucleus);GO:0005737(cytoplasm);GO:0005886(plasma membrane);GO:0035556(intracellular signal transduction)	-
ttu-miR160	TRITD_7Bv1G221090-2	TRITD_7Bv1G221090-2	-	1468-1487	1477	-45.4	-32.2	0.709251	6.5	GO:0005886(plasma membrane);GO:0008150(biological_process)	-
ttu-miR160	TRITD_7Bv1G048080-2	TRITD_7Bv1G048080-2	-	123-143	133	-45.4	-32.2	0.709251	7.5	GO:0003677(DNA binding);GO:0003700(DNA binding transcription factor activity);GO:0005634(nucleus);GO:0006351(transcription, DNA-templated);GO:0006355(regulation of transcription, DNA-templated);GO:0046872(metal ion binding)	-
ttu-miR160	TRITD_2Bv1G134130-14	TRITD_2Bv1G134130-14	-	992-1011	1003	-45.4	-32.2	0.709251	5.5	GO:0004674(protein serine/threonine kinase activity);GO:0005634(nucleus);GO:0005737(cytoplasm);GO:0005886(plasma membrane);GO:0035556(intracellular signal transduction)	-
ttu-miR160	TRITD_4Av1G186450-4	TRITD_4Av1G186450-4	-	1288-1308	1299	-45.4	-32.2	0.709251	5.5	GO:0004185(serine-type carboxypeptidase activity);GO:0016747(transferase activity, transferring acyl groups other than amino-acyl groups);GO:0019748(secondary metabolic process);GO:0051603(proteolysis involved in cellular protein catabolic process)	-
ttu-miR160	TRITD_5Bv1G003570	TRITD_5Bv1G003570	-	677-699	689	-45.4	-32.2	0.709251	10	GO:0005575(cellular_component);GO:0016491(oxidoreductase activity);GO:0055114(oxidation-reduction process)	-
ttu-miR160	TRITD_4Av1G186450-7	TRITD_4Av1G186450-7	-	880-900	891	-45.4	-32.2	0.709251	5.5	GO:0004185(serine-type carboxypeptidase activity);GO:0016747(transferase activity, transferring acyl groups other than amino-acyl groups);GO:0019748(secondary metabolic process);GO:0051603(proteolysis involved in cellular protein catabolic process)	-
ttu-miR160	TRITD_7Bv1G048080-6	TRITD_7Bv1G048080-6	-	123-143	133	-45.4	-32.2	0.709251	7.5	GO:0003677(DNA binding);GO:0003700(DNA binding transcription factor activity);GO:0005634(nucleus);GO:0006351(transcription, DNA-templated);GO:0006355(regulation of transcription, DNA-templated);GO:0046872(metal ion binding)	-
ttu-miR160	TRITD_7Bv1G229870	TRITD_7Bv1G229870	-	2-24	14	-45.4	-32.2	0.709251	8.5	GO:0004674(protein serine/threonine kinase activity);GO:0005886(plasma membrane);GO:0007166(cell surface receptor signaling pathway)	-
ttu-miR160	TRITD_2Av1G159080-4	TRITD_2Av1G159080-4	-	983-1002	994	-45.4	-32.2	0.709251	5.5	GO:0004674(protein serine/threonine kinase activity);GO:0005634(nucleus);GO:0005737(cytoplasm);GO:0005886(plasma membrane);GO:0035556(intracellular signal transduction)	-
ttu-miR160	TRITD_5Bv1G176400-3	TRITD_5Bv1G176400-3	-	109-128	119	-45.4	-32.2	0.709251	6	GO:0003674(molecular_function);GO:0009507(chloroplast);GO:0009570(chloroplast stroma)	-
ttu-miR160	TRITD_3Bv1G276290	TRITD_3Bv1G276290	-	676-700	691	-45.4	-32.2	0.709251	8.5	GO:0000287(magnesium ion binding);GO:0005737(cytoplasm);GO:0006020(inositol metabolic process);GO:0007165(signal transduction);GO:0008934(inositol monophosphate 1-phosphatase activity);GO:0046855(inositol phosphate dephosphorylation)	-
ttu-miR160	TRITD_2Bv1G134130-2	TRITD_2Bv1G134130-2	-	992-1011	1003	-45.4	-32.2	0.709251	5.5	GO:0004674(protein serine/threonine kinase activity);GO:0005634(nucleus);GO:0005737(cytoplasm);GO:0005886(plasma membrane);GO:0035556(intracellular signal transduction)	-
ttu-miR160	TRITD_4Av1G186450-2	TRITD_4Av1G186450-2	-	1267-1287	1278	-45.4	-32.2	0.709251	5.5	GO:0004185(serine-type carboxypeptidase activity);GO:0016747(transferase activity, transferring acyl groups other than amino-acyl groups);GO:0019748(secondary metabolic process);GO:0051603(proteolysis involved in cellular protein catabolic process)	-
ttu-miR160	TRITD_7Av1G086020-2	TRITD_7Av1G086020-2	-	2322-2341	2331	-45.4	-32.2	0.709251	7.5	GO:0004674(protein serine/threonine kinase activity);GO:0005524(ATP binding);GO:0005886(plasma membrane);GO:0006468(protein phosphorylation);GO:0007169(transmembrane receptor protein tyrosine kinase signaling pathway);GO:0010082(regulation of root meristem growth);GO:0016301(kinase activity)	-
ttu-miR160	TRITD_2Av1G159080-14	TRITD_2Av1G159080-14	-	992-1011	1003	-45.4	-32.2	0.709251	5.5	GO:0004674(protein serine/threonine kinase activity);GO:0005634(nucleus);GO:0005737(cytoplasm);GO:0005886(plasma membrane);GO:0035556(intracellular signal transduction)	-
ttu-miR160	TRITD_2Bv1G134130-16	TRITD_2Bv1G134130-16	-	992-1011	1003	-45.4	-32.2	0.709251	5.5	GO:0004674(protein serine/threonine kinase activity);GO:0005634(nucleus);GO:0005737(cytoplasm);GO:0005886(plasma membrane);GO:0035556(intracellular signal transduction)	-
ttu-miR160	TRITD_2Bv1G134130-15	TRITD_2Bv1G134130-15	-	755-774	766	-45.4	-32.2	0.709251	5.5	GO:0004674(protein serine/threonine kinase activity);GO:0005634(nucleus);GO:0005737(cytoplasm);GO:0005886(plasma membrane);GO:0035556(intracellular signal transduction)	-
ttu-miR160	TRITD_2Bv1G134130	TRITD_2Bv1G134130	-	992-1011	1003	-45.4	-32.2	0.709251	5.5	GO:0004674(protein serine/threonine kinase activity);GO:0005634(nucleus);GO:0005737(cytoplasm);GO:0005886(plasma membrane);GO:0035556(intracellular signal transduction)	-
ttu-miR160	TRITD_4Bv1G147220	TRITD_4Bv1G147220	-	555-575	565	-45.4	-32.2	0.709251	7	GO:0003674(molecular_function);GO:0005737(cytoplasm);GO:0008150(biological_process)	-
ttu-miR160	TRITD_2Av1G159080-13	TRITD_2Av1G159080-13	-	1001-1020	1012	-45.4	-32.2	0.709251	5.5	GO:0004674(protein serine/threonine kinase activity);GO:0005634(nucleus);GO:0005737(cytoplasm);GO:0005886(plasma membrane);GO:0035556(intracellular signal transduction)	-
ttu-miR160	TRITD_2Av1G159080	TRITD_2Av1G159080	-	992-1011	1003	-45.4	-32.2	0.709251	5.5	GO:0004674(protein serine/threonine kinase activity);GO:0005634(nucleus);GO:0005737(cytoplasm);GO:0005886(plasma membrane);GO:0035556(intracellular signal transduction)	-
ttu-miR160	TRITD_2Av1G159080-11	TRITD_2Av1G159080-11	-	992-1011	1003	-45.4	-32.2	0.709251	5.5	GO:0004674(protein serine/threonine kinase activity);GO:0005634(nucleus);GO:0005737(cytoplasm);GO:0005886(plasma membrane);GO:0035556(intracellular signal transduction)	-
ttu-miR160	TRITD_7Av1G057440	TRITD_7Av1G057440	-	1223-1243	1234	-45.4	-32.2	0.709251	9	GO:0009813(flavonoid biosynthetic process);GO:0043231(intracellular membrane-bounded organelle);GO:0052696(flavonoid glucuronidation);GO:0080043(quercetin 3-O-glucosyltransferase activity);GO:0080044(quercetin 7-O-glucosyltransferase activity)	-
ttu-miR160	TRITD_2Av1G159080-18	TRITD_2Av1G159080-18	-	755-774	766	-45.4	-32.2	0.709251	5.5	GO:0004674(protein serine/threonine kinase activity);GO:0005634(nucleus);GO:0005737(cytoplasm);GO:0005886(plasma membrane);GO:0035556(intracellular signal transduction)	-
ttu-miR160	TRITD_7Av1G086020-4	TRITD_7Av1G086020-4	interleukin-1 receptor-associated kinase 1 isoform X1	2322-2341	2331	-45.4	-32.2	0.709251	7.5	GO:0004674(protein serine/threonine kinase activity);GO:0005524(ATP binding);GO:0005886(plasma membrane);GO:0006468(protein phosphorylation);GO:0007169(transmembrane receptor protein tyrosine kinase signaling pathway);GO:0010082(regulation of root meristem growth);GO:0016301(kinase activity)	ko04010(MAPK signaling pathway);ko04620(Toll-like receptor signaling pathway)
ttu-miR160	TRITD_5Bv1G176400	TRITD_5Bv1G176400	-	109-128	119	-45.4	-32.2	0.709251	6	GO:0003674(molecular_function);GO:0009507(chloroplast);GO:0009570(chloroplast stroma)	-
ttu-miR160	TRITD_7Bv1G048080	TRITD_7Bv1G048080	-	123-143	133	-45.4	-32.2	0.709251	7.5	GO:0003677(DNA binding);GO:0003700(DNA binding transcription factor activity);GO:0005634(nucleus);GO:0006351(transcription, DNA-templated);GO:0006355(regulation of transcription, DNA-templated);GO:0016021(integral component of membrane);GO:0046872(metal ion binding)	-
ttu-miR160	TRITD_2Bv1G134130-10	TRITD_2Bv1G134130-10	-	992-1011	1003	-45.4	-32.2	0.709251	5.5	GO:0004674(protein serine/threonine kinase activity);GO:0005634(nucleus);GO:0005737(cytoplasm);GO:0005886(plasma membrane);GO:0035556(intracellular signal transduction)	-
ttu-miR160	TRITD_7Bv1G221090-4	TRITD_7Bv1G221090-4	-	1396-1415	1405	-45.4	-32.2	0.709251	6.5	GO:0005886(plasma membrane);GO:0008150(biological_process)	-
ttu-miR160	TRITD_7Bv1G048080-7	TRITD_7Bv1G048080-7	-	123-143	133	-45.4	-32.2	0.709251	7.5	GO:0003677(DNA binding);GO:0003700(DNA binding transcription factor activity);GO:0005634(nucleus);GO:0006351(transcription, DNA-templated);GO:0006355(regulation of transcription, DNA-templated);GO:0046872(metal ion binding)	-
ttu-miR160	TRITD_4Av1G216390	TRITD_4Av1G216390	-	966-990	981	-45.4	-32.18	0.708811	9	GO:0003674(molecular_function);GO:0005634(nucleus);GO:0005794(Golgi apparatus);GO:0005829(cytosol);GO:0005886(plasma membrane);GO:0009269(response to desiccation);GO:0009506(plasmodesma);GO:0009735(response to cytokinin);GO:0009793(embryo development ending in seed dormancy);GO:0016020(membrane);GO:0046686(response to cadmium ion)	-
ttu-miR160	TRITD_2Av1G087140-3	TRITD_2Av1G087140-3	-	452-473	464	-45.4	-32.12	0.707489	7.5	GO:0003924(GTPase activity);GO:0005515(protein binding);GO:0005525(GTP binding);GO:0005634(nucleus)	-
ttu-miR160	TRITD_2Av1G087140-2	TRITD_2Av1G087140-2	ras-related protein Rab-10-like	182-203	194	-45.4	-32.12	0.707489	7.5	GO:0003924(GTPase activity);GO:0005515(protein binding);GO:0005525(GTP binding);GO:0005634(nucleus)	ko04144(Endocytosis)
ttu-miR160	TRITD_2Bv1G092180	TRITD_2Bv1G092180	ras-related protein Rab-10-like	455-476	467	-45.4	-32.12	0.707489	7.5	GO:0003924(GTPase activity);GO:0005515(protein binding);GO:0005525(GTP binding);GO:0005634(nucleus)	ko04144(Endocytosis)
ttu-miR160	TRITD_2Bv1G092180-2	TRITD_2Bv1G092180-2	ras-related protein Rab-10-like	116-137	128	-45.4	-32.12	0.707489	7.5	GO:0003924(GTPase activity);GO:0005515(protein binding);GO:0005525(GTP binding);GO:0005634(nucleus)	ko04144(Endocytosis)
ttu-miR160	TRITD_2Av1G087140	TRITD_2Av1G087140	ras-related protein Rab-10-like	452-473	464	-45.4	-32.12	0.707489	7.5	GO:0003924(GTPase activity);GO:0005515(protein binding);GO:0005525(GTP binding);GO:0005634(nucleus)	ko04144(Endocytosis)
ttu-miR160	TRITD_5Bv1G124460-6	TRITD_5Bv1G124460-6	UBX domain-containing protein 6	512-533	523	-45.4	-32.1	0.707048	7.5	GO:0003676(nucleic acid binding);GO:0005634(nucleus);GO:0008270(zinc ion binding);GO:0009620(response to fungus);GO:0016020(membrane);GO:0019898(extrinsic component of membrane);GO:0046872(metal ion binding);GO:0050832(defense response to fungus)	ko04141(Protein processing in endoplasmic reticulum)
ttu-miR160	TRITD_2Bv1G231260-2	TRITD_2Bv1G231260-2	beta-fructofuranosidase	1288-1309	1300	-45.4	-32.1	0.707048	9.5	GO:0016787(hydrolase activity)	ko00052(Galactose metabolism);ko00500(Starch and sucrose metabolism)
ttu-miR160	TRITD_3Av1G047500	TRITD_3Av1G047500	-	276-297	288	-45.4	-32.1	0.707048	8	GO:0003677(DNA binding);GO:0003700(DNA binding transcription factor activity);GO:0005634(nucleus);GO:0006351(transcription, DNA-templated);GO:0006355(regulation of transcription, DNA-templated);GO:0009651(response to salt stress);GO:0009723(response to ethylene);GO:0009737(response to abscisic acid);GO:0009739(response to gibberellin);GO:0009751(response to salicylic acid);GO:0009753(response to …	-
ttu-miR160	TRITD_2Av1G267550-2	TRITD_2Av1G267550-2	beta-fructofuranosidase	1171-1192	1183	-45.4	-32.1	0.707048	9.5	GO:0016787(hydrolase activity)	ko00052(Galactose metabolism);ko00500(Starch and sucrose metabolism)
ttu-miR160	TRITD_4Bv1G199030-3	TRITD_4Bv1G199030-3	-	281-301	292	-45.4	-32.1	0.707048	8	GO:0003674(molecular_function);GO:0008150(biological_process);GO:0009507(chloroplast);GO:0009941(chloroplast envelope)	-
ttu-miR160	TRITD_2Av1G052710	TRITD_2Av1G052710	-	773-798	789	-45.4	-32.1	0.707048	9.5	GO:0005516(calmodulin binding);GO:0005634(nucleus);GO:0005886(plasma membrane);GO:0008150(biological_process)	-
ttu-miR160	TRITD_4Bv1G199030	TRITD_4Bv1G199030	-	314-334	325	-45.4	-32.1	0.707048	8	GO:0003674(molecular_function);GO:0008150(biological_process);GO:0009507(chloroplast);GO:0009941(chloroplast envelope)	-
ttu-miR160	TRITD_5Av1G247750	TRITD_5Av1G247750	-	206-228	218	-45.4	-32.1	0.707048	7.5	GO:0003677(DNA binding);GO:0003700(DNA binding transcription factor activity);GO:0005634(nucleus);GO:0006351(transcription, DNA-templated);GO:0006355(regulation of transcription, DNA-templated);GO:0009873(ethylene-activated signaling pathway);GO:0019760(glucosinolate metabolic process);GO:0043565(sequence-specific DNA binding);GO:0044212(transcription regulatory region DNA binding);GO:0045893(pos…	-
ttu-miR160	TRITD_6Bv1G217240-8	TRITD_6Bv1G217240-8	-	765-789	780	-45.4	-32.1	0.707048	9	GO:0003674(molecular_function);GO:0005634(nucleus);GO:0005737(cytoplasm);GO:0008150(biological_process)	-
ttu-miR160	TRITD_4Bv1G143890-2	TRITD_4Bv1G143890-2	-	1731-1752	1743	-45.4	-32.1	0.707048	9	GO:0003674(molecular_function);GO:0005634(nucleus);GO:0008150(biological_process)	-
ttu-miR160	TRITD_3Av1G172360-2	TRITD_3Av1G172360-2	-	56-76	67	-45.4	-32.1	0.707048	8	GO:0005576(extracellular region);GO:0016042(lipid catabolic process);GO:0016788(hydrolase activity, acting on ester bonds);GO:0052689(carboxylic ester hydrolase activity)	-
ttu-miR160	TRITD_7Av1G270370-4	TRITD_7Av1G270370-4	endoplasmin homolog	2289-2312	2302	-45.4	-32.1	0.707048	9	GO:0005783(endoplasmic reticulum)	ko04141(Protein processing in endoplasmic reticulum);ko04151(PI3K-Akt signaling pathway);ko04657(IL-17 signaling pathway);ko04915(Estrogen signaling pathway);ko04918(Thyroid hormone synthesis);ko05200(Pathways in cancer);ko05215(Prostate cancer);ko05418(Fluid shear stress and atherosclerosis)
ttu-miR160	TRITD_3Av1G047500-4	TRITD_3Av1G047500-4	-	483-504	495	-45.4	-32.1	0.707048	8	GO:0003677(DNA binding);GO:0003700(DNA binding transcription factor activity);GO:0005634(nucleus);GO:0006351(transcription, DNA-templated);GO:0006355(regulation of transcription, DNA-templated);GO:0009651(response to salt stress);GO:0009723(response to ethylene);GO:0009733(response to auxin);GO:0009737(response to abscisic acid);GO:0009739(response to gibberellin);GO:0009751(response to salicylic…	-
ttu-miR160	TRITD_7Av1G270370-13	TRITD_7Av1G270370-13	endoplasmin homolog	2388-2411	2401	-45.4	-32.1	0.707048	9	GO:0005783(endoplasmic reticulum)	ko04141(Protein processing in endoplasmic reticulum);ko04151(PI3K-Akt signaling pathway);ko04657(IL-17 signaling pathway);ko04915(Estrogen signaling pathway);ko04918(Thyroid hormone synthesis);ko05200(Pathways in cancer);ko05215(Prostate cancer);ko05418(Fluid shear stress and atherosclerosis)
ttu-miR160	TRITD_2Bv1G211680-2	TRITD_2Bv1G211680-2	-	23-45	35	-45.4	-32.1	0.707048	9	GO:0007165(signal transduction);GO:0016020(membrane)	-
ttu-miR160	TRITD_7Av1G270370-10	TRITD_7Av1G270370-10	endoplasmin homolog	2292-2315	2305	-45.4	-32.1	0.707048	9	GO:0005783(endoplasmic reticulum)	ko04141(Protein processing in endoplasmic reticulum);ko04151(PI3K-Akt signaling pathway);ko04657(IL-17 signaling pathway);ko04915(Estrogen signaling pathway);ko04918(Thyroid hormone synthesis);ko05200(Pathways in cancer);ko05215(Prostate cancer);ko05418(Fluid shear stress and atherosclerosis)
ttu-miR160	TRITD_2Av1G295340	TRITD_2Av1G295340	-	501-521	512	-45.4	-32.1	0.707048	7	GO:0005887(integral component of plasma membrane);GO:0006857(oligopeptide transport);GO:0015031(protein transport);GO:0016020(membrane);GO:0035673(oligopeptide transmembrane transporter activity);GO:0080167(response to karrikin)	-
ttu-miR160	TRITD_6Av1G169440	TRITD_6Av1G169440	-	162-182	173	-45.4	-32.1	0.707048	7	GO:0005887(integral component of plasma membrane);GO:0006857(oligopeptide transport);GO:0015031(protein transport);GO:0016020(membrane);GO:0035673(oligopeptide transmembrane transporter activity);GO:0080167(response to karrikin)	-
ttu-miR160	TRITD_5Bv1G124460-2	TRITD_5Bv1G124460-2	UBX domain-containing protein 6	506-527	517	-45.4	-32.1	0.707048	7.5	GO:0003676(nucleic acid binding);GO:0005634(nucleus);GO:0008270(zinc ion binding);GO:0009620(response to fungus);GO:0016020(membrane);GO:0019898(extrinsic component of membrane);GO:0046872(metal ion binding);GO:0050832(defense response to fungus)	ko04141(Protein processing in endoplasmic reticulum)
ttu-miR160	TRITD_7Av1G270370-7	TRITD_7Av1G270370-7	endoplasmin homolog	2175-2198	2188	-45.4	-32.1	0.707048	9	GO:0005783(endoplasmic reticulum)	ko04141(Protein processing in endoplasmic reticulum);ko04151(PI3K-Akt signaling pathway);ko04657(IL-17 signaling pathway);ko04915(Estrogen signaling pathway);ko04918(Thyroid hormone synthesis);ko05200(Pathways in cancer);ko05215(Prostate cancer);ko05418(Fluid shear stress and atherosclerosis)
ttu-miR160	TRITD_7Av1G270370-12	TRITD_7Av1G270370-12	endoplasmin homolog	2373-2396	2386	-45.4	-32.1	0.707048	9	GO:0005783(endoplasmic reticulum)	ko04141(Protein processing in endoplasmic reticulum);ko04151(PI3K-Akt signaling pathway);ko04657(IL-17 signaling pathway);ko04915(Estrogen signaling pathway);ko04918(Thyroid hormone synthesis);ko05200(Pathways in cancer);ko05215(Prostate cancer);ko05418(Fluid shear stress and atherosclerosis)
ttu-miR160	TRITD_3Bv1G009970	TRITD_3Bv1G009970	-	235-257	247	-45.4	-32.1	0.707048	9	GO:0006855(drug transmembrane transport)	-
ttu-miR160	TRITD_6Av1G195830	TRITD_6Av1G195830	-	11-31	22	-45.4	-32.1	0.707048	8	GO:0005794(Golgi apparatus);GO:0016413(O-acetyltransferase activity);GO:0071554(cell wall organization or biogenesis)	-
ttu-miR160	TRITD_2Av1G267550	TRITD_2Av1G267550	beta-fructofuranosidase	1288-1309	1300	-45.4	-32.1	0.707048	9.5	GO:0016787(hydrolase activity)	ko00052(Galactose metabolism);ko00500(Starch and sucrose metabolism)
ttu-miR160	TRITD_3Av1G047500-3	TRITD_3Av1G047500-3	-	457-478	469	-45.4	-32.1	0.707048	8	GO:0003677(DNA binding);GO:0003700(DNA binding transcription factor activity);GO:0005634(nucleus);GO:0006351(transcription, DNA-templated);GO:0006355(regulation of transcription, DNA-templated);GO:0009651(response to salt stress);GO:0009723(response to ethylene);GO:0009733(response to auxin);GO:0009737(response to abscisic acid);GO:0009739(response to gibberellin);GO:0009751(response to salicylic…	-
ttu-miR160	TRITD_7Av1G270370-16	TRITD_7Av1G270370-16	endoplasmin homolog	1893-1916	1906	-45.4	-32.1	0.707048	9	GO:0005783(endoplasmic reticulum)	ko04141(Protein processing in endoplasmic reticulum);ko04151(PI3K-Akt signaling pathway);ko04657(IL-17 signaling pathway);ko04915(Estrogen signaling pathway);ko04918(Thyroid hormone synthesis);ko05200(Pathways in cancer);ko05215(Prostate cancer);ko05418(Fluid shear stress and atherosclerosis)
ttu-miR160	TRITD_5Bv1G124460-7	TRITD_5Bv1G124460-7	UBX domain-containing protein 6	512-533	523	-45.4	-32.1	0.707048	7.5	GO:0003676(nucleic acid binding);GO:0005634(nucleus);GO:0008270(zinc ion binding);GO:0009620(response to fungus);GO:0016020(membrane);GO:0019898(extrinsic component of membrane);GO:0046872(metal ion binding);GO:0050832(defense response to fungus)	ko04141(Protein processing in endoplasmic reticulum)
ttu-miR160	TRITD_7Av1G270370-6	TRITD_7Av1G270370-6	endoplasmin homolog	2316-2339	2329	-45.4	-32.1	0.707048	9	GO:0005783(endoplasmic reticulum)	ko04141(Protein processing in endoplasmic reticulum);ko04151(PI3K-Akt signaling pathway);ko04657(IL-17 signaling pathway);ko04915(Estrogen signaling pathway);ko04918(Thyroid hormone synthesis);ko05200(Pathways in cancer);ko05215(Prostate cancer);ko05418(Fluid shear stress and atherosclerosis)
ttu-miR160	TRITD_4Bv1G143890-5	TRITD_4Bv1G143890-5	-	1536-1557	1548	-45.4	-32.1	0.707048	9	GO:0003674(molecular_function);GO:0005634(nucleus);GO:0008150(biological_process)	-
ttu-miR160	TRITD_3Av1G010820-3	TRITD_3Av1G010820-3	-	28-50	40	-45.4	-32.1	0.707048	9	GO:0006855(drug transmembrane transport)	-
ttu-miR160	TRITD_5Av1G240730	TRITD_5Av1G240730	-	208-228	220	-45.4	-32.1	0.707048	8	GO:0016020(membrane);GO:0016709(oxidoreductase activity, acting on paired donors, with incorporation or reduction of molecular oxygen, NAD);GO:0044550(secondary metabolite biosynthetic process)	-
ttu-miR160	TRITD_2Av1G295340-3	TRITD_2Av1G295340-3	-	168-188	179	-45.4	-32.1	0.707048	7	GO:0005887(integral component of plasma membrane);GO:0006857(oligopeptide transport);GO:0015031(protein transport);GO:0016020(membrane);GO:0035673(oligopeptide transmembrane transporter activity);GO:0080167(response to karrikin)	-
ttu-miR160	TRITD_3Av1G010820-2	TRITD_3Av1G010820-2	-	28-50	40	-45.4	-32.1	0.707048	9	GO:0006855(drug transmembrane transport)	-
ttu-miR160	TRITD_3Av1G047500-2	TRITD_3Av1G047500-2	-	483-504	495	-45.4	-32.1	0.707048	8	GO:0003677(DNA binding);GO:0003700(DNA binding transcription factor activity);GO:0005634(nucleus);GO:0006351(transcription, DNA-templated);GO:0006355(regulation of transcription, DNA-templated);GO:0009651(response to salt stress);GO:0009723(response to ethylene);GO:0009733(response to auxin);GO:0009737(response to abscisic acid);GO:0009739(response to gibberellin);GO:0009751(response to salicylic…	-
ttu-miR160	TRITD_3Bv1G009970-3	TRITD_3Bv1G009970-3	-	235-257	247	-45.4	-32.1	0.707048	9	GO:0006855(drug transmembrane transport)	-
ttu-miR160	TRITD_3Av1G010820	TRITD_3Av1G010820	-	232-254	244	-45.4	-32.1	0.707048	9	GO:0006855(drug transmembrane transport)	-
ttu-miR160	TRITD_2Bv1G231260	TRITD_2Bv1G231260	beta-fructofuranosidase	1288-1309	1300	-45.4	-32.1	0.707048	9.5	GO:0016787(hydrolase activity)	ko00052(Galactose metabolism);ko00500(Starch and sucrose metabolism)
ttu-miR160	TRITD_7Av1G270370-5	TRITD_7Av1G270370-5	endoplasmin homolog	1947-1970	1960	-45.4	-32.1	0.707048	9	GO:0005783(endoplasmic reticulum)	ko04141(Protein processing in endoplasmic reticulum);ko04151(PI3K-Akt signaling pathway);ko04657(IL-17 signaling pathway);ko04915(Estrogen signaling pathway);ko04918(Thyroid hormone synthesis);ko05200(Pathways in cancer);ko05215(Prostate cancer);ko05418(Fluid shear stress and atherosclerosis)
ttu-miR160	TRITD_7Av1G270370-15	TRITD_7Av1G270370-15	endoplasmin homolog	2043-2066	2056	-45.4	-32.1	0.707048	9	GO:0005783(endoplasmic reticulum)	ko04141(Protein processing in endoplasmic reticulum);ko04151(PI3K-Akt signaling pathway);ko04657(IL-17 signaling pathway);ko04915(Estrogen signaling pathway);ko04918(Thyroid hormone synthesis);ko05200(Pathways in cancer);ko05215(Prostate cancer);ko05418(Fluid shear stress and atherosclerosis)
ttu-miR160	TRITD_3Bv1G276200	TRITD_3Bv1G276200	-	612-631	622	-45.4	-32.1	0.707048	4.5	GO:0005524(ATP binding);GO:0005634(nucleus);GO:0006952(defense response);GO:0043531(ADP binding)	-
ttu-miR160	TRITD_5Av1G249430-2	TRITD_5Av1G249430-2	-	281-301	292	-45.4	-32.1	0.707048	8	GO:0003674(molecular_function);GO:0008150(biological_process);GO:0009507(chloroplast);GO:0009941(chloroplast envelope)	-
ttu-miR160	TRITD_5Bv1G124460-3	TRITD_5Bv1G124460-3	UBX domain-containing protein 6	503-524	514	-45.4	-32.1	0.707048	7.5	GO:0003676(nucleic acid binding);GO:0005634(nucleus);GO:0008270(zinc ion binding);GO:0009620(response to fungus);GO:0016020(membrane);GO:0019898(extrinsic component of membrane);GO:0046872(metal ion binding);GO:0050832(defense response to fungus)	ko04141(Protein processing in endoplasmic reticulum)
ttu-miR160	TRITD_5Bv1G124460-4	TRITD_5Bv1G124460-4	UBX domain-containing protein 6	506-527	517	-45.4	-32.1	0.707048	7.5	GO:0003676(nucleic acid binding);GO:0005634(nucleus);GO:0008270(zinc ion binding);GO:0009620(response to fungus);GO:0016020(membrane);GO:0019898(extrinsic component of membrane);GO:0046872(metal ion binding);GO:0050832(defense response to fungus)	ko04141(Protein processing in endoplasmic reticulum)
ttu-miR160	TRITD_7Av1G270370-11	TRITD_7Av1G270370-11	endoplasmin homolog	2259-2282	2272	-45.4	-32.1	0.707048	9	GO:0005783(endoplasmic reticulum)	ko04141(Protein processing in endoplasmic reticulum);ko04151(PI3K-Akt signaling pathway);ko04657(IL-17 signaling pathway);ko04915(Estrogen signaling pathway);ko04918(Thyroid hormone synthesis);ko05200(Pathways in cancer);ko05215(Prostate cancer);ko05418(Fluid shear stress and atherosclerosis)
ttu-miR160	TRITD_3Bv1G009970-2	TRITD_3Bv1G009970-2	-	235-257	247	-45.4	-32.1	0.707048	9	GO:0006855(drug transmembrane transport)	-
ttu-miR160	TRITD_7Av1G270370-3	TRITD_7Av1G270370-3	endoplasmin homolog	2316-2339	2329	-45.4	-32.1	0.707048	9	GO:0005783(endoplasmic reticulum)	ko04141(Protein processing in endoplasmic reticulum);ko04151(PI3K-Akt signaling pathway);ko04657(IL-17 signaling pathway);ko04915(Estrogen signaling pathway);ko04918(Thyroid hormone synthesis);ko05200(Pathways in cancer);ko05215(Prostate cancer);ko05418(Fluid shear stress and atherosclerosis)
ttu-miR160	TRITD_3Av1G172360	TRITD_3Av1G172360	-	56-76	67	-45.4	-32.1	0.707048	8	GO:0005576(extracellular region);GO:0016042(lipid catabolic process);GO:0016788(hydrolase activity, acting on ester bonds);GO:0052689(carboxylic ester hydrolase activity)	-
ttu-miR160	TRITD_4Bv1G187010	TRITD_4Bv1G187010	-	349-369	361	-45.4	-32.1	0.707048	8	GO:0016020(membrane);GO:0016709(oxidoreductase activity, acting on paired donors, with incorporation or reduction of molecular oxygen, NAD);GO:0044550(secondary metabolite biosynthetic process)	-
ttu-miR160	TRITD_7Av1G270370-2	TRITD_7Av1G270370-2	endoplasmin homolog	2286-2309	2299	-45.4	-32.1	0.707048	9	GO:0005783(endoplasmic reticulum)	ko04141(Protein processing in endoplasmic reticulum);ko04151(PI3K-Akt signaling pathway);ko04657(IL-17 signaling pathway);ko04915(Estrogen signaling pathway);ko04918(Thyroid hormone synthesis);ko05200(Pathways in cancer);ko05215(Prostate cancer);ko05418(Fluid shear stress and atherosclerosis)
ttu-miR160	TRITD_7Av1G270370-17	TRITD_7Av1G270370-17	endoplasmin homolog	1869-1892	1882	-45.4	-32.1	0.707048	9	GO:0005783(endoplasmic reticulum)	ko04141(Protein processing in endoplasmic reticulum);ko04151(PI3K-Akt signaling pathway);ko04657(IL-17 signaling pathway);ko04915(Estrogen signaling pathway);ko04918(Thyroid hormone synthesis);ko05200(Pathways in cancer);ko05215(Prostate cancer);ko05418(Fluid shear stress and atherosclerosis)
ttu-miR160	TRITD_5Bv1G124460	TRITD_5Bv1G124460	UBX domain-containing protein 6	479-500	490	-45.4	-32.1	0.707048	7.5	GO:0003676(nucleic acid binding);GO:0005634(nucleus);GO:0008270(zinc ion binding);GO:0009620(response to fungus);GO:0016020(membrane);GO:0019898(extrinsic component of membrane);GO:0046872(metal ion binding);GO:0050832(defense response to fungus)	ko04141(Protein processing in endoplasmic reticulum)
ttu-miR160	TRITD_7Av1G270370-8	TRITD_7Av1G270370-8	endoplasmin homolog	2343-2366	2356	-45.4	-32.1	0.707048	9	GO:0005783(endoplasmic reticulum)	ko04141(Protein processing in endoplasmic reticulum);ko04151(PI3K-Akt signaling pathway);ko04657(IL-17 signaling pathway);ko04915(Estrogen signaling pathway);ko04918(Thyroid hormone synthesis);ko05200(Pathways in cancer);ko05215(Prostate cancer);ko05418(Fluid shear stress and atherosclerosis)
ttu-miR160	TRITD_2Bv1G211680	TRITD_2Bv1G211680	-	23-45	35	-45.4	-32.1	0.707048	9	GO:0007165(signal transduction);GO:0016020(membrane)	-
ttu-miR160	TRITD_6Bv1G217230	TRITD_6Bv1G217230	-	363-387	378	-45.4	-32.1	0.707048	9.5	GO:0003674(molecular_function);GO:0005634(nucleus);GO:0005737(cytoplasm);GO:0008150(biological_process)	-
ttu-miR160	TRITD_3Bv1G009970-4	TRITD_3Bv1G009970-4	-	235-257	247	-45.4	-32.1	0.707048	9	GO:0006855(drug transmembrane transport)	-
ttu-miR160	TRITD_5Av1G249430	TRITD_5Av1G249430	-	281-301	292	-45.4	-32.1	0.707048	8	GO:0003674(molecular_function);GO:0008150(biological_process);GO:0009507(chloroplast);GO:0009941(chloroplast envelope)	-
ttu-miR160	TRITD_1Bv1G129540-3	TRITD_1Bv1G129540-3	3-hydroxyisobutyryl-CoA hydrolase-like protein 2	22-41	32	-45.4	-32.1	0.707048	5.5	GO:0003860(3-hydroxyisobutyryl-CoA hydrolase activity);GO:0005739(mitochondrion);GO:0006635(fatty acid beta-oxidation)	ko00640(Propanoate metabolism);ko00280(Valine,ko leucine and isoleucine degradation);ko00410(beta-Alanine metabolism)
ttu-miR160	TRITD_2Av1G267550-3	TRITD_2Av1G267550-3	beta-fructofuranosidase	1162-1183	1174	-45.4	-32.1	0.707048	9.5	GO:0016787(hydrolase activity)	ko00052(Galactose metabolism);ko00500(Starch and sucrose metabolism)
ttu-miR160	TRITD_7Av1G270370-9	TRITD_7Av1G270370-9	endoplasmin homolog	2343-2366	2356	-45.4	-32.1	0.707048	9	GO:0005783(endoplasmic reticulum)	ko04141(Protein processing in endoplasmic reticulum);ko04151(PI3K-Akt signaling pathway);ko04657(IL-17 signaling pathway);ko04915(Estrogen signaling pathway);ko04918(Thyroid hormone synthesis);ko05200(Pathways in cancer);ko05215(Prostate cancer);ko05418(Fluid shear stress and atherosclerosis)
ttu-miR160	TRITD_7Av1G270370	TRITD_7Av1G270370	endoplasmin homolog	2103-2126	2116	-45.4	-32.1	0.707048	9	GO:0005783(endoplasmic reticulum)	ko04141(Protein processing in endoplasmic reticulum);ko04151(PI3K-Akt signaling pathway);ko04657(IL-17 signaling pathway);ko04915(Estrogen signaling pathway);ko04918(Thyroid hormone synthesis);ko05200(Pathways in cancer);ko05215(Prostate cancer);ko05418(Fluid shear stress and atherosclerosis)
ttu-miR160	TRITD_4Bv1G143890	TRITD_4Bv1G143890	-	1785-1806	1797	-45.4	-32.1	0.707048	9	GO:0003674(molecular_function);GO:0005634(nucleus);GO:0008150(biological_process)	-
ttu-miR160	TRITD_1Bv1G162780	TRITD_1Bv1G162780	NADPH oxidase 1	2197-2219	2209	-45.4	-32.1	0.707048	8	GO:0005886(plasma membrane)	ko04933(AGE-RAGE signaling pathway in diabetic complications)
ttu-miR160	TRITD_2Bv1G064330	TRITD_2Bv1G064330	-	773-798	789	-45.4	-32.1	0.707048	9.5	GO:0005516(calmodulin binding);GO:0005634(nucleus);GO:0005886(plasma membrane);GO:0008150(biological_process)	-
ttu-miR160	TRITD_1Bv1G222620	TRITD_1Bv1G222620	-	153-173	163	-45.4	-32.1	0.707048	7.5	GO:0003674(molecular_function);GO:0005739(mitochondrion);GO:0008150(biological_process);GO:0016021(integral component of membrane)	-
ttu-miR160	TRITD_6Av1G169440-7	TRITD_6Av1G169440-7	-	519-539	530	-45.4	-32.1	0.707048	7	GO:0005887(integral component of plasma membrane);GO:0006857(oligopeptide transport);GO:0015031(protein transport);GO:0016020(membrane);GO:0035673(oligopeptide transmembrane transporter activity);GO:0080167(response to karrikin)	-
ttu-miR160	TRITD_4Bv1G187010-3	TRITD_4Bv1G187010-3	-	208-228	220	-45.4	-32.1	0.707048	8	GO:0016020(membrane);GO:0016709(oxidoreductase activity, acting on paired donors, with incorporation or reduction of molecular oxygen, NAD);GO:0044550(secondary metabolite biosynthetic process)	-
ttu-miR160	TRITD_5Bv1G124460-8	TRITD_5Bv1G124460-8	UBX domain-containing protein 6	515-536	526	-45.4	-32.1	0.707048	7.5	GO:0003676(nucleic acid binding);GO:0005634(nucleus);GO:0008270(zinc ion binding);GO:0009620(response to fungus);GO:0016020(membrane);GO:0019898(extrinsic component of membrane);GO:0046872(metal ion binding);GO:0050832(defense response to fungus)	ko04141(Protein processing in endoplasmic reticulum)
ttu-miR160	TRITD_5Bv1G124460-5	TRITD_5Bv1G124460-5	UBX domain-containing protein 6	503-524	514	-45.4	-32.1	0.707048	7.5	GO:0003676(nucleic acid binding);GO:0005634(nucleus);GO:0008270(zinc ion binding);GO:0009620(response to fungus);GO:0016020(membrane);GO:0019898(extrinsic component of membrane);GO:0046872(metal ion binding);GO:0050832(defense response to fungus)	ko04141(Protein processing in endoplasmic reticulum)
ttu-miR160	TRITD_7Av1G270370-14	TRITD_7Av1G270370-14	endoplasmin homolog	2232-2255	2245	-45.4	-32.1	0.707048	9	GO:0005783(endoplasmic reticulum)	ko04141(Protein processing in endoplasmic reticulum);ko04151(PI3K-Akt signaling pathway);ko04657(IL-17 signaling pathway);ko04915(Estrogen signaling pathway);ko04918(Thyroid hormone synthesis);ko05200(Pathways in cancer);ko05215(Prostate cancer);ko05418(Fluid shear stress and atherosclerosis)
ttu-miR160	TRITD_3Bv1G145920	TRITD_3Bv1G145920	-	104-125	116	-45.4	-32.1	0.707048	9.5	GO:0004674(protein serine/threonine kinase activity);GO:0005524(ATP binding);GO:0005576(extracellular region);GO:0005886(plasma membrane);GO:0006468(protein phosphorylation);GO:0007169(transmembrane receptor protein tyrosine kinase signaling pathway);GO:0016021(integral component of membrane);GO:0016301(kinase activity);GO:0016310(phosphorylation)	-
ttu-miR160	TRITD_4Bv1G199030-2	TRITD_4Bv1G199030-2	-	281-301	292	-45.4	-32.1	0.707048	8	GO:0003674(molecular_function);GO:0008150(biological_process);GO:0009507(chloroplast);GO:0009941(chloroplast envelope)	-
ttu-miR160	TRITD_6Bv1G154600-6	TRITD_6Bv1G154600-6	ABC transporter B family member 4	2743-2764	2756	-45.4	-32.08	0.706608	7.5	GO:0016021(integral component of membrane);GO:0042626(ATPase activity, coupled to transmembrane movement of substances);GO:0055085(transmembrane transport)	ko02010(ABC transporters);ko04976(Bile secretion);ko05206(MicroRNAs in cancer);ko05226(Gastric cancer)
ttu-miR160	TRITD_7Av1G053530-3	TRITD_7Av1G053530-3	-	731-754	745	-45.4	-32.08	0.706608	10	GO:0003674(molecular_function);GO:0005634(nucleus);GO:0006351(transcription, DNA-templated);GO:0032502(developmental process)	-
ttu-miR160	TRITD_6Av1G168840-3	TRITD_6Av1G168840-3	ABC transporter B family member 4	2254-2275	2267	-45.4	-32.08	0.706608	7.5	GO:0016021(integral component of membrane);GO:0042626(ATPase activity, coupled to transmembrane movement of substances);GO:0055085(transmembrane transport)	ko02010(ABC transporters);ko04976(Bile secretion);ko05206(MicroRNAs in cancer);ko05226(Gastric cancer)
ttu-miR160	TRITD_6Av1G168840-8	TRITD_6Av1G168840-8	ABC transporter B family member 4	2743-2764	2756	-45.4	-32.08	0.706608	7.5	GO:0016021(integral component of membrane);GO:0042626(ATPase activity, coupled to transmembrane movement of substances);GO:0055085(transmembrane transport)	ko02010(ABC transporters);ko04976(Bile secretion);ko05206(MicroRNAs in cancer);ko05226(Gastric cancer)
ttu-miR160	TRITD_7Av1G053530-2	TRITD_7Av1G053530-2	-	725-748	739	-45.4	-32.08	0.706608	10	GO:0003674(molecular_function);GO:0005634(nucleus);GO:0006351(transcription, DNA-templated);GO:0032502(developmental process)	-
ttu-miR160	TRITD_6Bv1G154600-10	TRITD_6Bv1G154600-10	ABC transporter B family member 4	2239-2260	2252	-45.4	-32.08	0.706608	7.5	GO:0016021(integral component of membrane);GO:0042626(ATPase activity, coupled to transmembrane movement of substances);GO:0055085(transmembrane transport)	ko02010(ABC transporters);ko04976(Bile secretion);ko05206(MicroRNAs in cancer);ko05226(Gastric cancer)
ttu-miR160	TRITD_6Bv1G154600-5	TRITD_6Bv1G154600-5	ABC transporter B family member 4	2743-2764	2756	-45.4	-32.08	0.706608	7.5	GO:0016021(integral component of membrane);GO:0042626(ATPase activity, coupled to transmembrane movement of substances);GO:0055085(transmembrane transport)	ko02010(ABC transporters);ko04976(Bile secretion);ko05206(MicroRNAs in cancer);ko05226(Gastric cancer)
ttu-miR160	TRITD_6Av1G168840-11	TRITD_6Av1G168840-11	ABC transporter B family member 4	2743-2764	2756	-45.4	-32.08	0.706608	7.5	GO:0016021(integral component of membrane);GO:0042626(ATPase activity, coupled to transmembrane movement of substances);GO:0055085(transmembrane transport)	ko02010(ABC transporters);ko04976(Bile secretion);ko05206(MicroRNAs in cancer);ko05226(Gastric cancer)
ttu-miR160	TRITD_6Bv1G154600-11	TRITD_6Bv1G154600-11	ABC transporter B family member 11	703-724	716	-45.4	-32.08	0.706608	7.5	GO:0016021(integral component of membrane);GO:0042626(ATPase activity, coupled to transmembrane movement of substances);GO:0055085(transmembrane transport)	ko02010(ABC transporters);ko04976(Bile secretion);ko05206(MicroRNAs in cancer);ko05226(Gastric cancer)
ttu-miR160	TRITD_6Av1G168840-5	TRITD_6Av1G168840-5	ABC transporter B family member 4	2698-2719	2711	-45.4	-32.08	0.706608	7.5	GO:0016021(integral component of membrane);GO:0042626(ATPase activity, coupled to transmembrane movement of substances);GO:0055085(transmembrane transport)	ko02010(ABC transporters);ko04976(Bile secretion);ko05206(MicroRNAs in cancer);ko05226(Gastric cancer)
ttu-miR160	TRITD_6Bv1G154600-8	TRITD_6Bv1G154600-8	ABC transporter B family member 4	2743-2764	2756	-45.4	-32.08	0.706608	7.5	GO:0016021(integral component of membrane);GO:0042626(ATPase activity, coupled to transmembrane movement of substances);GO:0055085(transmembrane transport)	ko02010(ABC transporters);ko04976(Bile secretion);ko05206(MicroRNAs in cancer);ko05226(Gastric cancer)
ttu-miR160	TRITD_6Bv1G154600-4	TRITD_6Bv1G154600-4	ABC transporter B family member 4	2449-2470	2462	-45.4	-32.08	0.706608	7.5	GO:0016021(integral component of membrane);GO:0042626(ATPase activity, coupled to transmembrane movement of substances);GO:0055085(transmembrane transport)	ko02010(ABC transporters);ko04976(Bile secretion);ko05206(MicroRNAs in cancer);ko05226(Gastric cancer)
ttu-miR160	TRITD_6Bv1G154600-7	TRITD_6Bv1G154600-7	ABC transporter B family member 4	2125-2146	2138	-45.4	-32.08	0.706608	7.5	GO:0016021(integral component of membrane);GO:0042626(ATPase activity, coupled to transmembrane movement of substances);GO:0055085(transmembrane transport)	ko02010(ABC transporters);ko04976(Bile secretion);ko05206(MicroRNAs in cancer);ko05226(Gastric cancer)
ttu-miR160	TRITD_6Bv1G154600-3	TRITD_6Bv1G154600-3	ABC transporter B family member 4	2650-2671	2663	-45.4	-32.08	0.706608	7.5	GO:0016021(integral component of membrane);GO:0042626(ATPase activity, coupled to transmembrane movement of substances);GO:0055085(transmembrane transport)	ko02010(ABC transporters);ko04976(Bile secretion);ko05206(MicroRNAs in cancer);ko05226(Gastric cancer)
ttu-miR160	TRITD_6Av1G168840-6	TRITD_6Av1G168840-6	ABC transporter B family member 4	2743-2764	2756	-45.4	-32.08	0.706608	7.5	GO:0016021(integral component of membrane);GO:0042626(ATPase activity, coupled to transmembrane movement of substances);GO:0055085(transmembrane transport)	ko02010(ABC transporters);ko04976(Bile secretion);ko05206(MicroRNAs in cancer);ko05226(Gastric cancer)
ttu-miR160	TRITD_6Av1G168840-4	TRITD_6Av1G168840-4	ABC transporter B family member 4	2449-2470	2462	-45.4	-32.08	0.706608	7.5	GO:0016021(integral component of membrane);GO:0042626(ATPase activity, coupled to transmembrane movement of substances);GO:0055085(transmembrane transport)	ko02010(ABC transporters);ko04976(Bile secretion);ko05206(MicroRNAs in cancer);ko05226(Gastric cancer)
ttu-miR160	TRITD_6Bv1G154600	TRITD_6Bv1G154600	ABC transporter B family member 4	2743-2764	2756	-45.4	-32.08	0.706608	7.5	GO:0016021(integral component of membrane);GO:0042626(ATPase activity, coupled to transmembrane movement of substances);GO:0055085(transmembrane transport)	ko02010(ABC transporters);ko04976(Bile secretion);ko05206(MicroRNAs in cancer);ko05226(Gastric cancer)
ttu-miR160	TRITD_6Bv1G154600-2	TRITD_6Bv1G154600-2	ABC transporter B family member 4	2743-2764	2756	-45.4	-32.08	0.706608	7.5	GO:0016021(integral component of membrane);GO:0042626(ATPase activity, coupled to transmembrane movement of substances);GO:0055085(transmembrane transport)	ko02010(ABC transporters);ko04976(Bile secretion);ko05206(MicroRNAs in cancer);ko05226(Gastric cancer)
ttu-miR160	TRITD_6Av1G168840	TRITD_6Av1G168840	ABC transporter B family member 4	2743-2764	2756	-45.4	-32.08	0.706608	7.5	GO:0016021(integral component of membrane);GO:0042626(ATPase activity, coupled to transmembrane movement of substances);GO:0055085(transmembrane transport)	ko02010(ABC transporters);ko04976(Bile secretion);ko05206(MicroRNAs in cancer);ko05226(Gastric cancer)
ttu-miR160	TRITD_6Av1G168840-7	TRITD_6Av1G168840-7	ABC transporter B family member 4	2743-2764	2756	-45.4	-32.08	0.706608	7.5	GO:0016021(integral component of membrane);GO:0042626(ATPase activity, coupled to transmembrane movement of substances);GO:0055085(transmembrane transport)	ko02010(ABC transporters);ko04976(Bile secretion);ko05206(MicroRNAs in cancer);ko05226(Gastric cancer)
ttu-miR160	TRITD_6Av1G168840-9	TRITD_6Av1G168840-9	ABC transporter B family member 4	2239-2260	2252	-45.4	-32.08	0.706608	7.5	GO:0016021(integral component of membrane);GO:0042626(ATPase activity, coupled to transmembrane movement of substances);GO:0055085(transmembrane transport)	ko02010(ABC transporters);ko04976(Bile secretion);ko05206(MicroRNAs in cancer);ko05226(Gastric cancer)
ttu-miR160	TRITD_6Bv1G154600-9	TRITD_6Bv1G154600-9	ABC transporter B family member 4	2557-2578	2570	-45.4	-32.08	0.706608	7.5	GO:0016021(integral component of membrane);GO:0042626(ATPase activity, coupled to transmembrane movement of substances);GO:0055085(transmembrane transport)	ko02010(ABC transporters);ko04976(Bile secretion);ko05206(MicroRNAs in cancer);ko05226(Gastric cancer)
ttu-miR160	TRITD_6Av1G168840-2	TRITD_6Av1G168840-2	ABC transporter B family member 4	2743-2764	2756	-45.4	-32.08	0.706608	7.5	GO:0016021(integral component of membrane);GO:0042626(ATPase activity, coupled to transmembrane movement of substances);GO:0055085(transmembrane transport)	ko02010(ABC transporters);ko04976(Bile secretion);ko05206(MicroRNAs in cancer);ko05226(Gastric cancer)
ttu-miR160	TRITD_7Av1G083560-5	TRITD_7Av1G083560-5	-	281-299	290	-45.4	-32	0.704846	5	GO:0006855(drug transmembrane transport)	-
ttu-miR160	TRITD_1Bv1G038560-12	TRITD_1Bv1G038560-12	ABC transporter B family member 4	3026-3046	3037	-45.4	-32	0.704846	7.5	GO:0016021(integral component of membrane);GO:0042626(ATPase activity, coupled to transmembrane movement of substances);GO:0055085(transmembrane transport)	ko02010(ABC transporters);ko04976(Bile secretion);ko05206(MicroRNAs in cancer);ko05226(Gastric cancer)
ttu-miR160	TRITD_7Av1G071350	TRITD_7Av1G071350	-	1076-1094	1086	-45.4	-32	0.704846	7.5	GO:0005515(protein binding)	-
ttu-miR160	TRITD_5Bv1G224780	TRITD_5Bv1G224780	-	522-542	533	-45.4	-32	0.704846	8.5	GO:0046658(anchored component of plasma membrane)	-
ttu-miR160	TRITD_1Bv1G038560-3	TRITD_1Bv1G038560-3	ABC transporter B family member 4	3464-3484	3475	-45.4	-32	0.704846	7.5	GO:0016021(integral component of membrane);GO:0042626(ATPase activity, coupled to transmembrane movement of substances);GO:0055085(transmembrane transport)	ko02010(ABC transporters);ko04976(Bile secretion);ko05206(MicroRNAs in cancer);ko05226(Gastric cancer)
ttu-miR160	TRITD_1Bv1G038560-13	TRITD_1Bv1G038560-13	ABC transporter B family member 4	3482-3502	3493	-45.4	-32	0.704846	7.5	GO:0016021(integral component of membrane);GO:0042626(ATPase activity, coupled to transmembrane movement of substances);GO:0055085(transmembrane transport)	ko02010(ABC transporters);ko04976(Bile secretion);ko05206(MicroRNAs in cancer);ko05226(Gastric cancer)
ttu-miR160	TRITD_1Bv1G038560-5	TRITD_1Bv1G038560-5	ABC transporter B family member 4	3101-3121	3112	-45.4	-32	0.704846	7.5	GO:0016021(integral component of membrane);GO:0042626(ATPase activity, coupled to transmembrane movement of substances);GO:0055085(transmembrane transport)	ko02010(ABC transporters);ko04976(Bile secretion);ko05206(MicroRNAs in cancer);ko05226(Gastric cancer)
ttu-miR160	TRITD_5Bv1G163110-2	TRITD_5Bv1G163110-2	-	767-789	779	-45.4	-32	0.704846	8.5	GO:0005545(1-phosphatidylinositol binding);GO:0005739(mitochondrion);GO:0005794(Golgi apparatus);GO:0005905(clathrin-coated pit);GO:0006897(endocytosis);GO:0030136(clathrin-coated vesicle);GO:0030276(clathrin binding);GO:0048268(clathrin coat assembly)	-
ttu-miR160	TRITD_2Bv1G243880	TRITD_2Bv1G243880	-	800-819	811	-45.4	-32	0.704846	7	GO:0003674(molecular_function);GO:0008150(biological_process)	-
ttu-miR160	TRITD_7Bv1G120420-3	TRITD_7Bv1G120420-3	pre-mRNA-splicing factor SLU7-A-like	232-254	244	-45.4	-32	0.704846	7	GO:0000386(second spliceosomal transesterification activity);GO:0005681(spliceosomal complex)	ko03040(Spliceosome)
ttu-miR160	TRITD_1Bv1G038560-22	TRITD_1Bv1G038560-22	ABC transporter B family member 4	3275-3295	3286	-45.4	-32	0.704846	7.5	GO:0016021(integral component of membrane);GO:0042626(ATPase activity, coupled to transmembrane movement of substances);GO:0055085(transmembrane transport)	ko02010(ABC transporters);ko04976(Bile secretion);ko05206(MicroRNAs in cancer);ko05226(Gastric cancer)
ttu-miR160	TRITD_3Bv1G174490-2	TRITD_3Bv1G174490-2	-	43-63	54	-45.4	-32	0.704846	7	GO:0005089(Rho guanyl-nucleotide exchange factor activity);GO:0005886(plasma membrane);GO:0009507(chloroplast);GO:0080092(regulation of pollen tube growth)	-
ttu-miR160	TRITD_3Bv1G007170	TRITD_3Bv1G007170	-	2956-2978	2967	-45.4	-32	0.704846	7.5	GO:0005634(nucleus);GO:0008150(biological_process)	-
ttu-miR160	TRITD_7Av1G089010	TRITD_7Av1G089010	-	31-52	42	-45.4	-32	0.704846	7.5	GO:0004674(protein serine/threonine kinase activity);GO:0005886(plasma membrane);GO:0007166(cell surface receptor signaling pathway)	-
ttu-miR160	TRITD_1Bv1G038560-8	TRITD_1Bv1G038560-8	ABC transporter B family member 4	3218-3238	3229	-45.4	-32	0.704846	7.5	GO:0016021(integral component of membrane);GO:0042626(ATPase activity, coupled to transmembrane movement of substances);GO:0055085(transmembrane transport)	ko02010(ABC transporters);ko04976(Bile secretion);ko05206(MicroRNAs in cancer);ko05226(Gastric cancer)
ttu-miR160	TRITD_6Av1G165550	TRITD_6Av1G165550	-	1142-1165	1156	-45.4	-32	0.704846	9.5	GO:0005794(Golgi apparatus);GO:0008150(biological_process);GO:0016021(integral component of membrane);GO:0016740(transferase activity);GO:0016757(transferase activity, transferring glycosyl groups)	-
ttu-miR160	TRITD_7Av1G089010-3	TRITD_7Av1G089010-3	-	31-52	42	-45.4	-32	0.704846	7.5	GO:0004674(protein serine/threonine kinase activity);GO:0005886(plasma membrane);GO:0007166(cell surface receptor signaling pathway)	-
ttu-miR160	TRITD_6Bv1G204270-2	TRITD_6Bv1G204270-2	-	459-481	472	-45.4	-32	0.704846	6.5	GO:0005829(cytosol);GO:0009414(response to water deprivation);GO:0009631(cold acclimation);GO:0009737(response to abscisic acid)	-
ttu-miR160	TRITD_1Bv1G038560-9	TRITD_1Bv1G038560-9	ABC transporter B family member 4	2993-3013	3004	-45.4	-32	0.704846	7.5	GO:0016021(integral component of membrane);GO:0042626(ATPase activity, coupled to transmembrane movement of substances);GO:0055085(transmembrane transport)	ko02010(ABC transporters);ko04976(Bile secretion);ko05206(MicroRNAs in cancer);ko05226(Gastric cancer)
ttu-miR160	TRITD_2Av1G175240	TRITD_2Av1G175240	-	151-173	164	-45.4	-32	0.704846	8	GO:0003677(DNA binding);GO:0003700(DNA binding transcription factor activity);GO:0005634(nucleus);GO:0006351(transcription, DNA-templated);GO:0006355(regulation of transcription, DNA-templated);GO:0009414(response to water deprivation);GO:0009651(response to salt stress);GO:0009723(response to ethylene);GO:0009737(response to abscisic acid);GO:0009751(response to salicylic acid);GO:0009753(respon…	-
ttu-miR160	TRITD_7Av1G071350-4	TRITD_7Av1G071350-4	-	1001-1019	1011	-45.4	-32	0.704846	7.5	GO:0005515(protein binding)	-
ttu-miR160	TRITD_1Bv1G038560-28	TRITD_1Bv1G038560-28	ABC transporter B family member 4	2510-2530	2521	-45.4	-32	0.704846	7.5	GO:0016021(integral component of membrane);GO:0042626(ATPase activity, coupled to transmembrane movement of substances);GO:0055085(transmembrane transport)	ko02010(ABC transporters);ko04976(Bile secretion);ko05206(MicroRNAs in cancer);ko05226(Gastric cancer)
ttu-miR160	TRITD_6Bv1G150890-2	TRITD_6Bv1G150890-2	-	1163-1186	1177	-45.4	-32	0.704846	9.5	GO:0005794(Golgi apparatus);GO:0008150(biological_process);GO:0016021(integral component of membrane);GO:0016740(transferase activity);GO:0016757(transferase activity, transferring glycosyl groups)	-
ttu-miR160	TRITD_7Av1G083560-3	TRITD_7Av1G083560-3	-	32-50	41	-45.4	-32	0.704846	5	GO:0006855(drug transmembrane transport)	-
ttu-miR160	TRITD_5Av1G139530	TRITD_5Av1G139530	-	2-23	14	-45.4	-32	0.704846	5.5	GO:0005783(endoplasmic reticulum);GO:0016020(membrane);GO:0016788(hydrolase activity, acting on ester bonds)	-
ttu-miR160	TRITD_1Bv1G038560-6	TRITD_1Bv1G038560-6	ABC transporter B family member 4	3371-3391	3382	-45.4	-32	0.704846	7.5	GO:0016021(integral component of membrane);GO:0042626(ATPase activity, coupled to transmembrane movement of substances);GO:0055085(transmembrane transport)	ko02010(ABC transporters);ko04976(Bile secretion);ko05206(MicroRNAs in cancer);ko05226(Gastric cancer)
ttu-miR160	TRITD_4Av1G025200	TRITD_4Av1G025200	-	110-133	124	-45.4	-32	0.704846	9.5	GO:0005351(carbohydrate:proton symporter activity);GO:0005739(mitochondrion);GO:0009567(double fertilization forming a zygote and endosperm);GO:0015144(carbohydrate transmembrane transporter activity);GO:0016020(membrane);GO:0016021(integral component of membrane);GO:0055085(transmembrane transport)	-
ttu-miR160	TRITD_1Bv1G038560-2	TRITD_1Bv1G038560-2	ABC transporter B family member 4	3512-3532	3523	-45.4	-32	0.704846	7.5	GO:0016021(integral component of membrane);GO:0042626(ATPase activity, coupled to transmembrane movement of substances);GO:0055085(transmembrane transport)	ko02010(ABC transporters);ko04976(Bile secretion);ko05206(MicroRNAs in cancer);ko05226(Gastric cancer)
ttu-miR160	TRITD_5Av1G142800	TRITD_5Av1G142800	phospholipase D alpha 1	1224-1247	1237	-45.4	-32	0.704846	7	GO:0004620(phospholipase activity);GO:0004630(phospholipase D activity);GO:0005096(GTPase activator activity);GO:0005509(calcium ion binding);GO:0005515(protein binding);GO:0005546(phosphatidylinositol-4,5-bisphosphate binding);GO:0005634(nucleus);GO:0005739(mitochondrion);GO:0005773(vacuole);GO:0005783(endoplasmic reticulum);GO:0005829(cytosol);GO:0005886(plasma membrane);GO:0006631(fatty acid m…	ko00564(Glycerophospholipid metabolism);ko00565(Ether lipid metabolism);ko04014(Ras signaling pathway);ko04072(Phospholipase D signaling pathway);ko04071(Sphingolipid signaling pathway);ko04024(cAMP signaling pathway);ko04144(Endocytosis);ko04666(Fc gamma R-mediated phagocytosis);ko04912(GnRH signaling pathway);ko04928(Parathyroid hormone synthesis,ko secretion and action);ko04724(Glutamatergic s…
ttu-miR160	TRITD_7Av1G083560-7	TRITD_7Av1G083560-7	-	32-50	41	-45.4	-32	0.704846	5	GO:0006855(drug transmembrane transport)	-
ttu-miR160	TRITD_5Bv1G124070	TRITD_5Bv1G124070	alcohol dehydrogenase 5 (class III), chi polypeptide	1092-1113	1102	-45.4	-32	0.704846	7.5	GO:0009809(lignin biosynthetic process);GO:0045551(cinnamyl-alcohol dehydrogenase activity)	ko00010(Glycolysis / Gluconeogenesis);ko00071(Fatty acid degradation);ko00350(Tyrosine metabolism);ko00830(Retinol metabolism);ko00980(Metabolism of xenobiotics by cytochrome P450);ko00982(Drug metabolism - cytochrome P450);ko05204(Chemical carcinogenesis)
ttu-miR160	TRITD_1Bv1G038560-10	TRITD_1Bv1G038560-10	ABC transporter B family member 4	3260-3280	3271	-45.4	-32	0.704846	7.5	GO:0016021(integral component of membrane);GO:0042626(ATPase activity, coupled to transmembrane movement of substances);GO:0055085(transmembrane transport)	ko02010(ABC transporters);ko04976(Bile secretion);ko05206(MicroRNAs in cancer);ko05226(Gastric cancer)
ttu-miR160	TRITD_7Bv1G058340	TRITD_7Bv1G058340	-	299-317	308	-45.4	-32	0.704846	5	GO:0006855(drug transmembrane transport)	-
ttu-miR160	TRITD_5Av1G225310	TRITD_5Av1G225310	-	522-542	533	-45.4	-32	0.704846	8.5	GO:0046658(anchored component of plasma membrane)	-
ttu-miR160	TRITD_1Bv1G038560-32	TRITD_1Bv1G038560-32	ABC transporter B family member 11	845-865	856	-45.4	-32	0.704846	7.5	GO:0016021(integral component of membrane);GO:0042626(ATPase activity, coupled to transmembrane movement of substances);GO:0055085(transmembrane transport)	ko02010(ABC transporters);ko04976(Bile secretion);ko05206(MicroRNAs in cancer);ko05226(Gastric cancer)
ttu-miR160	TRITD_6Bv1G150890-3	TRITD_6Bv1G150890-3	-	1259-1282	1273	-45.4	-32	0.704846	9.5	GO:0005794(Golgi apparatus);GO:0008150(biological_process);GO:0016021(integral component of membrane);GO:0016740(transferase activity);GO:0016757(transferase activity, transferring glycosyl groups)	-
ttu-miR160	TRITD_7Av1G196500-2	TRITD_7Av1G196500-2	-	140-162	151	-45.4	-32	0.704846	9	GO:0003677(DNA binding);GO:0003700(DNA binding transcription factor activity);GO:0005634(nucleus);GO:0006351(transcription, DNA-templated);GO:0006355(regulation of transcription, DNA-templated);GO:0010200(response to chitin);GO:0046983(protein dimerization activity)	-
ttu-miR160	TRITD_7Av1G089010-2	TRITD_7Av1G089010-2	-	31-52	42	-45.4	-32	0.704846	7.5	GO:0004674(protein serine/threonine kinase activity);GO:0005886(plasma membrane);GO:0007166(cell surface receptor signaling pathway)	-
ttu-miR160	TRITD_7Bv1G041450	TRITD_7Bv1G041450	-	387-407	397	-45.4	-32	0.704846	7.5	GO:0004553(hydrolase activity, hydrolyzing O-glycosyl compounds);GO:0005576(extracellular region);GO:0005618(cell wall);GO:0010411(xyloglucan metabolic process);GO:0016762(xyloglucan:xyloglucosyl transferase activity);GO:0016798(hydrolase activity, acting on glycosyl bonds);GO:0042546(cell wall biogenesis);GO:0048046(apoplast);GO:0071555(cell wall organization)	-
ttu-miR160	TRITD_7Av1G162880-2	TRITD_7Av1G162880-2	pre-mRNA-splicing factor SLU7-A-like	232-254	244	-45.4	-32	0.704846	7	GO:0000386(second spliceosomal transesterification activity);GO:0005681(spliceosomal complex)	ko03040(Spliceosome)
ttu-miR160	TRITD_6Bv1G150890	TRITD_6Bv1G150890	-	1118-1141	1132	-45.4	-32	0.704846	9.5	GO:0005794(Golgi apparatus);GO:0008150(biological_process);GO:0016021(integral component of membrane);GO:0016740(transferase activity);GO:0016757(transferase activity, transferring glycosyl groups)	-
ttu-miR160	TRITD_6Bv1G204270	TRITD_6Bv1G204270	-	549-571	562	-45.4	-32	0.704846	6.5	GO:0005829(cytosol);GO:0009414(response to water deprivation);GO:0009631(cold acclimation);GO:0009737(response to abscisic acid)	-
ttu-miR160	TRITD_2Bv1G144190	TRITD_2Bv1G144190	-	151-173	164	-45.4	-32	0.704846	8	GO:0003677(DNA binding);GO:0003700(DNA binding transcription factor activity);GO:0005634(nucleus);GO:0006351(transcription, DNA-templated);GO:0006355(regulation of transcription, DNA-templated);GO:0009414(response to water deprivation);GO:0009651(response to salt stress);GO:0009723(response to ethylene);GO:0009737(response to abscisic acid);GO:0009751(response to salicylic acid);GO:0009753(respon…	-
ttu-miR160	TRITD_7Bv1G120420-2	TRITD_7Bv1G120420-2	pre-mRNA-splicing factor SLU7-A	223-245	235	-45.4	-32	0.704846	7	GO:0000386(second spliceosomal transesterification activity);GO:0005681(spliceosomal complex)	ko03040(Spliceosome)
ttu-miR160	TRITD_1Bv1G038560-30	TRITD_1Bv1G038560-30	ABC transporter B family member 4	2525-2545	2536	-45.4	-32	0.704846	7.5	GO:0016021(integral component of membrane);GO:0042626(ATPase activity, coupled to transmembrane movement of substances);GO:0055085(transmembrane transport)	ko02010(ABC transporters);ko04976(Bile secretion);ko05206(MicroRNAs in cancer);ko05226(Gastric cancer)
ttu-miR160	TRITD_7Av1G083560-4	TRITD_7Av1G083560-4	-	281-299	290	-45.4	-32	0.704846	5	GO:0006855(drug transmembrane transport)	-
ttu-miR160	TRITD_1Av1G208300-3	TRITD_1Av1G208300-3	-	206-228	218	-45.4	-32	0.704846	10	GO:0005618(cell wall);GO:0005739(mitochondrion);GO:0005747(mitochondrial respiratory chain complex I);GO:0005773(vacuole);GO:0005774(vacuolar membrane);GO:0008150(biological_process);GO:0009507(chloroplast);GO:0009536(plastid);GO:0016021(integral component of membrane)	-
ttu-miR160	TRITD_7Av1G196500	TRITD_7Av1G196500	-	239-261	250	-45.4	-32	0.704846	9	GO:0005634(nucleus)	-
ttu-miR160	TRITD_7Av1G083560	TRITD_7Av1G083560	-	281-299	290	-45.4	-32	0.704846	5	GO:0006855(drug transmembrane transport)	-
ttu-miR160	TRITD_1Bv1G038560-23	TRITD_1Bv1G038560-23	ABC transporter B family member 4	3185-3205	3196	-45.4	-32	0.704846	7.5	GO:0016021(integral component of membrane);GO:0042626(ATPase activity, coupled to transmembrane movement of substances);GO:0055085(transmembrane transport)	ko02010(ABC transporters);ko04976(Bile secretion);ko05206(MicroRNAs in cancer);ko05226(Gastric cancer)
ttu-miR160	TRITD_1Bv1G038560-15	TRITD_1Bv1G038560-15	ABC transporter B family member 4	3376-3396	3387	-45.4	-32	0.704846	7.5	GO:0016021(integral component of membrane);GO:0042626(ATPase activity, coupled to transmembrane movement of substances);GO:0055085(transmembrane transport)	ko02010(ABC transporters);ko04976(Bile secretion);ko05206(MicroRNAs in cancer);ko05226(Gastric cancer)
ttu-miR160	TRITD_1Bv1G038560	TRITD_1Bv1G038560	ABC transporter B family member 4	3515-3535	3526	-45.4	-32	0.704846	7.5	GO:0016021(integral component of membrane);GO:0042626(ATPase activity, coupled to transmembrane movement of substances);GO:0055085(transmembrane transport)	ko02010(ABC transporters);ko04976(Bile secretion);ko05206(MicroRNAs in cancer);ko05226(Gastric cancer)
ttu-miR160	TRITD_7Av1G083560-6	TRITD_7Av1G083560-6	-	32-50	41	-45.4	-32	0.704846	5	GO:0006855(drug transmembrane transport)	-
ttu-miR160	TRITD_1Bv1G038560-14	TRITD_1Bv1G038560-14	ABC transporter B family member 4	3481-3501	3492	-45.4	-32	0.704846	7.5	GO:0016021(integral component of membrane);GO:0042626(ATPase activity, coupled to transmembrane movement of substances);GO:0055085(transmembrane transport)	ko02010(ABC transporters);ko04976(Bile secretion);ko05206(MicroRNAs in cancer);ko05226(Gastric cancer)
ttu-miR160	TRITD_3Bv1G174490	TRITD_3Bv1G174490	-	43-63	54	-45.4	-32	0.704846	7	GO:0005089(Rho guanyl-nucleotide exchange factor activity);GO:0005515(protein binding);GO:0005634(nucleus);GO:0005737(cytoplasm);GO:0007017(microtubule-based process);GO:0030286(dynein complex);GO:0048364(root development);GO:0080147(root hair cell development)	-
ttu-miR160	TRITD_7Av1G019560	TRITD_7Av1G019560	-	354-375	366	-45.4	-32	0.704846	7.5	GO:0003674(molecular_function);GO:0005634(nucleus);GO:0008150(biological_process)	-
ttu-miR160	TRITD_5Av1G142800-2	TRITD_5Av1G142800-2	phospholipase D alpha 1	1116-1139	1129	-45.4	-32	0.704846	7	GO:0004620(phospholipase activity);GO:0004630(phospholipase D activity);GO:0005096(GTPase activator activity);GO:0005509(calcium ion binding);GO:0005515(protein binding);GO:0005546(phosphatidylinositol-4,5-bisphosphate binding);GO:0005634(nucleus);GO:0005739(mitochondrion);GO:0005773(vacuole);GO:0005783(endoplasmic reticulum);GO:0005829(cytosol);GO:0005886(plasma membrane);GO:0006631(fatty acid m…	ko00564(Glycerophospholipid metabolism);ko00565(Ether lipid metabolism);ko04014(Ras signaling pathway);ko04072(Phospholipase D signaling pathway);ko04071(Sphingolipid signaling pathway);ko04024(cAMP signaling pathway);ko04144(Endocytosis);ko04666(Fc gamma R-mediated phagocytosis);ko04912(GnRH signaling pathway);ko04928(Parathyroid hormone synthesis,ko secretion and action);ko04724(Glutamatergic s…
ttu-miR160	TRITD_3Bv1G229160-2	TRITD_3Bv1G229160-2	-	496-518	508	-45.4	-32	0.704846	8.5	GO:0000811(GINS complex);GO:0003674(molecular_function);GO:0005634(nucleus);GO:0006261(DNA-dependent DNA replication);GO:0009793(embryo development ending in seed dormancy)	-
ttu-miR160	TRITD_1Bv1G038560-20	TRITD_1Bv1G038560-20	ABC transporter B family member 4	3308-3328	3319	-45.4	-32	0.704846	7.5	GO:0016021(integral component of membrane);GO:0042626(ATPase activity, coupled to transmembrane movement of substances);GO:0055085(transmembrane transport)	ko02010(ABC transporters);ko04976(Bile secretion);ko05206(MicroRNAs in cancer);ko05226(Gastric cancer)
ttu-miR160	TRITD_1Bv1G038560-21	TRITD_1Bv1G038560-21	ABC transporter B family member 4	3284-3304	3295	-45.4	-32	0.704846	7.5	GO:0016021(integral component of membrane);GO:0042626(ATPase activity, coupled to transmembrane movement of substances);GO:0055085(transmembrane transport)	ko02010(ABC transporters);ko04976(Bile secretion);ko05206(MicroRNAs in cancer);ko05226(Gastric cancer)
ttu-miR160	TRITD_5Bv1G124070-2	TRITD_5Bv1G124070-2	alcohol dehydrogenase 5 (class III), chi polypeptide	939-960	949	-45.4	-32	0.704846	7.5	GO:0009809(lignin biosynthetic process);GO:0045551(cinnamyl-alcohol dehydrogenase activity)	ko00010(Glycolysis / Gluconeogenesis);ko00071(Fatty acid degradation);ko00350(Tyrosine metabolism);ko00830(Retinol metabolism);ko00980(Metabolism of xenobiotics by cytochrome P450);ko00982(Drug metabolism - cytochrome P450);ko05204(Chemical carcinogenesis)
ttu-miR160	TRITD_7Av1G071350-2	TRITD_7Av1G071350-2	-	1091-1109	1101	-45.4	-32	0.704846	7.5	GO:0005515(protein binding)	-
ttu-miR160	TRITD_6Av1G165550-2	TRITD_6Av1G165550-2	-	1193-1216	1207	-45.4	-32	0.704846	9.5	GO:0005794(Golgi apparatus);GO:0008150(biological_process);GO:0016021(integral component of membrane);GO:0016740(transferase activity);GO:0016757(transferase activity, transferring glycosyl groups)	-
ttu-miR160	TRITD_5Bv1G163110	TRITD_5Bv1G163110	-	686-708	698	-45.4	-32	0.704846	8.5	GO:0005545(1-phosphatidylinositol binding);GO:0005739(mitochondrion);GO:0005794(Golgi apparatus);GO:0005905(clathrin-coated pit);GO:0006897(endocytosis);GO:0030136(clathrin-coated vesicle);GO:0030276(clathrin binding);GO:0048268(clathrin coat assembly)	-
ttu-miR160	TRITD_7Av1G065030	TRITD_7Av1G065030	-	387-407	397	-45.4	-32	0.704846	7.5	GO:0004553(hydrolase activity, hydrolyzing O-glycosyl compounds);GO:0005576(extracellular region);GO:0005618(cell wall);GO:0010411(xyloglucan metabolic process);GO:0016762(xyloglucan:xyloglucosyl transferase activity);GO:0016798(hydrolase activity, acting on glycosyl bonds);GO:0042546(cell wall biogenesis);GO:0048046(apoplast);GO:0071555(cell wall organization)	-
ttu-miR160	TRITD_7Av1G053530-3	TRITD_7Av1G053530-3	-	353-373	365	-45.4	-32	0.704846	7.5	GO:0003674(molecular_function);GO:0005634(nucleus);GO:0006351(transcription, DNA-templated);GO:0032502(developmental process)	-
ttu-miR160	TRITD_1Bv1G038560-7	TRITD_1Bv1G038560-7	ABC transporter B family member 4	3317-3337	3328	-45.4	-32	0.704846	7.5	GO:0016021(integral component of membrane);GO:0042626(ATPase activity, coupled to transmembrane movement of substances);GO:0055085(transmembrane transport)	ko02010(ABC transporters);ko04976(Bile secretion);ko05206(MicroRNAs in cancer);ko05226(Gastric cancer)
ttu-miR160	TRITD_1Bv1G038560-33	TRITD_1Bv1G038560-33	ABC transporter B family member 11	548-568	559	-45.4	-32	0.704846	7.5	GO:0016021(integral component of membrane);GO:0042626(ATPase activity, coupled to transmembrane movement of substances);GO:0055085(transmembrane transport)	ko02010(ABC transporters);ko04976(Bile secretion);ko05206(MicroRNAs in cancer);ko05226(Gastric cancer)
ttu-miR160	TRITD_7Av1G071350-3	TRITD_7Av1G071350-3	-	986-1004	996	-45.4	-32	0.704846	7.5	GO:0005515(protein binding)	-
ttu-miR160	TRITD_5Av1G225310-2	TRITD_5Av1G225310-2	-	411-431	422	-45.4	-32	0.704846	8.5	GO:0046658(anchored component of plasma membrane)	-
ttu-miR160	TRITD_7Bv1G058340-2	TRITD_7Bv1G058340-2	-	299-317	308	-45.4	-32	0.704846	5	GO:0006855(drug transmembrane transport)	-
ttu-miR160	TRITD_1Bv1G038560-4	TRITD_1Bv1G038560-4	ABC transporter B family member 4	3398-3418	3409	-45.4	-32	0.704846	7.5	GO:0016021(integral component of membrane);GO:0042626(ATPase activity, coupled to transmembrane movement of substances);GO:0055085(transmembrane transport)	ko02010(ABC transporters);ko04976(Bile secretion);ko05206(MicroRNAs in cancer);ko05226(Gastric cancer)
ttu-miR160	TRITD_7Av1G053530-2	TRITD_7Av1G053530-2	-	347-367	359	-45.4	-32	0.704846	7.5	GO:0003674(molecular_function);GO:0005634(nucleus);GO:0006351(transcription, DNA-templated);GO:0032502(developmental process)	-
ttu-miR160	TRITD_7Av1G162880	TRITD_7Av1G162880	pre-mRNA-splicing factor SLU7-A	232-254	244	-45.4	-32	0.704846	7	GO:0000386(second spliceosomal transesterification activity);GO:0005681(spliceosomal complex)	ko03040(Spliceosome)
ttu-miR160	TRITD_1Bv1G038560-11	TRITD_1Bv1G038560-11	ABC transporter B family member 4	2978-2998	2989	-45.4	-32	0.704846	7.5	GO:0016021(integral component of membrane);GO:0042626(ATPase activity, coupled to transmembrane movement of substances);GO:0055085(transmembrane transport)	ko02010(ABC transporters);ko04976(Bile secretion);ko05206(MicroRNAs in cancer);ko05226(Gastric cancer)
ttu-miR160	TRITD_7Bv1G120420	TRITD_7Bv1G120420	pre-mRNA-splicing factor SLU7-A	232-254	244	-45.4	-32	0.704846	7	GO:0000386(second spliceosomal transesterification activity);GO:0005681(spliceosomal complex)	ko03040(Spliceosome)
ttu-miR160	TRITD_7Av1G202970-2	TRITD_7Av1G202970-2	phospholipase D alpha 1	1218-1241	1231	-45.4	-31.9	0.702643	7	GO:0034638(phosphatidylcholine catabolic process)	ko00564(Glycerophospholipid metabolism);ko00565(Ether lipid metabolism);ko04014(Ras signaling pathway);ko04072(Phospholipase D signaling pathway);ko04071(Sphingolipid signaling pathway);ko04024(cAMP signaling pathway);ko04144(Endocytosis);ko04666(Fc gamma R-mediated phagocytosis);ko04912(GnRH signaling pathway);ko04928(Parathyroid hormone synthesis,ko secretion and action);ko04724(Glutamatergic s…
ttu-miR160	TRITD_2Av1G031740	TRITD_2Av1G031740	-	2-24	13	-45.4	-31.9	0.702643	9.5	GO:0003674(molecular_function);GO:0005634(nucleus);GO:0008150(biological_process)	-
ttu-miR160	TRITD_7Av1G202970	TRITD_7Av1G202970	phospholipase D alpha 1	813-836	826	-45.4	-31.9	0.702643	7	GO:0034638(phosphatidylcholine catabolic process)	ko00564(Glycerophospholipid metabolism);ko00565(Ether lipid metabolism);ko04014(Ras signaling pathway);ko04072(Phospholipase D signaling pathway);ko04071(Sphingolipid signaling pathway);ko04024(cAMP signaling pathway);ko04144(Endocytosis);ko04666(Fc gamma R-mediated phagocytosis);ko04912(GnRH signaling pathway);ko04928(Parathyroid hormone synthesis,ko secretion and action);ko04724(Glutamatergic s…
ttu-miR160	TRITD_2Av1G190930	TRITD_2Av1G190930	-	894-914	905	-45.4	-31.9	0.702643	7	GO:0005737(cytoplasm);GO:0008757(S-adenosylmethionine-dependent methyltransferase activity);GO:0032259(methylation)	-
ttu-miR160	TRITD_7Av1G202970-7	TRITD_7Av1G202970-7	phospholipase D alpha 1	1218-1241	1231	-45.4	-31.9	0.702643	7	GO:0034638(phosphatidylcholine catabolic process)	ko00564(Glycerophospholipid metabolism);ko00565(Ether lipid metabolism);ko04014(Ras signaling pathway);ko04072(Phospholipase D signaling pathway);ko04071(Sphingolipid signaling pathway);ko04024(cAMP signaling pathway);ko04144(Endocytosis);ko04666(Fc gamma R-mediated phagocytosis);ko04912(GnRH signaling pathway);ko04928(Parathyroid hormone synthesis,ko secretion and action);ko04724(Glutamatergic s…
ttu-miR160	TRITD_3Bv1G199420	TRITD_3Bv1G199420	-	91-113	103	-45.4	-31.9	0.702643	7.5	GO:0004185(serine-type carboxypeptidase activity);GO:0051603(proteolysis involved in cellular protein catabolic process)	-
ttu-miR160	TRITD_1Av1G106040	TRITD_1Av1G106040	ATP-binding cassette sub-family G member 4-like	491-510	501	-45.4	-31.9	0.702643	6.5	GO:0005886(plasma membrane);GO:0015245(fatty acid transmembrane transporter activity);GO:0016021(integral component of membrane);GO:0042626(ATPase activity, coupled to transmembrane movement of substances)	ko02010(ABC transporters)
ttu-miR160	TRITD_7Av1G202970-8	TRITD_7Av1G202970-8	phospholipase D alpha 1	1218-1241	1231	-45.4	-31.9	0.702643	7	GO:0034638(phosphatidylcholine catabolic process)	ko00564(Glycerophospholipid metabolism);ko00565(Ether lipid metabolism);ko04014(Ras signaling pathway);ko04072(Phospholipase D signaling pathway);ko04071(Sphingolipid signaling pathway);ko04024(cAMP signaling pathway);ko04144(Endocytosis);ko04666(Fc gamma R-mediated phagocytosis);ko04912(GnRH signaling pathway);ko04928(Parathyroid hormone synthesis,ko secretion and action);ko04724(Glutamatergic s…
ttu-miR160	TRITD_6Av1G038760-2	TRITD_6Av1G038760-2	hypothetical protein	617-638	628	-45.4	-31.9	0.702643	7.5	GO:0004497(monooxygenase activity);GO:0055114(oxidation-reduction process)	ko00982(Drug metabolism - cytochrome P450)
ttu-miR160	TRITD_7Bv1G171560-2	TRITD_7Bv1G171560-2	-	239-260	251	-45.4	-31.9	0.702643	7.5	GO:0005385(zinc ion transmembrane transporter activity);GO:0005887(integral component of plasma membrane);GO:0015086(cadmium ion transmembrane transporter activity);GO:0019829(cation-transporting ATPase activity);GO:0043231(intracellular membrane-bounded organelle)	-
ttu-miR160	TRITD_7Bv1G156510-2	TRITD_7Bv1G156510-2	phospholipase D alpha 1	1218-1241	1231	-45.4	-31.9	0.702643	7	GO:0034638(phosphatidylcholine catabolic process)	ko00564(Glycerophospholipid metabolism);ko00565(Ether lipid metabolism);ko04014(Ras signaling pathway);ko04072(Phospholipase D signaling pathway);ko04071(Sphingolipid signaling pathway);ko04024(cAMP signaling pathway);ko04144(Endocytosis);ko04666(Fc gamma R-mediated phagocytosis);ko04912(GnRH signaling pathway);ko04928(Parathyroid hormone synthesis,ko secretion and action);ko04724(Glutamatergic s…
ttu-miR160	TRITD_6Av1G196360	TRITD_6Av1G196360	-	65-86	77	-45.4	-31.9	0.702643	9	GO:0004601(peroxidase activity);GO:0009505(plant-type cell wall);GO:0009664(plant-type cell wall organization)	-
ttu-miR160	TRITD_6Av1G038760	TRITD_6Av1G038760	Flavin-containing monooxygenase 1	644-665	655	-45.4	-31.9	0.702643	7.5	GO:0004497(monooxygenase activity);GO:0055114(oxidation-reduction process)	ko00982(Drug metabolism - cytochrome P450)
ttu-miR160	TRITD_7Bv1G171560-5	TRITD_7Bv1G171560-5	-	239-260	251	-45.4	-31.9	0.702643	7.5	GO:0005385(zinc ion transmembrane transporter activity);GO:0005887(integral component of plasma membrane);GO:0015086(cadmium ion transmembrane transporter activity);GO:0019829(cation-transporting ATPase activity);GO:0043231(intracellular membrane-bounded organelle)	-
ttu-miR160	TRITD_7Av1G202970-4	TRITD_7Av1G202970-4	phospholipase D alpha 1	1218-1241	1231	-45.4	-31.9	0.702643	7	GO:0034638(phosphatidylcholine catabolic process)	ko00564(Glycerophospholipid metabolism);ko00565(Ether lipid metabolism);ko04014(Ras signaling pathway);ko04072(Phospholipase D signaling pathway);ko04071(Sphingolipid signaling pathway);ko04024(cAMP signaling pathway);ko04144(Endocytosis);ko04666(Fc gamma R-mediated phagocytosis);ko04912(GnRH signaling pathway);ko04928(Parathyroid hormone synthesis,ko secretion and action);ko04724(Glutamatergic s…
ttu-miR160	TRITD_7Av1G202970-3	TRITD_7Av1G202970-3	phospholipase D alpha 1	1218-1241	1231	-45.4	-31.9	0.702643	7	GO:0034638(phosphatidylcholine catabolic process)	ko00564(Glycerophospholipid metabolism);ko00565(Ether lipid metabolism);ko04014(Ras signaling pathway);ko04072(Phospholipase D signaling pathway);ko04071(Sphingolipid signaling pathway);ko04024(cAMP signaling pathway);ko04144(Endocytosis);ko04666(Fc gamma R-mediated phagocytosis);ko04912(GnRH signaling pathway);ko04928(Parathyroid hormone synthesis,ko secretion and action);ko04724(Glutamatergic s…
ttu-miR160	TRITD_7Bv1G171560-11	TRITD_7Bv1G171560-11	-	239-260	251	-45.4	-31.9	0.702643	7.5	GO:0005385(zinc ion transmembrane transporter activity);GO:0005887(integral component of plasma membrane);GO:0015086(cadmium ion transmembrane transporter activity);GO:0019829(cation-transporting ATPase activity);GO:0043231(intracellular membrane-bounded organelle)	-
ttu-miR160	TRITD_1Bv1G000940	TRITD_1Bv1G000940	-	94-114	104	-45.4	-31.9	0.702643	8.5	GO:0008150(biological_process)	-
ttu-miR160	TRITD_7Av1G202970-5	TRITD_7Av1G202970-5	phospholipase D alpha 1	1218-1241	1231	-45.4	-31.9	0.702643	7	GO:0034638(phosphatidylcholine catabolic process)	ko00564(Glycerophospholipid metabolism);ko00565(Ether lipid metabolism);ko04014(Ras signaling pathway);ko04072(Phospholipase D signaling pathway);ko04071(Sphingolipid signaling pathway);ko04024(cAMP signaling pathway);ko04144(Endocytosis);ko04666(Fc gamma R-mediated phagocytosis);ko04912(GnRH signaling pathway);ko04928(Parathyroid hormone synthesis,ko secretion and action);ko04724(Glutamatergic s…
ttu-miR160	TRITD_5Bv1G153960	TRITD_5Bv1G153960	60S ribosomal protein L19-like	144-164	154	-45.4	-31.9	0.702643	6	GO:0003735(structural constituent of ribosome);GO:0006412(translation);GO:0022625(cytosolic large ribosomal subunit)	ko03010(Ribosome)
ttu-miR160	TRITD_1Av1G034230	TRITD_1Av1G034230	uncharacterized protein LOC110232439	350-370	360	-45.4	-31.9	0.702643	7.5	GO:0004553(hydrolase activity, hydrolyzing O-glycosyl compounds);GO:0005576(extracellular region);GO:0008810(cellulase activity);GO:0030245(cellulose catabolic process);GO:0071555(cell wall organization)	ko00500(Starch and sucrose metabolism)
ttu-miR160	TRITD_1Bv1G042920	TRITD_1Bv1G042920	uncharacterized protein LOC110232439	350-370	360	-45.4	-31.9	0.702643	7.5	GO:0004553(hydrolase activity, hydrolyzing O-glycosyl compounds);GO:0005576(extracellular region);GO:0008810(cellulase activity);GO:0030245(cellulose catabolic process);GO:0071555(cell wall organization)	ko00500(Starch and sucrose metabolism)
ttu-miR160	TRITD_7Av1G202970-10	TRITD_7Av1G202970-10	phospholipase D alpha 1	1161-1184	1174	-45.4	-31.9	0.702643	7	GO:0034638(phosphatidylcholine catabolic process)	ko00564(Glycerophospholipid metabolism);ko00565(Ether lipid metabolism);ko04014(Ras signaling pathway);ko04072(Phospholipase D signaling pathway);ko04071(Sphingolipid signaling pathway);ko04024(cAMP signaling pathway);ko04144(Endocytosis);ko04666(Fc gamma R-mediated phagocytosis);ko04912(GnRH signaling pathway);ko04928(Parathyroid hormone synthesis,ko secretion and action);ko04724(Glutamatergic s…
ttu-miR160	TRITD_2Bv1G211870	TRITD_2Bv1G211870	-	1037-1058	1049	-45.4	-31.9	0.702643	8	GO:0005886(plasma membrane);GO:0015081(sodium ion transmembrane transporter activity);GO:0035725(sodium ion transmembrane transport)	-
ttu-miR160	TRITD_7Bv1G171560-3	TRITD_7Bv1G171560-3	-	239-260	251	-45.4	-31.9	0.702643	7.5	GO:0005385(zinc ion transmembrane transporter activity);GO:0005887(integral component of plasma membrane);GO:0015086(cadmium ion transmembrane transporter activity);GO:0019829(cation-transporting ATPase activity);GO:0043231(intracellular membrane-bounded organelle)	-
ttu-miR160	TRITD_7Av1G202970-9	TRITD_7Av1G202970-9	phospholipase D alpha 1	1134-1157	1147	-45.4	-31.9	0.702643	7	GO:0034638(phosphatidylcholine catabolic process)	ko00564(Glycerophospholipid metabolism);ko00565(Ether lipid metabolism);ko04014(Ras signaling pathway);ko04072(Phospholipase D signaling pathway);ko04071(Sphingolipid signaling pathway);ko04024(cAMP signaling pathway);ko04144(Endocytosis);ko04666(Fc gamma R-mediated phagocytosis);ko04912(GnRH signaling pathway);ko04928(Parathyroid hormone synthesis,ko secretion and action);ko04724(Glutamatergic s…
ttu-miR160	TRITD_7Bv1G171560-4	TRITD_7Bv1G171560-4	-	239-260	251	-45.4	-31.9	0.702643	7.5	GO:0005385(zinc ion transmembrane transporter activity);GO:0005887(integral component of plasma membrane);GO:0015086(cadmium ion transmembrane transporter activity);GO:0019829(cation-transporting ATPase activity);GO:0043231(intracellular membrane-bounded organelle)	-
ttu-miR160	TRITD_2Bv1G211870-2	TRITD_2Bv1G211870-2	-	155-176	167	-45.4	-31.9	0.702643	8	GO:0005886(plasma membrane);GO:0015081(sodium ion transmembrane transporter activity);GO:0035725(sodium ion transmembrane transport)	-
ttu-miR160	TRITD_7Bv1G156510-5	TRITD_7Bv1G156510-5	phospholipase D alpha 1	1218-1241	1231	-45.4	-31.9	0.702643	7	GO:0034638(phosphatidylcholine catabolic process)	ko00564(Glycerophospholipid metabolism);ko00565(Ether lipid metabolism);ko04014(Ras signaling pathway);ko04072(Phospholipase D signaling pathway);ko04071(Sphingolipid signaling pathway);ko04024(cAMP signaling pathway);ko04144(Endocytosis);ko04666(Fc gamma R-mediated phagocytosis);ko04912(GnRH signaling pathway);ko04928(Parathyroid hormone synthesis,ko secretion and action);ko04724(Glutamatergic s…
ttu-miR160	TRITD_4Av1G161590-2	TRITD_4Av1G161590-2	-	450-470	460	-45.4	-31.9	0.702643	8	GO:0003674(molecular_function);GO:0005634(nucleus);GO:0008150(biological_process)	-
ttu-miR160	TRITD_7Av1G202970-6	TRITD_7Av1G202970-6	phospholipase D alpha 1	1218-1241	1231	-45.4	-31.9	0.702643	7	GO:0034638(phosphatidylcholine catabolic process)	ko00564(Glycerophospholipid metabolism);ko00565(Ether lipid metabolism);ko04014(Ras signaling pathway);ko04072(Phospholipase D signaling pathway);ko04071(Sphingolipid signaling pathway);ko04024(cAMP signaling pathway);ko04144(Endocytosis);ko04666(Fc gamma R-mediated phagocytosis);ko04912(GnRH signaling pathway);ko04928(Parathyroid hormone synthesis,ko secretion and action);ko04724(Glutamatergic s…
ttu-miR160	TRITD_1Bv1G065190-2	TRITD_1Bv1G065190-2	hexokinase-1	411-433	424	-45.4	-31.9	0.702643	7.5	GO:0001678(cellular glucose homeostasis);GO:0004340(glucokinase activity);GO:0005829(cytosol);GO:0006096(glycolytic process);GO:0008865(fructokinase activity);GO:0019158(mannokinase activity)	ko00010(Glycolysis / Gluconeogenesis);ko00051(Fructose and mannose metabolism);ko00052(Galactose metabolism);ko00500(Starch and sucrose metabolism);ko00520(Amino sugar and nucleotide sugar metabolism);ko00524(Neomycin,ko kanamycin and gentamicin biosynthesis);ko04066(HIF-1 signaling pathway);ko04910(Insulin signaling pathway);ko04973(Carbohydrate digestion and absorption);ko05230(Central carbon m…
ttu-miR160	TRITD_1Bv1G000940-2	TRITD_1Bv1G000940-2	-	94-114	104	-45.4	-31.9	0.702643	8.5	GO:0003729(mRNA binding);GO:0005829(cytosol);GO:0005886(plasma membrane);GO:0008150(biological_process)	-
ttu-miR160	TRITD_7Bv1G156510-4	TRITD_7Bv1G156510-4	phospholipase D alpha 1	1218-1241	1231	-45.4	-31.9	0.702643	7	GO:0034638(phosphatidylcholine catabolic process)	ko00564(Glycerophospholipid metabolism);ko00565(Ether lipid metabolism);ko04014(Ras signaling pathway);ko04072(Phospholipase D signaling pathway);ko04071(Sphingolipid signaling pathway);ko04024(cAMP signaling pathway);ko04144(Endocytosis);ko04666(Fc gamma R-mediated phagocytosis);ko04912(GnRH signaling pathway);ko04928(Parathyroid hormone synthesis,ko secretion and action);ko04724(Glutamatergic s…
ttu-miR160	TRITD_7Bv1G171560	TRITD_7Bv1G171560	-	239-260	251	-45.4	-31.9	0.702643	7.5	GO:0005385(zinc ion transmembrane transporter activity);GO:0005887(integral component of plasma membrane);GO:0015086(cadmium ion transmembrane transporter activity);GO:0019829(cation-transporting ATPase activity);GO:0043231(intracellular membrane-bounded organelle)	-
ttu-miR160	TRITD_6Bv1G189540-2	TRITD_6Bv1G189540-2	-	92-113	104	-45.4	-31.9	0.702643	9	GO:0004601(peroxidase activity);GO:0009505(plant-type cell wall);GO:0009664(plant-type cell wall organization)	-
ttu-miR160	TRITD_7Bv1G207480-2	TRITD_7Bv1G207480-2	-	54-74	66	-45.4	-31.9	0.702643	8.5	GO:0003674(molecular_function);GO:0008150(biological_process);GO:0016021(integral component of membrane)	-
ttu-miR160	TRITD_1Bv1G065190	TRITD_1Bv1G065190	hexokinase-1	411-433	424	-45.4	-31.9	0.702643	7.5	GO:0001678(cellular glucose homeostasis);GO:0004340(glucokinase activity);GO:0005829(cytosol);GO:0006096(glycolytic process);GO:0008865(fructokinase activity);GO:0019158(mannokinase activity)	ko00010(Glycolysis / Gluconeogenesis);ko00051(Fructose and mannose metabolism);ko00052(Galactose metabolism);ko00500(Starch and sucrose metabolism);ko00520(Amino sugar and nucleotide sugar metabolism);ko00524(Neomycin,ko kanamycin and gentamicin biosynthesis);ko04066(HIF-1 signaling pathway);ko04910(Insulin signaling pathway);ko04973(Carbohydrate digestion and absorption);ko05230(Central carbon m…
ttu-miR160	TRITD_2Av1G153720	TRITD_2Av1G153720	-	279-299	290	-45.4	-31.9	0.702643	8.5	GO:0005576(extracellular region);GO:0016021(integral component of membrane);GO:0016757(transferase activity, transferring glycosyl groups)	-
ttu-miR160	TRITD_6Av1G177580	TRITD_6Av1G177580	threonine--tRNA ligase	1918-1939	1930	-45.4	-31.9	0.702643	7.5	GO:0003723(RNA binding);GO:0004829(threonine-tRNA ligase activity);GO:0005739(mitochondrion);GO:0006435(threonyl-tRNA aminoacylation);GO:0009570(chloroplast stroma)	ko00970(Aminoacyl-tRNA biosynthesis)
ttu-miR160	TRITD_2Bv1G211870-3	TRITD_2Bv1G211870-3	-	155-176	167	-45.4	-31.9	0.702643	8	GO:0005886(plasma membrane);GO:0015081(sodium ion transmembrane transporter activity);GO:0035725(sodium ion transmembrane transport)	-
ttu-miR160	TRITD_7Bv1G156510	TRITD_7Bv1G156510	phospholipase D alpha 1	810-833	823	-45.4	-31.9	0.702643	7	GO:0034638(phosphatidylcholine catabolic process)	ko00564(Glycerophospholipid metabolism);ko00565(Ether lipid metabolism);ko04014(Ras signaling pathway);ko04072(Phospholipase D signaling pathway);ko04071(Sphingolipid signaling pathway);ko04024(cAMP signaling pathway);ko04144(Endocytosis);ko04666(Fc gamma R-mediated phagocytosis);ko04912(GnRH signaling pathway);ko04928(Parathyroid hormone synthesis,ko secretion and action);ko04724(Glutamatergic s…
ttu-miR160	TRITD_7Bv1G207480	TRITD_7Bv1G207480	-	54-74	66	-45.4	-31.9	0.702643	8.5	GO:0003674(molecular_function);GO:0008150(biological_process);GO:0016021(integral component of membrane)	-
ttu-miR160	TRITD_1Av1G106040-2	TRITD_1Av1G106040-2	ATP-binding cassette sub-family G member 2-like	1160-1179	1170	-45.4	-31.9	0.702643	6.5	GO:0005886(plasma membrane);GO:0015245(fatty acid transmembrane transporter activity);GO:0016021(integral component of membrane);GO:0042626(ATPase activity, coupled to transmembrane movement of substances)	ko02010(ABC transporters);ko04976(Bile secretion);ko01523(Antifolate resistance)
ttu-miR160	TRITD_6Bv1G189540	TRITD_6Bv1G189540	-	92-113	104	-45.4	-31.9	0.702643	9	GO:0004601(peroxidase activity);GO:0009505(plant-type cell wall);GO:0009664(plant-type cell wall organization)	-
ttu-miR160	TRITD_3Av1G219940	TRITD_3Av1G219940	-	587-609	599	-45.4	-31.9	0.702643	7	GO:0003674(molecular_function);GO:0009507(chloroplast)	-
ttu-miR160	TRITD_7Bv1G156510-3	TRITD_7Bv1G156510-3	phospholipase D alpha 1	1218-1241	1231	-45.4	-31.9	0.702643	7	GO:0034638(phosphatidylcholine catabolic process)	ko00564(Glycerophospholipid metabolism);ko00565(Ether lipid metabolism);ko04014(Ras signaling pathway);ko04072(Phospholipase D signaling pathway);ko04071(Sphingolipid signaling pathway);ko04024(cAMP signaling pathway);ko04144(Endocytosis);ko04666(Fc gamma R-mediated phagocytosis);ko04912(GnRH signaling pathway);ko04928(Parathyroid hormone synthesis,ko secretion and action);ko04724(Glutamatergic s…
ttu-miR160	TRITD_3Bv1G024710	TRITD_3Bv1G024710	gamma-glutamyltranspeptidase 3-like	342-362	354	-45.4	-31.9	0.702643	6.5	GO:0005773(vacuole);GO:0005774(vacuolar membrane);GO:0006508(proteolysis);GO:0006751(glutathione catabolic process);GO:0006805(xenobiotic metabolic process);GO:0009636(response to toxic substance);GO:0016021(integral component of membrane);GO:0016756(glutathione gamma-glutamylcysteinyltransferase activity);GO:0036374(glutathione hydrolase activity);GO:0102953(hypoglycin A gamma-glutamyl transpept…	ko00590(Arachidonic acid metabolism);ko00430(Taurine and hypotaurine metabolism);ko00480(Glutathione metabolism)
ttu-miR160	TRITD_1Av1G057370	TRITD_1Av1G057370	hexokinase-1	411-433	424	-45.4	-31.9	0.702643	7.5	GO:0001678(cellular glucose homeostasis);GO:0004340(glucokinase activity);GO:0005829(cytosol);GO:0006096(glycolytic process);GO:0008865(fructokinase activity);GO:0019158(mannokinase activity)	ko00010(Glycolysis / Gluconeogenesis);ko00051(Fructose and mannose metabolism);ko00052(Galactose metabolism);ko00500(Starch and sucrose metabolism);ko00520(Amino sugar and nucleotide sugar metabolism);ko00524(Neomycin,ko kanamycin and gentamicin biosynthesis);ko04066(HIF-1 signaling pathway);ko04910(Insulin signaling pathway);ko04973(Carbohydrate digestion and absorption);ko05230(Central carbon m…
ttu-miR160	TRITD_1Av1G057370-2	TRITD_1Av1G057370-2	hexokinase-1	411-433	424	-45.4	-31.9	0.702643	7.5	GO:0001678(cellular glucose homeostasis);GO:0004340(glucokinase activity);GO:0005829(cytosol);GO:0006096(glycolytic process);GO:0008865(fructokinase activity);GO:0019158(mannokinase activity)	ko00010(Glycolysis / Gluconeogenesis);ko00051(Fructose and mannose metabolism);ko00052(Galactose metabolism);ko00500(Starch and sucrose metabolism);ko00520(Amino sugar and nucleotide sugar metabolism);ko00524(Neomycin,ko kanamycin and gentamicin biosynthesis);ko04066(HIF-1 signaling pathway);ko04910(Insulin signaling pathway);ko04973(Carbohydrate digestion and absorption);ko05230(Central carbon m…
ttu-miR160	TRITD_5Bv1G240110-3	TRITD_5Bv1G240110-3	-	63-82	73	-45.4	-31.8	0.700441	6.5	GO:0000977(RNA polymerase II regulatory region sequence-specific DNA binding);GO:0005515(protein binding);GO:0005794(Golgi apparatus);GO:0005886(plasma membrane);GO:0005887(integral component of plasma membrane);GO:0009825(multidimensional cell growth);GO:0009832(plant-type cell wall biogenesis);GO:0009833(plant-type primary cell wall biogenesis);GO:0010330(cellulose synthase complex);GO:0016020(…	-
ttu-miR160	TRITD_7Bv1G202880-3	TRITD_7Bv1G202880-3	-	70-91	80	-45.4	-31.8	0.700441	8.5	GO:0004185(serine-type carboxypeptidase activity);GO:0051603(proteolysis involved in cellular protein catabolic process)	-
ttu-miR160	TRITD_2Bv1G164010	TRITD_2Bv1G164010	-	439-457	449	-45.4	-31.8	0.700441	6.5	GO:0000372(Group I intron splicing);GO:0000373(Group II intron splicing);GO:0003723(RNA binding);GO:0006397(mRNA processing);GO:0009507(chloroplast);GO:0009532(plastid stroma);GO:0009570(chloroplast stroma)	-
ttu-miR160	TRITD_5Av1G248310-2	TRITD_5Av1G248310-2	-	50-70	61	-45.4	-31.8	0.700441	7	GO:0004252(serine-type endopeptidase activity);GO:0016485(protein processing)	-
ttu-miR160	TRITD_5Bv1G240110-4	TRITD_5Bv1G240110-4	-	63-82	73	-45.4	-31.8	0.700441	6.5	GO:0000977(RNA polymerase II regulatory region sequence-specific DNA binding);GO:0005794(Golgi apparatus);GO:0005886(plasma membrane);GO:0009833(plant-type primary cell wall biogenesis);GO:0016021(integral component of membrane);GO:0016757(transferase activity, transferring glycosyl groups);GO:0016759(cellulose synthase activity);GO:0016760(cellulose synthase );GO:0030244(cellulose biosynthetic p…	-
ttu-miR160	TRITD_5Bv1G240110-26	TRITD_5Bv1G240110-26	-	63-82	73	-45.4	-31.8	0.700441	6.5	GO:0000977(RNA polymerase II regulatory region sequence-specific DNA binding);GO:0005515(protein binding);GO:0005794(Golgi apparatus);GO:0005886(plasma membrane);GO:0005887(integral component of plasma membrane);GO:0009825(multidimensional cell growth);GO:0009832(plant-type cell wall biogenesis);GO:0009833(plant-type primary cell wall biogenesis);GO:0010330(cellulose synthase complex);GO:0016020(…	-
ttu-miR160	TRITD_5Bv1G191060-4	TRITD_5Bv1G191060-4	-	1889-1910	1901	-45.4	-31.8	0.700441	7.5	GO:0005634(nucleus);GO:0007065(male meiosis sister chromatid cohesion);GO:0007066(female meiosis sister chromatid cohesion);GO:0007131(reciprocal meiotic recombination);GO:0007275(multicellular organism development)	-
ttu-miR160	TRITD_7Bv1G099480-3	TRITD_7Bv1G099480-3	-	217-238	227	-45.4	-31.8	0.700441	8.5	GO:0004185(serine-type carboxypeptidase activity);GO:0051603(proteolysis involved in cellular protein catabolic process)	-
ttu-miR160	TRITD_5Bv1G240110-50	TRITD_5Bv1G240110-50	-	63-82	73	-45.4	-31.8	0.700441	6.5	GO:0000977(RNA polymerase II regulatory region sequence-specific DNA binding);GO:0005515(protein binding);GO:0005794(Golgi apparatus);GO:0005886(plasma membrane);GO:0005887(integral component of plasma membrane);GO:0009825(multidimensional cell growth);GO:0009832(plant-type cell wall biogenesis);GO:0009833(plant-type primary cell wall biogenesis);GO:0010330(cellulose synthase complex);GO:0016020(…	-
ttu-miR160	TRITD_5Bv1G240110-32	TRITD_5Bv1G240110-32	-	63-82	73	-45.4	-31.8	0.700441	6.5	GO:0000977(RNA polymerase II regulatory region sequence-specific DNA binding);GO:0005515(protein binding);GO:0005794(Golgi apparatus);GO:0005886(plasma membrane);GO:0005887(integral component of plasma membrane);GO:0009825(multidimensional cell growth);GO:0009832(plant-type cell wall biogenesis);GO:0009833(plant-type primary cell wall biogenesis);GO:0010330(cellulose synthase complex);GO:0016020(…	-
ttu-miR160	TRITD_2Av1G267810-3	TRITD_2Av1G267810-3	adenosylhomocysteinase 2 isoform X1	1167-1187	1178	-45.4	-31.8	0.700441	6.5	GO:0004013(adenosylhomocysteinase activity);GO:0005829(cytosol);GO:0033353(S-adenosylmethionine cycle)	ko00270(Cysteine and methionine metabolism)
ttu-miR160	TRITD_5Bv1G240110-28	TRITD_5Bv1G240110-28	-	63-82	73	-45.4	-31.8	0.700441	6.5	GO:0000977(RNA polymerase II regulatory region sequence-specific DNA binding);GO:0005515(protein binding);GO:0005794(Golgi apparatus);GO:0005886(plasma membrane);GO:0005887(integral component of plasma membrane);GO:0009825(multidimensional cell growth);GO:0009832(plant-type cell wall biogenesis);GO:0009833(plant-type primary cell wall biogenesis);GO:0010330(cellulose synthase complex);GO:0016020(…	-
ttu-miR160	TRITD_4Av1G220180-55	TRITD_4Av1G220180-55	-	63-82	73	-45.4	-31.8	0.700441	6.5	GO:0000977(RNA polymerase II regulatory region sequence-specific DNA binding);GO:0005794(Golgi apparatus);GO:0005886(plasma membrane);GO:0009833(plant-type primary cell wall biogenesis);GO:0016021(integral component of membrane);GO:0016757(transferase activity, transferring glycosyl groups);GO:0016759(cellulose synthase activity);GO:0016760(cellulose synthase );GO:0030244(cellulose biosynthetic p…	-
ttu-miR160	TRITD_4Av1G220180-20	TRITD_4Av1G220180-20	-	63-82	73	-45.4	-31.8	0.700441	6.5	GO:0000977(RNA polymerase II regulatory region sequence-specific DNA binding);GO:0005794(Golgi apparatus);GO:0005886(plasma membrane);GO:0009832(plant-type cell wall biogenesis);GO:0009833(plant-type primary cell wall biogenesis);GO:0010192(mucilage biosynthetic process);GO:0016021(integral component of membrane);GO:0016757(transferase activity, transferring glycosyl groups);GO:0016759(cellulose …	-
ttu-miR160	TRITD_4Av1G220180-22	TRITD_4Av1G220180-22	-	63-82	73	-45.4	-31.8	0.700441	6.5	GO:0000977(RNA polymerase II regulatory region sequence-specific DNA binding);GO:0005515(protein binding);GO:0005794(Golgi apparatus);GO:0005886(plasma membrane);GO:0005887(integral component of plasma membrane);GO:0009825(multidimensional cell growth);GO:0009832(plant-type cell wall biogenesis);GO:0009833(plant-type primary cell wall biogenesis);GO:0010330(cellulose synthase complex);GO:0016020(…	-
ttu-miR160	TRITD_1Bv1G055520-5	TRITD_1Bv1G055520-5	arginine--tRNA ligase	56-77	68	-45.4	-31.8	0.700441	8.5	GO:0004814(arginine-tRNA ligase activity);GO:0005737(cytoplasm);GO:0006420(arginyl-tRNA aminoacylation)	ko00970(Aminoacyl-tRNA biosynthesis)
ttu-miR160	TRITD_4Av1G220180-16	TRITD_4Av1G220180-16	-	63-82	73	-45.4	-31.8	0.700441	6.5	GO:0000977(RNA polymerase II regulatory region sequence-specific DNA binding);GO:0005515(protein binding);GO:0005794(Golgi apparatus);GO:0005886(plasma membrane);GO:0005887(integral component of plasma membrane);GO:0009825(multidimensional cell growth);GO:0009832(plant-type cell wall biogenesis);GO:0009833(plant-type primary cell wall biogenesis);GO:0010330(cellulose synthase complex);GO:0016020(…	-
ttu-miR160	TRITD_5Bv1G240110-46	TRITD_5Bv1G240110-46	-	63-82	73	-45.4	-31.8	0.700441	6.5	GO:0000977(RNA polymerase II regulatory region sequence-specific DNA binding);GO:0005515(protein binding);GO:0005794(Golgi apparatus);GO:0005886(plasma membrane);GO:0005887(integral component of plasma membrane);GO:0009825(multidimensional cell growth);GO:0009832(plant-type cell wall biogenesis);GO:0009833(plant-type primary cell wall biogenesis);GO:0010330(cellulose synthase complex);GO:0016020(…	-
ttu-miR160	TRITD_3Av1G237250	TRITD_3Av1G237250	-	250-269	260	-45.4	-31.8	0.700441	6.5	GO:0043161(proteasome-mediated ubiquitin-dependent protein catabolic process);GO:0061630(ubiquitin protein ligase activity)	-
ttu-miR160	TRITD_5Bv1G240110-9	TRITD_5Bv1G240110-9	-	63-82	73	-45.4	-31.8	0.700441	6.5	GO:0000977(RNA polymerase II regulatory region sequence-specific DNA binding);GO:0005515(protein binding);GO:0005794(Golgi apparatus);GO:0005886(plasma membrane);GO:0005887(integral component of plasma membrane);GO:0009825(multidimensional cell growth);GO:0009832(plant-type cell wall biogenesis);GO:0009833(plant-type primary cell wall biogenesis);GO:0010330(cellulose synthase complex);GO:0016020(…	-
ttu-miR160	TRITD_7Bv1G227870	TRITD_7Bv1G227870	-	320-340	331	-45.4	-31.8	0.700441	7.5	GO:0009505(plant-type cell wall);GO:0009506(plasmodesma);GO:0016020(membrane)	-
ttu-miR160	TRITD_4Av1G220180-64	TRITD_4Av1G220180-64	-	63-82	73	-45.4	-31.8	0.700441	6.5	GO:0000977(RNA polymerase II regulatory region sequence-specific DNA binding);GO:0005515(protein binding);GO:0005794(Golgi apparatus);GO:0005886(plasma membrane);GO:0005887(integral component of plasma membrane);GO:0009825(multidimensional cell growth);GO:0009832(plant-type cell wall biogenesis);GO:0009833(plant-type primary cell wall biogenesis);GO:0010330(cellulose synthase complex);GO:0016020(…	-
ttu-miR160	TRITD_5Bv1G240110-29	TRITD_5Bv1G240110-29	-	63-82	73	-45.4	-31.8	0.700441	6.5	GO:0000977(RNA polymerase II regulatory region sequence-specific DNA binding);GO:0005515(protein binding);GO:0005794(Golgi apparatus);GO:0005886(plasma membrane);GO:0005887(integral component of plasma membrane);GO:0009825(multidimensional cell growth);GO:0009832(plant-type cell wall biogenesis);GO:0009833(plant-type primary cell wall biogenesis);GO:0010330(cellulose synthase complex);GO:0016020(…	-
ttu-miR160	TRITD_1Av1G207340-3	TRITD_1Av1G207340-3	-	397-420	410	-45.4	-31.8	0.700441	9.5	GO:0009737(response to abscisic acid)	-
ttu-miR160	TRITD_4Av1G220180	TRITD_4Av1G220180	-	63-82	73	-45.4	-31.8	0.700441	6.5	GO:0000977(RNA polymerase II regulatory region sequence-specific DNA binding);GO:0005794(Golgi apparatus);GO:0005886(plasma membrane);GO:0009833(plant-type primary cell wall biogenesis);GO:0016021(integral component of membrane);GO:0016757(transferase activity, transferring glycosyl groups);GO:0016759(cellulose synthase activity);GO:0016760(cellulose synthase );GO:0030244(cellulose biosynthetic p…	-
ttu-miR160	TRITD_4Av1G220180-65	TRITD_4Av1G220180-65	-	63-82	73	-45.4	-31.8	0.700441	6.5	GO:0000977(RNA polymerase II regulatory region sequence-specific DNA binding);GO:0005515(protein binding);GO:0005794(Golgi apparatus);GO:0005886(plasma membrane);GO:0005887(integral component of plasma membrane);GO:0009825(multidimensional cell growth);GO:0009832(plant-type cell wall biogenesis);GO:0009833(plant-type primary cell wall biogenesis);GO:0010330(cellulose synthase complex);GO:0016020(…	-
ttu-miR160	TRITD_4Av1G220180-24	TRITD_4Av1G220180-24	-	63-82	73	-45.4	-31.8	0.700441	6.5	GO:0000977(RNA polymerase II regulatory region sequence-specific DNA binding);GO:0005515(protein binding);GO:0005794(Golgi apparatus);GO:0005886(plasma membrane);GO:0005887(integral component of plasma membrane);GO:0009825(multidimensional cell growth);GO:0009832(plant-type cell wall biogenesis);GO:0009833(plant-type primary cell wall biogenesis);GO:0010330(cellulose synthase complex);GO:0016020(…	-
ttu-miR160	TRITD_5Av1G248310-3	TRITD_5Av1G248310-3	-	50-70	61	-45.4	-31.8	0.700441	7	GO:0004252(serine-type endopeptidase activity);GO:0016485(protein processing)	-
ttu-miR160	TRITD_5Bv1G240110-35	TRITD_5Bv1G240110-35	-	63-82	73	-45.4	-31.8	0.700441	6.5	GO:0000977(RNA polymerase II regulatory region sequence-specific DNA binding);GO:0005515(protein binding);GO:0005794(Golgi apparatus);GO:0005886(plasma membrane);GO:0005887(integral component of plasma membrane);GO:0009825(multidimensional cell growth);GO:0009832(plant-type cell wall biogenesis);GO:0009833(plant-type primary cell wall biogenesis);GO:0010330(cellulose synthase complex);GO:0016020(…	-
ttu-miR160	TRITD_5Bv1G240110-39	TRITD_5Bv1G240110-39	-	63-82	73	-45.4	-31.8	0.700441	6.5	GO:0000977(RNA polymerase II regulatory region sequence-specific DNA binding);GO:0005515(protein binding);GO:0005794(Golgi apparatus);GO:0005886(plasma membrane);GO:0005887(integral component of plasma membrane);GO:0009825(multidimensional cell growth);GO:0009832(plant-type cell wall biogenesis);GO:0009833(plant-type primary cell wall biogenesis);GO:0010330(cellulose synthase complex);GO:0016020(…	-
ttu-miR160	TRITD_4Av1G220180-83	TRITD_4Av1G220180-83	-	63-82	73	-45.4	-31.8	0.700441	6.5	GO:0000977(RNA polymerase II regulatory region sequence-specific DNA binding);GO:0005515(protein binding);GO:0005794(Golgi apparatus);GO:0005886(plasma membrane);GO:0005887(integral component of plasma membrane);GO:0009825(multidimensional cell growth);GO:0009832(plant-type cell wall biogenesis);GO:0009833(plant-type primary cell wall biogenesis);GO:0010330(cellulose synthase complex);GO:0016020(…	-
ttu-miR160	TRITD_2Av1G200470-7	TRITD_2Av1G200470-7	-	439-457	449	-45.4	-31.8	0.700441	6.5	GO:0000372(Group I intron splicing);GO:0000373(Group II intron splicing);GO:0003723(RNA binding);GO:0006397(mRNA processing);GO:0009507(chloroplast);GO:0009532(plastid stroma);GO:0009570(chloroplast stroma)	-
ttu-miR160	TRITD_4Av1G220180-70	TRITD_4Av1G220180-70	-	63-82	73	-45.4	-31.8	0.700441	6.5	GO:0000977(RNA polymerase II regulatory region sequence-specific DNA binding);GO:0005515(protein binding);GO:0005794(Golgi apparatus);GO:0005886(plasma membrane);GO:0005887(integral component of plasma membrane);GO:0009825(multidimensional cell growth);GO:0009832(plant-type cell wall biogenesis);GO:0009833(plant-type primary cell wall biogenesis);GO:0010330(cellulose synthase complex);GO:0016020(…	-
ttu-miR160	TRITD_5Bv1G240110-41	TRITD_5Bv1G240110-41	-	63-82	73	-45.4	-31.8	0.700441	6.5	GO:0000977(RNA polymerase II regulatory region sequence-specific DNA binding);GO:0005515(protein binding);GO:0005794(Golgi apparatus);GO:0005886(plasma membrane);GO:0005887(integral component of plasma membrane);GO:0009825(multidimensional cell growth);GO:0009832(plant-type cell wall biogenesis);GO:0009833(plant-type primary cell wall biogenesis);GO:0010330(cellulose synthase complex);GO:0016020(…	-
ttu-miR160	TRITD_4Av1G220180-68	TRITD_4Av1G220180-68	-	63-82	73	-45.4	-31.8	0.700441	6.5	GO:0000977(RNA polymerase II regulatory region sequence-specific DNA binding);GO:0005515(protein binding);GO:0005794(Golgi apparatus);GO:0005886(plasma membrane);GO:0005887(integral component of plasma membrane);GO:0009825(multidimensional cell growth);GO:0009832(plant-type cell wall biogenesis);GO:0009833(plant-type primary cell wall biogenesis);GO:0010330(cellulose synthase complex);GO:0016020(…	-
ttu-miR160	TRITD_4Av1G220180-66	TRITD_4Av1G220180-66	-	63-82	73	-45.4	-31.8	0.700441	6.5	GO:0000977(RNA polymerase II regulatory region sequence-specific DNA binding);GO:0005515(protein binding);GO:0005794(Golgi apparatus);GO:0005886(plasma membrane);GO:0005887(integral component of plasma membrane);GO:0009825(multidimensional cell growth);GO:0009832(plant-type cell wall biogenesis);GO:0009833(plant-type primary cell wall biogenesis);GO:0010330(cellulose synthase complex);GO:0016020(…	-
ttu-miR160	TRITD_4Av1G220180-54	TRITD_4Av1G220180-54	-	63-82	73	-45.4	-31.8	0.700441	6.5	GO:0000977(RNA polymerase II regulatory region sequence-specific DNA binding);GO:0005515(protein binding);GO:0005794(Golgi apparatus);GO:0005886(plasma membrane);GO:0005887(integral component of plasma membrane);GO:0009825(multidimensional cell growth);GO:0009832(plant-type cell wall biogenesis);GO:0009833(plant-type primary cell wall biogenesis);GO:0010330(cellulose synthase complex);GO:0016020(…	-
ttu-miR160	TRITD_1Bv1G055520-9	TRITD_1Bv1G055520-9	arginine--tRNA ligase	56-77	68	-45.4	-31.8	0.700441	8.5	GO:0004814(arginine-tRNA ligase activity);GO:0005737(cytoplasm);GO:0006420(arginyl-tRNA aminoacylation)	ko00970(Aminoacyl-tRNA biosynthesis)
ttu-miR160	TRITD_7Av1G226420-11	TRITD_7Av1G226420-11	-	2270-2290	2280	-45.4	-31.8	0.700441	6.5	GO:0005215(transporter activity);GO:0005524(ATP binding);GO:0005886(plasma membrane);GO:0006810(transport);GO:0006979(response to oxidative stress);GO:0007623(circadian rhythm);GO:0009507(chloroplast);GO:0009644(response to high light intensity);GO:0009941(chloroplast envelope);GO:0010150(leaf senescence);GO:0016021(integral component of membrane);GO:0016301(kinase activity);GO:0016310(phosphoryl…	-
ttu-miR160	TRITD_4Av1G220180-86	TRITD_4Av1G220180-86	-	63-82	73	-45.4	-31.8	0.700441	6.5	GO:0000977(RNA polymerase II regulatory region sequence-specific DNA binding);GO:0005794(Golgi apparatus);GO:0005886(plasma membrane);GO:0009833(plant-type primary cell wall biogenesis);GO:0016021(integral component of membrane);GO:0016757(transferase activity, transferring glycosyl groups);GO:0016759(cellulose synthase activity);GO:0016760(cellulose synthase );GO:0030244(cellulose biosynthetic p…	-
ttu-miR160	TRITD_4Av1G220180-71	TRITD_4Av1G220180-71	-	63-82	73	-45.4	-31.8	0.700441	6.5	GO:0000977(RNA polymerase II regulatory region sequence-specific DNA binding);GO:0005515(protein binding);GO:0005794(Golgi apparatus);GO:0005886(plasma membrane);GO:0005887(integral component of plasma membrane);GO:0009825(multidimensional cell growth);GO:0009832(plant-type cell wall biogenesis);GO:0009833(plant-type primary cell wall biogenesis);GO:0010330(cellulose synthase complex);GO:0016020(…	-
ttu-miR160	TRITD_5Av1G208780	TRITD_5Av1G208780	-	1202-1226	1214	-45.4	-31.8	0.700441	9.5	GO:0003677(DNA binding);GO:0003700(DNA binding transcription factor activity);GO:0005634(nucleus);GO:0006351(transcription, DNA-templated);GO:0006355(regulation of transcription, DNA-templated);GO:0007276(gamete generation);GO:0009908(flower development);GO:0010492(maintenance of shoot apical meristem identity);GO:0019760(glucosinolate metabolic process);GO:0030154(cell differentiation);GO:004212…	-
ttu-miR160	TRITD_1Bv1G055520-6	TRITD_1Bv1G055520-6	arginine--tRNA ligase	56-77	68	-45.4	-31.8	0.700441	8.5	GO:0004814(arginine-tRNA ligase activity);GO:0005737(cytoplasm);GO:0006420(arginyl-tRNA aminoacylation)	ko00970(Aminoacyl-tRNA biosynthesis)
ttu-miR160	TRITD_1Av1G178300	TRITD_1Av1G178300	40S ribosomal protein S23-2	15-32	23	-45.4	-31.8	0.700441	5.5	GO:0003735(structural constituent of ribosome);GO:0006412(translation);GO:0022627(cytosolic small ribosomal subunit)	ko03010(Ribosome)
ttu-miR160	TRITD_5Bv1G240110-25	TRITD_5Bv1G240110-25	-	63-82	73	-45.4	-31.8	0.700441	6.5	GO:0000977(RNA polymerase II regulatory region sequence-specific DNA binding);GO:0005515(protein binding);GO:0005794(Golgi apparatus);GO:0005886(plasma membrane);GO:0005887(integral component of plasma membrane);GO:0009825(multidimensional cell growth);GO:0009832(plant-type cell wall biogenesis);GO:0009833(plant-type primary cell wall biogenesis);GO:0010330(cellulose synthase complex);GO:0016020(…	-
ttu-miR160	TRITD_4Av1G220180-73	TRITD_4Av1G220180-73	-	63-82	73	-45.4	-31.8	0.700441	6.5	GO:0000977(RNA polymerase II regulatory region sequence-specific DNA binding);GO:0005515(protein binding);GO:0005794(Golgi apparatus);GO:0005886(plasma membrane);GO:0005887(integral component of plasma membrane);GO:0009825(multidimensional cell growth);GO:0009832(plant-type cell wall biogenesis);GO:0009833(plant-type primary cell wall biogenesis);GO:0010330(cellulose synthase complex);GO:0016020(…	-
ttu-miR160	TRITD_1Bv1G179130-2	TRITD_1Bv1G179130-2	-	1668-1687	1679	-45.4	-31.8	0.700441	6.5	GO:0005249(voltage-gated potassium channel activity);GO:0005887(integral component of plasma membrane);GO:0042391(regulation of membrane potential)	-
[truncated: 310,860+ more rows]
