# Supplementary material for: Transgenerational Effects of Water-Deficit and Heat Stress on Germination and Seedling Vigour—New Insights from Durum Wheat microRNAs
Source: Plants (Basel). 2020 Feb 4;9(2):189. doi: 10.3390/plants9020189 (PMC7076468; doi:10.3390/plants9020189)
Supplement: Supplementary file 1 [file plants-09-00189-s001.zip › Supplementary files Revision 2/Supplementary Table S8 revised.xlsx]

## Sheet: Table S8 BP terms
Table S8. GO enrichment of predicted target genes in three categories: Biological Process (BP), Molecular Function (MF), and Cellular Component (CC)
S gene number: number of significant targets that match to the current GO term. TS gene number: total number of significant targets that match to GO terms. B gene number: number of targets that match to the current GO term.; TB gene number: total number of targets that match to GO terms.
GO Id	Function	GO_term	S gene number	TS gene number	B gene number	TB gene number	Pvalue of Fisher's Exact Test
GO:0008150	biological_process	biological_process	10159	114368	15223	168937	0.996212
GO:0006355	biological_process	regulation of transcription, DNA-templated	6706	114368	8925	168937	2.43023e-56
GO:0006468	biological_process	protein phosphorylation	5483	114368	7765	168937	7.98475e-09
GO:0006351	biological_process	transcription, DNA-templated	5312	114368	7164	168937	3.12007e-34
GO:0006952	biological_process	defense response	4284	114368	6185	168937	0.00369718
GO:0055114	biological_process	oxidation-reduction process	3318	114368	4849	168937	0.13907
GO:0009651	biological_process	response to salt stress	1712	114368	2532	168937	0.54577
GO:0055085	biological_process	transmembrane transport	1694	114368	2424	168937	0.0105149
GO:0007165	biological_process	signal transduction	1686	114368	2407	168937	0.00672581
GO:0051603	biological_process	proteolysis involved in cellular protein catabolic process	1663	114368	2117	168937	5.2469e-29
GO:0009793	biological_process	embryo development ending in seed dormancy	1623	114368	2412	168937	0.676404
GO:0046686	biological_process	response to cadmium ion	1596	114368	2252	168937	0.000589808
GO:0009737	biological_process	response to abscisic acid	1593	114368	2194	168937	2.95497e-07
GO:0007166	biological_process	cell surface receptor signaling pathway	1525	114368	2155	168937	0.00108978
GO:0016567	biological_process	protein ubiquitination	1523	114368	2257	168937	0.598611
GO:0009409	biological_process	response to cold	1505	114368	1964	168937	1.26586e-18
GO:0006508	biological_process	proteolysis	1425	114368	2145	168937	0.900166
GO:0009414	biological_process	response to water deprivation	1357	114368	1721	168937	3.87679e-25
GO:0035556	biological_process	intracellular signal transduction	1315	114368	1727	168937	5.94482e-15
GO:0031146	biological_process	SCF-dependent proteasomal ubiquitin-dependent protein catabolic process	1290	114368	1957	168937	0.956745
GO:0071555	biological_process	cell wall organization	1283	114368	1672	168937	1.93568e-16
GO:0007275	biological_process	multicellular organism development	1259	114368	1764	168937	0.000446286
GO:0042742	biological_process	defense response to bacterium	1206	114368	1705	168937	0.00360771
GO:0009611	biological_process	response to wounding	1182	114368	1655	168937	0.000560763
GO:0006457	biological_process	protein folding	1147	114368	1641	168937	0.029051
GO:0009416	biological_process	response to light stimulus	1130	114368	1660	168937	0.382843
GO:0006979	biological_process	response to oxidative stress	1112	114368	1523	168937	3.48027e-06
GO:0006886	biological_process	intracellular protein transport	1111	114368	1623	168937	0.266015
GO:0030154	biological_process	cell differentiation	1088	114368	1495	168937	1.07628e-05
GO:0009813	biological_process	flavonoid biosynthetic process	1085	114368	1314	168937	1.85806e-34
GO:0051301	biological_process	cell division	1084	114368	1644	168937	0.940313
GO:0050832	biological_process	defense response to fungus	1078	114368	1478	168937	6.49022e-06
GO:0046777	biological_process	protein autophosphorylation	1072	114368	1395	168937	2.7141e-14
GO:0016310	biological_process	phosphorylation	1047	114368	1554	168937	0.619655
GO:0043161	biological_process	proteasome-mediated ubiquitin-dependent protein catabolic process	1006	114368	1442	168937	0.0482268
GO:0009738	biological_process	abscisic acid-activated signaling pathway	1004	114368	1445	168937	0.0763012
GO:0044550	biological_process	secondary metabolite biosynthetic process	988	114368	1231	168937	3.6673e-23
GO:0006511	biological_process	ubiquitin-dependent protein catabolic process	963	114368	1647	168937	1
GO:0007169	biological_process	transmembrane receptor protein tyrosine kinase signaling pathway	957	114368	1249	168937	2.12511e-12
GO:0009408	biological_process	response to heat	951	114368	1312	168937	9.19023e-05
GO:0032259	biological_process	methylation	930	114368	1350	168937	0.181627
GO:0052696	biological_process	flavonoid glucuronidation	916	114368	1104	168937	8.36659e-31
GO:0009733	biological_process	response to auxin	900	114368	1381	168937	0.979143
GO:0015031	biological_process	protein transport	891	114368	1442	168937	0.999999
GO:0045893	biological_process	positive regulation of transcription, DNA-templated	891	114368	1244	168937	0.0014865
GO:0006397	biological_process	mRNA processing	878	114368	1285	168937	0.326104
GO:0006412	biological_process	translation	845	114368	1583	168937	1
GO:0009555	biological_process	pollen development	823	114368	1097	168937	6.25343e-08
GO:0009723	biological_process	response to ethylene	811	114368	1062	168937	3.01723e-10
GO:0016192	biological_process	vesicle-mediated transport	802	114368	1198	168937	0.723468
GO:0006357	biological_process	regulation of transcription by RNA polymerase II	800	114368	1135	168937	0.0230978
GO:0009908	biological_process	flower development	768	114368	1191	168937	0.99171
GO:0005975	biological_process	carbohydrate metabolic process	762	114368	1073	168937	0.0102817
GO:0016042	biological_process	lipid catabolic process	761	114368	1082	168937	0.0332056
GO:0009873	biological_process	ethylene-activated signaling pathway	757	114368	984	168937	1.01958e-10
GO:0009734	biological_process	auxin-activated signaling pathway	737	114368	971	168937	1.16984e-08
GO:0006281	biological_process	DNA repair	711	114368	1139	168937	0.999929
GO:0007018	biological_process	microtubule-based movement	708	114368	901	168937	2.60785e-13
GO:0048364	biological_process	root development	670	114368	959	168937	0.079584
GO:0006810	biological_process	transport	667	114368	1103	168937	1
GO:0009832	biological_process	plant-type cell wall biogenesis	644	114368	790	168937	1.64302e-18
GO:0007049	biological_process	cell cycle	626	114368	828	168937	3.61651e-07
GO:0006970	biological_process	response to osmotic stress	623	114368	979	168937	0.99689
GO:0009826	biological_process	unidimensional cell growth	620	114368	868	168937	0.00964589
GO:0009809	biological_process	lignin biosynthetic process	589	114368	885	168937	0.778768
GO:0030244	biological_process	cellulose biosynthetic process	586	114368	729	168937	1.23483e-14
GO:0018105	biological_process	peptidyl-serine phosphorylation	584	114368	976	168937	1
GO:0009751	biological_process	response to salicylic acid	575	114368	819	168937	0.0658336
GO:0009753	biological_process	response to jasmonic acid	561	114368	766	168937	0.000490883
GO:0009451	biological_process	RNA modification	557	114368	712	168937	3.04008e-10
GO:0048366	biological_process	leaf development	557	114368	712	168937	3.04008e-10
GO:0009658	biological_process	chloroplast organization	538	114368	757	168937	0.0248308
GO:0016579	biological_process	protein deubiquitination	535	114368	860	168937	0.999715
GO:0006855	biological_process	drug transmembrane transport	535	114368	685	168937	1.04929e-09
GO:0009735	biological_process	response to cytokinin	526	114368	747	168937	0.0595182
GO:0030163	biological_process	protein catabolic process	526	114368	673	168937	1.19088e-09
GO:0009664	biological_process	plant-type cell wall organization	504	114368	713	168937	0.0465746
GO:0006096	biological_process	glycolytic process	501	114368	722	168937	0.175194
GO:0010228	biological_process	vegetative to reproductive phase transition of meristem	497	114368	795	168937	0.999139
GO:0006417	biological_process	regulation of translation	486	114368	681	168937	0.0214185
GO:0006857	biological_process	oligopeptide transport	486	114368	637	168937	1.13771e-06
GO:0010501	biological_process	RNA secondary structure unwinding	486	114368	630	168937	1.07555e-07
GO:0045892	biological_process	negative regulation of transcription, DNA-templated	478	114368	739	168937	0.963057
GO:0080167	biological_process	response to karrikin	460	114368	585	168937	2.88884e-09
GO:0010468	biological_process	regulation of gene expression	459	114368	704	168937	0.927393
GO:0000398	biological_process	mRNA splicing, via spliceosome	458	114368	736	168937	0.999267
GO:0006629	biological_process	lipid metabolic process	457	114368	718	168937	0.990504
GO:0042542	biological_process	response to hydrogen peroxide	450	114368	602	168937	9.3057e-05
GO:0010150	biological_process	leaf senescence	444	114368	621	168937	0.0226788
GO:0006888	biological_process	endoplasmic reticulum to Golgi vesicle-mediated transport	438	114368	593	168937	0.000631145
GO:0006470	biological_process	protein dephosphorylation	434	114368	693	168937	0.99795
GO:0006633	biological_process	fatty acid biosynthetic process	432	114368	629	168937	0.315271
GO:0009825	biological_process	multidimensional cell growth	431	114368	528	168937	4.36181e-13
GO:0009617	biological_process	response to bacterium	425	114368	533	168937	3.92971e-10
GO:0045944	biological_process	positive regulation of transcription by RNA polymerase II	423	114368	641	168937	0.833757
GO:0009926	biological_process	auxin polar transport	418	114368	620	168937	0.578014
GO:0009867	biological_process	jasmonic acid mediated signaling pathway	409	114368	800	168937	1
GO:0046323	biological_process	glucose import	402	114368	470	168937	5.76144e-19
GO:0009626	biological_process	plant-type hypersensitive response	400	114368	571	168937	0.122614
GO:0009833	biological_process	plant-type primary cell wall biogenesis	397	114368	509	168937	1.78263e-07
GO:0051453	biological_process	regulation of intracellular pH	391	114368	468	168937	5.39198e-15
GO:0010224	biological_process	response to UV-B	388	114368	524	168937	0.000910616
GO:0008380	biological_process	RNA splicing	386	114368	617	168937	0.996992
GO:0031122	biological_process	cytoplasmic microtubule organization	364	114368	458	168937	1.36566e-08
GO:0006396	biological_process	RNA processing	358	114368	516	168937	0.221095
GO:0008152	biological_process	metabolic process	357	114368	559	168937	0.975746
GO:0006413	biological_process	translational initiation	357	114368	516	168937	0.250332
GO:0006486	biological_process	protein glycosylation	351	114368	578	168937	0.999828
GO:0061077	biological_process	chaperone-mediated protein folding	348	114368	491	168937	0.0712877
GO:0016926	biological_process	protein desumoylation	344	114368	554	168937	0.997722
GO:0045454	biological_process	cell redox homeostasis	343	114368	503	168937	0.427302
GO:0009615	biological_process	response to virus	341	114368	440	168937	3.65344e-06
GO:0009860	biological_process	pollen tube growth	339	114368	511	168937	0.760411
GO:0006342	biological_process	chromatin silencing	336	114368	425	168937	1.31651e-07
GO:0006897	biological_process	endocytosis	335	114368	750	168937	1
GO:0006631	biological_process	fatty acid metabolic process	333	114368	491	168937	0.498415
GO:0000724	biological_process	double-strand break repair via homologous recombination	328	114368	519	168937	0.986879
GO:0010090	biological_process	trichome morphogenesis	324	114368	429	168937	0.000236239
GO:0030422	biological_process	production of siRNA involved in RNA interference	324	114368	423	168937	3.60139e-05
GO:0006749	biological_process	glutathione metabolic process	322	114368	543	168937	0.999984
GO:0071472	biological_process	cellular response to salt stress	321	114368	550	168937	0.999998
GO:0042744	biological_process	hydrogen peroxide catabolic process	316	114368	449	168937	0.121447
GO:0009742	biological_process	brassinosteroid mediated signaling pathway	315	114368	449	168937	0.143368
GO:0030001	biological_process	metal ion transport	314	114368	491	168937	0.9652
GO:0006891	biological_process	intra-Golgi vesicle-mediated transport	314	114368	428	168937	0.00633867
GO:0016569	biological_process	covalent chromatin modification	313	114368	518	168937	0.999797
GO:0009644	biological_process	response to high light intensity	313	114368	443	168937	0.099309
GO:0007623	biological_process	circadian rhythm	309	114368	443	168937	0.191331
GO:0042538	biological_process	hyperosmotic salinity response	309	114368	439	168937	0.123574
GO:0000209	biological_process	protein polyubiquitination	307	114368	511	168937	0.999881
GO:0048481	biological_process	plant ovule development	305	114368	357	168937	1.27736e-14
GO:0006606	biological_process	protein import into nucleus	304	114368	413	168937	0.00529304
GO:0015979	biological_process	photosynthesis	302	114368	495	168937	0.999285
GO:0009845	biological_process	seed germination	301	114368	505	168937	0.999947
GO:0009789	biological_process	positive regulation of abscisic acid-activated signaling pathway	301	114368	422	168937	0.0602085
GO:0045087	biological_process	innate immune response	300	114368	449	168937	0.675819
GO:1901657	biological_process	glycosyl compound metabolic process	298	114368	475	168937	0.990387
GO:0034220	biological_process	ion transmembrane transport	292	114368	421	168937	0.250241
GO:0009816	biological_process	defense response to bacterium, incompatible interaction	287	114368	386	168937	0.00261507
GO:0009834	biological_process	plant-type secondary cell wall biogenesis	285	114368	431	168937	0.774436
GO:0009909	biological_process	regulation of flower development	285	114368	405	168937	0.135795
GO:0006869	biological_process	lipid transport	284	114368	446	168937	0.968253
GO:0009699	biological_process	phenylpropanoid biosynthetic process	284	114368	414	168937	0.369149
GO:1902600	biological_process	proton transmembrane transport	283	114368	305	168937	3.67773e-26
GO:0006366	biological_process	transcription by RNA polymerase II	281	114368	404	168937	0.228881
GO:0042026	biological_process	protein refolding	280	114368	347	168937	4.34917e-08
GO:0048316	biological_process	seed development	277	114368	357	168937	2.40083e-05
GO:0006559	biological_process	L-phenylalanine catabolic process	276	114368	345	168937	2.41586e-07
GO:0010087	biological_process	phloem or xylem histogenesis	273	114368	350	168937	1.33734e-05
GO:0006811	biological_process	ion transport	268	114368	365	168937	0.0102408
GO:0006635	biological_process	fatty acid beta-oxidation	265	114368	332	168937	5.96292e-07
GO:0042335	biological_process	cuticle development	265	114368	313	168937	5.93593e-12
GO:0046916	biological_process	cellular transition metal ion homeostasis	264	114368	399	168937	0.761875
GO:0009620	biological_process	response to fungus	264	114368	366	168937	0.0379797
GO:0045036	biological_process	protein targeting to chloroplast	264	114368	349	168937	0.000710451
GO:0009624	biological_process	response to nematode	264	114368	337	168937	1.01611e-05
GO:0010089	biological_process	xylem development	263	114368	343	168937	0.000162491
GO:0009556	biological_process	microsporogenesis	263	114368	337	168937	1.77021e-05
GO:0006306	biological_process	DNA methylation	261	114368	371	168937	0.149522
GO:0010052	biological_process	guard cell differentiation	259	114368	366	168937	0.114476
GO:0006623	biological_process	protein targeting to vacuole	252	114368	345	168937	0.0181983
GO:0010311	biological_process	lateral root formation	251	114368	334	168937	0.00178251
GO:0003333	biological_process	amino acid transmembrane transport	250	114368	415	168937	0.999429
GO:0048653	biological_process	anther development	250	114368	281	168937	6.11933e-17
GO:0009631	biological_process	cold acclimation	249	114368	321	168937	6.19262e-05
GO:0051017	biological_process	actin filament bundle assembly	248	114368	432	168937	0.999997
GO:0042938	biological_process	dipeptide transport	247	114368	349	168937	0.119958
GO:0010118	biological_process	stomatal movement	246	114368	306	168937	4.98141e-07
GO:0010025	biological_process	wax biosynthetic process	246	114368	291	168937	4.63856e-11
GO:0048467	biological_process	gynoecium development	246	114368	260	168937	1.55534e-26
GO:0009736	biological_process	cytokinin-activated signaling pathway	243	114368	390	168937	0.98951
GO:0010143	biological_process	cutin biosynthetic process	243	114368	285	168937	9.31239e-12
GO:0010200	biological_process	response to chitin	242	114368	345	168937	0.180372
GO:0016485	biological_process	protein processing	242	114368	293	168937	6.54364e-09
GO:0009791	biological_process	post-embryonic development	240	114368	311	168937	0.000150566
GO:0006364	biological_process	rRNA processing	239	114368	364	168937	0.813371
GO:0009744	biological_process	response to sucrose	239	114368	333	168937	0.0614633
GO:0071554	biological_process	cell wall organization or biogenesis	239	114368	286	168937	8.95898e-10
GO:0009846	biological_process	pollen germination	238	114368	384	168937	0.992359
GO:0009819	biological_process	drought recovery	237	114368	265	168937	8.54851e-17
GO:0040008	biological_process	regulation of growth	236	114368	353	168937	0.656019
GO:0010119	biological_process	regulation of stomatal movement	234	114368	375	168937	0.987073
GO:0009058	biological_process	biosynthetic process	234	114368	364	168937	0.925542
GO:0051607	biological_process	defense response to virus	234	114368	322	168937	0.0308015
GO:0008219	biological_process	cell death	233	114368	328	168937	0.107688
GO:0034605	biological_process	cellular response to heat	233	114368	315	168937	0.00920738
GO:0009965	biological_process	leaf morphogenesis	232	114368	418	168937	1
GO:0042147	biological_process	retrograde transport, endosome to Golgi	231	114368	335	168937	0.334266
GO:0006458	biological_process	'de novo' protein folding	231	114368	290	168937	4.03384e-06
GO:0009739	biological_process	response to gibberellin	229	114368	352	168937	0.867909
GO:0007005	biological_process	mitochondrion organization	229	114368	284	168937	7.79661e-07
GO:0016125	biological_process	sterol metabolic process	227	114368	295	168937	0.000302528
GO:0010268	biological_process	brassinosteroid homeostasis	227	114368	276	168937	3.87338e-08
GO:0016311	biological_process	dephosphorylation	226	114368	318	168937	0.109268
GO:0048767	biological_process	root hair elongation	225	114368	394	168937	0.999996
GO:0010027	biological_process	thylakoid membrane organization	224	114368	291	168937	0.000318476
GO:0006368	biological_process	transcription elongation from RNA polymerase II promoter	224	114368	263	168937	7.40676e-11
GO:0006338	biological_process	chromatin remodeling	223	114368	349	168937	0.941619
GO:0045037	biological_process	protein import into chloroplast stroma	223	114368	301	168937	0.00947494
GO:0009115	biological_process	xanthine catabolic process	223	114368	247	168937	4.58881e-17
GO:0007010	biological_process	cytoskeleton organization	221	114368	461	168937	1
GO:0010252	biological_process	auxin homeostasis	217	114368	281	168937	0.00028189
GO:0090332	biological_process	stomatal closure	216	114368	269	168937	2.8116e-06
GO:0006874	biological_process	cellular calcium ion homeostasis	215	114368	285	168937	0.00263286
GO:0010072	biological_process	primary shoot apical meristem specification	215	114368	274	168937	5.3029e-05
GO:0016032	biological_process	viral process	213	114368	382	168937	1
GO:0006950	biological_process	response to stress	213	114368	360	168937	0.999729
GO:0043622	biological_process	cortical microtubule organization	213	114368	289	168937	0.0157344
GO:0006890	biological_process	retrograde vesicle-mediated transport, Golgi to endoplasmic reticulum	212	114368	271	168937	8.37893e-05
GO:0009911	biological_process	positive regulation of flower development	207	114368	297	168937	0.251133
GO:0016132	biological_process	brassinosteroid biosynthetic process	207	114368	255	168937	1.02545e-06
GO:0009992	biological_process	cellular water homeostasis	206	114368	319	168937	0.8943
GO:2000377	biological_process	regulation of reactive oxygen species metabolic process	206	114368	292	168937	0.163733
GO:0001666	biological_process	response to hypoxia	206	114368	263	168937	9.13517e-05
GO:0009800	biological_process	cinnamic acid biosynthetic process	206	114368	232	168937	5.25478e-14
GO:0000462	biological_process	maturation of SSU-rRNA from tricistronic rRNA transcript (SSU-rRNA, 5.8S rRNA, LSU-rRNA)	205	114368	336	168937	0.995919
GO:0007131	biological_process	reciprocal meiotic recombination	205	114368	306	168937	0.629885
GO:0006260	biological_process	DNA replication	205	114368	278	168937	0.0169557
GO:0006520	biological_process	cellular amino acid metabolic process	204	114368	281	168937	0.0436762
GO:0042752	biological_process	regulation of circadian rhythm	202	114368	263	168937	0.000746012
GO:0009788	biological_process	negative regulation of abscisic acid-activated signaling pathway	201	114368	347	168937	0.999947
GO:0009695	biological_process	jasmonic acid biosynthetic process	201	114368	259	168937	0.000285548
GO:0010183	biological_process	pollen tube guidance	201	114368	250	168937	5.19551e-06
GO:0015706	biological_process	nitrate transport	197	114368	266	168937	0.0143644
GO:0009755	biological_process	hormone-mediated signaling pathway	193	114368	292	168937	0.743111
GO:0019748	biological_process	secondary metabolic process	190	114368	301	168937	0.959692
GO:0042254	biological_process	ribosome biogenesis	190	114368	270	168937	0.191438
GO:0051321	biological_process	meiotic cell cycle	190	114368	268	168937	0.145551
GO:0010380	biological_process	regulation of chlorophyll biosynthetic process	190	114368	249	168937	0.00182727
GO:0016458	biological_process	gene silencing	189	114368	269	168937	0.20284
GO:0006974	biological_process	cellular response to DNA damage stimulus	189	114368	267	168937	0.155129
GO:0002229	biological_process	defense response to oomycetes	189	114368	231	168937	1.04926e-06
GO:0000911	biological_process	cytokinesis by cell plate formation	188	114368	271	168937	0.301838
GO:0048367	biological_process	shoot system development	187	114368	231	168937	4.71665e-06
GO:0051707	biological_process	response to other organism	186	114368	225	168937	3.08177e-07
GO:0006099	biological_process	tricarboxylic acid cycle	185	114368	273	168937	0.519417
GO:0000226	biological_process	microtubule cytoskeleton organization	184	114368	372	168937	1
GO:0042391	biological_process	regulation of membrane potential	184	114368	255	168937	0.0712723
GO:0006607	biological_process	NLS-bearing protein import into nucleus	183	114368	247	168937	0.0173461
GO:0002237	biological_process	response to molecule of bacterial origin	183	114368	235	168937	0.000379806
GO:0010345	biological_process	suberin biosynthetic process	182	114368	255	168937	0.116604
GO:0030048	biological_process	actin filament-based movement	181	114368	254	168937	0.125015
GO:0005982	biological_process	starch metabolic process	180	114368	262	168937	0.391926
GO:0006904	biological_process	vesicle docking involved in exocytosis	179	114368	267	168937	0.618801
GO:0042939	biological_process	tripeptide transport	177	114368	236	168937	0.00881587
GO:0008360	biological_process	regulation of cell shape	176	114368	388	168937	1
GO:0034599	biological_process	cellular response to oxidative stress	176	114368	277	168937	0.937835
GO:0098656	biological_process	anion transmembrane transport	176	114368	250	168937	0.199312
GO:0042128	biological_process	nitrate assimilation	176	114368	244	168937	0.0774937
GO:0051567	biological_process	histone H3-K9 methylation	176	114368	239	168937	0.0273937
GO:0009640	biological_process	photomorphogenesis	176	114368	231	168937	0.00294557
GO:0042631	biological_process	cellular response to water deprivation	175	114368	331	168937	1
GO:0010182	biological_process	sugar mediated signaling pathway	175	114368	257	168937	0.475745
GO:0008643	biological_process	carbohydrate transport	174	114368	357	168937	1
GO:0006006	biological_process	glucose metabolic process	174	114368	239	168937	0.0510836
GO:0000160	biological_process	phosphorelay signal transduction system	173	114368	254	168937	0.473946
GO:0006887	biological_process	exocytosis	172	114368	290	168937	0.998916
GO:0009266	biological_process	response to temperature stimulus	172	114368	226	168937	0.00353782
GO:0046274	biological_process	lignin catabolic process	172	114368	192	168937	9.69856e-13
GO:0046244	biological_process	salicylic acid catabolic process	172	114368	192	168937	9.69856e-13
GO:0009740	biological_process	gibberellic acid mediated signaling pathway	171	114368	232	168937	0.0279166
GO:0009294	biological_process	DNA mediated transformation	170	114368	278	168937	0.991093
GO:0019953	biological_process	sexual reproduction	170	114368	232	168937	0.0386259
GO:0031408	biological_process	oxylipin biosynthetic process	170	114368	224	168937	0.0045485
GO:0010043	biological_process	response to zinc ion	169	114368	264	168937	0.91004
GO:0009411	biological_process	response to UV	169	114368	214	168937	0.000174013
GO:0000271	biological_process	polysaccharide biosynthetic process	169	114368	199	168937	2.36965e-08
GO:0019252	biological_process	starch biosynthetic process	168	114368	250	168937	0.59632
GO:0006302	biological_process	double-strand break repair	167	114368	238	168937	0.228993
GO:0009306	biological_process	protein secretion	167	114368	225	168937	0.0200563
GO:0009630	biological_process	gravitropism	167	114368	209	168937	5.97804e-05
GO:0009768	biological_process	photosynthesis, light harvesting in photosystem I	166	114368	325	168937	1
GO:0009553	biological_process	embryo sac development	166	114368	277	168937	0.997343
GO:0032502	biological_process	developmental process	166	114368	226	168937	0.0359239
GO:0007030	biological_process	Golgi organization	165	114368	248	168937	0.67982
GO:0006334	biological_process	nucleosome assembly	164	114368	730	168937	1
GO:0015995	biological_process	chlorophyll biosynthetic process	164	114368	197	168937	6.1255e-07
GO:0019048	biological_process	modulation by virus of host morphology or physiology	164	114368	188	168937	5.05567e-10
GO:0007059	biological_process	chromosome segregation	163	114368	280	168937	0.999654
GO:0016036	biological_process	cellular response to phosphate starvation	163	114368	206	168937	0.000187473
GO:0046855	biological_process	inositol phosphate dephosphorylation	162	114368	241	168937	0.593117
GO:0009407	biological_process	toxin catabolic process	162	114368	241	168937	0.593117
GO:0090502	biological_process	RNA phosphodiester bond hydrolysis, endonucleolytic	161	114368	251	168937	0.897684
GO:0006915	biological_process	apoptotic process	161	114368	233	168937	0.351944
GO:0006402	biological_process	mRNA catabolic process	161	114368	209	168937	0.00194076
GO:0010411	biological_process	xyloglucan metabolic process	160	114368	219	168937	0.0503935
GO:0009646	biological_process	response to absence of light	158	114368	191	168937	2.14191e-06
GO:0019438	biological_process	aromatic compound biosynthetic process	157	114368	251	168937	0.963839
GO:0016126	biological_process	sterol biosynthetic process	154	114368	260	168937	0.998342
GO:0009831	biological_process	plant-type cell wall modification involved in multidimensional cell growth	154	114368	223	168937	0.361159
GO:0030433	biological_process	ubiquitin-dependent ERAD pathway	153	114368	258	168937	0.998148
GO:0006020	biological_process	inositol metabolic process	153	114368	241	168937	0.927877
GO:0042546	biological_process	cell wall biogenesis	153	114368	217	168937	0.209085
GO:0010051	biological_process	xylem and phloem pattern formation	153	114368	214	168937	0.131844
GO:2000028	biological_process	regulation of photoperiodism, flowering	153	114368	170	168937	7.01746e-12
GO:0009850	biological_process	auxin metabolic process	152	114368	254	168937	0.996564
GO:0048527	biological_process	lateral root development	152	114368	196	168937	0.00155771
GO:0009910	biological_process	negative regulation of flower development	151	114368	262	168937	0.999749
GO:0070940	biological_process	dephosphorylation of RNA polymerase II C-terminal domain	151	114368	179	168937	3.18747e-07
GO:0010114	biological_process	response to red light	150	114368	252	168937	0.997424
GO:0010053	biological_process	root epidermal cell differentiation	150	114368	250	168937	0.995746
GO:0005986	biological_process	sucrose biosynthetic process	150	114368	224	168937	0.623311
GO:0006298	biological_process	mismatch repair	150	114368	184	168937	1.92257e-05
GO:0009828	biological_process	plant-type cell wall loosening	148	114368	225	168937	0.755592
GO:0009585	biological_process	red, far-red light phototransduction	148	114368	220	168937	0.585257
GO:0010152	biological_process	pollen maturation	148	114368	197	168937	0.0141491
GO:0006636	biological_process	unsaturated fatty acid biosynthetic process	148	114368	189	168937	0.000849803
GO:0000278	biological_process	mitotic cell cycle	147	114368	230	168937	0.902161
GO:0010154	biological_process	fruit development	147	114368	177	168937	3.03811e-06
GO:0090630	biological_process	activation of GTPase activity	145	114368	255	168937	0.999887
GO:0000266	biological_process	mitochondrial fission	145	114368	220	168937	0.740536
GO:0016573	biological_process	histone acetylation	145	114368	194	168937	0.0199398
GO:0009741	biological_process	response to brassinosteroid	145	114368	170	168937	1.29121e-07
GO:0031338	biological_process	regulation of vesicle fusion	144	114368	236	168937	0.987356
GO:0032436	biological_process	positive regulation of proteasomal ubiquitin-dependent protein catabolic process	144	114368	234	168937	0.980416
GO:0009944	biological_process	polarity specification of adaxial/abaxial axis	144	114368	198	168937	0.0737003
GO:0002215	biological_process	defense response to nematode	144	114368	154	168937	8.68619e-15
GO:0007017	biological_process	microtubule-based process	142	114368	303	168937	1
GO:0006002	biological_process	fructose 6-phosphate metabolic process	140	114368	197	168937	0.175161
GO:0006816	biological_process	calcium ion transport	140	114368	173	168937	7.27414e-05
GO:0010037	biological_process	response to carbon dioxide	140	114368	158	168937	8.03636e-10
GO:0010942	biological_process	positive regulation of cell death	140	114368	151	168937	1.43165e-13
GO:0016051	biological_process	carbohydrate biosynthetic process	139	114368	212	168937	0.77088
GO:0009863	biological_process	salicylic acid mediated signaling pathway	138	114368	206	168937	0.61791
GO:0098542	biological_process	defense response to other organism	138	114368	157	168937	3.76897e-09
GO:0048573	biological_process	photoperiodism, flowering	137	114368	173	168937	0.000550848
GO:0031047	biological_process	gene silencing by RNA	135	114368	193	168937	0.279075
GO:0034976	biological_process	response to endoplasmic reticulum stress	135	114368	170	168937	0.000483273
GO:0010928	biological_process	regulation of auxin mediated signaling pathway	135	114368	140	168937	2.08563e-17
GO:0017148	biological_process	negative regulation of translation	134	114368	208	168937	0.860752
GO:0007064	biological_process	mitotic sister chromatid cohesion	134	114368	197	168937	0.495458
GO:0000045	biological_process	autophagosome assembly	134	114368	191	168937	0.25975
GO:0006094	biological_process	gluconeogenesis	133	114368	198	168937	0.596013
GO:0005992	biological_process	trehalose biosynthetic process	133	114368	171	168937	0.00242909
GO:0006541	biological_process	glutamine metabolic process	133	114368	162	168937	2.84225e-05
GO:0048510	biological_process	regulation of timing of transition from vegetative to reproductive phase	132	114368	195	168937	0.53484
GO:0006406	biological_process	mRNA export from nucleus	131	114368	227	168937	0.99937
GO:0006349	biological_process	regulation of gene expression by genetic imprinting	131	114368	211	168937	0.964136
GO:0009686	biological_process	gibberellin biosynthetic process	131	114368	174	168937	0.0179843
GO:0006913	biological_process	nucleocytoplasmic transport	128	114368	188	168937	0.489571
GO:1901001	biological_process	negative regulation of response to salt stress	128	114368	162	168937	0.000973182
GO:0061088	biological_process	regulation of sequestering of zinc ion	128	114368	155	168937	2.27778e-05
GO:0010495	biological_process	long-distance posttranscriptional gene silencing	128	114368	148	168937	1.24383e-07
GO:0000288	biological_process	nuclear-transcribed mRNA catabolic process, deadenylation-dependent decay	127	114368	200	168937	0.90983
GO:0006896	biological_process	Golgi to vacuole transport	127	114368	189	168937	0.592639
GO:0010305	biological_process	leaf vascular tissue pattern formation	127	114368	152	168937	7.5625e-06
GO:0009960	biological_process	endosperm development	127	114368	151	168937	3.75215e-06
GO:0008299	biological_process	isoprenoid biosynthetic process	127	114368	150	168937	1.80001e-06
GO:0009969	biological_process	xyloglucan biosynthetic process	127	114368	150	168937	1.80001e-06
GO:0006289	biological_process	nucleotide-excision repair	126	114368	187	168937	0.571591
GO:0008283	biological_process	cell population proliferation	125	114368	250	168937	1
GO:0007062	biological_process	sister chromatid cohesion	125	114368	228	168937	0.999981
GO:0006284	biological_process	base-excision repair	125	114368	195	168937	0.874621
GO:0005983	biological_process	starch catabolic process	125	114368	187	168937	0.631605
GO:0046856	biological_process	phosphatidylinositol dephosphorylation	125	114368	165	168937	0.0148901
GO:0006610	biological_process	ribosomal protein import into nucleus	125	114368	164	168937	0.0107427
GO:0006446	biological_process	regulation of translational initiation	125	114368	162	168937	0.00529338
GO:0006261	biological_process	DNA-dependent DNA replication	125	114368	160	168937	0.00241305
GO:0010417	biological_process	glucuronoxylan biosynthetic process	125	114368	149	168937	5.84092e-06
GO:0006405	biological_process	RNA export from nucleus	125	114368	143	168937	4.35036e-08
GO:0051693	biological_process	actin filament capping	123	114368	261	168937	1
GO:0010044	biological_process	response to aluminum ion	123	114368	147	168937	9.04933e-06
GO:0010248	biological_process	establishment or maintenance of transmembrane electrochemical gradient	123	114368	147	168937	9.04933e-06
GO:0071230	biological_process	cellular response to amino acid stimulus	123	114368	141	168937	7.29582e-08
GO:0071669	biological_process	plant-type cell wall organization or biogenesis	123	114368	135	168937	1.06462e-10
GO:0015833	biological_process	peptide transport	122	114368	175	168937	0.31484
GO:0009958	biological_process	positive gravitropism	122	114368	161	168937	0.0158003
GO:0071281	biological_process	cellular response to iron ion	121	114368	170	168937	0.187793
GO:0006432	biological_process	phenylalanyl-tRNA aminoacylation	121	114368	169	168937	0.158088
GO:0006108	biological_process	malate metabolic process	121	114368	168	168937	0.131428
GO:1901430	biological_process	positive regulation of syringal lignin biosynthetic process	121	114368	167	168937	0.10785
GO:0019760	biological_process	glucosinolate metabolic process	121	114368	151	168937	0.000474593
GO:0006807	biological_process	nitrogen compound metabolic process	121	114368	143	168937	3.3501e-06
GO:0048511	biological_process	rhythmic process	121	114368	138	168937	4.77101e-08
GO:0010193	biological_process	response to ozone	120	114368	193	168937	0.955719
GO:0006906	biological_process	vesicle fusion	120	114368	188	168937	0.886708
GO:0040029	biological_process	regulation of gene expression, epigenetic	120	114368	135	168937	8.27894e-09
GO:0042981	biological_process	regulation of apoptotic process	119	114368	139	168937	1.1232e-06
GO:0047484	biological_process	regulation of response to osmotic stress	119	114368	121	168937	5.31506e-18
GO:0007033	biological_process	vacuole organization	118	114368	273	168937	1
GO:0070417	biological_process	cellular response to cold	118	114368	145	168937	0.00016579
GO:0016055	biological_process	Wnt signaling pathway	117	114368	318	168937	1
GO:0048765	biological_process	root hair cell differentiation	117	114368	160	168937	0.0816115
GO:0016571	biological_process	histone methylation	117	114368	153	168937	0.0111798
GO:0031347	biological_process	regulation of defense response	117	114368	152	168937	0.00782641
GO:0006986	biological_process	response to unfolded protein	117	114368	144	168937	0.000200675
GO:0009561	biological_process	megagametogenesis	117	114368	130	168937	2.09566e-09
GO:0016575	biological_process	histone deacetylation	116	114368	223	168937	1
GO:0006032	biological_process	chitin catabolic process	116	114368	146	168937	0.00112907
GO:1905392	biological_process	plant organ morphogenesis	116	114368	142	168937	0.000137426
GO:0008202	biological_process	steroid metabolic process	116	114368	130	168937	8.57506e-09
GO:0032508	biological_process	DNA duplex unwinding	115	114368	186	168937	0.961947
GO:0000302	biological_process	response to reactive oxygen species	115	114368	181	168937	0.898406
GO:0031627	biological_process	telomeric loop formation	115	114368	175	168937	0.741489
GO:0031048	biological_process	chromatin silencing by small RNA	115	114368	137	168937	1.29069e-05
GO:0010205	biological_process	photoinhibition	115	114368	137	168937	1.29069e-05
GO:0016441	biological_process	posttranscriptional gene silencing	115	114368	133	168937	5.54468e-07
GO:0033169	biological_process	histone H3-K9 demethylation	115	114368	125	168937	8.64473e-11
GO:0048507	biological_process	meristem development	115	114368	123	168937	4.60869e-12
GO:0010073	biological_process	meristem maintenance	114	114368	150	168937	0.0166151
GO:0009637	biological_process	response to blue light	114	114368	144	168937	0.00157971
GO:0051726	biological_process	regulation of cell cycle	113	114368	195	168937	0.998314
GO:0009627	biological_process	systemic acquired resistance	113	114368	143	168937	0.00186407
GO:0048025	biological_process	negative regulation of mRNA splicing, via spliceosome	113	114368	133	168937	4.6339e-06
GO:0071470	biological_process	cellular response to osmotic stress	113	114368	121	168937	8.81491e-12
GO:0016236	biological_process	macroautophagy	113	114368	115	168937	5.00361e-17
GO:0051781	biological_process	positive regulation of cell division	112	114368	215	168937	0.999999
GO:0043069	biological_process	negative regulation of programmed cell death	112	114368	167	168937	0.605155
GO:0008654	biological_process	phospholipid biosynthetic process	112	114368	158	168937	0.22128
GO:0030036	biological_process	actin cytoskeleton organization	112	114368	158	168937	0.22128
GO:0000122	biological_process	negative regulation of transcription by RNA polymerase II	112	114368	149	168937	0.0291786
GO:0006097	biological_process	glyoxylate cycle	112	114368	132	168937	5.844e-06
GO:0055046	biological_process	microgametogenesis	112	114368	124	168937	2.75005e-09
GO:0019684	biological_process	photosynthesis, light reaction	112	114368	115	168937	9.17686e-16
GO:0045010	biological_process	actin nucleation	112	114368	114	168937	7.26705e-17
GO:0055072	biological_process	iron ion homeostasis	110	114368	172	168937	0.870784
GO:0018279	biological_process	protein N-linked glycosylation via asparagine	110	114368	146	168937	0.0274879
GO:0006414	biological_process	translational elongation	110	114368	146	168937	0.0274879
GO:0010167	biological_process	response to nitrate	109	114368	129	168937	1.16339e-05
GO:0006268	biological_process	DNA unwinding involved in DNA replication	109	114368	120	168937	1.96851e-09
GO:0000103	biological_process	sulfate assimilation	108	114368	195	168937	0.999876
GO:0010256	biological_process	endomembrane system organization	108	114368	142	168937	0.0187109
GO:0010726	biological_process	positive regulation of hydrogen peroxide metabolic process	107	114368	118	168937	3.55887e-09
GO:0006730	biological_process	one-carbon metabolic process	106	114368	164	168937	0.822428
GO:0007205	biological_process	protein kinase C-activating G protein-coupled receptor signaling pathway	106	114368	156	168937	0.511535
GO:0034968	biological_process	histone lysine methylation	106	114368	144	168937	0.0747505
GO:0006090	biological_process	pyruvate metabolic process	106	114368	137	168937	0.0084253
GO:0009853	biological_process	photorespiration	105	114368	162	168937	0.808324
GO:0009749	biological_process	response to glucose	105	114368	158	168937	0.66547
GO:0046740	biological_process	transport of virus in host, cell to cell	105	114368	132	168937	0.00176278
GO:0006783	biological_process	heme biosynthetic process	105	114368	128	168937	0.00020442
GO:0006529	biological_process	asparagine biosynthetic process	105	114368	126	168937	5.71804e-05
GO:0000245	biological_process	spliceosomal complex assembly	104	114368	171	168937	0.976245
GO:0010093	biological_process	specification of floral organ identity	104	114368	141	168937	0.0717509
GO:0040007	biological_process	growth	104	114368	128	168937	0.000444646
GO:0071215	biological_process	cellular response to abscisic acid stimulus	104	114368	124	168937	3.56973e-05
GO:0010587	biological_process	miRNA catabolic process	104	114368	108	168937	1.49982e-13
GO:0006400	biological_process	tRNA modification	103	114368	175	168937	0.994438
GO:0019722	biological_process	calcium-mediated signaling	103	114368	122	168937	2.17108e-05
GO:0043171	biological_process	peptide catabolic process	102	114368	286	168937	1
GO:0007015	biological_process	actin filament organization	102	114368	183	168937	0.999728
GO:0006270	biological_process	DNA replication initiation	102	114368	157	168937	0.794064
GO:0046785	biological_process	microtubule polymerization	102	114368	120	168937	1.2837e-05
GO:0007346	biological_process	regulation of mitotic cell cycle	101	114368	156	168937	0.809926
GO:0009639	biological_process	response to red or far red light	101	114368	152	168937	0.664604
GO:0006312	biological_process	mitotic recombination	101	114368	146	168937	0.388139
GO:0010584	biological_process	pollen exine formation	101	114368	134	168937	0.0330737
GO:0006378	biological_process	mRNA polyadenylation	100	114368	197	168937	1
GO:0007140	biological_process	male meiotic nuclear division	100	114368	143	168937	0.31809
GO:0031348	biological_process	negative regulation of defense response	99	114368	191	168937	0.999998
GO:0000723	biological_process	telomere maintenance	99	114368	157	168937	0.907047
GO:0032875	biological_process	regulation of DNA endoreduplication	99	114368	148	168937	0.620649
GO:0006465	biological_process	signal peptide processing	98	114368	170	168937	0.997665
GO:0010227	biological_process	floral organ abscission	98	114368	140	168937	0.314269
GO:0043068	biological_process	positive regulation of programmed cell death	98	114368	121	168937	0.00079668
GO:0006487	biological_process	protein N-linked glycosylation	97	114368	183	168937	0.999987
GO:0006644	biological_process	phospholipid metabolic process	97	114368	182	168937	0.999981
GO:0048194	biological_process	Golgi vesicle budding	97	114368	113	168937	8.51964e-06
GO:0080092	biological_process	regulation of pollen tube growth	97	114368	109	168937	1.96869e-07
GO:0006464	biological_process	cellular protein modification process	95	114368	249	168937	1
GO:0009251	biological_process	glucan catabolic process	95	114368	171	168937	0.999659
GO:0080188	biological_process	RNA-directed DNA methylation	95	114368	136	168937	0.331129
GO:0010286	biological_process	heat acclimation	95	114368	126	168937	0.0374626
GO:0045053	biological_process	protein retention in Golgi apparatus	95	114368	115	168937	0.000245242
GO:2000031	biological_process	regulation of salicylic acid mediated signaling pathway	95	114368	110	168937	5.97712e-06
GO:0019853	biological_process	L-ascorbic acid biosynthetic process	94	114368	135	168937	0.352556
GO:0000038	biological_process	very long-chain fatty acid metabolic process	94	114368	123	168937	0.0220441
GO:0046470	biological_process	phosphatidylcholine metabolic process	94	114368	116	168937	0.000977766
GO:0080022	biological_process	primary root development	94	114368	108	168937	3.16553e-06
GO:0010014	biological_process	meristem initiation	94	114368	103	168937	1.4022e-08
GO:0035336	biological_process	long-chain fatty-acyl-CoA metabolic process	93	114368	153	168937	0.970821
GO:0010218	biological_process	response to far red light	93	114368	142	168937	0.744716
GO:0051289	biological_process	protein homotetramerization	93	114368	136	168937	0.472883
GO:0009901	biological_process	anther dehiscence	93	114368	122	168937	0.0252422
GO:0070413	biological_process	trehalose metabolism in response to stress	93	114368	112	168937	0.000195533
GO:0030245	biological_process	cellulose catabolic process	93	114368	105	168937	5.922e-07
GO:0048268	biological_process	clathrin coat assembly	92	114368	188	168937	1
GO:0016925	biological_process	protein sumoylation	92	114368	187	168937	1
GO:0000184	biological_process	nuclear-transcribed mRNA catabolic process, nonsense-mediated decay	92	114368	175	168937	0.999989
GO:0072583	biological_process	clathrin-dependent endocytosis	92	114368	121	168937	0.0288436
GO:0012501	biological_process	programmed cell death	92	114368	121	168937	0.0288436
GO:0090351	biological_process	seedling development	92	114368	115	168937	0.00239183
GO:0090333	biological_process	regulation of stomatal closure	92	114368	111	168937	0.000241528
GO:0051865	biological_process	protein autoubiquitination	92	114368	107	168937	1.25392e-05
GO:0019253	biological_process	reductive pentose-phosphate cycle	92	114368	105	168937	2.09075e-06
GO:0070370	biological_process	cellular heat acclimation	92	114368	98	168937	3.53537e-10
GO:0006506	biological_process	GPI anchor biosynthetic process	91	114368	151	168937	0.977989
GO:0006265	biological_process	DNA topological change	91	114368	111	168937	0.000554101
GO:0051085	biological_process	chaperone cofactor-dependent protein refolding	91	114368	102	168937	3.57249e-07
GO:0045836	biological_process	positive regulation of meiotic nuclear division	91	114368	94	168937	1.83356e-12
GO:0045493	biological_process	xylan catabolic process	90	114368	190	168937	1
GO:0006814	biological_process	sodium ion transport	90	114368	156	168937	0.996592
GO:0010229	biological_process	inflorescence development	90	114368	131	168937	0.443782
GO:0006352	biological_process	DNA-templated transcription, initiation	90	114368	129	168937	0.344964
GO:0048574	biological_process	long-day photoperiodism, flowering	90	114368	123	168937	0.113586
GO:0005985	biological_process	sucrose metabolic process	90	114368	112	168937	0.00205523
GO:0071577	biological_process	zinc ion transmembrane transport	90	114368	111	168937	0.00120065
GO:0034620	biological_process	cellular response to unfolded protein	90	114368	107	168937	9.50153e-05
GO:0006012	biological_process	galactose metabolic process	89	114368	174	168937	0.999998
GO:0048768	biological_process	root hair cell tip growth	89	114368	123	168937	0.156408
GO:0048579	biological_process	negative regulation of long-day photoperiodism, flowering	89	114368	123	168937	0.156408
GO:0043687	biological_process	post-translational protein modification	89	114368	108	168937	0.000450641
GO:0010686	biological_process	tetracyclic triterpenoid biosynthetic process	89	114368	102	168937	4.57396e-06
GO:0000902	biological_process	cell morphogenesis	88	114368	148	168937	0.986024
GO:0050829	biological_process	defense response to Gram-negative bacterium	88	114368	123	168937	0.20837
GO:0060149	biological_process	negative regulation of posttranscriptional gene silencing	88	114368	117	168937	0.0481236
GO:0050667	biological_process	homocysteine metabolic process	88	114368	107	168937	0.000552858
GO:0007568	biological_process	aging	87	114368	183	168937	1
GO:0006611	biological_process	protein export from nucleus	87	114368	173	168937	0.999999
GO:0008285	biological_process	negative regulation of cell population proliferation	87	114368	120	168937	0.151883
GO:0051225	biological_process	spindle assembly	87	114368	113	168937	0.0198497
GO:0010216	biological_process	maintenance of DNA methylation	87	114368	110	168937	0.0056773
GO:0000712	biological_process	resolution of meiotic recombination intermediates	87	114368	97	168937	3.65942e-07
GO:0007031	biological_process	peroxisome organization	86	114368	144	168937	0.982379
GO:0010109	biological_process	regulation of photosynthesis	86	114368	95	168937	1.52252e-07
GO:0009855	biological_process	determination of bilateral symmetry	86	114368	94	168937	4.3366e-08
GO:0015986	biological_process	ATP synthesis coupled proton transport	85	114368	147	168937	0.995329
GO:1900150	biological_process	regulation of defense response to fungus	85	114368	120	168937	0.264417
GO:0009116	biological_process	nucleoside metabolic process	85	114368	103	168937	0.000548936
GO:0046854	biological_process	phosphatidylinositol phosphorylation	85	114368	102	168937	0.000285794
GO:0031425	biological_process	chloroplast RNA processing	85	114368	100	168937	6.72083e-05
GO:1900865	biological_process	chloroplast RNA modification	85	114368	94	168937	2.04235e-07
GO:0006863	biological_process	purine nucleobase transport	85	114368	92	168937	1.52045e-08
GO:0071260	biological_process	cellular response to mechanical stimulus	85	114368	91	168937	3.48189e-09
GO:0019432	biological_process	triglyceride biosynthetic process	84	114368	182	168937	1
GO:0006102	biological_process	isocitrate metabolic process	84	114368	118	168937	0.240087
GO:0009903	biological_process	chloroplast avoidance movement	84	114368	107	168937	0.00930695
GO:2000280	biological_process	regulation of root development	83	114368	142	168937	0.991898
GO:0072593	biological_process	reactive oxygen species metabolic process	83	114368	121	168937	0.459277
GO:0010105	biological_process	negative regulation of ethylene-activated signaling pathway	83	114368	112	168937	0.0867329
GO:0010492	biological_process	maintenance of shoot apical meristem identity	83	114368	106	168937	0.0109272
GO:0006813	biological_process	potassium ion transport	83	114368	103	168937	0.00259489
GO:0009693	biological_process	ethylene biosynthetic process	83	114368	101	168937	0.000827354
GO:0048497	biological_process	maintenance of floral organ identity	83	114368	100	168937	0.000438686
GO:0007143	biological_process	female meiotic nuclear division	82	114368	112	168937	0.124652
GO:0018298	biological_process	protein-chromophore linkage	82	114368	95	168937	2.71104e-05
GO:0009698	biological_process	phenylpropanoid metabolic process	82	114368	90	168937	1.45426e-07
GO:0010187	biological_process	negative regulation of seed germination	82	114368	90	168937	1.45426e-07
GO:0071035	biological_process	nuclear polyadenylation-dependent rRNA catabolic process	81	114368	115	168937	0.301844
GO:0006627	biological_process	protein processing involved in protein targeting to mitochondrion	81	114368	115	168937	0.301844
GO:0010304	biological_process	PSII associated light-harvesting complex II catabolic process	81	114368	107	168937	0.0452048
GO:0006875	biological_process	cellular metal ion homeostasis	81	114368	97	168937	0.000344988
GO:0010075	biological_process	regulation of meristem growth	81	114368	87	168937	1.2667e-08
GO:0009225	biological_process	nucleotide-sugar metabolic process	80	114368	141	168937	0.997551
GO:0051298	biological_process	centrosome duplication	80	114368	113	168937	0.27561
GO:0048868	biological_process	pollen tube development	80	114368	94	168937	0.000100103
GO:0048825	biological_process	cotyledon development	80	114368	86	168937	1.74601e-08
GO:0033609	biological_process	oxalate metabolic process	79	114368	217	168937	1
GO:0006000	biological_process	fructose metabolic process	79	114368	118	168937	0.611489
GO:0010192	biological_process	mucilage biosynthetic process	79	114368	88	168937	1.1633e-06
GO:0007389	biological_process	pattern specification process	79	114368	87	168937	3.56636e-07
GO:0009817	biological_process	defense response to fungus, incompatible interaction	78	114368	161	168937	1
GO:0010091	biological_process	trichome branching	78	114368	157	168937	0.999999
GO:0034314	biological_process	Arp2/3 complex-mediated actin nucleation	78	114368	139	168937	0.998385
GO:0010030	biological_process	positive regulation of seed germination	78	114368	117	168937	0.636001
GO:0019941	biological_process	modification-dependent protein catabolic process	78	114368	112	168937	0.37137
GO:0061158	biological_process	3'-UTR-mediated mRNA destabilization	78	114368	98	168937	0.00638442
GO:0045490	biological_process	pectin catabolic process	78	114368	93	168937	0.000333205
GO:0010214	biological_process	seed coat development	78	114368	86	168937	4.79921e-07
GO:0009718	biological_process	anthocyanin-containing compound biosynthetic process	78	114368	84	168937	3.30926e-08
GO:0007034	biological_process	vacuolar transport	77	114368	119	168937	0.788304
GO:0010020	biological_process	chloroplast fission	77	114368	104	168937	0.0989944
GO:0010449	biological_process	root meristem growth	77	114368	104	168937	0.0989944
GO:0006367	biological_process	transcription initiation from RNA polymerase II promoter	77	114368	93	168937	0.000813849
GO:0009638	biological_process	phototropism	77	114368	79	168937	3.03305e-11
GO:0006310	biological_process	DNA recombination	76	114368	130	168937	0.989452
GO:2000022	biological_process	regulation of jasmonic acid mediated signaling pathway	76	114368	107	168937	0.265772
GO:0000373	biological_process	Group II intron splicing	76	114368	103	168937	0.110624
GO:0009851	biological_process	auxin biosynthetic process	76	114368	97	168937	0.0141493
GO:0016558	biological_process	protein import into peroxisome matrix	76	114368	95	168937	0.00553635
GO:0006680	biological_process	glucosylceramide catabolic process	75	114368	104	168937	0.196207
GO:0009636	biological_process	response to toxic substance	75	114368	98	168937	0.0363413
GO:0006821	biological_process	chloride transport	75	114368	96	168937	0.0166003
GO:0042276	biological_process	error-prone translesion synthesis	75	114368	89	168937	0.000318927
GO:0009932	biological_process	cell tip growth	75	114368	84	168937	3.62435e-06
GO:0060151	biological_process	peroxisome localization	75	114368	83	168937	1.16172e-06
GO:0051645	biological_process	Golgi localization	75	114368	83	168937	1.16172e-06
GO:0090436	biological_process	leaf pavement cell development	75	114368	83	168937	1.16172e-06
GO:0051646	biological_process	mitochondrion localization	75	114368	83	168937	1.16172e-06
GO:0050821	biological_process	protein stabilization	74	114368	134	168937	0.99905
GO:0090305	biological_process	nucleic acid phosphodiester bond hydrolysis	74	114368	127	168937	0.990009
GO:0080147	biological_process	root hair cell development	74	114368	109	168937	0.528601
GO:0048235	biological_process	pollen sperm cell differentiation	74	114368	104	168937	0.260649
GO:0009963	biological_process	positive regulation of flavonoid biosynthetic process	74	114368	85	168937	3.4964e-05
GO:0071311	biological_process	cellular response to acetate	74	114368	79	168937	2.64601e-08
GO:0000027	biological_process	ribosomal large subunit assembly	73	114368	182	168937	1
GO:0009861	biological_process	jasmonic acid and ethylene-dependent systemic resistance	73	114368	128	168937	0.995628
GO:0048278	biological_process	vesicle docking	73	114368	108	168937	0.555024
GO:0006346	biological_process	methylation-dependent chromatin silencing	73	114368	103	168937	0.28253
GO:0042761	biological_process	very long-chain fatty acid biosynthetic process	73	114368	103	168937	0.28253
GO:0016973	biological_process	poly(A)+ mRNA export from nucleus	73	114368	102	168937	0.234524
GO:0010207	biological_process	photosystem II assembly	73	114368	98	168937	0.0898684
GO:0006013	biological_process	mannose metabolic process	73	114368	83	168937	1.76518e-05
GO:1900490	biological_process	positive regulation of hydroxymethylglutaryl-CoA reductase (NADPH) activity	73	114368	82	168937	6.34835e-06
GO:0000028	biological_process	ribosomal small subunit assembly	72	114368	159	168937	1
GO:0010082	biological_process	regulation of root meristem growth	72	114368	99	168937	0.168036
GO:0045333	biological_process	cellular respiration	72	114368	86	168937	0.000625322
GO:0051302	biological_process	regulation of cell division	71	114368	128	168937	0.998573
GO:0016117	biological_process	carotenoid biosynthetic process	71	114368	111	168937	0.827578
GO:0009933	biological_process	meristem structural organization	71	114368	102	168937	0.384026
GO:0000422	biological_process	autophagy of mitochondrion	71	114368	101	168937	0.329322
GO:0015937	biological_process	coenzyme A biosynthetic process	71	114368	93	168937	0.0444723
GO:0006071	biological_process	glycerol metabolic process	70	114368	145	168937	1
GO:0031087	biological_process	deadenylation-independent decapping of nuclear-transcribed mRNA	70	114368	104	168937	0.580024
GO:0010017	biological_process	red or far-red light signaling pathway	70	114368	101	168937	0.410129
GO:0010431	biological_process	seed maturation	70	114368	100	168937	0.354124
GO:0006625	biological_process	protein targeting to peroxisome	70	114368	99	168937	0.300377
GO:0045927	biological_process	positive regulation of growth	70	114368	80	168937	3.91101e-05
GO:0000973	biological_process	posttranscriptional tethering of RNA polymerase II gene DNA at nuclear periphery	70	114368	77	168937	1.51616e-06
GO:1901371	biological_process	regulation of leaf morphogenesis	70	114368	71	168937	3.24269e-11
GO:0019243	biological_process	methylglyoxal catabolic process to D-lactate via S-lactoyl-glutathione	69	114368	112	168937	0.928945
GO:0009956	biological_process	radial pattern formation	69	114368	74	168937	1.34557e-07
GO:0046839	biological_process	phospholipid dephosphorylation	68	114368	138	168937	0.999998
GO:0016226	biological_process	iron-sulfur cluster assembly	68	114368	128	168937	0.999786
GO:0043097	biological_process	pyrimidine nucleoside salvage	68	114368	118	168937	0.991641
GO:0006206	biological_process	pyrimidine nucleobase metabolic process	68	114368	118	168937	0.991641
GO:0034765	biological_process	regulation of ion transmembrane transport	68	114368	116	168937	0.984402
GO:0006273	biological_process	lagging strand elongation	68	114368	114	168937	0.972038
GO:0002679	biological_process	respiratory burst involved in defense response	68	114368	103	168937	0.684151
GO:0006517	biological_process	protein deglycosylation	68	114368	92	168937	0.121197
GO:0001708	biological_process	cell fate specification	68	114368	88	168937	0.0325376
GO:0071588	biological_process	hydrogen peroxide mediated signaling pathway	68	114368	75	168937	2.75013e-06
GO:0051276	biological_process	chromosome organization	67	114368	295	168937	1
GO:0008284	biological_process	positive regulation of cell population proliferation	67	114368	97	168937	0.433234
GO:0019745	biological_process	pentacyclic triterpenoid biosynthetic process	67	114368	81	168937	0.00184486
GO:0009904	biological_process	chloroplast accumulation movement	67	114368	75	168937	1.16272e-05
GO:0099402	biological_process	plant organ development	67	114368	73	168937	1.04372e-06
GO:0045492	biological_process	xylan biosynthetic process	66	114368	116	168937	0.994384
GO:0016559	biological_process	peroxisome fission	66	114368	114	168937	0.989188
GO:0019538	biological_process	protein metabolic process	66	114368	104	168937	0.848204
GO:0009073	biological_process	aromatic amino acid family biosynthetic process	66	114368	98	168937	0.577188
GO:0031053	biological_process	primary miRNA processing	66	114368	93	168937	0.289762
GO:0010029	biological_process	regulation of seed germination	66	114368	92	168937	0.238623
GO:1900426	biological_process	positive regulation of defense response to bacterium	66	114368	88	168937	0.0862453
GO:0007020	biological_process	microtubule nucleation	66	114368	88	168937	0.0862453
GO:0001709	biological_process	cell fate determination	66	114368	87	168937	0.0623831
GO:0007076	biological_process	mitotic chromosome condensation	66	114368	86	168937	0.0437048
GO:0006428	biological_process	isoleucyl-tRNA aminoacylation	66	114368	78	168937	0.000571935
GO:0016554	biological_process	cytidine to uridine editing	66	114368	74	168937	1.54126e-05
GO:0010264	biological_process	myo-inositol hexakisphosphate biosynthetic process	66	114368	70	168937	7.43657e-08
GO:0030148	biological_process	sphingolipid biosynthetic process	65	114368	144	168937	1
GO:0010026	biological_process	trichome differentiation	65	114368	104	168937	0.891273
GO:0033500	biological_process	carbohydrate homeostasis	65	114368	102	168937	0.832798
GO:0010117	biological_process	photoprotection	65	114368	80	168937	0.00507661
GO:0009785	biological_process	blue light signaling pathway	65	114368	77	168937	0.000720531
GO:0016998	biological_process	cell wall macromolecule catabolic process	65	114368	75	168937	0.00014255
GO:0055088	biological_process	lipid homeostasis	64	114368	100	168937	0.816096
GO:0043966	biological_process	histone H3 acetylation	64	114368	92	168937	0.39784
GO:0009966	biological_process	regulation of signal transduction	64	114368	91	168937	0.33963
GO:0048829	biological_process	root cap development	64	114368	86	168937	0.1102
GO:0010196	biological_process	nonphotochemical quenching	64	114368	85	168937	0.0812489
GO:0015996	biological_process	chlorophyll catabolic process	63	114368	118	168937	0.999568
GO:0006419	biological_process	alanyl-tRNA aminoacylation	63	114368	116	168937	0.999044
GO:0071805	biological_process	potassium ion transmembrane transport	63	114368	104	168937	0.949524
GO:0006526	biological_process	arginine biosynthetic process	63	114368	89	168937	0.308755
GO:0009413	biological_process	response to flooding	63	114368	67	168937	2.01703e-07
GO:0007264	biological_process	small GTPase mediated signal transduction	62	114368	137	168937	1
GO:0006491	biological_process	N-glycan processing	62	114368	129	168937	0.999999
GO:0033962	biological_process	cytoplasmic mRNA processing body assembly	62	114368	105	168937	0.975599
GO:0006820	biological_process	anion transport	62	114368	103	168937	0.956709
GO:0098719	biological_process	sodium ion import across plasma membrane	62	114368	102	168937	0.943318
GO:0000470	biological_process	maturation of LSU-rRNA	62	114368	97	168937	0.817935
GO:0035194	biological_process	posttranscriptional gene silencing by RNA	62	114368	95	168937	0.734086
GO:0006418	biological_process	tRNA aminoacylation for protein translation	62	114368	88	168937	0.334447
GO:0000967	biological_process	rRNA 5'-end processing	62	114368	76	168937	0.00514812
GO:0010215	biological_process	cellulose microfibril organization	62	114368	76	168937	0.00514812
GO:0010204	biological_process	defense response signaling pathway, resistance gene-independent	62	114368	71	168937	0.000124673
GO:0044804	biological_process	autophagy of nucleus	61	114368	98	168937	0.895531
GO:0033539	biological_process	fatty acid beta-oxidation using acyl-CoA dehydrogenase	61	114368	92	168937	0.658493
GO:0048354	biological_process	mucilage biosynthetic process involved in seed coat development	61	114368	88	168937	0.421594
GO:0033306	biological_process	phytol metabolic process	61	114368	85	168937	0.248831
GO:0030497	biological_process	fatty acid elongation	61	114368	76	168937	0.0108582
GO:0010582	biological_process	floral meristem determinacy	61	114368	71	168937	0.000388339
GO:0001510	biological_process	RNA methylation	61	114368	70	168937	0.000161809
GO:0052576	biological_process	carbohydrate storage	61	114368	66	168937	1.73007e-06
GO:0051782	biological_process	negative regulation of cell division	61	114368	66	168937	1.73007e-06
GO:0045732	biological_process	positive regulation of protein catabolic process	61	114368	62	168937	9.53498e-10
GO:1902347	biological_process	response to strigolactone	61	114368	61	168937	4.60383e-11
GO:0045489	biological_process	pectin biosynthetic process	60	114368	92	168937	0.735119
GO:0030162	biological_process	regulation of proteolysis	60	114368	87	168937	0.450418
GO:0045814	biological_process	negative regulation of gene expression, epigenetic	60	114368	87	168937	0.450418
GO:2000012	biological_process	regulation of auxin polar transport	60	114368	79	168937	0.0711795
GO:0009814	biological_process	defense response, incompatible interaction	60	114368	73	168937	0.00423087
GO:0006101	biological_process	citrate metabolic process	60	114368	73	168937	0.00423087
GO:0048437	biological_process	floral organ development	60	114368	72	168937	0.00221359
GO:0017157	biological_process	regulation of exocytosis	60	114368	67	168937	2.82414e-05
GO:0031222	biological_process	arabinan catabolic process	60	114368	67	168937	2.82414e-05
GO:0044090	biological_process	positive regulation of vacuole organization	60	114368	65	168937	2.36945e-06
GO:1900039	biological_process	positive regulation of cellular response to hypoxia	60	114368	64	168937	5.42825e-07
GO:0032355	biological_process	response to estradiol	60	114368	64	168937	5.42825e-07
GO:0031000	biological_process	response to caffeine	60	114368	64	168937	5.42825e-07
GO:0002181	biological_process	cytoplasmic translation	59	114368	221	168937	1
GO:0006004	biological_process	fucose metabolic process	59	114368	141	168937	1
GO:0000381	biological_process	regulation of alternative mRNA splicing, via spliceosome	59	114368	136	168937	1
GO:0006914	biological_process	autophagy	59	114368	100	168937	0.97369
GO:0007231	biological_process	osmosensory signaling pathway	59	114368	96	168937	0.920145
GO:0007035	biological_process	vacuolar acidification	59	114368	90	168937	0.711103
GO:0006955	biological_process	immune response	59	114368	84	168937	0.356091
GO:0009685	biological_process	gibberellin metabolic process	59	114368	83	168937	0.297329
GO:0000710	biological_process	meiotic mismatch repair	59	114368	76	168937	0.0387483
GO:0002239	biological_process	response to oomycetes	59	114368	76	168937	0.0387483
GO:0009864	biological_process	induced systemic resistance, jasmonic acid mediated signaling pathway	59	114368	75	168937	0.0251625
GO:0009056	biological_process	catabolic process	59	114368	70	168937	0.0013677
GO:0008053	biological_process	mitochondrial fusion	59	114368	63	168937	7.53648e-07
GO:0048255	biological_process	mRNA stabilization	59	114368	61	168937	2.05865e-08
GO:0006303	biological_process	double-strand break repair via nonhomologous end joining	58	114368	121	168937	0.999998
GO:0006401	biological_process	RNA catabolic process	58	114368	105	168937	0.997193
GO:0010212	biological_process	response to ionizing radiation	58	114368	97	168937	0.96004
GO:0060548	biological_process	negative regulation of cell death	58	114368	91	168937	0.821925
GO:0007094	biological_process	mitotic spindle assembly checkpoint	58	114368	87	168937	0.630218
GO:0005987	biological_process	sucrose catabolic process	58	114368	84	168937	0.446679
GO:0044030	biological_process	regulation of DNA methylation	58	114368	82	168937	0.323474
GO:0002213	biological_process	defense response to insect	58	114368	78	168937	0.126695
GO:0010265	biological_process	SCF complex assembly	58	114368	77	168937	0.0931192
GO:0006164	biological_process	purine nucleotide biosynthetic process	58	114368	77	168937	0.0931192
GO:0006325	biological_process	chromatin organization	58	114368	76	168937	0.0661232
GO:0046654	biological_process	tetrahydrofolate biosynthetic process	58	114368	75	168937	0.0452318
GO:0009767	biological_process	photosynthetic electron transport chain	58	114368	73	168937	0.0186751
GO:0009827	biological_process	plant-type cell wall modification	58	114368	69	168937	0.00171818
GO:0080156	biological_process	mitochondrial mRNA modification	58	114368	68	168937	0.000806311
GO:0000910	biological_process	cytokinesis	58	114368	66	168937	0.000138835
GO:0007338	biological_process	single fertilization	58	114368	63	168937	4.42883e-06
GO:0051258	biological_process	protein polymerization	58	114368	59	168937	2.9307e-09
GO:0007029	biological_process	endoplasmic reticulum organization	57	114368	86	168937	0.658389
GO:0009807	biological_process	lignan biosynthetic process	57	114368	85	168937	0.600585
GO:0033108	biological_process	mitochondrial respiratory chain complex assembly	57	114368	82	168937	0.413073
GO:0061512	biological_process	protein localization to cilium	57	114368	77	168937	0.142718
GO:0042753	biological_process	positive regulation of circadian rhythm	57	114368	76	168937	0.106002
GO:0045824	biological_process	negative regulation of innate immune response	57	114368	73	168937	0.0349786
GO:0050790	biological_process	regulation of catalytic activity	57	114368	73	168937	0.0349786
GO:0046500	biological_process	S-adenosylmethionine metabolic process	57	114368	68	168937	0.0021534
GO:0006672	biological_process	ceramide metabolic process	57	114368	67	168937	0.00102422
GO:0048586	biological_process	regulation of long-day photoperiodism, flowering	57	114368	66	168937	0.000450416
GO:0042549	biological_process	photosystem II stabilization	57	114368	62	168937	6.04388e-06
GO:0006995	biological_process	cellular response to nitrogen starvation	56	114368	86	168937	0.73745
GO:0070478	biological_process	nuclear-transcribed mRNA catabolic process, 3'-5' exonucleolytic nonsense-mediated decay	56	114368	84	168937	0.629715
GO:0033320	biological_process	UDP-D-xylose biosynthetic process	56	114368	72	168937	0.0410538
GO:0009959	biological_process	negative gravitropism	56	114368	72	168937	0.0410538
GO:0042732	biological_process	D-xylose metabolic process	56	114368	72	168937	0.0410538
GO:0035304	biological_process	regulation of protein dephosphorylation	56	114368	56	168937	3.24023e-10
GO:0006812	biological_process	cation transport	55	114368	106	168937	0.999752
GO:0006370	biological_process	7-methylguanosine mRNA capping	55	114368	104	168937	0.999413
GO:0019827	biological_process	stem cell population maintenance	55	114368	98	168937	0.993869
GO:0050665	biological_process	hydrogen peroxide biosynthetic process	55	114368	89	168937	0.902555
GO:0052542	biological_process	defense response by callose deposition	55	114368	86	168937	0.805589
GO:0009725	biological_process	response to hormone	55	114368	85	168937	0.762012
GO:0070072	biological_process	vacuolar proton-transporting V-type ATPase complex assembly	55	114368	84	168937	0.712807
GO:0008610	biological_process	lipid biosynthetic process	55	114368	72	168937	0.0706164
GO:0010197	biological_process	polar nucleus fusion	55	114368	72	168937	0.0706164
GO:0043087	biological_process	regulation of GTPase activity	55	114368	71	168937	0.0480338
GO:0009423	biological_process	chorismate biosynthetic process	55	114368	68	168937	0.0114858
GO:0080144	biological_process	amino acid homeostasis	55	114368	66	168937	0.00335774
GO:0006605	biological_process	protein targeting	55	114368	64	168937	0.000742315
GO:0051764	biological_process	actin crosslink formation	55	114368	63	168937	0.000307514
GO:0051639	biological_process	actin filament network formation	55	114368	63	168937	0.000307514
GO:0034398	biological_process	telomere tethering at nuclear periphery	55	114368	62	168937	0.000115262
GO:0060918	biological_process	auxin transport	55	114368	61	168937	3.84822e-05
GO:0006333	biological_process	chromatin assembly or disassembly	54	114368	94	168937	0.98592
GO:0006999	biological_process	nuclear pore organization	54	114368	94	168937	0.98592
GO:0006474	biological_process	N-terminal protein amino acid acetylation	54	114368	85	168937	0.82638
GO:0006898	biological_process	receptor-mediated endocytosis	54	114368	72	168937	0.113723
GO:0051123	biological_process	RNA polymerase II preinitiation complex assembly	54	114368	70	168937	0.0560212
GO:0006152	biological_process	purine nucleoside catabolic process	54	114368	69	168937	0.0369478
GO:0006344	biological_process	maintenance of chromatin silencing	54	114368	68	168937	0.0232573
GO:0051571	biological_process	positive regulation of histone H3-K4 methylation	54	114368	68	168937	0.0232573
GO:0001676	biological_process	long-chain fatty acid metabolic process	54	114368	63	168937	0.000949837
GO:0048831	biological_process	regulation of shoot system development	54	114368	62	168937	0.000399275
GO:0008356	biological_process	asymmetric cell division	54	114368	62	168937	0.000399275
GO:2000652	biological_process	regulation of secondary cell wall biogenesis	54	114368	60	168937	5.14983e-05
GO:0006885	biological_process	regulation of pH	54	114368	54	168937	7.07214e-10
GO:0046373	biological_process	L-arabinose metabolic process	53	114368	147	168937	1
GO:0042594	biological_process	response to starvation	53	114368	122	168937	1
GO:0001887	biological_process	selenium compound metabolic process	53	114368	98	168937	0.998228
GO:0018107	biological_process	peptidyl-threonine phosphorylation	53	114368	78	168937	0.535078
GO:0006614	biological_process	SRP-dependent cotranslational protein targeting to membrane	53	114368	73	168937	0.222234
GO:0080060	biological_process	integument development	53	114368	67	168937	0.0277185
GO:0010047	biological_process	fruit dehiscence	53	114368	66	168937	0.0167948
GO:0010103	biological_process	stomatal complex morphogenesis	53	114368	57	168937	5.28224e-06
GO:0010233	biological_process	phloem transport	53	114368	57	168937	5.28224e-06
GO:0000162	biological_process	tryptophan biosynthetic process	52	114368	102	168937	0.999844
GO:0045899	biological_process	positive regulation of RNA polymerase II transcriptional preinitiation complex assembly	52	114368	96	168937	0.997957
GO:0071365	biological_process	cellular response to auxin stimulus	52	114368	85	168937	0.917907
GO:0051131	biological_process	chaperone-mediated protein complex assembly	52	114368	77	168937	0.566312
GO:0010555	biological_process	response to mannitol	52	114368	74	168937	0.368637
GO:0010628	biological_process	positive regulation of gene expression	52	114368	71	168937	0.192722
GO:1902418	biological_process	(+)-abscisic acid D-glucopyranosyl ester transmembrane transport	52	114368	66	168937	0.0329316
GO:0009567	biological_process	double fertilization forming a zygote and endosperm	52	114368	63	168937	0.0064121
GO:0010483	biological_process	pollen tube reception	52	114368	59	168937	0.000262373
GO:0000165	biological_process	MAPK cascade	52	114368	59	168937	0.000262373
GO:1900424	biological_process	regulation of defense response to bacterium	52	114368	57	168937	2.80413e-05
GO:0006873	biological_process	cellular ion homeostasis	52	114368	57	168937	2.80413e-05
GO:0006379	biological_process	mRNA cleavage	51	114368	103	168937	0.999956
GO:0030026	biological_process	cellular manganese ion homeostasis	51	114368	90	168937	0.989397
GO:0044255	biological_process	cellular lipid metabolic process	51	114368	84	168937	0.929495
GO:0016560	biological_process	protein import into peroxisome matrix, docking	51	114368	82	168937	0.880896
GO:0006809	biological_process	nitric oxide biosynthetic process	51	114368	77	168937	0.658583
GO:0045910	biological_process	negative regulation of DNA recombination	51	114368	72	168937	0.333469
GO:0009554	biological_process	megasporogenesis	51	114368	72	168937	0.333469
GO:0010332	biological_process	response to gamma radiation	51	114368	72	168937	0.333469
GO:0006535	biological_process	cysteine biosynthetic process from serine	51	114368	69	168937	0.164831
GO:0006624	biological_process	vacuolar protein processing	51	114368	68	168937	0.122118
GO:0019305	biological_process	dTDP-rhamnose biosynthetic process	51	114368	66	168937	0.0596279
GO:0009787	biological_process	regulation of abscisic acid-activated signaling pathway	51	114368	63	168937	0.0142849
GO:0006048	biological_process	UDP-N-acetylglucosamine biosynthetic process	51	114368	61	168937	0.0040935
GO:1904278	biological_process	positive regulation of wax biosynthetic process	51	114368	61	168937	0.0040935
GO:0009743	biological_process	response to carbohydrate	51	114368	59	168937	0.000862895
GO:0035542	biological_process	regulation of SNARE complex assembly	51	114368	54	168937	2.15748e-06
GO:0052544	biological_process	defense response by callose deposition in cell wall	50	114368	85	168937	0.967015
GO:0042127	biological_process	regulation of cell population proliferation	50	114368	82	168937	0.920504
GO:0071836	biological_process	nectar secretion	50	114368	76	168937	0.687741
GO:0009750	biological_process	response to fructose	50	114368	75	168937	0.628351
GO:0071421	biological_process	manganese ion transmembrane transport	50	114368	70	168937	0.298627
GO:0010235	biological_process	guard mother cell cytokinesis	50	114368	66	168937	0.100236
GO:0006536	biological_process	glutamate metabolic process	50	114368	60	168937	0.00511063
GO:0043562	biological_process	cellular response to nitrogen levels	50	114368	60	168937	0.00511063
GO:0009961	biological_process	response to 1-aminocyclopropane-1-carboxylic acid	50	114368	51	168937	5.77946e-08
GO:0045727	biological_process	positive regulation of translation	49	114368	101	168937	0.999978
GO:0006086	biological_process	acetyl-CoA biosynthetic process from pyruvate	49	114368	90	168937	0.996872
GO:0009964	biological_process	negative regulation of flavonoid biosynthetic process	49	114368	81	168937	0.932026
GO:0043248	biological_process	proteasome assembly	49	114368	77	168937	0.812586
GO:0006272	biological_process	leading strand elongation	49	114368	69	168937	0.327151
GO:0007155	biological_process	cell adhesion	49	114368	67	168937	0.207351
GO:0070262	biological_process	peptidyl-serine dephosphorylation	49	114368	63	168937	0.0541471
GO:0017196	biological_process	N-terminal peptidyl-methionine acetylation	49	114368	60	168937	0.0119403
GO:0010021	biological_process	amylopectin biosynthetic process	49	114368	57	168937	0.00142616
GO:0016121	biological_process	carotene catabolic process	49	114368	52	168937	4.21629e-06
GO:0030308	biological_process	negative regulation of cell growth	49	114368	51	168937	7.20261e-07
GO:0051028	biological_process	mRNA transport	48	114368	124	168937	1
GO:0006308	biological_process	DNA catabolic process	48	114368	84	168937	0.984027
GO:0006880	biological_process	intracellular sequestering of iron ion	48	114368	79	168937	0.923196
GO:0007026	biological_process	negative regulation of microtubule depolymerization	48	114368	77	168937	0.869697
GO:0009934	biological_process	regulation of meristem structural organization	48	114368	72	168937	0.627956
GO:0009060	biological_process	aerobic respiration	48	114368	71	168937	0.562866
GO:1903507	biological_process	negative regulation of nucleic acid-templated transcription	48	114368	69	168937	0.425462
GO:0009070	biological_process	serine family amino acid biosynthetic process	48	114368	65	168937	0.177423
GO:0048528	biological_process	post-embryonic root development	48	114368	60	168937	0.0252496
GO:0007051	biological_process	spindle organization	48	114368	55	168937	0.000763807
GO:2000067	biological_process	regulation of root morphogenesis	48	114368	54	168937	0.000285217
GO:0010271	biological_process	regulation of chlorophyll catabolic process	48	114368	54	168937	0.000285217
GO:0010424	biological_process	DNA methylation on cytosine within a CG sequence	48	114368	51	168937	5.88498e-06
GO:0009635	biological_process	response to herbicide	48	114368	51	168937	5.88498e-06
GO:0046473	biological_process	phosphatidic acid metabolic process	48	114368	51	168937	5.88498e-06
GO:0015991	biological_process	ATP hydrolysis coupled proton transport	47	114368	124	168937	1
GO:0043255	biological_process	regulation of carbohydrate biosynthetic process	47	114368	121	168937	1
GO:0042148	biological_process	strand invasion	47	114368	85	168937	0.993865
GO:0045292	biological_process	mRNA cis splicing, via spliceosome	47	114368	75	168937	0.854161
GO:0010102	biological_process	lateral root morphogenesis	47	114368	71	168937	0.659013
GO:0009610	biological_process	response to symbiotic fungus	47	114368	59	168937	0.0303308
GO:0051315	biological_process	attachment of mitotic spindle microtubules to kinetochore	47	114368	52	168937	0.000125307
GO:0010120	biological_process	camalexin biosynthetic process	47	114368	52	168937	0.000125307
GO:0000291	biological_process	nuclear-transcribed mRNA catabolic process, exonucleolytic	47	114368	52	168937	0.000125307
GO:0055075	biological_process	potassium ion homeostasis	47	114368	51	168937	3.54667e-05
GO:0019509	biological_process	L-methionine salvage from methylthioadenosine	47	114368	50	168937	8.20512e-06
GO:0010050	biological_process	vegetative phase change	47	114368	49	168937	1.45493e-06
GO:0009870	biological_process	defense response signaling pathway, resistance gene-dependent	47	114368	48	168937	1.75816e-07
GO:0008033	biological_process	tRNA processing	46	114368	102	168937	0.999999
GO:0010206	biological_process	photosystem II repair	46	114368	79	168937	0.970637
GO:0031365	biological_process	N-terminal protein amino acid modification	46	114368	77	168937	0.944822
GO:0010165	biological_process	response to X-ray	46	114368	74	168937	0.872735
GO:0070301	biological_process	cellular response to hydrogen peroxide	46	114368	74	168937	0.872735
GO:0010405	biological_process	arabinogalactan protein metabolic process	46	114368	72	168937	0.794538
GO:0018258	biological_process	protein O-linked glycosylation via hydroxyproline	46	114368	72	168937	0.794538
GO:0042372	biological_process	phylloquinone biosynthetic process	46	114368	69	168937	0.627599
GO:0009263	biological_process	deoxyribonucleotide biosynthetic process	46	114368	61	168937	0.123494
GO:0007276	biological_process	gamete generation	46	114368	61	168937	0.123494
GO:2000762	biological_process	regulation of phenylpropanoid metabolic process	46	114368	55	168937	0.00624806
GO:0006473	biological_process	protein acetylation	45	114368	68	168937	0.659341
GO:0032968	biological_process	positive regulation of transcription elongation from RNA polymerase II promoter	45	114368	64	168937	0.382548
GO:0048443	biological_process	stamen development	45	114368	58	168937	0.0675647
GO:0016556	biological_process	mRNA modification	45	114368	58	168937	0.0675647
GO:0009641	biological_process	shade avoidance	45	114368	57	168937	0.0433155
GO:0043328	biological_process	protein transport to vacuole involved in ubiquitin-dependent protein catabolic process via the multivesicular body sorting pathway	45	114368	57	168937	0.0433155
GO:0043044	biological_process	ATP-dependent chromatin remodeling	45	114368	56	168937	0.0261959
GO:0008652	biological_process	cellular amino acid biosynthetic process	45	114368	53	168937	0.00378057
GO:0045041	biological_process	protein import into mitochondrial intermembrane space	45	114368	52	168937	0.00166246
GO:0016570	biological_process	histone modification	45	114368	52	168937	0.00166246
GO:0030418	biological_process	nicotianamine biosynthetic process	45	114368	49	168937	6.61628e-05
GO:0034638	biological_process	phosphatidylcholine catabolic process	45	114368	46	168937	3.68393e-07
GO:0031116	biological_process	positive regulation of microtubule polymerization	45	114368	46	168937	3.68393e-07
GO:0051513	biological_process	regulation of monopolar cell growth	45	114368	45	168937	2.37069e-08
GO:0008361	biological_process	regulation of cell size	44	114368	112	168937	1
GO:0030968	biological_process	endoplasmic reticulum unfolded protein response	44	114368	81	168937	0.995714
GO:0009694	biological_process	jasmonic acid metabolic process	44	114368	80	168937	0.99362
GO:0002084	biological_process	protein depalmitoylation	44	114368	74	168937	0.947392
GO:0006893	biological_process	Golgi to plasma membrane transport	44	114368	72	168937	0.905316
GO:0051455	biological_process	attachment of spindle microtubules to kinetochore involved in homologous chromosome segregation	44	114368	68	168937	0.747251
GO:0006415	biological_process	translational termination	44	114368	68	168937	0.747251
GO:0019632	biological_process	shikimate metabolic process	44	114368	66	168937	0.627285
GO:0051510	biological_process	regulation of unidimensional cell growth	44	114368	65	168937	0.559228
GO:0001678	biological_process	cellular glucose homeostasis	44	114368	63	168937	0.415476
GO:0010077	biological_process	maintenance of inflorescence meristem identity	44	114368	54	168937	0.0181952
GO:1905037	biological_process	autophagosome organization	44	114368	54	168937	0.0181952
GO:0042545	biological_process	cell wall modification	44	114368	54	168937	0.0181952
GO:0031929	biological_process	TOR signaling	44	114368	53	168937	0.00973342
GO:0070475	biological_process	rRNA base methylation	44	114368	53	168937	0.00973342
GO:0000972	biological_process	transcription-dependent tethering of RNA polymerase II gene DNA at nuclear periphery	44	114368	53	168937	0.00973342
GO:0000054	biological_process	ribosomal subunit export from nucleus	44	114368	51	168937	0.00214384
GO:1903415	biological_process	flavonoid transport from endoplasmic reticulum to plant-type vacuole	44	114368	44	168937	3.50226e-08
GO:0035196	biological_process	production of miRNAs involved in gene silencing by miRNA	43	114368	106	168937	1
GO:0042273	biological_process	ribosomal large subunit biogenesis	43	114368	91	168937	0.999982
GO:0006879	biological_process	cellular iron ion homeostasis	43	114368	74	168937	0.968477
GO:0009098	biological_process	leucine biosynthetic process	43	114368	71	168937	0.919333
GO:0016075	biological_process	rRNA catabolic process	43	114368	63	168937	0.522479
GO:0009625	biological_process	response to insect	43	114368	60	168937	0.306183
GO:0016049	biological_process	cell growth	43	114368	54	168937	0.0380192
GO:0006083	biological_process	acetate metabolic process	43	114368	53	168937	0.0222335
GO:0070125	biological_process	mitochondrial translational elongation	43	114368	52	168937	0.0120919
GO:0048699	biological_process	generation of neurons	43	114368	50	168937	0.00275735
GO:0046784	biological_process	viral mRNA export from host cell nucleus	43	114368	50	168937	0.00275735
GO:0010244	biological_process	response to low fluence blue light stimulus by blue low-fluence system	43	114368	48	168937	0.000402049
GO:0009938	biological_process	negative regulation of gibberellic acid mediated signaling pathway	43	114368	47	168937	0.000122644
GO:0061780	biological_process	mitotic cohesin loading	43	114368	46	168937	3.06418e-05
GO:0080165	biological_process	callose deposition in phloem sieve plate	43	114368	45	168937	5.87997e-06
GO:0015689	biological_process	molybdate ion transport	43	114368	45	168937	5.87997e-06
GO:0006409	biological_process	tRNA export from nucleus	43	114368	44	168937	7.70562e-07
GO:0061014	biological_process	positive regulation of mRNA catabolic process	43	114368	44	168937	7.70562e-07
GO:0051127	biological_process	positive regulation of actin nucleation	43	114368	44	168937	7.70562e-07
GO:0010162	biological_process	seed dormancy process	42	114368	138	168937	1
GO:0009089	biological_process	lysine biosynthetic process via diaminopimelate	42	114368	88	168937	0.999966
GO:0031396	biological_process	regulation of protein ubiquitination	42	114368	73	168937	0.974322
GO:0009877	biological_process	nodulation	42	114368	61	168937	0.484246
GO:0071483	biological_process	cellular response to blue light	42	114368	55	168937	0.107299
GO:0019761	biological_process	glucosinolate biosynthetic process	42	114368	54	168937	0.0719185
GO:0009691	biological_process	cytokinin biosynthetic process	42	114368	54	168937	0.0719185
GO:0006561	biological_process	proline biosynthetic process	42	114368	53	168937	0.0455524
GO:0010588	biological_process	cotyledon vascular tissue pattern formation	42	114368	49	168937	0.00353678
GO:0031297	biological_process	replication fork processing	42	114368	48	168937	0.00146886
GO:0051569	biological_process	regulation of histone H3-K4 methylation	42	114368	47	168937	0.0005354
GO:0051103	biological_process	DNA ligation involved in DNA repair	41	114368	73	168937	0.985653
GO:0071486	biological_process	cellular response to high light intensity	41	114368	67	168937	0.896477
GO:0035066	biological_process	positive regulation of histone acetylation	41	114368	66	168937	0.86396
GO:0009920	biological_process	cell plate formation involved in plant-type cell wall biogenesis	41	114368	64	168937	0.777074
GO:0071482	biological_process	cellular response to light stimulus	41	114368	62	168937	0.660274
GO:0000244	biological_process	spliceosomal tri-snRNP complex assembly	41	114368	61	168937	0.592196
GO:0010508	biological_process	positive regulation of autophagy	41	114368	60	168937	0.519639
GO:0000301	biological_process	retrograde transport, vesicle recycling within Golgi	41	114368	59	168937	0.444765
GO:0071492	biological_process	cellular response to UV-A	41	114368	56	168937	0.23219
GO:0043067	biological_process	regulation of programmed cell death	41	114368	54	168937	0.124182
GO:1901672	biological_process	positive regulation of systemic acquired resistance	41	114368	54	168937	0.124182
GO:0009267	biological_process	cellular response to starvation	41	114368	52	168937	0.0543708
GO:0048766	biological_process	root hair initiation	41	114368	50	168937	0.0184778
GO:2000904	biological_process	regulation of starch metabolic process	41	114368	49	168937	0.00958157
GO:0009913	biological_process	epidermal cell differentiation	41	114368	45	168937	0.00022578
GO:0001732	biological_process	formation of cytoplasmic translation initiation complex	41	114368	45	168937	0.00022578
GO:0016124	biological_process	xanthophyll catabolic process	41	114368	42	168937	1.60872e-06
GO:0016118	biological_process	carotenoid catabolic process	41	114368	42	168937	1.60872e-06
GO:0072387	biological_process	flavin adenine dinucleotide metabolic process	41	114368	41	168937	1.12918e-07
GO:0010617	biological_process	circadian regulation of calcium ion oscillation	41	114368	41	168937	1.12918e-07
GO:0046620	biological_process	regulation of organ growth	40	114368	120	168937	1
GO:0009051	biological_process	pentose-phosphate shunt, oxidative branch	40	114368	68	168937	0.952735
GO:0031935	biological_process	regulation of chromatin silencing	40	114368	68	168937	0.952735
GO:0000154	biological_process	rRNA modification	40	114368	63	168937	0.803233
GO:0015693	biological_process	magnesium ion transport	40	114368	54	168937	0.197219
GO:0006545	biological_process	glycine biosynthetic process	40	114368	53	168937	0.143118
GO:0006567	biological_process	threonine catabolic process	40	114368	51	168937	0.0646418
GO:0010223	biological_process	secondary shoot formation	40	114368	50	168937	0.0397053
GO:0030242	biological_process	autophagy of peroxisome	40	114368	50	168937	0.0397053
GO:0010078	biological_process	maintenance of root meristem identity	40	114368	48	168937	0.0119954
GO:0043447	biological_process	alkane biosynthetic process	40	114368	48	168937	0.0119954
GO:0010067	biological_process	procambium histogenesis	40	114368	46	168937	0.00248844
GO:0071456	biological_process	cellular response to hypoxia	40	114368	45	168937	0.000943219
GO:0010310	biological_process	regulation of hydrogen peroxide metabolic process	40	114368	45	168937	0.000943219
GO:0010115	biological_process	regulation of abscisic acid biosynthetic process	40	114368	44	168937	0.000305496
GO:0071217	biological_process	cellular response to external biotic stimulus	40	114368	42	168937	1.66014e-05
GO:0010272	biological_process	response to silver ion	40	114368	42	168937	1.66014e-05
GO:0046898	biological_process	response to cycloheximide	40	114368	42	168937	1.66014e-05
GO:0048509	biological_process	regulation of meristem development	40	114368	42	168937	1.66014e-05
GO:0071108	biological_process	protein K48-linked deubiquitination	39	114368	95	168937	1
GO:0051568	biological_process	histone H3-K4 methylation	39	114368	84	168937	0.999982
GO:0000303	biological_process	response to superoxide	39	114368	68	168937	0.972604
GO:0016246	biological_process	RNA interference	39	114368	62	168937	0.827766
GO:0046034	biological_process	ATP metabolic process	39	114368	56	168937	0.43981
GO:0009663	biological_process	plasmodesma organization	39	114368	56	168937	0.43981
GO:0007004	biological_process	telomere maintenance via telomerase	39	114368	55	168937	0.363334
GO:1902458	biological_process	positive regulation of stomatal opening	39	114368	55	168937	0.363334
GO:0045038	biological_process	protein import into chloroplast thylakoid membrane	39	114368	53	168937	0.223035
GO:0010158	biological_process	abaxial cell fate specification	39	114368	51	168937	0.115216
GO:0010629	biological_process	negative regulation of gene expression	39	114368	50	168937	0.0765415
GO:1902584	biological_process	positive regulation of response to water deprivation	39	114368	49	168937	0.0478092
GO:1901348	biological_process	positive regulation of secondary cell wall biogenesis	39	114368	48	168937	0.0278429
GO:0042353	biological_process	fucose biosynthetic process	39	114368	46	168937	0.00733454
GO:0048281	biological_process	inflorescence morphogenesis	39	114368	45	168937	0.00322589
GO:0042343	biological_process	indole glucosinolate metabolic process	39	114368	43	168937	0.00041255
GO:0034484	biological_process	raffinose catabolic process	39	114368	42	168937	0.000112011
GO:0010088	biological_process	phloem development	39	114368	41	168937	2.34163e-05
GO:0006833	biological_process	water transport	39	114368	40	168937	3.35162e-06
GO:0007267	biological_process	cell-cell signaling	38	114368	76	168937	0.999545
GO:0090307	biological_process	mitotic spindle assembly	38	114368	67	168937	0.97804
GO:0000463	biological_process	maturation of LSU-rRNA from tricistronic rRNA transcript (SSU-rRNA, 5.8S rRNA, LSU-rRNA)	38	114368	66	168937	0.968494
GO:0051415	biological_process	microtubule nucleation by interphase microtubule organizing center	38	114368	66	168937	0.968494
GO:0006646	biological_process	phosphatidylethanolamine biosynthetic process	38	114368	64	168937	0.938185
GO:0080038	biological_process	positive regulation of cytokinin-activated signaling pathway	38	114368	62	168937	0.886651
GO:0019915	biological_process	lipid storage	38	114368	57	168937	0.626675
GO:1990641	biological_process	response to iron ion starvation	38	114368	57	168937	0.626675
GO:0000460	biological_process	maturation of 5.8S rRNA	38	114368	56	168937	0.553335
GO:0030488	biological_process	tRNA methylation	38	114368	54	168937	0.398251
GO:0019288	biological_process	isopentenyl diphosphate biosynthetic process, methylerythritol 4-phosphate pathway	38	114368	53	168937	0.322185
GO:0046825	biological_process	regulation of protein export from nucleus	38	114368	49	168937	0.0902525
GO:0030307	biological_process	positive regulation of cell growth	38	114368	47	168937	0.0339875
GO:0007052	biological_process	mitotic spindle organization	38	114368	47	168937	0.0339875
GO:0043609	biological_process	regulation of carbon utilization	38	114368	46	168937	0.018609
GO:0006003	biological_process	fructose 2,6-bisphosphate metabolic process	38	114368	46	168937	0.018609
GO:0000730	biological_process	DNA recombinase assembly	38	114368	44	168937	0.00417003
GO:0034402	biological_process	recruitment of 3'-end processing factors to RNA polymerase II holoenzyme complex	38	114368	41	168937	0.000154294
GO:0000272	biological_process	polysaccharide catabolic process	38	114368	41	168937	0.000154294
GO:0016197	biological_process	endosomal transport	38	114368	40	168937	3.29928e-05
GO:0051050	biological_process	positive regulation of transport	38	114368	38	168937	3.64056e-07
GO:0090114	biological_process	COPII-coated vesicle budding	37	114368	96	168937	1
GO:0010497	biological_process	plasmodesmata-mediated intercellular transport	37	114368	94	168937	1
GO:0009086	biological_process	methionine biosynthetic process	37	114368	85	168937	0.999999
GO:0032456	biological_process	endocytic recycling	37	114368	82	168937	0.999992
GO:0070919	biological_process	production of siRNA involved in chromatin silencing by small RNA	37	114368	81	168937	0.999987
GO:0051260	biological_process	protein homooligomerization	37	114368	74	168937	0.999474
GO:0010337	biological_process	regulation of salicylic acid metabolic process	37	114368	65	168937	0.974689
GO:0007129	biological_process	synapsis	37	114368	54	168937	0.513541
GO:0070192	biological_process	chromosome organization involved in meiotic cell cycle	37	114368	53	168937	0.434546
GO:0010199	biological_process	organ boundary specification between lateral organs and the meristem	37	114368	44	168937	0.0117413
GO:0006388	biological_process	tRNA splicing, via endonucleolytic cleavage and ligation	37	114368	41	168937	0.000747694
GO:0006650	biological_process	glycerophospholipid metabolic process	37	114368	39	168937	4.64323e-05
GO:0045926	biological_process	negative regulation of growth	37	114368	38	168937	6.96694e-06
GO:0010540	biological_process	basipetal auxin transport	37	114368	38	168937	6.96694e-06
GO:0031936	biological_process	negative regulation of chromatin silencing	37	114368	37	168937	5.37816e-07
GO:0009942	biological_process	longitudinal axis specification	37	114368	37	168937	5.37816e-07
GO:0048658	biological_process	anther wall tapetum development	37	114368	37	168937	5.37816e-07
GO:0006694	biological_process	steroid biosynthetic process	36	114368	83	168937	0.999999
GO:0016584	biological_process	nucleosome positioning	36	114368	78	168937	0.999973
GO:1901002	biological_process	positive regulation of response to salt stress	36	114368	71	168937	0.999015
GO:0045859	biological_process	regulation of protein kinase activity	36	114368	70	168937	0.998422
GO:0071786	biological_process	endoplasmic reticulum tubular network organization	36	114368	66	168937	0.990889
GO:0000055	biological_process	ribosomal large subunit export from nucleus	36	114368	59	168937	0.890639
GO:0006518	biological_process	peptide metabolic process	36	114368	56	168937	0.75729
GO:0009088	biological_process	threonine biosynthetic process	36	114368	55	168937	0.695819
GO:0000722	biological_process	telomere maintenance via recombination	36	114368	52	168937	0.471974
GO:0009231	biological_process	riboflavin biosynthetic process	36	114368	52	168937	0.471974
GO:0009773	biological_process	photosynthetic electron transport in photosystem I	36	114368	52	168937	0.471974
GO:0019725	biological_process	cellular homeostasis	36	114368	50	168937	0.313849
GO:0010186	biological_process	positive regulation of cellular defense response	36	114368	50	168937	0.313849
GO:0009228	biological_process	thiamine biosynthetic process	36	114368	48	168937	0.177499
GO:0071491	biological_process	cellular response to red light	36	114368	48	168937	0.177499
GO:0071490	biological_process	cellular response to far red light	36	114368	48	168937	0.177499
GO:0050826	biological_process	response to freezing	36	114368	45	168937	0.0500461
GO:0009955	biological_process	adaxial/abaxial pattern specification	36	114368	36	168937	7.94508e-07
GO:0046283	biological_process	anthocyanin-containing compound metabolic process	36	114368	36	168937	7.94508e-07
GO:0036092	biological_process	phosphatidylinositol-3-phosphate biosynthetic process	35	114368	139	168937	1
GO:0009690	biological_process	cytokinin metabolic process	35	114368	77	168937	0.999983
GO:0051601	biological_process	exocyst localization	35	114368	71	168937	0.999572
GO:0001558	biological_process	regulation of cell growth	35	114368	65	168937	0.993048
GO:0036297	biological_process	interstrand cross-link repair	35	114368	62	168937	0.976782
GO:0006790	biological_process	sulfur compound metabolic process	35	114368	60	168937	0.952106
GO:0015786	biological_process	UDP-glucose transmembrane transport	35	114368	59	168937	0.932967
GO:0060236	biological_process	regulation of mitotic spindle organization	35	114368	58	168937	0.907857
GO:0016255	biological_process	attachment of GPI anchor to protein	35	114368	56	168937	0.835499
GO:0070291	biological_process	N-acylethanolamine metabolic process	35	114368	55	168937	0.786618
GO:0090308	biological_process	regulation of methylation-dependent chromatin silencing	35	114368	55	168937	0.786618
GO:0051292	biological_process	nuclear pore complex assembly	35	114368	53	168937	0.662582
GO:0043481	biological_process	anthocyanin accumulation in tissues in response to UV light	35	114368	52	168937	0.589049
GO:0045815	biological_process	positive regulation of gene expression, epigenetic	35	114368	51	168937	0.510248
GO:0000479	biological_process	endonucleolytic cleavage of tricistronic rRNA transcript (SSU-rRNA, 5.8S rRNA, LSU-rRNA)	35	114368	45	168937	0.0964172
GO:0048564	biological_process	photosystem I assembly	35	114368	44	168937	0.0603508
GO:0006617	biological_process	SRP-dependent cotranslational protein targeting to membrane, signal sequence recognition	35	114368	44	168937	0.0603508
GO:0019427	biological_process	acetyl-CoA biosynthetic process from acetate	35	114368	43	168937	0.0349769
GO:0010239	biological_process	chloroplast mRNA processing	35	114368	42	168937	0.0185373
GO:0032088	biological_process	negative regulation of NF-kappaB transcription factor activity	35	114368	38	168937	0.000399167
GO:0031573	biological_process	intra-S DNA damage checkpoint	35	114368	36	168937	1.44458e-05
GO:1901409	biological_process	positive regulation of phosphorylation of RNA polymerase II C-terminal domain	34	114368	89	168937	1
GO:0045737	biological_process	positive regulation of cyclin-dependent protein serine/threonine kinase activity	34	114368	89	168937	1
GO:0018026	biological_process	peptidyl-lysine monomethylation	34	114368	73	168937	0.99994
GO:0000070	biological_process	mitotic sister chromatid segregation	34	114368	64	168937	0.994764
GO:0009245	biological_process	lipid A biosynthetic process	34	114368	63	168937	0.991941
GO:0048229	biological_process	gametophyte development	34	114368	56	168937	0.894861
GO:0006282	biological_process	regulation of DNA repair	34	114368	56	168937	0.894861
GO:0010358	biological_process	leaf shaping	34	114368	55	168937	0.85882
GO:0071333	biological_process	cellular response to glucose stimulus	34	114368	55	168937	0.85882
GO:0036265	biological_process	RNA (guanine-N7)-methylation	34	114368	52	168937	0.697666
GO:0010015	biological_process	root morphogenesis	34	114368	51	168937	0.626647
GO:0010018	biological_process	far-red light signaling pathway	34	114368	49	168937	0.467368
GO:0045948	biological_process	positive regulation of translational initiation	34	114368	49	168937	0.467368
GO:0052325	biological_process	cell wall pectin biosynthetic process	34	114368	49	168937	0.467368
GO:0006817	biological_process	phosphate ion transport	34	114368	46	168937	0.231265
GO:0034389	biological_process	lipid droplet organization	34	114368	45	168937	0.166824
GO:0032147	biological_process	activation of protein kinase activity	34	114368	43	168937	0.0724592
GO:0022904	biological_process	respiratory electron transport chain	34	114368	42	168937	0.0428221
GO:0030951	biological_process	establishment or maintenance of microtubule cytoskeleton polarity	34	114368	41	168937	0.0231629
GO:0015910	biological_process	long-chain fatty acid import into peroxisome	34	114368	40	168937	0.0112889
GO:1905421	biological_process	regulation of plant organ morphogenesis	34	114368	40	168937	0.0112889
GO:0097428	biological_process	protein maturation by iron-sulfur cluster transfer	34	114368	39	168937	0.00485665
GO:0048312	biological_process	intracellular distribution of mitochondria	34	114368	38	168937	0.00179351
GO:0002188	biological_process	translation reinitiation	34	114368	38	168937	0.00179351
GO:0044774	biological_process	mitotic DNA integrity checkpoint	34	114368	37	168937	0.00054594
GO:0000819	biological_process	sister chromatid segregation	34	114368	37	168937	0.00054594
GO:2000033	biological_process	regulation of seed dormancy process	34	114368	36	168937	0.000128464
GO:2001295	biological_process	malonyl-CoA biosynthetic process	34	114368	35	168937	2.07802e-05
GO:2000616	biological_process	negative regulation of histone H3-K9 acetylation	34	114368	34	168937	1.7339e-06
GO:0051573	biological_process	negative regulation of histone H3-K9 methylation	34	114368	34	168937	1.7339e-06
GO:0006376	biological_process	mRNA splice site selection	33	114368	87	168937	1
GO:0034219	biological_process	carbohydrate transmembrane transport	33	114368	80	168937	1
GO:0033619	biological_process	membrane protein proteolysis	33	114368	65	168937	0.998471
GO:0034497	biological_process	protein localization to phagophore assembly site	33	114368	62	168937	0.993927
GO:0006516	biological_process	glycoprotein catabolic process	33	114368	62	168937	0.993927
GO:0032000	biological_process	positive regulation of fatty acid beta-oxidation	33	114368	56	168937	0.936726
GO:0007584	biological_process	response to nutrient	33	114368	55	168937	0.912055
GO:0010039	biological_process	response to iron ion	33	114368	54	168937	0.880114
GO:0070897	biological_process	transcription preinitiation complex assembly	33	114368	53	168937	0.839825
GO:1900425	biological_process	negative regulation of defense response to bacterium	33	114368	51	168937	0.73155
GO:0043547	biological_process	positive regulation of GTPase activity	33	114368	51	168937	0.73155
GO:0019375	biological_process	galactolipid biosynthetic process	33	114368	48	168937	0.506765
GO:0030041	biological_process	actin filament polymerization	33	114368	47	168937	0.422914
GO:0060964	biological_process	regulation of gene silencing by miRNA	33	114368	47	168937	0.422914
GO:0006301	biological_process	postreplication repair	33	114368	46	168937	0.340069
GO:0001927	biological_process	exocyst assembly	33	114368	45	168937	0.262014
GO:0006598	biological_process	polyamine catabolic process	33	114368	43	168937	0.133273
GO:0000338	biological_process	protein deneddylation	33	114368	40	168937	0.0288294
GO:1901332	biological_process	negative regulation of lateral root development	33	114368	37	168937	0.0023889
GO:0071596	biological_process	ubiquitin-dependent protein catabolic process via the N-end rule pathway	33	114368	35	168937	0.000179857
GO:0090359	biological_process	negative regulation of abscisic acid biosynthetic process	33	114368	34	168937	2.98703e-05
GO:0016477	biological_process	cell migration	33	114368	34	168937	2.98703e-05
GO:0043550	biological_process	regulation of lipid kinase activity	33	114368	33	168937	2.56144e-06
GO:0006612	biological_process	protein targeting to membrane	32	114368	64	168937	0.998913
GO:0009097	biological_process	isoleucine biosynthetic process	32	114368	59	168937	0.989156
GO:0009871	biological_process	jasmonic acid and ethylene-dependent systemic resistance, ethylene mediated signaling pathway	32	114368	57	168937	0.975541
GO:0006744	biological_process	ubiquinone biosynthetic process	32	114368	55	168937	0.948495
GO:0006430	biological_process	lysyl-tRNA aminoacylation	32	114368	50	168937	0.763935
GO:0046467	biological_process	membrane lipid biosynthetic process	32	114368	48	168937	0.626789
GO:0019563	biological_process	glycerol catabolic process	32	114368	48	168937	0.626789
GO:1901031	biological_process	regulation of response to reactive oxygen species	32	114368	48	168937	0.626789
GO:0009269	biological_process	response to desiccation	32	114368	47	168937	0.546773
GO:0000050	biological_process	urea cycle	32	114368	45	168937	0.377313
GO:0051026	biological_process	chiasma assembly	32	114368	44	168937	0.295322
GO:0030007	biological_process	cellular potassium ion homeostasis	32	114368	44	168937	0.295322
GO:0009165	biological_process	nucleotide biosynthetic process	32	114368	43	168937	0.22033
GO:0006383	biological_process	transcription by RNA polymerase III	32	114368	43	168937	0.22033
GO:0048317	biological_process	seed morphogenesis	32	114368	41	168937	0.103016
GO:0009657	biological_process	plastid organization	32	114368	39	168937	0.035735
GO:0015770	biological_process	sucrose transport	32	114368	39	168937	0.035735
GO:0031540	biological_process	regulation of anthocyanin biosynthetic process	32	114368	37	168937	0.00819375
GO:2000014	biological_process	regulation of endosperm development	32	114368	37	168937	0.00819375
GO:0032973	biological_process	amino acid export across plasma membrane	32	114368	36	168937	0.00317334
GO:0016045	biological_process	detection of bacterium	32	114368	36	168937	0.00317334
GO:0043090	biological_process	amino acid import	32	114368	36	168937	0.00317334
GO:0010069	biological_process	zygote asymmetric cytokinesis in embryo sac	32	114368	36	168937	0.00317334
GO:0034728	biological_process	nucleosome organization	32	114368	35	168937	0.00101497
GO:0000281	biological_process	mitotic cytokinesis	32	114368	34	168937	0.000251439
GO:0050684	biological_process	regulation of mRNA processing	32	114368	33	168937	4.29038e-05
GO:0048208	biological_process	COPII vesicle coating	32	114368	32	168937	3.78393e-06
GO:0010601	biological_process	positive regulation of auxin biosynthetic process	32	114368	32	168937	3.78393e-06
GO:0032264	biological_process	IMP salvage	32	114368	32	168937	3.78393e-06
GO:0009168	biological_process	purine ribonucleoside monophosphate biosynthetic process	32	114368	32	168937	3.78393e-06
GO:0070973	biological_process	protein localization to endoplasmic reticulum exit site	32	114368	32	168937	3.78393e-06
GO:0042325	biological_process	regulation of phosphorylation	32	114368	32	168937	3.78393e-06
GO:0080163	biological_process	regulation of protein serine/threonine phosphatase activity	31	114368	88	168937	1
GO:0000077	biological_process	DNA damage checkpoint	31	114368	81	168937	1
GO:0019287	biological_process	isopentenyl diphosphate biosynthetic process, mevalonate pathway	31	114368	73	168937	0.999997
GO:0009862	biological_process	systemic acquired resistance, salicylic acid mediated signaling pathway	31	114368	67	168937	0.99991
GO:0006949	biological_process	syncytium formation	31	114368	59	168937	0.994762
GO:0001736	biological_process	establishment of planar polarity	31	114368	55	168937	0.971674
GO:0034755	biological_process	iron ion transmembrane transport	31	114368	42	168937	0.251244
GO:0009880	biological_process	embryonic pattern specification	31	114368	41	168937	0.180608
GO:0090116	biological_process	C-5 methylation of cytosine	31	114368	38	168937	0.044105
GO:0010426	biological_process	DNA methylation on cytosine within a CHH sequence	31	114368	38	168937	0.044105
GO:0009808	biological_process	lignin metabolic process	31	114368	37	168937	0.0229681
GO:0006072	biological_process	glycerol-3-phosphate metabolic process	31	114368	36	168937	0.0105896
GO:0033674	biological_process	positive regulation of kinase activity	31	114368	35	168937	0.00420337
GO:0045723	biological_process	positive regulation of fatty acid biosynthetic process	31	114368	34	168937	0.00137936
GO:0034498	biological_process	early endosome to Golgi transport	31	114368	31	168937	5.58987e-06
GO:0048571	biological_process	long-day photoperiodism	30	114368	87	168937	1
GO:0034427	biological_process	nuclear-transcribed mRNA catabolic process, exonucleolytic, 3'-5'	30	114368	73	168937	0.999999
GO:0034475	biological_process	U4 snRNA 3'-end processing	30	114368	73	168937	0.999999
GO:0010267	biological_process	production of ta-siRNAs involved in RNA interference	30	114368	57	168937	0.993917
GO:0042793	biological_process	plastid transcription	30	114368	56	168937	0.990495
GO:0055062	biological_process	phosphate ion homeostasis	30	114368	55	168937	0.985385
GO:0033353	biological_process	S-adenosylmethionine cycle	30	114368	53	168937	0.967186
GO:0045047	biological_process	protein targeting to ER	30	114368	53	168937	0.967186
GO:1902290	biological_process	positive regulation of defense response to oomycetes	30	114368	52	168937	0.952155
GO:0009156	biological_process	ribonucleoside monophosphate biosynthetic process	30	114368	45	168937	0.627062
GO:0006425	biological_process	glutaminyl-tRNA aminoacylation	30	114368	44	168937	0.544396
GO:0009435	biological_process	NAD biosynthetic process	30	114368	43	168937	0.45715
GO:0045324	biological_process	late endosome to vacuole transport	30	114368	43	168937	0.45715
GO:0010048	biological_process	vernalization response	30	114368	42	168937	0.369212
GO:0003006	biological_process	developmental process involved in reproduction	30	114368	40	168937	0.208602
GO:0006189	biological_process	'de novo' IMP biosynthetic process	30	114368	40	168937	0.208602
GO:0018344	biological_process	protein geranylgeranylation	30	114368	40	168937	0.208602
GO:0031507	biological_process	heterochromatin assembly	30	114368	38	168937	0.092016
GO:0035725	biological_process	sodium ion transmembrane transport	30	114368	38	168937	0.092016
GO:0016131	biological_process	brassinosteroid metabolic process	30	114368	37	168937	0.0541915
GO:0010496	biological_process	intercellular transport	30	114368	37	168937	0.0541915
GO:0010076	biological_process	maintenance of floral meristem identity	30	114368	34	168937	0.00555106
GO:0006360	biological_process	transcription by RNA polymerase I	30	114368	33	168937	0.00187015
GO:0031990	biological_process	mRNA export from nucleus in response to heat stress	30	114368	33	168937	0.00187015
GO:0006420	biological_process	arginyl-tRNA aminoacylation	30	114368	33	168937	0.00187015
GO:0046168	biological_process	glycerol-3-phosphate catabolic process	30	114368	32	168937	0.00048907
GO:0043570	biological_process	maintenance of DNA repeat elements	30	114368	31	168937	8.82924e-05
GO:2000011	biological_process	regulation of adaxial/abaxial pattern formation	30	114368	31	168937	8.82924e-05
GO:0080151	biological_process	positive regulation of salicylic acid mediated signaling pathway	30	114368	31	168937	8.82924e-05
GO:0032790	biological_process	ribosome disassembly	29	114368	75	168937	1
GO:0030100	biological_process	regulation of endocytosis	29	114368	66	168937	0.999979
GO:0032876	biological_process	negative regulation of DNA endoreduplication	29	114368	50	168937	0.944687
GO:0009648	biological_process	photoperiodism	29	114368	44	168937	0.666505
GO:0010929	biological_process	positive regulation of auxin mediated signaling pathway	29	114368	41	168937	0.409418
GO:0048589	biological_process	developmental growth	29	114368	41	168937	0.409418
GO:0000280	biological_process	nuclear division	29	114368	40	168937	0.321379
GO:0052096	biological_process	formation by symbiont of syncytium involving giant cell for nutrient acquisition from host	29	114368	40	168937	0.321379
GO:0007095	biological_process	mitotic G2 DNA damage checkpoint	29	114368	38	168937	0.168224
GO:1904668	biological_process	positive regulation of ubiquitin protein ligase activity	29	114368	38	168937	0.168224
GO:0043433	biological_process	negative regulation of DNA-binding transcription factor activity	29	114368	37	168937	0.110065
GO:2000114	biological_process	regulation of establishment of cell polarity	29	114368	37	168937	0.110065
GO:0006501	biological_process	C-terminal protein lipidation	29	114368	37	168937	0.110065
GO:0080111	biological_process	DNA demethylation	29	114368	36	168937	0.0662723
GO:0060211	biological_process	regulation of nuclear-transcribed mRNA poly(A) tail shortening	29	114368	36	168937	0.0662723
GO:0010366	biological_process	negative regulation of ethylene biosynthetic process	29	114368	34	168937	0.017496
GO:0009650	biological_process	UV protection	29	114368	32	168937	0.00252924
GO:0061716	biological_process	miRNA export from nucleus	29	114368	32	168937	0.00252924
GO:0036228	biological_process	protein localization to nuclear inner membrane	29	114368	31	168937	0.000680336
GO:0035864	biological_process	response to potassium ion	29	114368	30	168937	0.000126489
GO:0071629	biological_process	cytoplasm protein quality control by the ubiquitin-proteasome system	29	114368	29	168937	1.21987e-05
GO:0010390	biological_process	histone monoubiquitination	28	114368	114	168937	1
GO:0033523	biological_process	histone H2B ubiquitination	28	114368	114	168937	1
GO:0042274	biological_process	ribosomal small subunit biogenesis	28	114368	65	168937	0.999987
GO:0010099	biological_process	regulation of photomorphogenesis	28	114368	63	168937	0.999958
GO:0007186	biological_process	G protein-coupled receptor signaling pathway	28	114368	61	168937	0.999866
GO:0000467	biological_process	exonucleolytic trimming to generate mature 3'-end of 5.8S rRNA from tricistronic rRNA transcript (SSU-rRNA, 5.8S rRNA, LSU-rRNA)	28	114368	60	168937	0.999765
GO:0009061	biological_process	anaerobic respiration	28	114368	59	168937	0.999593
GO:0006139	biological_process	nucleobase-containing compound metabolic process	28	114368	53	168937	0.991783
GO:0032880	biological_process	regulation of protein localization	28	114368	52	168937	0.987153
GO:1903401	biological_process	L-lysine transmembrane transport	28	114368	46	168937	0.873644
GO:0060321	biological_process	acceptance of pollen	28	114368	45	168937	0.82828
GO:0006434	biological_process	seryl-tRNA aminoacylation	28	114368	43	168937	0.704904
GO:0042023	biological_process	DNA endoreduplication	28	114368	42	168937	0.627494
GO:1900458	biological_process	negative regulation of brassinosteroid mediated signaling pathway	28	114368	37	168937	0.195976
GO:0005977	biological_process	glycogen metabolic process	28	114368	37	168937	0.195976
GO:0006122	biological_process	mitochondrial electron transport, ubiquinol to cytochrome c	28	114368	36	168937	0.130962
GO:0051754	biological_process	meiotic sister chromatid cohesion, centromeric	28	114368	36	168937	0.130962
GO:0006654	biological_process	phosphatidic acid biosynthetic process	28	114368	35	168937	0.0806479
GO:1900151	biological_process	regulation of nuclear-transcribed mRNA catabolic process, deadenylation-dependent decay	28	114368	35	168937	0.0806479
GO:0048017	biological_process	inositol lipid-mediated signaling	28	114368	35	168937	0.0806479
GO:0048441	biological_process	petal development	28	114368	32	168937	0.00958802
GO:0080053	biological_process	response to phenylalanine	28	114368	30	168937	0.000944651
GO:0043201	biological_process	response to leucine	28	114368	30	168937	0.000944651
GO:0080052	biological_process	response to histidine	28	114368	30	168937	0.000944651
GO:0046287	biological_process	isoflavonoid metabolic process	28	114368	30	168937	0.000944651
GO:0009717	biological_process	isoflavonoid biosynthetic process	28	114368	30	168937	0.000944651
GO:0000304	biological_process	response to singlet oxygen	28	114368	29	168937	0.000181033
GO:0010343	biological_process	singlet oxygen-mediated programmed cell death	28	114368	28	168937	1.80206e-05
GO:1902448	biological_process	positive regulation of shade avoidance	28	114368	28	168937	1.80206e-05
GO:1901529	biological_process	positive regulation of anion channel activity	28	114368	28	168937	1.80206e-05
GO:0071000	biological_process	response to magnetism	28	114368	28	168937	1.80206e-05
GO:0009583	biological_process	detection of light stimulus	28	114368	28	168937	1.80206e-05
GO:0006384	biological_process	transcription initiation from RNA polymerase III promoter	27	114368	74	168937	1
GO:0016233	biological_process	telomere capping	27	114368	57	168937	0.999532
GO:0030835	biological_process	negative regulation of actin filament depolymerization	27	114368	57	168937	0.999532
GO:0009082	biological_process	branched-chain amino acid biosynthetic process	27	114368	55	168937	0.998643
GO:0006207	biological_process	'de novo' pyrimidine nucleobase biosynthetic process	27	114368	55	168937	0.998643
GO:0016070	biological_process	RNA metabolic process	27	114368	54	168937	0.997738
GO:0006073	biological_process	cellular glucan metabolic process	27	114368	49	168937	0.977044
GO:0046685	biological_process	response to arsenic-containing substance	27	114368	48	168937	0.965406
GO:0061025	biological_process	membrane fusion	27	114368	45	168937	0.895287
GO:0009099	biological_process	valine biosynthetic process	27	114368	45	168937	0.895287
GO:0006163	biological_process	purine nucleotide metabolic process	27	114368	45	168937	0.895287
GO:0009247	biological_process	glycolipid biosynthetic process	27	114368	41	168937	0.668331
GO:0016123	biological_process	xanthophyll biosynthetic process	27	114368	40	168937	0.585074
GO:0048577	biological_process	negative regulation of short-day photoperiodism, flowering	27	114368	36	168937	0.226998
GO:1905177	biological_process	tracheary element differentiation	27	114368	35	168937	0.154971
GO:0015914	biological_process	phospholipid transport	27	114368	35	168937	0.154971
GO:0009229	biological_process	thiamine diphosphate biosynthetic process	27	114368	34	168937	0.0976361
GO:0043693	biological_process	monoterpene biosynthetic process	27	114368	34	168937	0.0976361
GO:1902476	biological_process	chloride transmembrane transport	27	114368	33	168937	0.0558743
GO:0006997	biological_process	nucleus organization	27	114368	32	168937	0.0284518
GO:0006369	biological_process	termination of RNA polymerase II transcription	27	114368	32	168937	0.0284518
GO:0007032	biological_process	endosome organization	27	114368	31	168937	0.0125355
GO:1990019	biological_process	protein storage vacuole organization	27	114368	30	168937	0.00458887
GO:0005991	biological_process	trehalose metabolic process	27	114368	29	168937	0.00130907
GO:0019516	biological_process	lactate oxidation	27	114368	27	168937	2.66209e-05
GO:0071479	biological_process	cellular response to ionizing radiation	27	114368	27	168937	2.66209e-05
GO:0030150	biological_process	protein import into mitochondrial matrix	26	114368	103	168937	1
GO:0080148	biological_process	negative regulation of response to water deprivation	26	114368	71	168937	1
GO:0070601	biological_process	centromeric sister chromatid cohesion	26	114368	58	168937	0.999902
GO:0032922	biological_process	circadian regulation of gene expression	26	114368	57	168937	0.999825
GO:1900056	biological_process	negative regulation of leaf senescence	26	114368	38	168937	0.53928
GO:0032957	biological_process	inositol trisphosphate metabolic process	26	114368	38	168937	0.53928
GO:0042255	biological_process	ribosome assembly	26	114368	38	168937	0.53928
GO:0031125	biological_process	rRNA 3'-end processing	26	114368	37	168937	0.445193
GO:0030490	biological_process	maturation of SSU-rRNA	26	114368	37	168937	0.445193
GO:0045487	biological_process	gibberellin catabolic process	26	114368	37	168937	0.445193
GO:0006779	biological_process	porphyrin-containing compound biosynthetic process	26	114368	36	168937	0.350726
GO:0070217	biological_process	transcription factor TFIIIB complex assembly	26	114368	35	168937	0.261367
GO:0016480	biological_process	negative regulation of transcription by RNA polymerase III	26	114368	35	168937	0.261367
GO:1901527	biological_process	abscisic acid-activated signaling pathway involved in stomatal movement	26	114368	34	168937	0.18233
GO:0000727	biological_process	double-strand break repair via break-induced replication	26	114368	33	168937	0.117564
GO:0044209	biological_process	AMP salvage	26	114368	33	168937	0.117564
GO:0043007	biological_process	maintenance of rDNA	26	114368	32	168937	0.06896
GO:0048833	biological_process	specification of floral organ number	26	114368	32	168937	0.06896
GO:0034203	biological_process	glycolipid translocation	26	114368	30	168937	0.0163277
GO:0006751	biological_process	glutathione catabolic process	26	114368	30	168937	0.0163277
GO:0030155	biological_process	regulation of cell adhesion	26	114368	30	168937	0.0163277
GO:0006741	biological_process	NADP biosynthetic process	26	114368	29	168937	0.00615405
GO:0019674	biological_process	NAD metabolic process	26	114368	29	168937	0.00615405
GO:0045004	biological_process	DNA replication proofreading	26	114368	28	168937	0.00181028
GO:0051410	biological_process	detoxification of nitrogen compound	26	114368	28	168937	0.00181028
GO:0019500	biological_process	cyanide catabolic process	26	114368	28	168937	0.00181028
GO:0000741	biological_process	karyogamy	26	114368	28	168937	0.00181028
GO:1901141	biological_process	regulation of lignin biosynthetic process	26	114368	27	168937	0.000369647
GO:0010031	biological_process	circumnutation	26	114368	26	168937	3.93255e-05
GO:0071849	biological_process	G1 cell cycle arrest in response to nitrogen starvation	26	114368	26	168937	3.93255e-05
GO:0010571	biological_process	positive regulation of nuclear cell cycle DNA replication	26	114368	26	168937	3.93255e-05
GO:1901703	biological_process	protein localization involved in auxin polar transport	26	114368	26	168937	3.93255e-05
GO:0031571	biological_process	mitotic G1 DNA damage checkpoint	26	114368	26	168937	3.93255e-05
GO:0034198	biological_process	cellular response to amino acid starvation	26	114368	26	168937	3.93255e-05
GO:1904803	biological_process	regulation of translation involved in cellular response to UV	26	114368	26	168937	3.93255e-05
GO:2000023	biological_process	regulation of lateral root development	25	114368	80	168937	1
GO:0015969	biological_process	guanosine tetraphosphate metabolic process	25	114368	71	168937	1
GO:0000290	biological_process	deadenylation-dependent decapping of nuclear-transcribed mRNA	25	114368	70	168937	1
GO:0061087	biological_process	positive regulation of histone H3-K27 methylation	25	114368	67	168937	1
GO:0000387	biological_process	spliceosomal snRNP assembly	25	114368	57	168937	0.999939
GO:0000079	biological_process	regulation of cyclin-dependent protein serine/threonine kinase activity	25	114368	50	168937	0.99696
GO:0071480	biological_process	cellular response to gamma radiation	25	114368	47	168937	0.987038
GO:0033383	biological_process	geranyl diphosphate metabolic process	25	114368	44	168937	0.953237
GO:0008104	biological_process	protein localization	25	114368	43	168937	0.931209
GO:0044210	biological_process	'de novo' CTP biosynthetic process	25	114368	41	168937	0.861089
GO:0071051	biological_process	polyadenylation-dependent snoRNA 3'-end processing	25	114368	40	168937	0.809759
GO:0033365	biological_process	protein localization to organelle	25	114368	39	168937	0.746194
GO:0035265	biological_process	organ growth	25	114368	38	168937	0.670503
GO:0010226	biological_process	response to lithium ion	25	114368	36	168937	0.490267
GO:1902459	biological_process	positive regulation of stem cell population maintenance	25	114368	36	168937	0.490267
GO:0009067	biological_process	aspartate family amino acid biosynthetic process	25	114368	36	168937	0.490267
GO:0031054	biological_process	pre-miRNA processing	25	114368	35	168937	0.393363
GO:0000394	biological_process	RNA splicing, via endonucleolytic cleavage and ligation	25	114368	34	168937	0.29908
GO:0006493	biological_process	protein O-linked glycosylation	25	114368	32	168937	0.140757
GO:0015695	biological_process	organic cation transport	25	114368	32	168937	0.140757
GO:0072488	biological_process	ammonium transmembrane transport	25	114368	32	168937	0.140757
GO:0019740	biological_process	nitrogen utilization	25	114368	32	168937	0.140757
GO:0002221	biological_process	pattern recognition receptor signaling pathway	25	114368	31	168937	0.0846656
GO:0006007	biological_process	glucose catabolic process	25	114368	28	168937	0.00822695
GO:0031397	biological_process	negative regulation of protein ubiquitination	25	114368	28	168937	0.00822695
GO:0000725	biological_process	recombinational repair	25	114368	28	168937	0.00822695
GO:0051304	biological_process	chromosome separation	25	114368	27	168937	0.00249778
GO:0080171	biological_process	lytic vacuole organization	25	114368	27	168937	0.00249778
GO:2000034	biological_process	regulation of seed maturation	25	114368	27	168937	0.00249778
GO:0010111	biological_process	glyoxysome organization	25	114368	27	168937	0.00249778
GO:0019395	biological_process	fatty acid oxidation	25	114368	27	168937	0.00249778
GO:0060968	biological_process	regulation of gene silencing	25	114368	25	168937	5.80933e-05
GO:0009616	biological_process	virus induced gene silencing	25	114368	25	168937	5.80933e-05
GO:0090153	biological_process	regulation of sphingolipid biosynthetic process	25	114368	25	168937	5.80933e-05
GO:0000492	biological_process	box C/D snoRNP assembly	25	114368	25	168937	5.80933e-05
GO:0010389	biological_process	regulation of G2/M transition of mitotic cell cycle	24	114368	83	168937	1
GO:0006796	biological_process	phosphate-containing compound metabolic process	24	114368	63	168937	1
GO:0006972	biological_process	hyperosmotic response	24	114368	61	168937	0.999999
GO:0052541	biological_process	plant-type cell wall cellulose metabolic process	24	114368	60	168937	0.999997
GO:0010442	biological_process	guard cell morphogenesis	24	114368	54	168937	0.999874
GO:0006552	biological_process	leucine catabolic process	24	114368	50	168937	0.998771
GO:0032958	biological_process	inositol phosphate biosynthetic process	24	114368	48	168937	0.996473
GO:0048440	biological_process	carpel development	24	114368	47	168937	0.99417
GO:0031167	biological_process	rRNA methylation	24	114368	46	168937	0.990528
GO:0080183	biological_process	response to photooxidative stress	24	114368	43	168937	0.963746
GO:0120009	biological_process	intermembrane lipid transfer	24	114368	41	168937	0.92015
GO:0034975	biological_process	protein folding in endoplasmic reticulum	24	114368	41	168937	0.92015
GO:0034051	biological_process	negative regulation of plant-type hypersensitive response	24	114368	41	168937	0.92015
GO:0009405	biological_process	pathogenesis	24	114368	40	168937	0.885578
GO:0032544	biological_process	plastid translation	24	114368	38	168937	0.782306
GO:0010793	biological_process	regulation of mRNA export from nucleus	24	114368	35	168937	0.536504
GO:1900864	biological_process	mitochondrial RNA modification	24	114368	34	168937	0.43835
GO:0048444	biological_process	floral organ morphogenesis	24	114368	33	168937	0.340042
GO:0031119	biological_process	tRNA pseudouridine synthesis	24	114368	31	168937	0.167522
GO:0042754	biological_process	negative regulation of circadian rhythm	24	114368	30	168937	0.103375
GO:0080110	biological_process	sporopollenin biosynthetic process	24	114368	29	168937	0.0570408
GO:0060178	biological_process	regulation of exocyst localization	24	114368	29	168937	0.0570408
GO:0033388	biological_process	putrescine biosynthetic process from arginine	24	114368	29	168937	0.0570408
GO:0043066	biological_process	negative regulation of apoptotic process	24	114368	28	168937	0.027365
GO:0031145	biological_process	anaphase-promoting complex-dependent catabolic process	24	114368	28	168937	0.027365
GO:0043100	biological_process	pyrimidine nucleobase salvage	24	114368	28	168937	0.027365
GO:0007188	biological_process	adenylate cyclase-modulating G protein-coupled receptor signaling pathway	24	114368	28	168937	0.027365
GO:0015857	biological_process	uracil transport	24	114368	28	168937	0.027365
GO:0015720	biological_process	allantoin transport	24	114368	28	168937	0.027365
GO:0034059	biological_process	response to anoxia	24	114368	27	168937	0.010961
GO:0032956	biological_process	regulation of actin cytoskeleton organization	24	114368	27	168937	0.010961
GO:0033554	biological_process	cellular response to stress	24	114368	26	168937	0.00343813
GO:0060148	biological_process	positive regulation of posttranscriptional gene silencing	24	114368	26	168937	0.00343813
GO:0030261	biological_process	chromosome condensation	24	114368	26	168937	0.00343813
GO:0010032	biological_process	meiotic chromosome condensation	24	114368	26	168937	0.00343813
GO:0071705	biological_process	nitrogen compound transport	24	114368	26	168937	0.00343813
GO:0006777	biological_process	Mo-molybdopterin cofactor biosynthetic process	24	114368	25	168937	0.000751197
GO:0071569	biological_process	protein ufmylation	24	114368	24	168937	8.58174e-05
GO:0010480	biological_process	microsporocyte differentiation	24	114368	24	168937	8.58174e-05
GO:0010372	biological_process	positive regulation of gibberellin biosynthetic process	24	114368	24	168937	8.58174e-05
GO:0097359	biological_process	UDP-glucosylation	24	114368	24	168937	8.58174e-05
GO:0015780	biological_process	nucleotide-sugar transmembrane transport	23	114368	75	168937	1
GO:0071158	biological_process	positive regulation of cell cycle arrest	23	114368	52	168937	0.999858
GO:0016120	biological_process	carotene biosynthetic process	23	114368	46	168937	0.995907
GO:0048439	biological_process	flower morphogenesis	23	114368	45	168937	0.993218
GO:0000105	biological_process	histidine biosynthetic process	23	114368	45	168937	0.993218
GO:0000395	biological_process	mRNA 5'-splice site recognition	23	114368	43	168937	0.982372
GO:1902132	biological_process	(+)-lariciresinol biosynthetic process	23	114368	43	168937	0.982372
GO:1902125	biological_process	(+)-pinoresinol catabolic process	23	114368	43	168937	0.982372
GO:0000082	biological_process	G1/S transition of mitotic cell cycle	23	114368	42	168937	0.972409
GO:0019441	biological_process	tryptophan catabolic process to kynurenine	23	114368	41	168937	0.95772
GO:0006865	biological_process	amino acid transport	23	114368	35	168937	0.673099
GO:0008616	biological_process	queuosine biosynthetic process	23	114368	35	168937	0.673099
GO:1905011	biological_process	transmembrane phosphate ion transport from cytosol to vacuole	23	114368	34	168937	0.583336
GO:0051382	biological_process	kinetochore assembly	23	114368	33	168937	0.485258
GO:0046488	biological_process	phosphatidylinositol metabolic process	23	114368	33	168937	0.485258
GO:0090693	biological_process	plant organ senescence	23	114368	33	168937	0.485258
GO:0007164	biological_process	establishment of tissue polarity	23	114368	31	168937	0.286133
GO:0006166	biological_process	purine ribonucleoside salvage	23	114368	30	168937	0.198132
GO:0000076	biological_process	DNA replication checkpoint	23	114368	27	168937	0.035193
GO:0000453	biological_process	enzyme-directed rRNA 2'-O-methylation	23	114368	27	168937	0.035193
GO:0009647	biological_process	skotomorphogenesis	23	114368	27	168937	0.035193
GO:1903288	biological_process	positive regulation of potassium ion import across plasma membrane	23	114368	27	168937	0.035193
GO:0006537	biological_process	glutamate biosynthetic process	23	114368	26	168937	0.0145509
GO:2001009	biological_process	regulation of plant-type cell wall cellulose biosynthetic process	23	114368	26	168937	0.0145509
GO:0030900	biological_process	forebrain development	23	114368	26	168937	0.0145509
GO:0000914	biological_process	phragmoplast assembly	23	114368	25	168937	0.00472037
GO:0032889	biological_process	regulation of vacuole fusion, non-autophagic	23	114368	25	168937	0.00472037
GO:0046167	biological_process	glycerol-3-phosphate biosynthetic process	23	114368	25	168937	0.00472037
GO:0055089	biological_process	fatty acid homeostasis	23	114368	25	168937	0.00472037
GO:0032434	biological_process	regulation of proteasomal ubiquitin-dependent protein catabolic process	23	114368	24	168937	0.00106873
GO:1901959	biological_process	positive regulation of cutin biosynthetic process	23	114368	24	168937	0.00106873
GO:0071497	biological_process	cellular response to freezing	23	114368	23	168937	0.000126772
GO:0002183	biological_process	cytoplasmic translational initiation	23	114368	23	168937	0.000126772
GO:0000023	biological_process	maltose metabolic process	23	114368	23	168937	0.000126772
GO:0006505	biological_process	GPI anchor metabolic process	23	114368	23	168937	0.000126772
GO:0035435	biological_process	phosphate ion transmembrane transport	23	114368	23	168937	0.000126772
GO:0006438	biological_process	valyl-tRNA aminoacylation	22	114368	111	168937	1
GO:0043484	biological_process	regulation of RNA splicing	22	114368	94	168937	1
GO:0055078	biological_process	sodium ion homeostasis	22	114368	65	168937	1
GO:0080186	biological_process	developmental vegetative growth	22	114368	58	168937	0.999999
GO:0070534	biological_process	protein K63-linked ubiquitination	22	114368	55	168937	0.999993
GO:1900057	biological_process	positive regulation of leaf senescence	22	114368	46	168937	0.998366
GO:0048024	biological_process	regulation of mRNA splicing, via spliceosome	22	114368	46	168937	0.998366
GO:0046513	biological_process	ceramide biosynthetic process	22	114368	46	168937	0.998366
GO:0006826	biological_process	iron ion transport	22	114368	43	168937	0.992105
GO:1902135	biological_process	(+)-secoisolariciresinol biosynthetic process	22	114368	42	168937	0.987125
GO:1902128	biological_process	(-)-lariciresinol catabolic process	22	114368	42	168937	0.987125
GO:0030388	biological_process	fructose 1,6-bisphosphate metabolic process	22	114368	36	168937	0.84693
GO:0009652	biological_process	thigmotropism	22	114368	36	168937	0.84693
GO:0080009	biological_process	mRNA methylation	22	114368	34	168937	0.715926
GO:0045604	biological_process	regulation of epidermal cell differentiation	22	114368	34	168937	0.715926
GO:2000026	biological_process	regulation of multicellular organismal development	22	114368	33	168937	0.630133
GO:0032197	biological_process	transposition, RNA-mediated	22	114368	33	168937	0.630133
GO:0090241	biological_process	negative regulation of histone H4 acetylation	22	114368	32	168937	0.533549
GO:0051574	biological_process	positive regulation of histone H3-K9 methylation	22	114368	32	168937	0.533549
GO:0000455	biological_process	enzyme-directed rRNA pseudouridine synthesis	22	114368	28	168937	0.151388
GO:0043335	biological_process	protein unfolding	22	114368	28	168937	0.151388
GO:0007093	biological_process	mitotic cell cycle checkpoint	22	114368	28	168937	0.151388
GO:0042550	biological_process	photosystem I stabilization	22	114368	28	168937	0.151388
GO:0080142	biological_process	regulation of salicylic acid biosynthetic process	22	114368	27	168937	0.0883844
GO:0009660	biological_process	amyloplast organization	22	114368	27	168937	0.0883844
GO:0010731	biological_process	protein glutathionylation	22	114368	26	168937	0.0450433
GO:0010499	biological_process	proteasomal ubiquitin-independent protein catabolic process	22	114368	26	168937	0.0450433
GO:0032446	biological_process	protein modification by small protein conjugation	22	114368	26	168937	0.0450433
GO:2000069	biological_process	regulation of post-embryonic root development	22	114368	26	168937	0.0450433
GO:0010148	biological_process	transpiration	22	114368	26	168937	0.0450433
GO:0048827	biological_process	phyllome development	22	114368	25	168937	0.019242
GO:0000305	biological_process	response to oxygen radical	22	114368	25	168937	0.019242
GO:0080175	biological_process	phragmoplast microtubule organization	22	114368	24	168937	0.00646297
GO:0019374	biological_process	galactolipid metabolic process	22	114368	24	168937	0.00646297
GO:0007098	biological_process	centrosome cycle	22	114368	24	168937	0.00646297
GO:0009662	biological_process	etioplast organization	22	114368	23	168937	0.00151825
GO:1990069	biological_process	stomatal opening	22	114368	23	168937	0.00151825
GO:1905393	biological_process	plant organ formation	22	114368	23	168937	0.00151825
GO:0009643	biological_process	photosynthetic acclimation	22	114368	22	168937	0.000187271
GO:0046901	biological_process	tetrahydrofolylpolyglutamate biosynthetic process	22	114368	22	168937	0.000187271
GO:1904961	biological_process	quiescent center organization	22	114368	22	168937	0.000187271
GO:1902065	biological_process	response to L-glutamate	22	114368	22	168937	0.000187271
GO:0060252	biological_process	positive regulation of glial cell proliferation	22	114368	22	168937	0.000187271
GO:0033146	biological_process	regulation of intracellular estrogen receptor signaling pathway	22	114368	22	168937	0.000187271
GO:1990592	biological_process	protein K69-linked ufmylation	22	114368	22	168937	0.000187271
GO:0071258	biological_process	cellular response to gravity	21	114368	150	168937	1
GO:0018401	biological_process	peptidyl-proline hydroxylation to 4-hydroxy-L-proline	21	114368	52	168937	0.999986
GO:0007021	biological_process	tubulin complex assembly	21	114368	48	168937	0.999819
GO:0045132	biological_process	meiotic chromosome segregation	21	114368	45	168937	0.998927
GO:0009790	biological_process	embryo development	21	114368	43	168937	0.996747
GO:0000256	biological_process	allantoin catabolic process	21	114368	42	168937	0.99448
GO:1900111	biological_process	positive regulation of histone H3-K9 dimethylation	21	114368	42	168937	0.99448
GO:0006596	biological_process	polyamine biosynthetic process	21	114368	41	168937	0.990803
GO:0015812	biological_process	gamma-aminobutyric acid transport	21	114368	39	168937	0.975943
GO:0045338	biological_process	farnesyl diphosphate metabolic process	21	114368	38	168937	0.962325
GO:0006903	biological_process	vesicle targeting	21	114368	38	168937	0.962325
GO:0040010	biological_process	positive regulation of growth rate	21	114368	37	168937	0.942354
GO:0032981	biological_process	mitochondrial respiratory chain complex I assembly	21	114368	37	168937	0.942354
GO:0001522	biological_process	pseudouridine synthesis	21	114368	34	168937	0.822983
GO:0071249	biological_process	cellular response to nitrate	21	114368	33	168937	0.75686
GO:0080086	biological_process	stamen filament development	21	114368	31	168937	0.582591
GO:0009299	biological_process	mRNA transcription	21	114368	30	168937	0.479742
GO:0000480	biological_process	endonucleolytic cleavage in 5'-ETS of tricistronic rRNA transcript (SSU-rRNA, 5.8S rRNA, LSU-rRNA)	21	114368	29	168937	0.373609
GO:0000132	biological_process	establishment of mitotic spindle orientation	21	114368	28	168937	0.271641
GO:2000037	biological_process	regulation of stomatal complex patterning	21	114368	28	168937	0.271641
GO:0044805	biological_process	late nucleophagy	21	114368	27	168937	0.181451
GO:0046719	biological_process	regulation by virus of viral protein levels in host cell	21	114368	27	168937	0.181451
GO:0034727	biological_process	piecemeal microautophagy of the nucleus	21	114368	27	168937	0.181451
GO:0006275	biological_process	regulation of DNA replication	21	114368	27	168937	0.181451
GO:1900368	biological_process	regulation of RNA interference	21	114368	26	168937	0.109066
GO:0060966	biological_process	regulation of gene silencing by RNA	21	114368	23	168937	0.00882262
GO:0031081	biological_process	nuclear pore distribution	21	114368	23	168937	0.00882262
GO:0019752	biological_process	carboxylic acid metabolic process	21	114368	22	168937	0.00215341
GO:0032784	biological_process	regulation of DNA-templated transcription, elongation	21	114368	22	168937	0.00215341
GO:0052543	biological_process	callose deposition in cell wall	21	114368	22	168937	0.00215341
GO:0006909	biological_process	phagocytosis	21	114368	22	168937	0.00215341
GO:0006429	biological_process	leucyl-tRNA aminoacylation	21	114368	21	168937	0.000276641
GO:2000072	biological_process	regulation of defense response to fungus, incompatible interaction	21	114368	21	168937	0.000276641
GO:0046184	biological_process	aldehyde biosynthetic process	21	114368	21	168937	0.000276641
GO:0071028	biological_process	nuclear mRNA surveillance	20	114368	59	168937	1
GO:0009249	biological_process	protein lipoylation	20	114368	42	168937	0.997829
GO:2000117	biological_process	negative regulation of cysteine-type endopeptidase activity	20	114368	42	168937	0.997829
GO:0033617	biological_process	mitochondrial respiratory chain complex IV assembly	20	114368	42	168937	0.997829
GO:0017004	biological_process	cytochrome complex assembly	20	114368	39	168937	0.989278
GO:0009704	biological_process	de-etiolation	20	114368	39	168937	0.989278
GO:0009298	biological_process	GDP-mannose biosynthetic process	20	114368	37	168937	0.971853
GO:0046907	biological_process	intracellular transport	20	114368	36	168937	0.955908
GO:0035067	biological_process	negative regulation of histone acetylation	20	114368	36	168937	0.955908
GO:0010098	biological_process	suspensor development	20	114368	35	168937	0.932595
GO:0032258	biological_process	protein localization by the Cvt pathway	20	114368	34	168937	0.899599
GO:0000957	biological_process	mitochondrial RNA catabolic process	20	114368	32	168937	0.795336
GO:2000038	biological_process	regulation of stomatal complex development	20	114368	29	168937	0.530382
GO:0010190	biological_process	cytochrome b6f complex assembly	20	114368	27	168937	0.314676
GO:0006212	biological_process	uracil catabolic process	20	114368	24	168937	0.0726324
GO:0019483	biological_process	beta-alanine biosynthetic process	20	114368	24	168937	0.0726324
GO:0006287	biological_process	base-excision repair, gap-filling	20	114368	22	168937	0.0120052
GO:0007050	biological_process	cell cycle arrest	20	114368	22	168937	0.0120052
GO:0048211	biological_process	Golgi vesicle docking	20	114368	22	168937	0.0120052
GO:0006297	biological_process	nucleotide-excision repair, DNA gap filling	20	114368	22	168937	0.0120052
GO:0009902	biological_process	chloroplast relocation	20	114368	21	168937	0.00304903
GO:0045128	biological_process	negative regulation of reciprocal meiotic recombination	20	114368	20	168937	0.00040866
GO:0045017	biological_process	glycerolipid biosynthetic process	20	114368	20	168937	0.00040866
GO:1990625	biological_process	negative regulation of cytoplasmic translational initiation in response to stress	20	114368	20	168937	0.00040866
GO:1990481	biological_process	mRNA pseudouridine synthesis	20	114368	20	168937	0.00040866
GO:0090410	biological_process	malonate catabolic process	20	114368	20	168937	0.00040866
GO:0061504	biological_process	cyclic threonylcarbamoyladenosine biosynthetic process	20	114368	20	168937	0.00040866
GO:0043153	biological_process	entrainment of circadian clock by photoperiod	20	114368	20	168937	0.00040866
GO:1901928	biological_process	cadinene biosynthetic process	19	114368	47	168937	0.999967
GO:0045717	biological_process	negative regulation of fatty acid biosynthetic process	19	114368	45	168937	0.999878
GO:0010351	biological_process	lithium ion transport	19	114368	44	168937	0.99977
GO:0032465	biological_process	regulation of cytokinesis	19	114368	44	168937	0.99977
GO:0043207	biological_process	response to external biotic stimulus	19	114368	42	168937	0.999218
GO:0005978	biological_process	glycogen biosynthetic process	19	114368	37	168937	0.98749
GO:0009094	biological_process	L-phenylalanine biosynthetic process	19	114368	35	168937	0.96703
GO:0006572	biological_process	tyrosine catabolic process	19	114368	33	168937	0.921101
GO:0006424	biological_process	glutamyl-tRNA aminoacylation	19	114368	32	168937	0.882773
GO:0070676	biological_process	intralumenal vesicle formation	19	114368	32	168937	0.882773
GO:0010189	biological_process	vitamin E biosynthetic process	19	114368	30	168937	0.763455
GO:0019464	biological_process	glycine decarboxylation via glycine cleavage system	19	114368	30	168937	0.763455
GO:0006259	biological_process	DNA metabolic process	19	114368	29	168937	0.679987
GO:0034508	biological_process	centromere complex assembly	19	114368	28	168937	0.58197
GO:0016444	biological_process	somatic cell DNA recombination	19	114368	28	168937	0.58197
GO:0046835	biological_process	carbohydrate phosphorylation	19	114368	28	168937	0.58197
GO:0051775	biological_process	response to redox state	19	114368	28	168937	0.58197
GO:0009590	biological_process	detection of gravity	19	114368	26	168937	0.361764
GO:0046208	biological_process	spermine catabolic process	19	114368	25	168937	0.255237
GO:0070734	biological_process	histone H3-K27 methylation	19	114368	25	168937	0.255237
GO:0015015	biological_process	heparan sulfate proteoglycan biosynthetic process, enzymatic modification	19	114368	25	168937	0.255237
GO:0009688	biological_process	abscisic acid biosynthetic process	19	114368	24	168937	0.1629
GO:0000380	biological_process	alternative mRNA splicing, via spliceosome	19	114368	24	168937	0.1629
GO:0031426	biological_process	polycistronic mRNA processing	19	114368	24	168937	0.1629
GO:0051493	biological_process	regulation of cytoskeleton organization	19	114368	23	168937	0.0914381
GO:0006782	biological_process	protoporphyrinogen IX biosynthetic process	19	114368	23	168937	0.0914381
GO:0006723	biological_process	cuticle hydrocarbon biosynthetic process	19	114368	22	168937	0.0433467
GO:0080136	biological_process	priming of cellular response to stress	19	114368	22	168937	0.0433467
GO:0034063	biological_process	stress granule assembly	19	114368	21	168937	0.016279
GO:0035987	biological_process	endodermal cell differentiation	19	114368	20	168937	0.00430903
GO:0050992	biological_process	dimethylallyl diphosphate biosynthetic process	19	114368	20	168937	0.00430903
GO:0006011	biological_process	UDP-glucose metabolic process	19	114368	20	168937	0.00430903
GO:0006336	biological_process	DNA replication-independent nucleosome assembly	19	114368	20	168937	0.00430903
GO:0045597	biological_process	positive regulation of cell differentiation	19	114368	20	168937	0.00430903
GO:0006954	biological_process	inflammatory response	19	114368	20	168937	0.00430903
GO:0000478	biological_process	endonucleolytic cleavage involved in rRNA processing	19	114368	19	168937	0.000603678
GO:0019988	biological_process	charged-tRNA amino acid modification	19	114368	19	168937	0.000603678
GO:0042789	biological_process	mRNA transcription by RNA polymerase II	19	114368	19	168937	0.000603678
GO:0009697	biological_process	salicylic acid biosynthetic process	19	114368	19	168937	0.000603678
GO:0006069	biological_process	ethanol oxidation	19	114368	19	168937	0.000603678
GO:0070827	biological_process	chromatin maintenance	19	114368	19	168937	0.000603678
GO:0030071	biological_process	regulation of mitotic metaphase/anaphase transition	19	114368	19	168937	0.000603678
GO:0006120	biological_process	mitochondrial electron transport, NADH to ubiquinone	18	114368	115	168937	1
GO:0019430	biological_process	removal of superoxide radicals	18	114368	51	168937	0.999999
GO:0048587	biological_process	regulation of short-day photoperiodism, flowering	18	114368	51	168937	0.999999
GO:2000024	biological_process	regulation of leaf development	18	114368	39	168937	0.998385
GO:0010506	biological_process	regulation of autophagy	18	114368	36	168937	0.99132
GO:0048830	biological_process	adventitious root development	18	114368	34	168937	0.975948
GO:0046166	biological_process	glyceraldehyde-3-phosphate biosynthetic process	18	114368	33	168937	0.96133
GO:0046355	biological_process	mannan catabolic process	18	114368	31	168937	0.907541
GO:0031640	biological_process	killing of cells of other organism	18	114368	31	168937	0.907541
GO:0035999	biological_process	tetrahydrofolate interconversion	18	114368	30	168937	0.863015
GO:0033387	biological_process	putrescine biosynthetic process from ornithine	18	114368	30	168937	0.863015
GO:0009090	biological_process	homoserine biosynthetic process	18	114368	29	168937	0.803279
GO:0009234	biological_process	menaquinone biosynthetic process	18	114368	29	168937	0.803279
GO:0005980	biological_process	glycogen catabolic process	18	114368	28	168937	0.726753
GO:0006436	biological_process	tryptophanyl-tRNA aminoacylation	18	114368	26	168937	0.526958
GO:0010498	biological_process	proteasomal protein catabolic process	18	114368	26	168937	0.526958
GO:0086010	biological_process	membrane depolarization during action potential	18	114368	25	168937	0.412593
GO:0015768	biological_process	maltose transport	18	114368	25	168937	0.412593
GO:1902479	biological_process	positive regulation of defense response to bacterium, incompatible interaction	18	114368	25	168937	0.412593
GO:0009962	biological_process	regulation of flavonoid biosynthetic process	18	114368	25	168937	0.412593
GO:0002230	biological_process	positive regulation of defense response to virus by host	18	114368	25	168937	0.412593
GO:0033314	biological_process	mitotic DNA replication checkpoint	18	114368	24	168937	0.299297
GO:0009684	biological_process	indoleacetic acid biosynthetic process	18	114368	24	168937	0.299297
GO:0080093	biological_process	regulation of photorespiration	18	114368	23	168937	0.196999
GO:0031998	biological_process	regulation of fatty acid beta-oxidation	18	114368	23	168937	0.196999
GO:0061408	biological_process	positive regulation of transcription from RNA polymerase II promoter in response to heat stress	18	114368	22	168937	0.114386
GO:0046512	biological_process	sphingosine biosynthetic process	18	114368	22	168937	0.114386
GO:0000350	biological_process	generation of catalytic spliceosome for second transesterification step	18	114368	22	168937	0.114386
GO:0006168	biological_process	adenine salvage	18	114368	22	168937	0.114386
GO:0009226	biological_process	nucleotide-sugar biosynthetic process	18	114368	22	168937	0.114386
GO:0006664	biological_process	glycolipid metabolic process	18	114368	22	168937	0.114386
GO:0045003	biological_process	double-strand break repair via synthesis-dependent strand annealing	18	114368	21	168937	0.056263
GO:0000731	biological_process	DNA synthesis involved in DNA repair	18	114368	21	168937	0.056263
GO:0071329	biological_process	cellular response to sucrose stimulus	18	114368	20	168937	0.021991
GO:0019363	biological_process	pyridine nucleotide biosynthetic process	18	114368	20	168937	0.021991
GO:0010603	biological_process	regulation of cytoplasmic mRNA processing body assembly	18	114368	20	168937	0.021991
GO:0034982	biological_process	mitochondrial protein processing	18	114368	19	168937	0.00607723
GO:0042407	biological_process	cristae formation	18	114368	19	168937	0.00607723
GO:0045176	biological_process	apical protein localization	18	114368	19	168937	0.00607723
GO:0070914	biological_process	UV-damage excision repair	18	114368	19	168937	0.00607723
GO:0032776	biological_process	DNA methylation on cytosine	18	114368	18	168937	0.00089176
GO:1900370	biological_process	positive regulation of RNA interference	18	114368	18	168937	0.00089176
GO:0090549	biological_process	response to carbon starvation	18	114368	18	168937	0.00089176
GO:0016114	biological_process	terpenoid biosynthetic process	18	114368	18	168937	0.00089176
GO:0035563	biological_process	positive regulation of chromatin binding	18	114368	18	168937	0.00089176
GO:0009629	biological_process	response to gravity	18	114368	18	168937	0.00089176
GO:0098504	biological_process	DNA 3' dephosphorylation involved in DNA repair	18	114368	18	168937	0.00089176
GO:0098506	biological_process	polynucleotide 3' dephosphorylation	18	114368	18	168937	0.00089176
GO:0046474	biological_process	glycerophospholipid biosynthetic process	18	114368	18	168937	0.00089176
GO:0070829	biological_process	heterochromatin maintenance	18	114368	18	168937	0.00089176
GO:0071360	biological_process	cellular response to exogenous dsRNA	18	114368	18	168937	0.00089176
GO:0006311	biological_process	meiotic gene conversion	18	114368	18	168937	0.00089176
GO:0023052	biological_process	signaling	18	114368	18	168937	0.00089176
GO:0032543	biological_process	mitochondrial translation	17	114368	127	168937	1
GO:0006513	biological_process	protein monoubiquitination	17	114368	59	168937	1
GO:0010071	biological_process	root meristem specification	17	114368	56	168937	1
GO:0043928	biological_process	exonucleolytic catabolism of deadenylated mRNA	17	114368	49	168937	0.999999
GO:0071038	biological_process	nuclear polyadenylation-dependent tRNA catabolic process	17	114368	49	168937	0.999999
GO:0070483	biological_process	detection of hypoxia	17	114368	47	168937	0.999998
GO:0018171	biological_process	peptidyl-cysteine oxidation	17	114368	47	168937	0.999998
GO:0006563	biological_process	L-serine metabolic process	17	114368	35	168937	0.994149
GO:0048193	biological_process	Golgi vesicle transport	17	114368	35	168937	0.994149
GO:0071219	biological_process	cellular response to molecule of bacterial origin	17	114368	32	168937	0.971798
GO:0012502	biological_process	induction of programmed cell death	17	114368	31	168937	0.95458
GO:0080064	biological_process	4,4-dimethyl-9beta,19-cyclopropylsterol oxidation	17	114368	30	168937	0.928785
GO:0010262	biological_process	somatic embryogenesis	17	114368	28	168937	0.839791
GO:0019264	biological_process	glycine biosynthetic process from serine	17	114368	27	168937	0.771161
GO:0010022	biological_process	meristem determinacy	17	114368	27	168937	0.771161
GO:0006544	biological_process	glycine metabolic process	17	114368	27	168937	0.771161
GO:0010493	biological_process	Lewis a epitope biosynthetic process	17	114368	27	168937	0.771161
GO:1903086	biological_process	negative regulation of sinapate ester biosynthetic process	17	114368	26	168937	0.684598
GO:0070536	biological_process	protein K63-linked deubiquitination	17	114368	25	168937	0.581525
GO:0035587	biological_process	purinergic receptor signaling pathway	17	114368	24	168937	0.466651
GO:0060261	biological_process	positive regulation of transcription initiation from RNA polymerase II promoter	17	114368	23	168937	0.348108
GO:0034052	biological_process	positive regulation of plant-type hypersensitive response	17	114368	23	168937	0.348108
GO:0002940	biological_process	tRNA N2-guanine methylation	17	114368	22	168937	0.236419
GO:0031118	biological_process	rRNA pseudouridine synthesis	17	114368	21	168937	0.142121
GO:2000035	biological_process	regulation of stem cell division	17	114368	21	168937	0.142121
GO:0031120	biological_process	snRNA pseudouridine synthesis	17	114368	21	168937	0.142121
GO:0060271	biological_process	cilium assembly	17	114368	21	168937	0.142121
GO:0008635	biological_process	activation of cysteine-type endopeptidase activity involved in apoptotic process by cytochrome c	17	114368	20	168937	0.0726169
GO:1902609	biological_process	(R)-2-hydroxy-alpha-linolenic acid biosynthetic process	17	114368	20	168937	0.0726169
GO:0007283	biological_process	spermatogenesis	17	114368	19	168937	0.0295849
GO:0045792	biological_process	negative regulation of cell size	17	114368	19	168937	0.0295849
GO:0080117	biological_process	secondary growth	17	114368	18	168937	0.00855172
GO:0006521	biological_process	regulation of cellular amino acid metabolic process	17	114368	18	168937	0.00855172
GO:0007040	biological_process	lysosome organization	17	114368	18	168937	0.00855172
GO:0000379	biological_process	tRNA-type intron splice site recognition and cleavage	17	114368	18	168937	0.00855172
GO:0045793	biological_process	positive regulation of cell size	17	114368	17	168937	0.00131731
GO:0010225	biological_process	response to UV-C	17	114368	17	168937	0.00131731
GO:0009945	biological_process	radial axis specification	17	114368	17	168937	0.00131731
GO:0000495	biological_process	box H/ACA snoRNA 3'-end processing	17	114368	17	168937	0.00131731
GO:0010364	biological_process	regulation of ethylene biosynthetic process	17	114368	17	168937	0.00131731
GO:0048508	biological_process	embryonic meristem development	17	114368	17	168937	0.00131731
GO:0006085	biological_process	acetyl-CoA biosynthetic process	16	114368	83	168937	1
GO:0006221	biological_process	pyrimidine nucleotide biosynthetic process	16	114368	56	168937	1
GO:0006515	biological_process	protein quality control for misfolded or incompletely synthesized proteins	16	114368	40	168937	0.999915
GO:0048280	biological_process	vesicle fusion with Golgi apparatus	16	114368	40	168937	0.999915
GO:0048870	biological_process	cell motility	16	114368	36	168937	0.998854
GO:0019877	biological_process	diaminopimelate biosynthetic process	16	114368	35	168937	0.997888
GO:0043065	biological_process	positive regulation of apoptotic process	16	114368	33	168937	0.993222
GO:0051446	biological_process	positive regulation of meiotic cell cycle	16	114368	29	168937	0.946565
GO:0009052	biological_process	pentose-phosphate shunt, non-oxidative branch	16	114368	27	168937	0.872534
GO:0032012	biological_process	regulation of ARF protein signal transduction	16	114368	27	168937	0.872534
GO:0009939	biological_process	positive regulation of gibberellic acid mediated signaling pathway	16	114368	27	168937	0.872534
GO:0051365	biological_process	cellular response to potassium ion starvation	16	114368	24	168937	0.636336
GO:0010104	biological_process	regulation of ethylene-activated signaling pathway	16	114368	23	168937	0.523213
GO:0045857	biological_process	negative regulation of molecular function, epigenetic	16	114368	23	168937	0.523213
GO:0071902	biological_process	positive regulation of protein serine/threonine kinase activity	16	114368	22	168937	0.401401
GO:0090316	biological_process	positive regulation of intracellular protein transport	16	114368	21	168937	0.281414
GO:0090603	biological_process	sieve element differentiation	16	114368	20	168937	0.175286
GO:0010266	biological_process	response to vitamin B1	16	114368	20	168937	0.175286
GO:0009612	biological_process	response to mechanical stimulus	16	114368	20	168937	0.175286
GO:0000025	biological_process	maltose catabolic process	16	114368	19	168937	0.0931507
GO:0019348	biological_process	dolichol metabolic process	16	114368	19	168937	0.0931507
GO:0015675	biological_process	nickel cation transport	16	114368	19	168937	0.0931507
GO:0019344	biological_process	cysteine biosynthetic process	16	114368	19	168937	0.0931507
GO:0015871	biological_process	choline transport	16	114368	18	168937	0.0396216
GO:0010016	biological_process	shoot system morphogenesis	16	114368	18	168937	0.0396216
GO:0046653	biological_process	tetrahydrofolate metabolic process	16	114368	18	168937	0.0396216
GO:0010201	biological_process	response to continuous far red light stimulus by the high-irradiance response system	16	114368	17	168937	0.0120039
GO:1901349	biological_process	glucosinolate transport	16	114368	17	168937	0.0120039
GO:2000045	biological_process	regulation of G1/S transition of mitotic cell cycle	16	114368	17	168937	0.0120039
GO:0019419	biological_process	sulfate reduction	16	114368	17	168937	0.0120039
GO:0009715	biological_process	chalcone biosynthetic process	16	114368	17	168937	0.0120039
GO:0090449	biological_process	phloem glucosinolate loading	16	114368	17	168937	0.0120039
GO:0007219	biological_process	Notch signaling pathway	16	114368	17	168937	0.0120039
GO:0042760	biological_process	very long-chain fatty acid catabolic process	16	114368	17	168937	0.0120039
GO:2000630	biological_process	positive regulation of miRNA metabolic process	16	114368	17	168937	0.0120039
GO:0018315	biological_process	molybdenum incorporation into molybdenum-molybdopterin complex	16	114368	17	168937	0.0120039
GO:0080143	biological_process	regulation of amino acid export	16	114368	17	168937	0.0120039
GO:0031154	biological_process	culmination involved in sorocarp development	16	114368	16	168937	0.00194594
GO:0009270	biological_process	response to humidity	16	114368	16	168937	0.00194594
GO:0010589	biological_process	leaf proximal/distal pattern formation	16	114368	16	168937	0.00194594
GO:0035279	biological_process	mRNA cleavage involved in gene silencing by miRNA	16	114368	16	168937	0.00194594
GO:0010213	biological_process	non-photoreactive DNA repair	16	114368	16	168937	0.00194594
GO:2000636	biological_process	positive regulation of primary miRNA processing	16	114368	16	168937	0.00194594
GO:0048655	biological_process	anther wall tapetum morphogenesis	16	114368	16	168937	0.00194594
GO:0001934	biological_process	positive regulation of protein phosphorylation	16	114368	16	168937	0.00194594
GO:0050688	biological_process	regulation of defense response to virus	16	114368	16	168937	0.00194594
GO:0045116	biological_process	protein neddylation	15	114368	68	168937	1
GO:0015976	biological_process	carbon utilization	15	114368	55	168937	1
GO:0033512	biological_process	L-lysine catabolic process to acetyl-CoA via saccharopine	15	114368	54	168937	1
GO:0051205	biological_process	protein insertion into membrane	15	114368	46	168937	1
GO:0010106	biological_process	cellular response to iron ion starvation	15	114368	44	168937	0.999999
GO:0019566	biological_process	arabinose metabolic process	15	114368	40	168937	0.999978
GO:0006024	biological_process	glycosaminoglycan biosynthetic process	15	114368	38	168937	0.999908
GO:0006065	biological_process	UDP-glucuronate biosynthetic process	15	114368	38	168937	0.999908
GO:0042138	biological_process	meiotic DNA double-strand break formation	15	114368	30	168937	0.986275
GO:0006433	biological_process	prolyl-tRNA aminoacylation	15	114368	28	168937	0.961056
GO:2001141	biological_process	regulation of RNA biosynthetic process	15	114368	27	168937	0.937022
GO:0042819	biological_process	vitamin B6 biosynthetic process	15	114368	26	168937	0.901196
GO:0042823	biological_process	pyridoxal phosphate biosynthetic process	15	114368	26	168937	0.901196
GO:0070544	biological_process	histone H3-K36 demethylation	15	114368	24	168937	0.780267
GO:0031204	biological_process	posttranslational protein targeting to membrane, translocation	15	114368	24	168937	0.780267
GO:0051262	biological_process	protein tetramerization	15	114368	24	168937	0.780267
GO:0006269	biological_process	DNA replication, synthesis of RNA primer	15	114368	22	168937	0.581333
GO:0097295	biological_process	morphine biosynthetic process	15	114368	22	168937	0.581333
GO:0006098	biological_process	pentose-phosphate shunt	15	114368	21	168937	0.458652
GO:0080113	biological_process	regulation of seed growth	15	114368	21	168937	0.458652
GO:0006597	biological_process	spermine biosynthetic process	15	114368	21	168937	0.458652
GO:0008295	biological_process	spermidine biosynthetic process	15	114368	21	168937	0.458652
GO:0060772	biological_process	leaf phyllotactic patterning	15	114368	20	168937	0.332054
GO:0046084	biological_process	adenine biosynthetic process	15	114368	20	168937	0.332054
GO:0009886	biological_process	post-embryonic animal morphogenesis	15	114368	20	168937	0.332054
GO:0070126	biological_process	mitochondrial translational termination	15	114368	19	168937	0.214478
GO:0031591	biological_process	wybutosine biosynthetic process	15	114368	19	168937	0.214478
GO:0000963	biological_process	mitochondrial RNA processing	15	114368	19	168937	0.214478
GO:0030643	biological_process	cellular phosphate ion homeostasis	15	114368	19	168937	0.214478
GO:0071034	biological_process	CUT catabolic process	15	114368	19	168937	0.214478
GO:0033356	biological_process	UDP-L-arabinose metabolic process	15	114368	19	168937	0.214478
GO:0005976	biological_process	polysaccharide metabolic process	15	114368	19	168937	0.214478
GO:0051090	biological_process	regulation of DNA-binding transcription factor activity	15	114368	19	168937	0.214478
GO:0017183	biological_process	peptidyl-diphthamide biosynthetic process from peptidyl-histidine	15	114368	19	168937	0.214478
GO:0048359	biological_process	mucilage metabolic process involved in seed coat development	15	114368	19	168937	0.214478
GO:0010638	biological_process	positive regulation of organelle organization	15	114368	18	168937	0.118693
GO:0010440	biological_process	stomatal lineage progression	15	114368	18	168937	0.118693
GO:0007569	biological_process	cell aging	15	114368	18	168937	0.118693
GO:0090610	biological_process	bundle sheath cell fate specification	15	114368	17	168937	0.0528002
GO:0006435	biological_process	threonyl-tRNA aminoacylation	15	114368	17	168937	0.0528002
GO:0010336	biological_process	gibberellic acid homeostasis	15	114368	17	168937	0.0528002
GO:0060862	biological_process	negative regulation of floral organ abscission	15	114368	17	168937	0.0528002
GO:0019676	biological_process	ammonia assimilation cycle	15	114368	17	168937	0.0528002
GO:0060774	biological_process	auxin mediated signaling pathway involved in phyllotactic patterning	15	114368	16	168937	0.0168035
GO:0071763	biological_process	nuclear membrane organization	15	114368	16	168937	0.0168035
GO:0045905	biological_process	positive regulation of translational termination	15	114368	16	168937	0.0168035
GO:0006452	biological_process	translational frameshifting	15	114368	16	168937	0.0168035
GO:0060771	biological_process	phyllotactic patterning	15	114368	16	168937	0.0168035
GO:0045901	biological_process	positive regulation of translational elongation	15	114368	16	168937	0.0168035
GO:0060560	biological_process	developmental growth involved in morphogenesis	15	114368	16	168937	0.0168035
GO:0030587	biological_process	sorocarp development	15	114368	16	168937	0.0168035
GO:0031022	biological_process	nuclear migration along microfilament	15	114368	16	168937	0.0168035
GO:0031542	biological_process	positive regulation of anthocyanin biosynthetic process	15	114368	15	168937	0.00287453
GO:0007417	biological_process	central nervous system development	15	114368	15	168937	0.00287453
GO:0051819	biological_process	induction by symbiont of nodulation, tumor or growth in host	15	114368	15	168937	0.00287453
GO:0071169	biological_process	establishment of protein localization to chromatin	15	114368	15	168937	0.00287453
GO:0051177	biological_process	meiotic sister chromatid cohesion	15	114368	15	168937	0.00287453
GO:0090382	biological_process	phagosome maturation	15	114368	15	168937	0.00287453
GO:0006907	biological_process	pinocytosis	15	114368	15	168937	0.00287453
GO:0010971	biological_process	positive regulation of G2/M transition of mitotic cell cycle	15	114368	15	168937	0.00287453
GO:0051973	biological_process	positive regulation of telomerase activity	15	114368	15	168937	0.00287453
GO:0009859	biological_process	pollen hydration	14	114368	46	168937	1
GO:0042149	biological_process	cellular response to glucose starvation	14	114368	46	168937	1
GO:0010623	biological_process	programmed cell death involved in cell development	14	114368	37	168937	0.999951
GO:0071922	biological_process	regulation of cohesin loading	14	114368	34	168937	0.999606
GO:0060623	biological_process	regulation of chromosome condensation	14	114368	34	168937	0.999606
GO:0010789	biological_process	meiotic sister chromatid cohesion involved in meiosis I	14	114368	34	168937	0.999606
GO:0006497	biological_process	protein lipidation	14	114368	31	168937	0.997254
GO:0080177	biological_process	plastoglobule organization	14	114368	30	168937	0.994947
GO:1902171	biological_process	regulation of tocopherol cyclase activity	14	114368	30	168937	0.994947
GO:0006626	biological_process	protein targeting to mitochondrion	14	114368	29	168937	0.9909
GO:0030705	biological_process	cytoskeleton-dependent intracellular transport	14	114368	28	168937	0.983987
GO:0071076	biological_process	RNA 3' uridylation	14	114368	28	168937	0.983987
GO:0006107	biological_process	oxaloacetate metabolic process	14	114368	27	168937	0.972521
GO:0048575	biological_process	short-day photoperiodism, flowering	14	114368	25	168937	0.92562
GO:0008153	biological_process	para-aminobenzoic acid biosynthetic process	14	114368	23	168937	0.823186
GO:0000056	biological_process	ribosomal small subunit export from nucleus	14	114368	22	168937	0.742305
GO:0009395	biological_process	phospholipid catabolic process	14	114368	22	168937	0.742305
GO:0006296	biological_process	nucleotide-excision repair, DNA incision, 5'-to lesion	14	114368	22	168937	0.742305
GO:0055047	biological_process	generative cell mitosis	14	114368	22	168937	0.742305
GO:0046506	biological_process	sulfolipid biosynthetic process	14	114368	21	168937	0.639868
GO:0000012	biological_process	single strand break repair	14	114368	21	168937	0.639868
GO:0008535	biological_process	respiratory chain complex IV assembly	14	114368	21	168937	0.639868
GO:0015908	biological_process	fatty acid transport	14	114368	21	168937	0.639868
GO:1900055	biological_process	regulation of leaf senescence	14	114368	20	168937	0.519058
GO:0051176	biological_process	positive regulation of sulfur metabolic process	14	114368	19	168937	0.388155
GO:0080027	biological_process	response to herbivore	14	114368	19	168937	0.388155
GO:0050982	biological_process	detection of mechanical stimulus	14	114368	18	168937	0.260182
GO:0008064	biological_process	regulation of actin polymerization or depolymerization	14	114368	17	168937	0.150135
GO:0019307	biological_process	mannose biosynthetic process	14	114368	17	168937	0.150135
GO:0019918	biological_process	peptidyl-arginine methylation, to symmetrical-dimethyl arginine	14	114368	16	168937	0.069977
GO:0001561	biological_process	fatty acid alpha-oxidation	14	114368	15	168937	0.0234502
GO:0071446	biological_process	cellular response to salicylic acid stimulus	14	114368	15	168937	0.0234502
GO:0000003	biological_process	reproduction	14	114368	15	168937	0.0234502
GO:0018343	biological_process	protein farnesylation	14	114368	15	168937	0.0234502
GO:0050777	biological_process	negative regulation of immune response	14	114368	15	168937	0.0234502
GO:0019700	biological_process	organic phosphonate catabolic process	14	114368	15	168937	0.0234502
GO:0051171	biological_process	regulation of nitrogen compound metabolic process	14	114368	15	168937	0.0234502
GO:0001649	biological_process	osteoblast differentiation	14	114368	14	168937	0.00424624
GO:0006426	biological_process	glycyl-tRNA aminoacylation	14	114368	14	168937	0.00424624
GO:1902025	biological_process	nitrate import	14	114368	14	168937	0.00424624
GO:0080180	biological_process	2-methylguanosine metabolic process	14	114368	14	168937	0.00424624
GO:0006021	biological_process	inositol biosynthetic process	14	114368	14	168937	0.00424624
GO:0046604	biological_process	positive regulation of mitotic centrosome separation	14	114368	14	168937	0.00424624
GO:0052837	biological_process	thiazole biosynthetic process	14	114368	14	168937	0.00424624
GO:0034472	biological_process	snRNA 3'-end processing	14	114368	14	168937	0.00424624
GO:0007318	biological_process	pole plasm protein localization	14	114368	14	168937	0.00424624
GO:0046486	biological_process	glycerolipid metabolic process	14	114368	14	168937	0.00424624
GO:0008614	biological_process	pyridoxine metabolic process	14	114368	14	168937	0.00424624
GO:0018131	biological_process	oxazole or thiazole biosynthetic process	14	114368	14	168937	0.00424624
GO:0002100	biological_process	tRNA wobble adenosine to inosine editing	14	114368	14	168937	0.00424624
GO:0034440	biological_process	lipid oxidation	14	114368	14	168937	0.00424624
GO:0031532	biological_process	actin cytoskeleton reorganization	14	114368	14	168937	0.00424624
GO:0090548	biological_process	response to nitrate starvation	14	114368	14	168937	0.00424624
GO:1902074	biological_process	response to salt	13	114368	48	168937	1
GO:0051013	biological_process	microtubule severing	13	114368	40	168937	0.999999
GO:0031848	biological_process	protection from non-homologous end joining at telomere	13	114368	32	168937	0.999567
GO:0043111	biological_process	replication fork arrest	13	114368	30	168937	0.998354
GO:0045039	biological_process	protein insertion into mitochondrial inner membrane	13	114368	25	168937	0.967709
GO:0005513	biological_process	detection of calcium ion	13	114368	25	168937	0.967709
GO:0000494	biological_process	box C/D snoRNA 3'-end processing	13	114368	24	168937	0.945822
GO:1990258	biological_process	histone glutamine methylation	13	114368	24	168937	0.945822
GO:0048572	biological_process	short-day photoperiodism	13	114368	24	168937	0.945822
GO:0044283	biological_process	small molecule biosynthetic process	13	114368	23	168937	0.911942
GO:0071732	biological_process	cellular response to nitric oxide	13	114368	23	168937	0.911942
GO:0055074	biological_process	calcium ion homeostasis	13	114368	23	168937	0.911942
GO:0043456	biological_process	regulation of pentose-phosphate shunt	13	114368	22	168937	0.861776
GO:0017145	biological_process	stem cell division	13	114368	20	168937	0.697511
GO:0009642	biological_process	response to light intensity	13	114368	20	168937	0.697511
GO:0080168	biological_process	abscisic acid transport	13	114368	20	168937	0.697511
GO:0000719	biological_process	photoreactive repair	13	114368	20	168937	0.697511
GO:0009649	biological_process	entrainment of circadian clock	13	114368	20	168937	0.697511
GO:0035690	biological_process	cellular response to drug	13	114368	19	168937	0.581516
GO:0009954	biological_process	proximal/distal pattern formation	13	114368	19	168937	0.581516
GO:0019408	biological_process	dolichol biosynthetic process	13	114368	18	168937	0.449216
GO:0001525	biological_process	angiogenesis	13	114368	18	168937	0.449216
GO:0046417	biological_process	chorismate metabolic process	13	114368	18	168937	0.449216
GO:0097502	biological_process	mannosylation	13	114368	17	168937	0.312692
GO:0051457	biological_process	maintenance of protein location in nucleus	13	114368	17	168937	0.312692
GO:0009812	biological_process	flavonoid metabolic process	13	114368	17	168937	0.312692
GO:0097676	biological_process	histone H3-K36 dimethylation	13	114368	16	168937	0.188384
GO:0060977	biological_process	coronary vasculature morphogenesis	13	114368	16	168937	0.188384
GO:0036258	biological_process	multivesicular body assembly	13	114368	16	168937	0.188384
GO:0035441	biological_process	cell migration involved in vasculogenesis	13	114368	16	168937	0.188384
GO:0048701	biological_process	embryonic cranial skeleton morphogenesis	13	114368	16	168937	0.188384
GO:0001843	biological_process	neural tube closure	13	114368	16	168937	0.188384
GO:2000306	biological_process	positive regulation of photomorphogenesis	13	114368	16	168937	0.188384
GO:0097198	biological_process	histone H3-K36 trimethylation	13	114368	16	168937	0.188384
GO:0060669	biological_process	embryonic placenta morphogenesis	13	114368	16	168937	0.188384
GO:0048864	biological_process	stem cell development	13	114368	16	168937	0.188384
GO:0048332	biological_process	mesoderm morphogenesis	13	114368	16	168937	0.188384
GO:0060039	biological_process	pericardium development	13	114368	16	168937	0.188384
GO:0001763	biological_process	morphogenesis of a branching structure	13	114368	16	168937	0.188384
GO:0019605	biological_process	butyrate metabolic process	13	114368	15	168937	0.0921783
GO:0045842	biological_process	positive regulation of mitotic metaphase/anaphase transition	13	114368	15	168937	0.0921783
GO:1990570	biological_process	GDP-mannose transmembrane transport	13	114368	15	168937	0.0921783
GO:1903705	biological_process	positive regulation of production of siRNA involved in RNA interference	13	114368	15	168937	0.0921783
GO:0070682	biological_process	proteasome regulatory particle assembly	13	114368	15	168937	0.0921783
GO:0009415	biological_process	response to water	13	114368	15	168937	0.0921783
GO:0048578	biological_process	positive regulation of long-day photoperiodism, flowering	13	114368	15	168937	0.0921783
GO:0010068	biological_process	protoderm histogenesis	13	114368	14	168937	0.0326139
GO:0006177	biological_process	GMP biosynthetic process	13	114368	14	168937	0.0326139
GO:0070482	biological_process	response to oxygen levels	13	114368	14	168937	0.0326139
GO:0010425	biological_process	DNA methylation on cytosine within a CNG sequence	13	114368	14	168937	0.0326139
GO:0034757	biological_process	negative regulation of iron ion transport	13	114368	14	168937	0.0326139
GO:1900036	biological_process	positive regulation of cellular response to heat	13	114368	14	168937	0.0326139
GO:0015846	biological_process	polyamine transport	13	114368	13	168937	0.00627251
GO:0030104	biological_process	water homeostasis	13	114368	13	168937	0.00627251
GO:0007229	biological_process	integrin-mediated signaling pathway	13	114368	13	168937	0.00627251
GO:0080187	biological_process	floral organ senescence	13	114368	13	168937	0.00627251
GO:0071139	biological_process	resolution of recombination intermediates	13	114368	13	168937	0.00627251
GO:0009452	biological_process	7-methylguanosine RNA capping	13	114368	13	168937	0.00627251
GO:0018022	biological_process	peptidyl-lysine methylation	13	114368	13	168937	0.00627251
GO:0030912	biological_process	response to deep water	13	114368	13	168937	0.00627251
GO:0044237	biological_process	cellular metabolic process	13	114368	13	168937	0.00627251
GO:0000372	biological_process	Group I intron splicing	13	114368	13	168937	0.00627251
GO:0080056	biological_process	petal vascular tissue pattern formation	13	114368	13	168937	0.00627251
GO:2000029	biological_process	regulation of proanthocyanidin biosynthetic process	13	114368	13	168937	0.00627251
GO:0061062	biological_process	regulation of nematode larval development	13	114368	13	168937	0.00627251
GO:2000379	biological_process	positive regulation of reactive oxygen species metabolic process	13	114368	13	168937	0.00627251
GO:0080057	biological_process	sepal vascular tissue pattern formation	13	114368	13	168937	0.00627251
GO:0006882	biological_process	cellular zinc ion homeostasis	12	114368	45	168937	1
GO:0051592	biological_process	response to calcium ion	12	114368	42	168937	1
GO:0016050	biological_process	vesicle organization	12	114368	38	168937	0.999999
GO:0006793	biological_process	phosphorus metabolic process	12	114368	37	168937	0.999997
GO:0006278	biological_process	RNA-dependent DNA biosynthetic process	12	114368	31	168937	0.999767
GO:0048232	biological_process	male gamete generation	12	114368	28	168937	0.998156
GO:0006574	biological_process	valine catabolic process	12	114368	28	168937	0.998156
GO:0000919	biological_process	cell plate assembly	12	114368	28	168937	0.998156
GO:0080119	biological_process	ER body organization	12	114368	27	168937	0.99646
GO:0071423	biological_process	malate transmembrane transport	12	114368	27	168937	0.99646
GO:0009107	biological_process	lipoate biosynthetic process	12	114368	27	168937	0.99646
GO:0009682	biological_process	induced systemic resistance	12	114368	26	168937	0.993348
GO:0006555	biological_process	methionine metabolic process	12	114368	25	168937	0.987789
GO:0098655	biological_process	cation transmembrane transport	12	114368	23	168937	0.961986
GO:0045995	biological_process	regulation of embryonic development	12	114368	22	168937	0.935876
GO:0040020	biological_process	regulation of meiotic nuclear division	12	114368	22	168937	0.935876
GO:0048638	biological_process	regulation of developmental growth	12	114368	21	168937	0.895458
GO:0045841	biological_process	negative regulation of mitotic metaphase/anaphase transition	12	114368	20	168937	0.83587
GO:0010258	biological_process	NADH dehydrogenase complex (plastoquinone) assembly	12	114368	20	168937	0.83587
GO:0051016	biological_process	barbed-end actin filament capping	12	114368	19	168937	0.752854
GO:0015783	biological_process	GDP-fucose transmembrane transport	12	114368	19	168937	0.752854
GO:0009399	biological_process	nitrogen fixation	12	114368	18	168937	0.644641
GO:0010507	biological_process	negative regulation of autophagy	12	114368	18	168937	0.644641
GO:1901601	biological_process	strigolactone biosynthetic process	12	114368	17	168937	0.514358
GO:0009722	biological_process	detection of cytokinin stimulus	12	114368	17	168937	0.514358
GO:0009072	biological_process	aromatic amino acid family metabolic process	12	114368	17	168937	0.514358
GO:0071345	biological_process	cellular response to cytokine stimulus	12	114368	17	168937	0.514358
GO:0010618	biological_process	aerenchyma formation	12	114368	17	168937	0.514358
GO:0000956	biological_process	nuclear-transcribed mRNA catabolic process	12	114368	17	168937	0.514358
GO:0080005	biological_process	photosystem stoichiometry adjustment	12	114368	16	168937	0.372005
GO:0048451	biological_process	petal formation	12	114368	16	168937	0.372005
GO:0071049	biological_process	nuclear retention of pre-mRNA with aberrant 3'-ends at the site of transcription	12	114368	16	168937	0.372005
GO:0010359	biological_process	regulation of anion channel activity	12	114368	15	168937	0.234289
GO:0070898	biological_process	RNA polymerase III preinitiation complex assembly	12	114368	15	168937	0.234289
GO:0044205	biological_process	'de novo' UMP biosynthetic process	12	114368	15	168937	0.234289
GO:0000448	biological_process	cleavage in ITS2 between 5.8S rRNA and LSU-rRNA of tricistronic rRNA transcript (SSU-rRNA, 5.8S rRNA, LSU-rRNA)	12	114368	15	168937	0.234289
GO:1901259	biological_process	chloroplast rRNA processing	12	114368	15	168937	0.234289
GO:0080182	biological_process	histone H3-K4 trimethylation	12	114368	15	168937	0.234289
GO:0071314	biological_process	cellular response to cocaine	12	114368	14	168937	0.1206
GO:1902902	biological_process	negative regulation of autophagosome assembly	12	114368	14	168937	0.1206
GO:0018027	biological_process	peptidyl-lysine dimethylation	12	114368	14	168937	0.1206
GO:0007420	biological_process	brain development	12	114368	14	168937	0.1206
GO:0051570	biological_process	regulation of histone H3-K9 methylation	12	114368	14	168937	0.1206
GO:0036166	biological_process	phenotypic switching	12	114368	14	168937	0.1206
GO:0007281	biological_process	germ cell development	12	114368	14	168937	0.1206
GO:0007286	biological_process	spermatid development	12	114368	14	168937	0.1206
GO:0003400	biological_process	regulation of COPII vesicle coating	12	114368	14	168937	0.1206
GO:0007616	biological_process	long-term memory	12	114368	14	168937	0.1206
GO:0048148	biological_process	behavioral response to cocaine	12	114368	14	168937	0.1206
GO:0007130	biological_process	synaptonemal complex assembly	12	114368	14	168937	0.1206
GO:0048665	biological_process	neuron fate specification	12	114368	14	168937	0.1206
GO:2000032	biological_process	regulation of secondary shoot formation	12	114368	14	168937	0.1206
GO:0009566	biological_process	fertilization	12	114368	14	168937	0.1206
GO:0040019	biological_process	positive regulation of embryonic development	12	114368	13	168937	0.0451834
GO:0050691	biological_process	regulation of defense response to virus by host	12	114368	13	168937	0.0451834
GO:0090421	biological_process	embryonic meristem initiation	12	114368	13	168937	0.0451834
GO:0000212	biological_process	meiotic spindle organization	12	114368	13	168937	0.0451834
GO:0006423	biological_process	cysteinyl-tRNA aminoacylation	12	114368	13	168937	0.0451834
GO:0072344	biological_process	rescue of stalled ribosome	12	114368	13	168937	0.0451834
GO:0009875	biological_process	pollen-pistil interaction	12	114368	13	168937	0.0451834
GO:0080153	biological_process	negative regulation of reductive pentose-phosphate cycle	12	114368	12	168937	0.00926565
GO:1902749	biological_process	regulation of cell cycle G2/M phase transition	12	114368	12	168937	0.00926565
GO:0048442	biological_process	sepal development	12	114368	12	168937	0.00926565
GO:0005996	biological_process	monosaccharide metabolic process	12	114368	12	168937	0.00926565
GO:0071454	biological_process	cellular response to anoxia	12	114368	12	168937	0.00926565
GO:0080169	biological_process	cellular response to boron-containing substance deprivation	12	114368	12	168937	0.00926565
GO:0030518	biological_process	intracellular steroid hormone receptor signaling pathway	12	114368	12	168937	0.00926565
GO:1990067	biological_process	intrachromosomal DNA recombination	12	114368	12	168937	0.00926565
GO:0019685	biological_process	photosynthesis, dark reaction	12	114368	12	168937	0.00926565
GO:0036261	biological_process	7-methylguanosine cap hypermethylation	12	114368	12	168937	0.00926565
GO:0051245	biological_process	negative regulation of cellular defense response	12	114368	12	168937	0.00926565
GO:0051179	biological_process	localization	12	114368	12	168937	0.00926565
GO:0010080	biological_process	regulation of floral meristem growth	12	114368	12	168937	0.00926565
GO:0006671	biological_process	phytosphingosine metabolic process	12	114368	12	168937	0.00926565
GO:0090626	biological_process	plant epidermis morphogenesis	12	114368	12	168937	0.00926565
GO:0048505	biological_process	regulation of timing of cell differentiation	11	114368	47	168937	1
GO:0045165	biological_process	cell fate commitment	11	114368	43	168937	1
GO:0009102	biological_process	biotin biosynthetic process	11	114368	36	168937	0.999999
GO:0006226	biological_process	dUMP biosynthetic process	11	114368	33	168937	0.999988
GO:0051762	biological_process	sesquiterpene biosynthetic process	11	114368	29	168937	0.999752
GO:0051555	biological_process	flavonol biosynthetic process	11	114368	28	168937	0.999489
GO:0019481	biological_process	L-alanine catabolic process, by transamination	11	114368	24	168937	0.992387
GO:0000913	biological_process	preprophase band assembly	11	114368	23	168937	0.985862
GO:0006488	biological_process	dolichol-linked oligosaccharide biosynthetic process	11	114368	23	168937	0.985862
GO:0000466	biological_process	maturation of 5.8S rRNA from tricistronic rRNA transcript (SSU-rRNA, 5.8S rRNA, LSU-rRNA)	11	114368	22	168937	0.974443
GO:0070681	biological_process	glutaminyl-tRNAGln biosynthesis via transamidation	11	114368	22	168937	0.974443
GO:0000447	biological_process	endonucleolytic cleavage in ITS1 to separate SSU-rRNA from 5.8S rRNA and LSU-rRNA from tricistronic rRNA transcript (SSU-rRNA, 5.8S rRNA, LSU-rRNA)	11	114368	21	168937	0.95516
GO:0045931	biological_process	positive regulation of mitotic cell cycle	11	114368	20	168937	0.923887
GO:0010323	biological_process	negative regulation of isopentenyl diphosphate biosynthetic process, methylerythritol 4-phosphate pathway	11	114368	20	168937	0.923887
GO:0002098	biological_process	tRNA wobble uridine modification	11	114368	20	168937	0.923887
GO:0046656	biological_process	folic acid biosynthetic process	11	114368	20	168937	0.923887
GO:0031063	biological_process	regulation of histone deacetylation	11	114368	20	168937	0.923887
GO:1900459	biological_process	positive regulation of brassinosteroid mediated signaling pathway	11	114368	20	168937	0.923887
GO:0000706	biological_process	meiotic DNA double-strand break processing	11	114368	20	168937	0.923887
GO:0006696	biological_process	ergosterol biosynthetic process	11	114368	19	168937	0.875478
GO:0045337	biological_process	farnesyl diphosphate biosynthetic process	11	114368	19	168937	0.875478
GO:0010608	biological_process	posttranscriptional regulation of gene expression	11	114368	18	168937	0.804485
GO:0018230	biological_process	peptidyl-L-cysteine S-palmitoylation	11	114368	18	168937	0.804485
GO:0006307	biological_process	DNA dealkylation involved in DNA repair	11	114368	18	168937	0.804485
GO:1901006	biological_process	ubiquinone-6 biosynthetic process	11	114368	18	168937	0.804485
GO:0051511	biological_process	negative regulation of unidimensional cell growth	11	114368	18	168937	0.804485
GO:0043972	biological_process	histone H3-K23 acetylation	11	114368	17	168937	0.706803
GO:0044154	biological_process	histone H3-K14 acetylation	11	114368	17	168937	0.706803
GO:0043971	biological_process	histone H3-K18 acetylation	11	114368	17	168937	0.706803
GO:0060627	biological_process	regulation of vesicle-mediated transport	11	114368	16	168937	0.582279
GO:0048262	biological_process	determination of dorsal/ventral asymmetry	11	114368	16	168937	0.582279
GO:0044794	biological_process	positive regulation by host of viral process	11	114368	15	168937	0.437716
GO:0046475	biological_process	glycerophospholipid catabolic process	11	114368	15	168937	0.437716
[truncated: 1,126 more rows]

## Sheet: Table S8 CC terms
Table S8. GO enrichment of predicted target genes in three categories: Biological Process (BP), Molecular Function (MF), and Cellular Component (CC)
S gene number: number of significant targets that match to the current GO term. TS gene number: total number of significant targets that match to GO terms. B gene number: number of targets that match to the current GO term.; TB gene number: total number of targets that match to GO terms.
GO Id	Function	GO_term	S gene number	TS gene number	B gene number	TB gene number	Pvalue of Fisher's Exact Test
GO:0005634	cellular_component	nucleus	30698	114368	45571	168937	0.963905
GO:0005886	cellular_component	plasma membrane	19113	114368	27551	168937	3.65733e-11
GO:0005737	cellular_component	cytoplasm	16678	114368	26205	168937	1
GO:0016021	cellular_component	integral component of membrane	13065	114368	19121	168937	0.0243992
GO:0005829	cellular_component	cytosol	11157	114368	16877	168937	0.999998
GO:0009507	cellular_component	chloroplast	10289	114368	15308	168937	0.912298
GO:0005739	cellular_component	mitochondrion	6676	114368	10813	168937	1
GO:0016020	cellular_component	membrane	6487	114368	9035	168937	2.56495e-18
GO:0009506	cellular_component	plasmodesma	5291	114368	8073	168937	0.999989
GO:0005576	cellular_component	extracellular region	5249	114368	7242	168937	1.12182e-19
GO:0005794	cellular_component	Golgi apparatus	5054	114368	7684	168937	0.999888
GO:0005783	cellular_component	endoplasmic reticulum	2821	114368	4045	168937	0.00249698
GO:0005773	cellular_component	vacuole	2591	114368	3840	168937	0.625649
GO:0009570	cellular_component	chloroplast stroma	2465	114368	3723	168937	0.975929
GO:0005618	cellular_component	cell wall	2384	114368	3544	168937	0.716594
GO:0009941	cellular_component	chloroplast envelope	2352	114368	3525	168937	0.897646
GO:0043231	cellular_component	intracellular membrane-bounded organelle	2347	114368	2866	168937	1.02517e-66
GO:0005887	cellular_component	integral component of plasma membrane	2337	114368	2979	168937	1.79227e-39
GO:0005774	cellular_component	vacuolar membrane	2227	114368	3401	168937	0.997436
GO:0005802	cellular_component	trans-Golgi network	1553	114368	2311	168937	0.705391
GO:0005730	cellular_component	nucleolus	1479	114368	2295	168937	0.999602
GO:0005622	cellular_component	intracellular	1461	114368	2407	168937	1
GO:0005768	cellular_component	endosome	1431	114368	2172	168937	0.966911
GO:0048046	cellular_component	apoplast	1409	114368	2072	168937	0.393227
GO:0005575	cellular_component	cellular_component	1395	114368	1951	168937	0.000144438
GO:0019005	cellular_component	SCF ubiquitin ligase complex	1392	114368	2147	168937	0.997888
GO:0005789	cellular_component	endoplasmic reticulum membrane	1391	114368	2159	168937	0.999461
GO:0009535	cellular_component	chloroplast thylakoid membrane	1366	114368	2153	168937	0.999988
GO:0009536	cellular_component	plastid	1282	114368	2354	168937	1
GO:0009505	cellular_component	plant-type cell wall	1174	114368	1628	168937	5.99557e-05
GO:0000139	cellular_component	Golgi membrane	1136	114368	1785	168937	0.999882
GO:0005777	cellular_component	peroxisome	856	114368	1289	168937	0.847171
GO:0046658	cellular_component	anchored component of plasma membrane	728	114368	1086	168937	0.693056
GO:0000325	cellular_component	plant-type vacuole	721	114368	1034	168937	0.0852171
GO:0005871	cellular_component	kinesin complex	708	114368	901	168937	2.60785e-13
GO:0012505	cellular_component	endomembrane system	698	114368	1004	168937	0.113682
GO:0009705	cellular_component	plant-type vacuole membrane	608	114368	869	168937	0.0806669
GO:0009524	cellular_component	phragmoplast	591	114368	812	168937	0.000936894
GO:0005654	cellular_component	nucleoplasm	588	114368	905	168937	0.962911
GO:0009579	cellular_component	thylakoid	559	114368	875	168937	0.992551
GO:0009534	cellular_component	chloroplast thylakoid	546	114368	824	168937	0.821722
GO:0010287	cellular_component	plastoglobule	533	114368	845	168937	0.99806
GO:0080008	cellular_component	Cul4-RING E3 ubiquitin ligase complex	489	114368	770	168937	0.993956
GO:0005874	cellular_component	microtubule	457	114368	762	168937	0.999997
GO:0005615	cellular_component	extracellular space	437	114368	608	168937	0.0145099
GO:0019898	cellular_component	extrinsic component of membrane	434	114368	534	168937	1.33563e-12
GO:0005856	cellular_component	cytoskeleton	404	114368	706	168937	1
GO:0031969	cellular_component	chloroplast membrane	404	114368	593	168937	0.43051
GO:0016607	cellular_component	nuclear speck	371	114368	562	168937	0.81634
GO:0005681	cellular_component	spliceosomal complex	370	114368	526	168937	0.104702
GO:0000932	cellular_component	P-body	367	114368	620	168937	0.999997
GO:0010008	cellular_component	endosome membrane	353	114368	531	168937	0.742747
GO:0009706	cellular_component	chloroplast inner membrane	353	114368	524	168937	0.585063
GO:0010319	cellular_component	stromule	337	114368	415	168937	4.81134e-10
GO:0005694	cellular_component	chromosome	328	114368	494	168937	0.748865
GO:0022625	cellular_component	cytosolic large ribosomal subunit	324	114368	670	168937	1
GO:0005759	cellular_component	mitochondrial matrix	315	114368	493	168937	0.967437
GO:0005623	cellular_component	cell	304	114368	398	168937	8.8646e-05
GO:0090406	cellular_component	pollen tube	282	114368	376	168937	0.00120073
GO:0022626	cellular_component	cytosolic ribosome	267	114368	402	168937	0.728098
GO:0009543	cellular_component	chloroplast thylakoid lumen	266	114368	371	168937	0.0542874
GO:0005764	cellular_component	lysosome	264	114368	357	168937	0.00602471
GO:0032040	cellular_component	small-subunit processome	263	114368	412	168937	0.957332
GO:0005819	cellular_component	spindle	261	114368	432	168937	0.999405
GO:0005643	cellular_component	nuclear pore	259	114368	421	168937	0.996841
GO:0031225	cellular_component	anchored component of membrane	254	114368	374	168937	0.489033
GO:0005635	cellular_component	nuclear envelope	253	114368	398	168937	0.964447
GO:0000148	cellular_component	1,3-beta-D-glucan synthase complex	253	114368	343	168937	0.00864419
GO:0000785	cellular_component	chromatin	250	114368	419	168937	0.999777
GO:0009532	cellular_component	plastid stroma	236	114368	334	168937	0.135443
GO:0000151	cellular_component	ubiquitin ligase complex	230	114368	348	168937	0.758769
GO:0031965	cellular_component	nuclear membrane	228	114368	333	168937	0.40691
GO:0005834	cellular_component	heterotrimeric G-protein complex	222	114368	324	168937	0.401359
GO:0009707	cellular_component	chloroplast outer membrane	219	114368	282	168937	0.000145965
GO:0071013	cellular_component	catalytic step 2 spliceosome	215	114368	286	168937	0.00351762
GO:0009574	cellular_component	preprophase band	204	114368	261	168937	0.00012367
GO:0000790	cellular_component	nuclear chromatin	193	114368	246	168937	0.000126212
GO:0005666	cellular_component	RNA polymerase III complex	188	114368	269	168937	0.242141
GO:0005743	cellular_component	mitochondrial inner membrane	185	114368	297	168937	0.979143
GO:0016592	cellular_component	mediator complex	185	114368	244	168937	0.00342581
GO:0005778	cellular_component	peroxisomal membrane	184	114368	283	168937	0.848154
GO:0031902	cellular_component	late endosome membrane	183	114368	305	168937	0.998088
GO:0008540	cellular_component	proteasome regulatory particle, base subcomplex	179	114368	243	168937	0.0258473
GO:0030126	cellular_component	COPI vesicle coat	173	114368	206	168937	8.78762e-08
GO:0031977	cellular_component	thylakoid lumen	172	114368	225	168937	0.00254048
GO:0030136	cellular_component	clathrin-coated vesicle	169	114368	307	168937	0.999999
GO:0034399	cellular_component	nuclear periphery	167	114368	214	168937	0.000556001
GO:0030127	cellular_component	COPII vesicle coat	165	114368	244	168937	0.540526
GO:0015030	cellular_component	Cajal body	165	114368	203	168937	1.05895e-05
GO:0005769	cellular_component	early endosome	161	114368	243	168937	0.710784
GO:0030173	cellular_component	integral component of Golgi membrane	160	114368	208	168937	0.00222762
GO:0000145	cellular_component	exocyst	159	114368	248	168937	0.898284
GO:0000775	cellular_component	chromosome, centromeric region	156	114368	282	168937	0.999995
GO:0030131	cellular_component	clathrin adaptor complex	154	114368	209	168937	0.036001
GO:0071004	cellular_component	U2-type prespliceosome	150	114368	269	168937	0.999984
GO:0030176	cellular_component	integral component of endoplasmic reticulum membrane	150	114368	221	168937	0.509924
GO:0031897	cellular_component	Tic complex	150	114368	204	168937	0.0421448
GO:0019897	cellular_component	extrinsic component of plasma membrane	150	114368	204	168937	0.0421448
GO:0010494	cellular_component	cytoplasmic stress granule	147	114368	190	168937	0.00218598
GO:0005770	cellular_component	late endosome	146	114368	189	168937	0.00252076
GO:0031201	cellular_component	SNARE complex	145	114368	257	168937	0.99994
GO:0016459	cellular_component	myosin complex	144	114368	202	168937	0.154706
GO:0017119	cellular_component	Golgi transport complex	144	114368	164	168937	2.05249e-09
GO:0031463	cellular_component	Cul3-RING ubiquitin ligase complex	141	114368	198	168937	0.163151
GO:0016591	cellular_component	RNA polymerase II, holoenzyme	139	114368	166	168937	2.22229e-06
GO:0000784	cellular_component	nuclear chromosome, telomeric region	136	114368	237	168937	0.999657
GO:0005719	cellular_component	nuclear euchromatin	134	114368	156	168937	1.56589e-07
GO:0032580	cellular_component	Golgi cisterna membrane	132	114368	230	168937	0.999588
GO:0005813	cellular_component	centrosome	132	114368	176	168937	0.0214374
GO:0071944	cellular_component	cell periphery	131	114368	179	168937	0.0663641
GO:0009654	cellular_component	photosystem II oxygen evolving complex	131	114368	163	168937	0.000221417
GO:0005665	cellular_component	RNA polymerase II, core complex	129	114368	242	168937	0.999999
GO:0005852	cellular_component	eukaryotic translation initiation factor 3 complex	129	114368	161	168937	0.000316054
GO:0005655	cellular_component	nucleolar ribonuclease P complex	127	114368	206	168937	0.972005
GO:0000243	cellular_component	commitment complex	127	114368	186	168937	0.467382
GO:0031410	cellular_component	cytoplasmic vesicle	127	114368	161	168937	0.00114535
GO:0031966	cellular_component	mitochondrial membrane	125	114368	212	168937	0.996989
GO:0089701	cellular_component	U2AF	125	114368	160	168937	0.00241305
GO:0030095	cellular_component	chloroplast photosystem II	124	114368	144	168937	3.34252e-07
GO:0009501	cellular_component	amyloplast	123	114368	184	168937	0.630797
GO:0000159	cellular_component	protein phosphatase type 2A complex	121	114368	173	168937	0.29352
GO:0071011	cellular_component	precatalytic spliceosome	121	114368	165	168937	0.0696906
GO:0022627	cellular_component	cytosolic small ribosomal subunit	116	114368	332	168937	1
GO:0009295	cellular_component	nucleoid	116	114368	159	168937	0.0897477
GO:0030665	cellular_component	clathrin-coated vesicle membrane	115	114368	155	168937	0.048056
GO:0016442	cellular_component	RISC complex	110	114368	155	168937	0.217462
GO:0008250	cellular_component	oligosaccharyltransferase complex	109	114368	129	168937	1.16339e-05
GO:0031209	cellular_component	SCAR complex	108	114368	123	168937	2.11856e-07
GO:0000795	cellular_component	synaptonemal complex	108	114368	119	168937	2.64789e-09
GO:0030015	cellular_component	CCR4-NOT core complex	106	114368	170	168937	0.940712
GO:0030659	cellular_component	cytoplasmic vesicle membrane	104	114368	141	168937	0.0717509
GO:0005667	cellular_component	transcription factor complex	103	114368	153	168937	0.577833
GO:0010330	cellular_component	cellulose synthase complex	101	114368	102	168937	2.56604e-16
GO:0070449	cellular_component	elongin complex	100	114368	127	168937	0.00406313
GO:0033116	cellular_component	endoplasmic reticulum-Golgi intermediate compartment membrane	99	114368	115	168937	5.2252e-06
GO:0005875	cellular_component	microtubule associated complex	99	114368	110	168937	3.67514e-08
GO:0034515	cellular_component	proteasome storage granule	97	114368	115	168937	4.05594e-05
GO:0005876	cellular_component	spindle microtubule	96	114368	140	168937	0.452268
GO:0042651	cellular_component	thylakoid membrane	96	114368	112	168937	1.08572e-05
GO:0005765	cellular_component	lysosomal membrane	93	114368	166	168937	0.999372
GO:0005795	cellular_component	Golgi stack	93	114368	137	168937	0.522295
GO:0005840	cellular_component	ribosome	92	114368	254	168937	1
GO:0005938	cellular_component	cell cortex	92	114368	131	168937	0.302284
GO:0000502	cellular_component	proteasome complex	91	114368	179	168937	0.999999
GO:0045298	cellular_component	tubulin complex	89	114368	234	168937	1
GO:0005669	cellular_component	transcription factor TFIID complex	89	114368	163	168937	0.99982
GO:0031011	cellular_component	Ino80 complex	88	114368	107	168937	0.000552858
GO:0030121	cellular_component	AP-1 adaptor complex	88	114368	88	168937	1.21989e-15
GO:0000783	cellular_component	nuclear telomere cap complex	87	114368	124	168937	0.315021
GO:0000922	cellular_component	spindle pole	85	114368	114	168937	0.0690058
GO:0000786	cellular_component	nucleosome	84	114368	540	168937	1
GO:0005677	cellular_component	chromatin silencing complex	83	114368	135	168937	0.947571
GO:0000228	cellular_component	nuclear chromosome	82	114368	107	168937	0.0279765
GO:0005686	cellular_component	U2 snRNP	82	114368	106	168937	0.0192048
GO:0016593	cellular_component	Cdc73/Paf1 complex	81	114368	90	168937	6.54307e-07
GO:0009514	cellular_component	glyoxysome	80	114368	100	168937	0.00448218
GO:0000776	cellular_component	kinetochore	79	114368	109	168937	0.167524
GO:0048471	cellular_component	perinuclear region of cytoplasm	79	114368	99	168937	0.00535523
GO:0034388	cellular_component	Pwp2p-containing subcomplex of 90S preribosome	79	114368	94	168937	0.000266466
GO:0005885	cellular_component	Arp2/3 protein complex	78	114368	139	168937	0.998385
GO:0016324	cellular_component	apical plasma membrane	77	114368	99	168937	0.0184172
GO:0000778	cellular_component	condensed nuclear chromosome kinetochore	77	114368	86	168937	2.05845e-06
GO:0043668	cellular_component	exine	76	114368	93	168937	0.00185297
GO:0005847	cellular_component	mRNA cleavage and polyadenylation specificity factor complex	75	114368	109	168937	0.447032
GO:0005905	cellular_component	clathrin-coated pit	73	114368	176	168937	1
GO:0030686	cellular_component	90S preribosome	73	114368	107	168937	0.499733
GO:0005786	cellular_component	signal recognition particle, endoplasmic reticulum targeting	73	114368	100	168937	0.151968
GO:0046540	cellular_component	U4/U6 x U5 tri-snRNP complex	72	114368	139	168937	0.999966
GO:0031307	cellular_component	integral component of mitochondrial outer membrane	72	114368	111	168937	0.771988
GO:0015630	cellular_component	microtubule cytoskeleton	72	114368	104	168937	0.413957
GO:0000118	cellular_component	histone deacetylase complex	71	114368	104	168937	0.497141
GO:0070062	cellular_component	extracellular exosome	71	114368	103	168937	0.440352
GO:0005731	cellular_component	nucleolus organizer region	71	114368	81	168937	3.00466e-05
GO:0000445	cellular_component	THO complex part of transcription export complex	70	114368	95	168937	0.126571
GO:0030915	cellular_component	Smc5-Smc6 complex	70	114368	94	168937	0.0961302
GO:0005945	cellular_component	6-phosphofructokinase complex	70	114368	82	168937	0.000222577
GO:0000176	cellular_component	nuclear exosome (RNase complex)	69	114368	118	168937	0.986234
GO:0000124	cellular_component	SAGA complex	69	114368	100	168937	0.436851
GO:0005663	cellular_component	DNA replication factor C complex	69	114368	94	168937	0.141098
GO:0034707	cellular_component	chloride channel complex	67	114368	114	168937	0.982333
GO:0005740	cellular_component	mitochondrial envelope	67	114368	106	168937	0.86238
GO:0005844	cellular_component	polysome	66	114368	77	168937	0.000260609
GO:0030687	cellular_component	preribosome, large subunit precursor	65	114368	128	168937	0.999975
GO:0042644	cellular_component	chloroplast nucleoid	65	114368	94	168937	0.429491
GO:0005811	cellular_component	lipid droplet	65	114368	82	168937	0.0144116
GO:0031901	cellular_component	early endosome membrane	65	114368	78	168937	0.00146351
GO:0005741	cellular_component	mitochondrial outer membrane	64	114368	139	168937	1
GO:0009504	cellular_component	cell plate	64	114368	134	168937	0.999999
GO:0030130	cellular_component	clathrin coat of trans-Golgi network vesicle	64	114368	88	168937	0.186124
GO:0005884	cellular_component	actin filament	64	114368	85	168937	0.0812489
GO:0035619	cellular_component	root hair tip	64	114368	74	168937	0.00018366
GO:0070971	cellular_component	endoplasmic reticulum exit site	64	114368	67	168937	2.54526e-08
GO:0016363	cellular_component	nuclear matrix	63	114368	135	168937	1
GO:0005747	cellular_component	mitochondrial respiratory chain complex I	62	114368	127	168937	0.999996
GO:0005788	cellular_component	endoplasmic reticulum lumen	62	114368	106	168937	0.981984
GO:0061927	cellular_component	TOC-TIC supercomplex I	62	114368	69	168937	1.59109e-05
GO:0000788	cellular_component	nuclear nucleosome	61	114368	173	168937	1
GO:0009523	cellular_component	photosystem II	61	114368	112	168937	0.998737
GO:0005682	cellular_component	U5 snRNP	60	114368	97	168937	0.908393
GO:0005929	cellular_component	cilium	60	114368	80	168937	0.0988865
GO:0071458	cellular_component	integral component of cytoplasmic side of endoplasmic reticulum membrane	59	114368	105	168937	0.994921
GO:0000938	cellular_component	GARP complex	59	114368	92	168937	0.801588
GO:0072686	cellular_component	mitotic spindle	59	114368	79	168937	0.112108
GO:0070847	cellular_component	core mediator complex	59	114368	76	168937	0.0387483
GO:0070652	cellular_component	HAUS complex	59	114368	64	168937	3.24136e-06
GO:0044614	cellular_component	nuclear pore cytoplasmic filaments	58	114368	87	168937	0.630218
GO:0044611	cellular_component	nuclear pore inner ring	58	114368	85	168937	0.509537
GO:0005685	cellular_component	U1 snRNP	57	114368	168	168937	1
GO:0009986	cellular_component	cell surface	57	114368	85	168937	0.600585
GO:0042720	cellular_component	mitochondrial inner membrane peptidase complex	57	114368	82	168937	0.413073
GO:0042807	cellular_component	central vacuole	57	114368	66	168937	0.000450416
GO:0005736	cellular_component	RNA polymerase I complex	56	114368	115	168937	0.999992
GO:0055087	cellular_component	Ski complex	56	114368	84	168937	0.629715
GO:0046861	cellular_component	glyoxysomal membrane	56	114368	73	168937	0.0610661
GO:0031595	cellular_component	nuclear proteasome complex	55	114368	101	168937	0.998015
GO:0000794	cellular_component	condensed nuclear chromosome	55	114368	85	168937	0.762012
GO:0055028	cellular_component	cortical microtubule	55	114368	75	168937	0.179308
GO:0032432	cellular_component	actin filament bundle	55	114368	63	168937	0.000307514
GO:0031428	cellular_component	box C/D snoRNP complex	54	114368	90	168937	0.951046
GO:0005758	cellular_component	mitochondrial intermembrane space	54	114368	76	168937	0.311586
GO:0000780	cellular_component	condensed nuclear chromosome, centromeric region	54	114368	63	168937	0.000949837
GO:0016605	cellular_component	PML body	54	114368	59	168937	1.52409e-05
GO:0010007	cellular_component	magnesium chelatase complex	54	114368	56	168937	1.22693e-07
GO:0030132	cellular_component	clathrin coat of coated pit	53	114368	77	168937	0.469618
GO:0071439	cellular_component	clathrin complex	53	114368	77	168937	0.469618
GO:0031597	cellular_component	cytosolic proteasome complex	52	114368	96	168937	0.997957
GO:0012510	cellular_component	trans-Golgi network transport vesicle membrane	52	114368	56	168937	7.27865e-06
GO:0017053	cellular_component	transcriptional repressor complex	52	114368	53	168937	2.74781e-08
GO:0005762	cellular_component	mitochondrial large ribosomal subunit	51	114368	146	168937	1
GO:0005689	cellular_component	U12-type spliceosomal complex	51	114368	80	168937	0.810106
GO:0000347	cellular_component	THO complex	51	114368	78	168937	0.714879
GO:0030897	cellular_component	HOPS complex	51	114368	54	168937	2.15748e-06
GO:0030125	cellular_component	clathrin vesicle coat	50	114368	86	168937	0.976049
GO:0009508	cellular_component	plastid chromosome	50	114368	82	168937	0.920504
GO:0031519	cellular_component	PcG protein complex	50	114368	78	168937	0.789703
GO:0008180	cellular_component	COP9 signalosome	50	114368	76	168937	0.687741
GO:0000793	cellular_component	condensed chromosome	49	114368	76	168937	0.767502
GO:0032389	cellular_component	MutLalpha complex	49	114368	49	168937	4.97697e-09
GO:0000177	cellular_component	cytoplasmic exosome (RNase complex)	48	114368	94	168937	0.999724
GO:0005816	cellular_component	spindle pole body	48	114368	80	168937	0.942321
GO:0005720	cellular_component	nuclear heterochromatin	48	114368	68	168937	0.357072
GO:0045252	cellular_component	oxoglutarate dehydrogenase complex	48	114368	60	168937	0.0252496
GO:0090575	cellular_component	RNA polymerase II transcription factor complex	47	114368	78	168937	0.934638
GO:0031090	cellular_component	organelle membrane	47	114368	72	168937	0.717398
GO:0005793	cellular_component	endoplasmic reticulum-Golgi intermediate compartment	47	114368	70	168937	0.595366
GO:0035267	cellular_component	NuA4 histone acetyltransferase complex	47	114368	62	168937	0.107549
GO:0009330	cellular_component	DNA topoisomerase complex (ATP-hydrolyzing)	47	114368	58	168937	0.0178012
GO:0009328	cellular_component	phenylalanine-tRNA ligase complex	47	114368	53	168937	0.000376866
GO:0043680	cellular_component	filiform apparatus	47	114368	49	168937	1.45493e-06
GO:0005680	cellular_component	anaphase-promoting complex	46	114368	74	168937	0.872735
GO:0010005	cellular_component	cortical microtubule, transverse to long axis	46	114368	69	168937	0.627599
GO:0005971	cellular_component	ribonucleoside-diphosphate reductase complex	46	114368	61	168937	0.123494
GO:0016471	cellular_component	vacuolar proton-transporting V-type ATPase complex	46	114368	59	168937	0.057468
GO:0000421	cellular_component	autophagosome membrane	44	114368	68	168937	0.747251
GO:0031248	cellular_component	protein acetyltransferase complex	44	114368	64	168937	0.487915
GO:0034045	cellular_component	phagophore assembly site membrane	44	114368	61	168937	0.276743
GO:0031931	cellular_component	TORC1 complex	44	114368	53	168937	0.00973342
GO:0000307	cellular_component	cyclin-dependent protein kinase holoenzyme complex	43	114368	113	168937	1
GO:0034990	cellular_component	nuclear mitotic cohesin complex	43	114368	59	168937	0.240869
GO:0031080	cellular_component	nuclear pore outer ring	43	114368	55	168937	0.0609675
GO:0005846	cellular_component	nuclear cap binding complex	43	114368	53	168937	0.0222335
GO:0019013	cellular_component	viral nucleocapsid	43	114368	45	168937	5.87997e-06
GO:0005839	cellular_component	proteasome core complex	42	114368	98	168937	1
GO:0032300	cellular_component	mismatch repair complex	42	114368	63	168937	0.627021
GO:0009522	cellular_component	photosystem I	42	114368	63	168937	0.627021
GO:0016604	cellular_component	nuclear body	42	114368	45	168937	4.24602e-05
GO:0000974	cellular_component	Prp19 complex	41	114368	50	168937	0.0184778
GO:0042555	cellular_component	MCM complex	41	114368	44	168937	5.87553e-05
GO:0000798	cellular_component	nuclear cohesin complex	40	114368	74	168937	0.99492
GO:0000781	cellular_component	chromosome, telomeric region	40	114368	60	168937	0.626815
GO:0010168	cellular_component	ER body	40	114368	56	168937	0.329998
GO:0031359	cellular_component	integral component of chloroplast outer membrane	40	114368	54	168937	0.197219
GO:0090404	cellular_component	pollen tube tip	40	114368	42	168937	1.66014e-05
GO:0009331	cellular_component	glycerol-3-phosphate dehydrogenase complex	40	114368	42	168937	1.66014e-05
GO:0005845	cellular_component	mRNA cap binding complex	39	114368	60	168937	0.724216
GO:0071014	cellular_component	post-mRNA release spliceosomal complex	39	114368	44	168937	0.00124758
GO:0000923	cellular_component	equatorial microtubule organizing center	38	114368	66	168937	0.968494
GO:0000799	cellular_component	nuclear condensin complex	37	114368	57	168937	0.726404
GO:0033180	cellular_component	proton-transporting V-type ATPase, V1 domain	37	114368	54	168937	0.513541
GO:0000126	cellular_component	transcription factor TFIIIB complex	37	114368	48	168937	0.105959
GO:0016035	cellular_component	zeta DNA polymerase complex	37	114368	39	168937	4.64323e-05
GO:0000407	cellular_component	phagophore assembly site	36	114368	74	168937	0.999777
GO:0043614	cellular_component	multi-eIF complex	36	114368	63	168937	0.970826
GO:0016602	cellular_component	CCAAT-binding factor complex	36	114368	52	168937	0.471974
GO:0009533	cellular_component	chloroplast stromal thylakoid	36	114368	51	168937	0.391757
GO:0005832	cellular_component	chaperonin-containing T-complex	36	114368	47	168937	0.123844
GO:0031461	cellular_component	cullin-RING ubiquitin ligase complex	35	114368	83	168937	1
GO:0071782	cellular_component	endoplasmic reticulum tubular network	35	114368	59	168937	0.932967
GO:0042765	cellular_component	GPI-anchor transamidase complex	35	114368	56	168937	0.835499
GO:0005771	cellular_component	multivesicular body	35	114368	52	168937	0.589049
GO:0005782	cellular_component	peroxisomal matrix	35	114368	47	168937	0.203101
GO:0016514	cellular_component	SWI/SNF complex	35	114368	46	168937	0.14408
GO:0030981	cellular_component	cortical microtubule cytoskeleton	34	114368	48	168937	0.3848
GO:0071541	cellular_component	eukaryotic translation initiation factor 3 complex, eIF3m	34	114368	44	168937	0.113628
GO:0035371	cellular_component	microtubule plus-end	34	114368	41	168937	0.0231629
GO:0005712	cellular_component	chiasma	34	114368	39	168937	0.00485665
GO:0071540	cellular_component	eukaryotic translation initiation factor 3 complex, eIF3e	34	114368	38	168937	0.00179351
GO:0045273	cellular_component	respiratory chain complex II	33	114368	70	168937	0.999881
GO:0030660	cellular_component	Golgi-associated vesicle membrane	33	114368	65	168937	0.998471
GO:0071556	cellular_component	integral component of lumenal side of endoplasmic reticulum membrane	33	114368	65	168937	0.998471
GO:0035101	cellular_component	FACT complex	33	114368	35	168937	0.000179857
GO:0070772	cellular_component	PAS complex	33	114368	33	168937	2.56144e-06
GO:0030014	cellular_component	CCR4-NOT complex	32	114368	62	168937	0.997154
GO:0008541	cellular_component	proteasome regulatory particle, lid subcomplex	32	114368	51	168937	0.818479
GO:0000123	cellular_component	histone acetyltransferase complex	32	114368	38	168937	0.0181953
GO:0005750	cellular_component	mitochondrial respiratory chain complex III	31	114368	50	168937	0.844502
GO:0031298	cellular_component	replication fork protection complex	31	114368	40	168937	0.121941
GO:0033597	cellular_component	mitotic checkpoint complex	31	114368	39	168937	0.0765388
GO:0032545	cellular_component	CURI complex	31	114368	31	168937	5.58987e-06
GO:0034456	cellular_component	UTP-C complex	31	114368	31	168937	5.58987e-06
GO:1990071	cellular_component	TRAPPII protein complex	31	114368	31	168937	5.58987e-06
GO:0071012	cellular_component	catalytic step 1 spliceosome	30	114368	35	168937	0.0136372
GO:0031982	cellular_component	vesicle	30	114368	34	168937	0.00555106
GO:0045254	cellular_component	pyruvate dehydrogenase complex	30	114368	33	168937	0.00187015
GO:0048226	cellular_component	Casparian strip	30	114368	32	168937	0.00048907
GO:0032301	cellular_component	MutSalpha complex	30	114368	31	168937	8.82924e-05
GO:0008278	cellular_component	cohesin complex	29	114368	73	168937	1
GO:0005763	cellular_component	mitochondrial small ribosomal subunit	29	114368	63	168937	0.999883
GO:0000326	cellular_component	protein storage vacuole	29	114368	60	168937	0.999397
GO:0005658	cellular_component	alpha DNA polymerase:primase complex	29	114368	59	168937	0.998985
GO:0071010	cellular_component	prespliceosome	29	114368	41	168937	0.409418
GO:0045334	cellular_component	clathrin-coated endocytic vesicle	29	114368	37	168937	0.110065
GO:0042565	cellular_component	RNA nuclear export complex	29	114368	32	168937	0.00252924
GO:0035098	cellular_component	ESC/E(Z) complex	28	114368	54	168937	0.99483
GO:0008274	cellular_component	gamma-tubulin ring complex	28	114368	42	168937	0.627494
GO:0035861	cellular_component	site of double-strand break	28	114368	40	168937	0.451426
GO:0000427	cellular_component	plastid-encoded plastid RNA polymerase complex	28	114368	33	168937	0.022358
GO:0030892	cellular_component	mitotic cohesin complex	28	114368	31	168937	0.00341159
GO:0031262	cellular_component	Ndc80 complex	28	114368	29	168937	0.000181033
GO:0012507	cellular_component	ER to Golgi transport vesicle membrane	27	114368	52	168937	0.993991
GO:0005851	cellular_component	eukaryotic translation initiation factor 2B complex	27	114368	52	168937	0.993991
GO:0000777	cellular_component	condensed chromosome kinetochore	27	114368	48	168937	0.965406
GO:0000419	cellular_component	RNA polymerase V complex	27	114368	40	168937	0.585074
GO:0010598	cellular_component	NAD(P)H dehydrogenase complex (plastoquinone)	26	114368	42	168937	0.833899
GO:0005960	cellular_component	glycine cleavage complex	26	114368	29	168937	0.00615405
GO:0035327	cellular_component	transcriptionally active chromatin	26	114368	26	168937	3.93255e-05
GO:0045271	cellular_component	respiratory chain complex I	25	114368	57	168937	0.999939
GO:0072546	cellular_component	ER membrane protein complex	25	114368	44	168937	0.953237
GO:0009526	cellular_component	plastid envelope	25	114368	30	168937	0.0454572
GO:0030123	cellular_component	AP-3 adaptor complex	25	114368	29	168937	0.0211826
GO:0008023	cellular_component	transcription elongation factor complex	25	114368	29	168937	0.0211826
GO:0005684	cellular_component	U2-type spliceosomal complex	25	114368	27	168937	0.00249778
GO:0080085	cellular_component	signal recognition particle, chloroplast targeting	25	114368	27	168937	0.00249778
GO:0030133	cellular_component	transport vesicle	25	114368	25	168937	5.80933e-05
GO:0009840	cellular_component	chloroplastic endopeptidase Clp complex	24	114368	46	168937	0.990528
GO:0005849	cellular_component	mRNA cleavage factor complex	24	114368	35	168937	0.536504
GO:0034274	cellular_component	Atg12-Atg5-Atg16 complex	24	114368	26	168937	0.00343813
GO:0097255	cellular_component	R2TP complex	24	114368	24	168937	8.58174e-05
GO:0019867	cellular_component	outer membrane	24	114368	24	168937	8.58174e-05
GO:0031305	cellular_component	integral component of mitochondrial inner membrane	23	114368	61	168937	1
GO:0030870	cellular_component	Mre11 complex	23	114368	42	168937	0.972409
GO:0044613	cellular_component	nuclear pore central transport channel	23	114368	33	168937	0.485258
GO:0032044	cellular_component	DSIF complex	23	114368	31	168937	0.286133
GO:0043625	cellular_component	delta DNA polymerase complex	23	114368	26	168937	0.0145509
GO:0031932	cellular_component	TORC2 complex	23	114368	26	168937	0.0145509
GO:0005652	cellular_component	nuclear lamina	23	114368	23	168937	0.000126772
GO:0015935	cellular_component	small ribosomal subunit	22	114368	65	168937	1
GO:0070531	cellular_component	BRCA1-A complex	22	114368	50	168937	0.999839
GO:0035061	cellular_component	interchromatin granule	22	114368	43	168937	0.992105
GO:0043527	cellular_component	tRNA methyltransferase complex	22	114368	33	168937	0.630133
GO:0043005	cellular_component	neuron projection	22	114368	27	168937	0.0883844
GO:0070860	cellular_component	RNA polymerase I core factor complex	22	114368	25	168937	0.019242
GO:0031520	cellular_component	plasma membrane of cell tip	22	114368	24	168937	0.00646297
GO:0000439	cellular_component	transcription factor TFIIH core complex	21	114368	40	168937	0.984971
GO:0016461	cellular_component	unconventional myosin complex	21	114368	30	168937	0.479742
GO:0070274	cellular_component	RES complex	21	114368	30	168937	0.479742
GO:0000812	cellular_component	Swr1 complex	21	114368	28	168937	0.271641
GO:0032588	cellular_component	trans-Golgi network membrane	21	114368	23	168937	0.00882262
GO:0015629	cellular_component	actin cytoskeleton	20	114368	48	168937	0.999942
GO:1990072	cellular_component	TRAPPIII protein complex	20	114368	30	168937	0.631663
GO:0000814	cellular_component	ESCRT II complex	20	114368	29	168937	0.530382
GO:0010369	cellular_component	chromocenter	20	114368	29	168937	0.530382
GO:0034271	cellular_component	phosphatidylinositol 3-kinase complex, class III, type I	20	114368	24	168937	0.0726324
GO:0034272	cellular_component	phosphatidylinositol 3-kinase complex, class III, type II	20	114368	24	168937	0.0726324
GO:0012511	cellular_component	monolayer-surrounded lipid storage body	20	114368	23	168937	0.0332222
GO:0071561	cellular_component	nucleus-vacuole junction	20	114368	20	168937	0.00040866
GO:0005911	cellular_component	cell-cell junction	19	114368	33	168937	0.921101
GO:0009897	cellular_component	external side of plasma membrane	19	114368	27	168937	0.473597
GO:0045335	cellular_component	phagocytic vesicle	19	114368	26	168937	0.361764
GO:0005775	cellular_component	vacuolar lumen	19	114368	24	168937	0.1629
GO:0042646	cellular_component	plastid nucleoid	19	114368	22	168937	0.0433467
GO:0048476	cellular_component	Holliday junction resolvase complex	19	114368	20	168937	0.00430903
GO:0030904	cellular_component	retromer complex	19	114368	19	168937	0.000603678
GO:0010317	cellular_component	pyrophosphate-dependent phosphofructokinase complex, alpha-subunit complex	18	114368	45	168937	0.999964
GO:0005785	cellular_component	signal recognition particle receptor complex	18	114368	31	168937	0.907541
GO:0030139	cellular_component	endocytic vesicle	18	114368	30	168937	0.863015
GO:0048188	cellular_component	Set1C/COMPASS complex	18	114368	29	168937	0.803279
GO:0010445	cellular_component	nuclear dicing body	18	114368	26	168937	0.526958
GO:0032153	cellular_component	cell division site	18	114368	26	168937	0.526958
GO:0043078	cellular_component	polar nucleus	18	114368	26	168937	0.526958
GO:0031618	cellular_component	nuclear pericentric heterochromatin	18	114368	18	168937	0.00089176
GO:0032302	cellular_component	MutSbeta complex	18	114368	18	168937	0.00089176
GO:0090577	cellular_component	RNA polymerase IV transcription factor complex	18	114368	18	168937	0.00089176
GO:0005744	cellular_component	TIM23 mitochondrial import inner membrane translocase complex	17	114368	56	168937	1
GO:0000815	cellular_component	ESCRT III complex	17	114368	33	168937	0.982921
GO:0031143	cellular_component	pseudopodium	17	114368	32	168937	0.971798
GO:0030124	cellular_component	AP-4 adaptor complex	17	114368	29	168937	0.891515
GO:0031429	cellular_component	box H/ACA snoRNP complex	17	114368	21	168937	0.142121
GO:0097708	cellular_component	intracellular vesicle	17	114368	20	168937	0.0726169
GO:0031416	cellular_component	NatB complex	17	114368	19	168937	0.0295849
GO:0000214	cellular_component	tRNA-intron endonuclease complex	17	114368	18	168937	0.00855172
GO:0042406	cellular_component	extrinsic component of endoplasmic reticulum membrane	17	114368	18	168937	0.00855172
GO:0009346	cellular_component	citrate lyase complex	16	114368	83	168937	1
GO:0030140	cellular_component	trans-Golgi network transport vesicle	16	114368	34	168937	0.996179
GO:0000792	cellular_component	heterochromatin	16	114368	32	168937	0.988228
GO:0031252	cellular_component	cell leading edge	16	114368	31	168937	0.980013
GO:0000813	cellular_component	ESCRT I complex	16	114368	29	168937	0.946565
GO:0005746	cellular_component	mitochondrial respirasome	16	114368	27	168937	0.872534
GO:0005968	cellular_component	Rab-protein geranylgeranyltransferase complex	16	114368	26	168937	0.812461
GO:0030896	cellular_component	checkpoint clamp complex	16	114368	25	168937	0.733776
GO:0016328	cellular_component	lateral plasma membrane	16	114368	24	168937	0.636336
GO:0001673	cellular_component	male germ cell nucleus	16	114368	24	168937	0.636336
GO:0009930	cellular_component	longitudinal side of cell surface	16	114368	24	168937	0.636336
GO:0005673	cellular_component	transcription factor TFIIE complex	16	114368	20	168937	0.175286
GO:0035102	cellular_component	PRC1 complex	16	114368	19	168937	0.0931507
GO:0097218	cellular_component	sieve plate	16	114368	18	168937	0.0396216
GO:0055044	cellular_component	symplast	16	114368	18	168937	0.0396216
GO:0008622	cellular_component	epsilon DNA polymerase complex	16	114368	18	168937	0.0396216
GO:0009898	cellular_component	cytoplasmic side of plasma membrane	16	114368	18	168937	0.0396216
GO:0009551	cellular_component	secondary plasmodesma	16	114368	18	168937	0.0396216
GO:1990316	cellular_component	Atg1/ULK1 kinase complex	16	114368	16	168937	0.00194594
GO:0098572	cellular_component	stromal side of plastid thylakoid membrane	16	114368	16	168937	0.00194594
GO:0005776	cellular_component	autophagosome	15	114368	40	168937	0.999978
GO:0031436	cellular_component	BRCA1-BARD1 complex	15	114368	30	168937	0.986275
GO:0032433	cellular_component	filopodium tip	15	114368	29	168937	0.976581
GO:0070469	cellular_component	respirasome	15	114368	26	168937	0.901196
GO:0005675	cellular_component	transcription factor TFIIH holo complex	15	114368	24	168937	0.780267
GO:0005637	cellular_component	nuclear inner membrane	15	114368	18	168937	0.118693
GO:0031357	cellular_component	integral component of chloroplast inner membrane	15	114368	18	168937	0.118693
GO:1990429	cellular_component	peroxisomal importomer complex	14	114368	40	168937	0.999995
GO:0042995	cellular_component	cell projection	14	114368	31	168937	0.997254
GO:0030688	cellular_component	preribosome, small subunit precursor	14	114368	24	168937	0.883274
GO:0043036	cellular_component	starch grain	14	114368	20	168937	0.519058
GO:1990745	cellular_component	EARP complex	14	114368	17	168937	0.150135
GO:0005668	cellular_component	RNA polymerase transcription factor SL1 complex	14	114368	17	168937	0.150135
GO:0000779	cellular_component	condensed chromosome, centromeric region	14	114368	16	168937	0.069977
GO:0030956	cellular_component	glutamyl-tRNA(Gln) amidotransferase complex	14	114368	16	168937	0.069977
GO:0005965	cellular_component	protein farnesyltransferase complex	14	114368	15	168937	0.0234502
GO:0031515	cellular_component	tRNA (m1A) methyltransferase complex	14	114368	15	168937	0.0234502
GO:0005953	cellular_component	CAAX-protein geranylgeranyltransferase complex	14	114368	14	168937	0.00424624
GO:1903600	cellular_component	glutaminase complex	14	114368	14	168937	0.00424624
GO:0032039	cellular_component	integrator complex	14	114368	14	168937	0.00424624
GO:0070603	cellular_component	SWI/SNF superfamily-type complex	14	114368	14	168937	0.00424624
GO:0032586	cellular_component	protein storage vacuole membrane	13	114368	44	168937	1
GO:0008352	cellular_component	katanin complex	13	114368	40	168937	0.999999
GO:0097526	cellular_component	spliceosomal tri-snRNP complex	13	114368	32	168937	0.999567
GO:0010282	cellular_component	senescence-associated vacuole	13	114368	31	168937	0.999149
GO:0009569	cellular_component	chloroplast starch grain	13	114368	24	168937	0.945822
GO:0005687	cellular_component	U4 snRNP	13	114368	24	168937	0.945822
GO:0005950	cellular_component	anthranilate synthase complex	13	114368	23	168937	0.911942
GO:0005853	cellular_component	eukaryotic translation elongation factor 1 complex	13	114368	20	168937	0.697511
GO:1990298	cellular_component	bub1-bub3 complex	13	114368	19	168937	0.581516
GO:0019866	cellular_component	organelle inner membrane	13	114368	15	168937	0.0921783
GO:0033588	cellular_component	Elongator holoenzyme complex	13	114368	14	168937	0.0326139
GO:0099738	cellular_component	cell cortex region	13	114368	13	168937	0.00627251
GO:0030119	cellular_component	AP-type membrane coat adaptor complex	13	114368	13	168937	0.00627251
GO:0000164	cellular_component	protein phosphatase type 1 complex	12	114368	40	168937	1
GO:0030658	cellular_component	transport vesicle membrane	12	114368	28	168937	0.998156
GO:0070545	cellular_component	PeBoW complex	12	114368	21	168937	0.895458
GO:0008076	cellular_component	voltage-gated potassium channel complex	12	114368	21	168937	0.895458
GO:0008287	cellular_component	protein serine/threonine phosphatase complex	12	114368	19	168937	0.752854
GO:0005662	cellular_component	DNA replication factor A complex	12	114368	18	168937	0.644641
GO:0005942	cellular_component	phosphatidylinositol 3-kinase complex	12	114368	15	168937	0.234289
GO:0005854	cellular_component	nascent polypeptide-associated complex	11	114368	42	168937	1
GO:0000930	cellular_component	gamma-tubulin complex	11	114368	16	168937	0.582279
GO:0031464	cellular_component	Cul4A-RING E3 ubiquitin ligase complex	11	114368	15	168937	0.437716
GO:0043626	cellular_component	PCNA complex	11	114368	15	168937	0.437716
GO:0009531	cellular_component	secondary cell wall	11	114368	14	168937	0.288536
GO:0055037	cellular_component	recycling endosome	11	114368	14	168937	0.288536
GO:0033186	cellular_component	CAF-1 complex	11	114368	14	168937	0.288536
GO:0030427	cellular_component	site of polarized growth	11	114368	12	168937	0.0623224
GO:0010240	cellular_component	plastid pyruvate dehydrogenase complex	11	114368	11	168937	0.013687
GO:0033263	cellular_component	CORVET complex	11	114368	11	168937	0.013687
GO:0000178	cellular_component	exosome (RNase complex)	11	114368	11	168937	0.013687
GO:0005798	cellular_component	Golgi-associated vesicle	10	114368	39	168937	1
GO:0005753	cellular_component	mitochondrial proton-transporting ATP synthase complex	10	114368	37	168937	1
GO:0009538	cellular_component	photosystem I reaction center	10	114368	28	168937	0.999877
GO:0005664	cellular_component	nuclear origin of replication recognition complex	10	114368	28	168937	0.999877
GO:0000428	cellular_component	DNA-directed RNA polymerase complex	10	114368	26	168937	0.999452
GO:0005955	cellular_component	calcineurin complex	10	114368	21	168937	0.983643
GO:0008275	cellular_component	gamma-tubulin small complex	10	114368	21	168937	0.983643
GO:0032133	cellular_component	chromosome passenger complex	10	114368	16	168937	0.766216
GO:0031616	cellular_component	spindle pole centrosome	10	114368	16	168937	0.766216
GO:0005815	cellular_component	microtubule organizing center	10	114368	16	168937	0.766216
GO:0051233	cellular_component	spindle midzone	10	114368	16	168937	0.766216
GO:0030692	cellular_component	Noc4p-Nop14p complex	10	114368	13	168937	0.351496
GO:0005937	cellular_component	mating projection	10	114368	12	168937	0.201566
GO:0034066	cellular_component	RIC1-RGP1 guanyl-nucleotide exchange factor complex	10	114368	11	168937	0.0855296
GO:0030991	cellular_component	intraciliary transport particle A	10	114368	10	168937	0.0202182
GO:0031933	cellular_component	telomeric heterochromatin	10	114368	10	168937	0.0202182
GO:0070258	cellular_component	inner membrane pellicle complex	10	114368	10	168937	0.0202182
GO:0005721	cellular_component	pericentric heterochromatin	10	114368	10	168937	0.0202182
GO:0016581	cellular_component	NuRD complex	10	114368	10	168937	0.0202182
GO:0005657	cellular_component	replication fork	9	114368	41	168937	1
GO:0033063	cellular_component	Rad51B-Rad51C-Rad51D-XRCC2 complex	9	114368	41	168937	1
GO:0000015	cellular_component	phosphopyruvate hydratase complex	9	114368	37	168937	1
GO:0043564	cellular_component	Ku70:Ku80 complex	9	114368	29	168937	0.999989
GO:0000172	cellular_component	ribonuclease MRP complex	9	114368	28	168937	0.999975
GO:0043291	cellular_component	RAVE complex	9	114368	22	168937	0.997499
GO:0009509	cellular_component	chromoplast	9	114368	22	168937	0.997499
GO:0030008	cellular_component	TRAPP complex	9	114368	21	168937	0.994967
GO:0098687	cellular_component	chromosomal region	9	114368	20	168937	0.990114
GO:0036513	cellular_component	Derlin-1 retrotranslocation complex	9	114368	18	168937	0.964938
GO:0071008	cellular_component	U2-type post-mRNA release spliceosomal complex	9	114368	17	168937	0.937144
GO:0005690	cellular_component	U4atac snRNP	9	114368	16	168937	0.891587
GO:0033178	cellular_component	proton-transporting two-sector ATPase complex, catalytic domain	9	114368	15	168937	0.821065
GO:0099053	cellular_component	activating signal cointegrator 1 complex	9	114368	13	168937	0.583997
GO:0000333	cellular_component	telomerase catalytic core complex	9	114368	11	168937	0.256933
GO:0030864	cellular_component	cortical actin cytoskeleton	9	114368	11	168937	0.256933
GO:0012506	cellular_component	vesicle membrane	9	114368	10	168937	0.116694
GO:0032993	cellular_component	protein-DNA complex	9	114368	9	168937	0.0298658
GO:0019012	cellular_component	virion	9	114368	9	168937	0.0298658
GO:0034455	cellular_component	t-UTP complex	9	114368	9	168937	0.0298658
GO:0071141	cellular_component	SMAD protein complex	9	114368	9	168937	0.0298658
GO:0005742	cellular_component	mitochondrial outer membrane translocase complex	8	114368	20	168937	0.997282
GO:0000346	cellular_component	transcription export complex	8	114368	15	168937	0.925233
GO:0034457	cellular_component	Mpp10 complex	8	114368	13	168937	0.783678
GO:0030663	cellular_component	COPI-coated vesicle membrane	8	114368	13	168937	0.783678
GO:0000110	cellular_component	nucleotide-excision repair factor 1 complex	8	114368	10	168937	0.323848
GO:0005779	cellular_component	integral component of peroxisomal membrane	8	114368	10	168937	0.323848
GO:0010006	cellular_component	Toc complex	8	114368	10	168937	0.323848
GO:0098800	cellular_component	inner mitochondrial membrane protein complex	8	114368	9	168937	0.158125
GO:0035974	cellular_component	meiotic spindle pole body	8	114368	9	168937	0.158125
GO:0031617	cellular_component	NMS complex	8	114368	8	168937	0.0441168
GO:0019008	cellular_component	molybdopterin synthase complex	8	114368	8	168937	0.0441168
GO:0036396	cellular_component	RNA N6-methyladenosine methyltransferase complex	8	114368	8	168937	0.0441168
GO:0051285	cellular_component	cell cortex of cell tip	8	114368	8	168937	0.0441168
GO:0015934	cellular_component	large ribosomal subunit	7	114368	24	168937	0.999978
GO:0070552	cellular_component	BRISC complex	7	114368	20	168937	0.999386
GO:0009517	cellular_component	PSII associated light-harvesting complex II	7	114368	18	168937	0.997089
GO:0005674	cellular_component	transcription factor TFIIF complex	7	114368	12	168937	0.842307
GO:0005697	cellular_component	telomerase holoenzyme complex	7	114368	11	168937	0.736427
GO:0010318	cellular_component	pyrophosphate-dependent phosphofructokinase complex, beta-subunit complex	7	114368	10	168937	0.58743
GO:0030134	cellular_component	COPII-coated ER to Golgi transport vesicle	7	114368	10	168937	0.58743
GO:0000323	cellular_component	lytic vacuole	7	114368	9	168937	0.402923
GO:0045171	cellular_component	intercellular bridge	7	114368	8	168937	0.212524
GO:0101003	cellular_component	ficolin-1-rich granule membrane	7	114368	8	168937	0.212524
GO:0070821	cellular_component	tertiary granule membrane	7	114368	8	168937	0.212524
GO:0000153	cellular_component	cytoplasmic ubiquitin ligase complex	7	114368	7	168937	0.0651677
GO:0005703	cellular_component	polytene chromosome puff	7	114368	7	168937	0.0651677
GO:0035859	cellular_component	Seh1-associated complex	7	114368	7	168937	0.0651677
GO:0061700	cellular_component	GATOR2 complex	7	114368	7	168937	0.0651677
GO:1990111	cellular_component	spermatoproteasome complex	7	114368	7	168937	0.0651677
GO:0009528	cellular_component	plastid inner membrane	6	114368	16	168937	0.996947
GO:0035145	cellular_component	exon-exon junction complex	6	114368	15	168937	0.993373
GO:0034715	cellular_component	pICln-Sm protein complex	6	114368	15	168937	0.993373
GO:0032587	cellular_component	ruffle membrane	6	114368	12	168937	0.943342
GO:0031012	cellular_component	extracellular matrix	6	114368	12	168937	0.943342
GO:0010368	cellular_component	chloroplast isoamylase complex	6	114368	11	168937	0.892825
GO:0030289	cellular_component	protein phosphatase 4 complex	6	114368	8	168937	0.49377
GO:0009277	cellular_component	fungal-type cell wall	6	114368	8	168937	0.49377
GO:1905202	cellular_component	methylcrotonoyl-CoA carboxylase complex	6	114368	8	168937	0.49377
GO:0033281	cellular_component	TAT protein transport complex	6	114368	8	168937	0.49377
GO:0009344	cellular_component	nitrite reductase complex [NAD(P)H]	6	114368	7	168937	0.282836
GO:0034081	cellular_component	polyketide synthase complex	6	114368	7	168937	0.282836
GO:0042597	cellular_component	periplasmic space	6	114368	7	168937	0.282836
GO:0070765	cellular_component	gamma-secretase complex	6	114368	6	168937	0.0962632
GO:0046862	cellular_component	chromoplast membrane	6	114368	6	168937	0.0962632
GO:0044776	cellular_component	DNA polymerase III, core complex	6	114368	6	168937	0.0962632
GO:0035452	cellular_component	extrinsic component of plastid membrane	6	114368	6	168937	0.0962632
GO:0000408	cellular_component	EKC/KEOPS complex	5	114368	38	168937	1
GO:0030288	cellular_component	outer membrane-bounded periplasmic space	5	114368	34	168937	1
GO:0045261	cellular_component	proton-transporting ATP synthase complex, catalytic core F(1)	5	114368	33	168937	1
GO:0046930	cellular_component	pore complex	5	114368	26	168937	1
GO:0000811	cellular_component	GINS complex	5	114368	21	168937	0.999994
GO:0009921	cellular_component	auxin efflux carrier complex	5	114368	19	168937	0.99996
GO:0000138	cellular_component	Golgi trans cisterna	5	114368	12	168937	0.98466
GO:0005801	cellular_component	cis-Golgi network	5	114368	11	168937	0.967444
GO:0071942	cellular_component	XPC complex	5	114368	10	168937	0.933526
GO:0000111	cellular_component	nucleotide-excision repair factor 2 complex	5	114368	10	168937	0.933526
GO:0097361	cellular_component	CIA complex	5	114368	9	168937	0.870521
GO:0009513	cellular_component	etioplast	5	114368	9	168937	0.870521
GO:0000306	cellular_component	extrinsic component of vacuolar membrane	5	114368	9	168937	0.870521
GO:0005835	cellular_component	fatty acid synthase complex	5	114368	8	168937	0.762157
GO:0030117	cellular_component	membrane coat	5	114368	8	168937	0.762157
GO:0071020	cellular_component	post-spliceosomal complex	5	114368	7	168937	0.594415
GO:0009512	cellular_component	cytochrome b6f complex	5	114368	7	168937	0.594415
GO:0031304	cellular_component	intrinsic component of mitochondrial inner membrane	5	114368	7	168937	0.594415
GO:0005672	cellular_component	transcription factor TFIIA complex	5	114368	7	168937	0.594415
GO:0036464	cellular_component	cytoplasmic ribonucleoprotein granule	5	114368	7	168937	0.594415
GO:0030096	cellular_component	plasma membrane-derived thylakoid photosystem II	5	114368	7	168937	0.594415
GO:0030142	cellular_component	COPI-coated Golgi to ER transport vesicle	5	114368	5	168937	0.142196
GO:0072380	cellular_component	TRC complex	5	114368	5	168937	0.142196
GO:0005787	cellular_component	signal peptidase complex	4	114368	14	168937	0.999491
GO:0005688	cellular_component	U6 snRNP	4	114368	14	168937	0.999491
GO:0031510	cellular_component	SUMO activating enzyme complex	4	114368	13	168937	0.998749
GO:0030690	cellular_component	Noc1p-Noc2p complex	4	114368	13	168937	0.998749
GO:0030691	cellular_component	Noc2p-Noc3p complex	4	114368	13	168937	0.998749
GO:0005797	cellular_component	Golgi medial cisterna	4	114368	12	168937	0.99698
GO:0000220	cellular_component	vacuolar proton-transporting V-type ATPase, V0 domain	4	114368	11	168937	0.992873
GO:1990077	cellular_component	primosome complex	4	114368	10	168937	0.983626
GO:0000818	cellular_component	nuclear MIS12/MIND complex	4	114368	10	168937	0.983626
GO:0034719	cellular_component	SMN-Sm protein complex	4	114368	8	168937	0.922224
GO:0032783	cellular_component	ELL-EAF complex	4	114368	8	168937	0.922224
GO:0030286	cellular_component	dynein complex	4	114368	7	168937	0.84219
GO:0032592	cellular_component	integral component of mitochondrial membrane	4	114368	7	168937	0.84219
GO:0036266	cellular_component	Cdc48p-Npl4p-Vms1p AAA ATPase complex	4	114368	7	168937	0.84219
GO:0071021	cellular_component	U2-type post-spliceosomal complex	4	114368	6	168937	0.700604
GO:0000324	cellular_component	fungal-type vacuole	4	114368	6	168937	0.700604
GO:0031083	cellular_component	BLOC-1 complex	4	114368	6	168937	0.700604
GO:0009368	cellular_component	endopeptidase Clp complex	4	114368	4	168937	0.210045
GO:0070390	cellular_component	transcription export complex 2	4	114368	4	168937	0.210045
GO:0000791	cellular_component	euchromatin	4	114368	4	168937	0.210045
GO:0101031	cellular_component	chaperone complex	4	114368	4	168937	0.210045
GO:0005925	cellular_component	focal adhesion	4	114368	4	168937	0.210045
GO:0032585	cellular_component	multivesicular body membrane	3	114368	17	168937	0.999997
GO:0030677	cellular_component	ribonuclease P complex	3	114368	16	168937	0.999992
GO:0055035	cellular_component	plastid thylakoid membrane	3	114368	16	168937	0.999992
GO:0030093	cellular_component	chloroplast photosystem I	3	114368	12	168937	0.999592
GO:0044615	cellular_component	nuclear pore nuclear basket	3	114368	11	168937	0.998939
GO:0071006	cellular_component	U2-type catalytic step 1 spliceosome	3	114368	9	168937	0.993187
GO:0070985	cellular_component	transcription factor TFIIK complex	3	114368	9	168937	0.993187
GO:0000935	cellular_component	division septum	3	114368	5	168937	0.805174
GO:0031415	cellular_component	NatA complex	3	114368	4	168937	0.610934
GO:0032777	cellular_component	Piccolo NuA4 histone acetyltransferase complex	3	114368	4	168937	0.610934
GO:0008021	cellular_component	synaptic vesicle	3	114368	4	168937	0.610934
GO:0044545	cellular_component	NSL complex	3	114368	4	168937	0.610934
GO:1990819	cellular_component	actin fusion focus	3	114368	4	168937	0.610934
GO:0000312	cellular_component	plastid small ribosomal subunit	3	114368	3	168937	0.310267
GO:0030424	cellular_component	axon	3	114368	3	168937	0.310267
GO:0031261	cellular_component	DNA replication preinitiation complex	3	114368	3	168937	0.310267
GO:0005656	cellular_component	nuclear pre-replicative complex	3	114368	3	168937	0.310267
GO:0031224	cellular_component	intrinsic component of membrane	3	114368	3	168937	0.310267
GO:0033290	cellular_component	eukaryotic 48S preinitiation complex	2	114368	25	168937	1
GO:0005850	cellular_component	eukaryotic translation initiation factor 2 complex	2	114368	25	168937	1
GO:0005828	cellular_component	kinetochore microtubule	2	114368	23	168937	1
GO:0000808	cellular_component	origin recognition complex	2	114368	19	168937	1
GO:0031985	cellular_component	Golgi cisterna	2	114368	18	168937	1
GO:0009575	cellular_component	chromoplast stroma	2	114368	18	168937	1
GO:0018444	cellular_component	translation release factor complex	2	114368	15	168937	0.999999
GO:0045263	cellular_component	proton-transporting ATP synthase complex, coupling factor F(o)	2	114368	13	168937	0.999988
GO:0009527	cellular_component	plastid outer membrane	2	114368	10	168937	0.999729
GO:0019773	cellular_component	proteasome core complex, alpha-subunit complex	2	114368	7	168937	0.994251
GO:0034709	cellular_component	methylosome	2	114368	7	168937	0.994251
GO:0031502	cellular_component	dolichyl-phosphate-mannose-protein mannosyltransferase complex	2	114368	7	168937	0.994251
GO:0032299	cellular_component	ribonuclease H2 complex	2	114368	5	168937	0.959636
GO:0015627	cellular_component	type II protein secretion system complex	2	114368	5	168937	0.959636
GO:0005732	cellular_component	small nucleolar ribonucleoprotein complex	2	114368	4	168937	0.897851
GO:0005956	cellular_component	protein kinase CK2 complex	2	114368	4	168937	0.897851
GO:0019031	cellular_component	viral envelope	2	114368	4	168937	0.897851
GO:0043601	cellular_component	nuclear replisome	2	114368	3	168937	0.754393
GO:0030863	cellular_component	cortical cytoskeleton	2	114368	3	168937	0.754393
GO:0005700	cellular_component	polytene chromosome	2	114368	2	168937	0.458309
GO:0001669	cellular_component	acrosomal vesicle	2	114368	2	168937	0.458309
GO:0000120	cellular_component	RNA polymerase I transcription factor complex	2	114368	2	168937	0.458309
GO:0070761	cellular_component	pre-snoRNP complex	2	114368	2	168937	0.458309
GO:0032154	cellular_component	cleavage furrow	2	114368	2	168937	0.458309
GO:0043209	cellular_component	myelin sheath	2	114368	2	168937	0.458309
GO:0070522	cellular_component	ERCC4-ERCC1 complex	2	114368	2	168937	0.458309
GO:0033106	cellular_component	cis-Golgi network membrane	2	114368	2	168937	0.458309
GO:0005701	cellular_component	polytene chromosome chromocenter	2	114368	2	168937	0.458309
GO:0072562	cellular_component	blood microparticle	2	114368	2	168937	0.458309
GO:0016272	cellular_component	prefoldin complex	1	114368	29	168937	1
GO:0000221	cellular_component	vacuolar proton-transporting V-type ATPase, V1 domain	1	114368	22	168937	1
GO:0031234	cellular_component	extrinsic component of cytoplasmic side of plasma membrane	1	114368	14	168937	1
GO:0005951	cellular_component	carbamoyl-phosphate synthase complex	1	114368	13	168937	1
GO:0045260	cellular_component	plasma membrane proton-transporting ATP synthase complex	1	114368	12	168937	0.999999
GO:0035618	cellular_component	root hair	1	114368	9	168937	0.999962
GO:0017133	cellular_component	mitochondrial electron transfer flavoprotein complex	1	114368	9	168937	0.999962
GO:0042470	cellular_component	melanosome	1	114368	7	168937	0.999633
GO:0005881	cellular_component	cytoplasmic microtubule	1	114368	6	168937	0.998864
GO:0031417	cellular_component	NatC complex	1	114368	5	168937	0.996484
GO:0042579	cellular_component	microbody	1	114368	5	168937	0.996484
GO:0009923	cellular_component	fatty acid elongase complex	1	114368	4	168937	0.989114
GO:1990726	cellular_component	Lsm1-7-Pat1 complex	1	114368	4	168937	0.989114
GO:0009515	cellular_component	granal stacked thylakoid	1	114368	3	168937	0.966299
GO:0042721	cellular_component	TIM22 mitochondrial import inner membrane insertion complex	1	114368	3	168937	0.966299
GO:0005784	cellular_component	Sec61 translocon complex	1	114368	3	168937	0.966299
GO:0071007	cellular_component	U2-type catalytic step 2 spliceosome	1	114368	3	168937	0.966299
GO:0031205	cellular_component	endoplasmic reticulum Sec complex	1	114368	3	168937	0.966299
GO:0042719	cellular_component	mitochondrial intermembrane space protein transporter complex	1	114368	3	168937	0.966299
GO:0072357	cellular_component	PTW/PP1 phosphatase complex	1	114368	2	168937	0.895663
GO:0001400	cellular_component	mating projection base	1	114368	2	168937	0.895663
GO:1990567	cellular_component	DPS complex	1	114368	2	168937	0.895663
GO:0005880	cellular_component	nuclear microtubule	1	114368	2	168937	0.895663
GO:0045250	cellular_component	cytosolic pyruvate dehydrogenase complex	1	114368	2	168937	0.895663
GO:0061638	cellular_component	CENP-A containing chromatin	1	114368	2	168937	0.895663
GO:0005935	cellular_component	cellular bud neck	1	114368	2	168937	0.895663
GO:0035838	cellular_component	growing cell tip	1	114368	2	168937	0.895663
GO:0030175	cellular_component	filopodium	1	114368	2	168937	0.895663
GO:0035839	cellular_component	non-growing cell tip	1	114368	2	168937	0.895663
GO:0030670	cellular_component	phagocytic vesicle membrane	1	114368	2	168937	0.895663
GO:0030428	cellular_component	cell septum	1	114368	2	168937	0.895663
GO:0005724	cellular_component	nuclear telomeric heterochromatin	1	114368	1	168937	0.676986
GO:0036064	cellular_component	ciliary basal body	1	114368	1	168937	0.676986
GO:0034426	cellular_component	etioplast membrane	1	114368	1	168937	0.676986
GO:0043025	cellular_component	neuronal cell body	1	114368	1	168937	0.676986
GO:0031430	cellular_component	M band	1	114368	1	168937	0.676986
GO:0034704	cellular_component	calcium channel complex	1	114368	1	168937	0.676986
GO:0090665	cellular_component	glycoprotein complex	1	114368	1	168937	0.676986
GO:0035097	cellular_component	histone methyltransferase complex	1	114368	1	168937	0.676986
GO:0045293	cellular_component	mRNA editing complex	1	114368	1	168937	0.676986
GO:1990860	cellular_component	Pho85-Pho80 CDK-cyclin complex	1	114368	1	168937	0.676986
GO:0043229	cellular_component	intracellular organelle	1	114368	1	168937	0.676986
GO:0030496	cellular_component	midbody	1	114368	1	168937	0.676986
GO:0031160	cellular_component	spore wall	1	114368	1	168937	0.676986
GO:0030895	cellular_component	apolipoprotein B mRNA editing enzyme complex	1	114368	1	168937	0.676986
GO:0005761	cellular_component	mitochondrial ribosome	1	114368	1	168937	0.676986
GO:0070732	cellular_component	spindle envelope	1	114368	1	168937	0.676986
GO:0030893	cellular_component	meiotic cohesin complex	1	114368	1	168937	0.676986
GO:0031674	cellular_component	I band	1	114368	1	168937	0.676986
GO:0090568	cellular_component	nuclear transcriptional repressor complex	1	114368	1	168937	0.676986
GO:0043505	cellular_component	CENP-A containing nucleosome	1	114368	1	168937	0.676986
GO:0042764	cellular_component	ascospore-type prospore	1	114368	1	168937	0.676986
GO:0016006	cellular_component	Nebenkern	1	114368	1	168937	0.676986

## Sheet: Table S8 MF terms
Table S8. GO enrichment of predicted target genes in three categories: Biological Process (BP), Molecular Function (MF), and Cellular Component (CC)
S gene number: number of significant targets that match to the current GO term. TS gene number: total number of significant targets that match to GO terms. B gene number: number of targets that match to the current GO term.; TB gene number: total number of targets that match to GO terms.
GO Id	Function	GO_term	S gene number	TS gene number	B gene number	TB gene number	Pvalue of Fisher's Exact Test
GO:0005515	molecular_function	protein binding	14504	114368	20930	168937	5.89055e-08
GO:0005524	molecular_function	ATP binding	9451	114368	13093	168937	3.49839e-31
GO:0003674	molecular_function	molecular_function	8374	114368	12410	168937	0.711249
GO:0004674	molecular_function	protein serine/threonine kinase activity	6530	114368	9373	168937	1.30596e-05
GO:0003677	molecular_function	DNA binding	5879	114368	8714	168937	0.687652
GO:0046872	molecular_function	metal ion binding	5604	114368	8120	168937	0.00473076
GO:0003700	molecular_function	DNA-binding transcription factor activity	5022	114368	6611	168937	2.65385e-51
GO:0016301	molecular_function	kinase activity	3710	114368	5052	168937	1.2707e-19
GO:0008270	molecular_function	zinc ion binding	3136	114368	4424	168937	1.94782e-06
GO:0003723	molecular_function	RNA binding	3112	114368	4424	168937	6.62182e-05
GO:0004842	molecular_function	ubiquitin-protein transferase activity	2540	114368	3800	168937	0.876745
GO:0043565	molecular_function	sequence-specific DNA binding	2396	114368	3082	168937	1.16523e-35
GO:0016757	molecular_function	transferase activity, transferring glycosyl groups	2067	114368	2846	168937	4.99643e-09
GO:0003729	molecular_function	mRNA binding	1849	114368	2753	168937	0.734925
GO:0042626	molecular_function	ATPase-coupled transmembrane transporter activity	1652	114368	2215	168937	6.44963e-13
GO:0016787	molecular_function	hydrolase activity	1646	114368	2415	168937	0.322159
GO:0004672	molecular_function	protein kinase activity	1556	114368	2038	168937	3.7269e-18
GO:0003676	molecular_function	nucleic acid binding	1505	114368	2059	168937	5.05212e-08
GO:0042802	molecular_function	identical protein binding	1404	114368	1836	168937	6.11194e-17
GO:0016887	molecular_function	ATPase activity	1357	114368	1854	168937	1.3586e-07
GO:0004185	molecular_function	serine-type carboxypeptidase activity	1352	114368	1708	168937	2.58589e-26
GO:0043531	molecular_function	ADP binding	1261	114368	1703	168937	5.69333e-09
GO:0005215	molecular_function	transporter activity	1228	114368	1920	168937	0.999783
GO:0044212	molecular_function	transcription regulatory region DNA binding	1214	114368	1612	168937	1.0976e-11
GO:0061630	molecular_function	ubiquitin protein ligase activity	1190	114368	1874	168937	0.999951
GO:0005509	molecular_function	calcium ion binding	1190	114368	1624	168937	5.3125e-07
GO:0005516	molecular_function	calmodulin binding	1026	114368	1459	168937	0.0163282
GO:0016491	molecular_function	oxidoreductase activity	986	114368	1474	168937	0.756196
GO:0016709	molecular_function	oxidoreductase activity, acting on paired donors, with incorporation or reduction of molecular oxygen, NAD(P)H as one donor, and incorporation of one atom of oxygen	967	114368	1215	168937	1.40173e-20
GO:0000166	molecular_function	nucleotide binding	932	114368	1339	168937	0.0705302
GO:0003824	molecular_function	catalytic activity	892	114368	1429	168937	0.99999
GO:0000977	molecular_function	RNA polymerase II regulatory region sequence-specific DNA binding	889	114368	1206	168937	2.94984e-06
GO:0003924	molecular_function	GTPase activity	883	114368	1554	168937	1
GO:0004553	molecular_function	hydrolase activity, hydrolyzing O-glycosyl compounds	880	114368	1145	168937	4.87575e-12
GO:0004497	molecular_function	monooxygenase activity	852	114368	1110	168937	1.70262e-11
GO:0008757	molecular_function	S-adenosylmethionine-dependent methyltransferase activity	813	114368	1183	168937	0.234656
GO:0004601	molecular_function	peroxidase activity	800	114368	1156	168937	0.142897
GO:0042803	molecular_function	protein homodimerization activity	799	114368	1141	168937	0.0482451
GO:0080044	molecular_function	quercetin 7-O-glucosyltransferase activity	793	114368	958	168937	2.92928e-26
GO:0080043	molecular_function	quercetin 3-O-glucosyltransferase activity	793	114368	958	168937	2.92928e-26
GO:0016740	molecular_function	transferase activity	791	114368	1144	168937	0.154587
GO:0003682	molecular_function	chromatin binding	785	114368	1070	168937	3.08872e-05
GO:0004722	molecular_function	protein serine/threonine phosphatase activity	781	114368	1120	168937	0.0760443
GO:0004004	molecular_function	ATP-dependent RNA helicase activity	768	114368	1001	168937	1.87688e-10
GO:0004519	molecular_function	endonuclease activity	743	114368	923	168937	2.03885e-18
GO:0003735	molecular_function	structural constituent of ribosome	742	114368	1719	168937	1
GO:0052689	molecular_function	carboxylic ester hydrolase activity	734	114368	1082	168937	0.475481
GO:0004252	molecular_function	serine-type endopeptidase activity	716	114368	999	168937	0.00361978
GO:0005525	molecular_function	GTP binding	699	114368	1195	168937	1
GO:0022857	molecular_function	transmembrane transporter activity	686	114368	992	168937	0.17152
GO:0030246	molecular_function	carbohydrate binding	616	114368	791	168937	1.49719e-10
GO:0051082	molecular_function	unfolded protein binding	609	114368	811	168937	2.38919e-06
GO:0004712	molecular_function	protein serine/threonine/tyrosine kinase activity	598	114368	771	168937	8.92137e-10
GO:0005507	molecular_function	copper ion binding	582	114368	899	168937	0.973069
GO:0008289	molecular_function	lipid binding	571	114368	771	168937	6.8187e-05
GO:0003777	molecular_function	microtubule motor activity	566	114368	736	168937	2.30909e-08
GO:0050660	molecular_function	flavin adenine dinucleotide binding	565	114368	734	168937	1.86459e-08
GO:0016788	molecular_function	hydrolase activity, acting on ester bonds	548	114368	766	168937	0.0119088
GO:0016759	molecular_function	cellulose synthase activity	538	114368	674	168937	1.46448e-12
GO:0020037	molecular_function	heme binding	527	114368	730	168937	0.00479213
GO:0004675	molecular_function	transmembrane receptor protein serine/threonine kinase activity	525	114368	780	168937	0.608921
GO:0016760	molecular_function	cellulose synthase (UDP-forming) activity	506	114368	627	168937	2.09838e-13
GO:0008017	molecular_function	microtubule binding	502	114368	666	168937	8.5725e-06
GO:0005351	molecular_function	carbohydrate:proton symporter activity	487	114368	609	168937	9.47838e-12
GO:0004190	molecular_function	aspartic-type endopeptidase activity	484	114368	610	168937	1.01872e-10
GO:0004843	molecular_function	thiol-dependent ubiquitin-specific protease activity	483	114368	866	168937	1
GO:0004175	molecular_function	endopeptidase activity	469	114368	721	168937	0.940443
GO:0000287	molecular_function	magnesium ion binding	463	114368	780	168937	1
GO:0044183	molecular_function	protein folding chaperone	462	114368	582	168937	2.34969e-10
GO:0000981	molecular_function	DNA-binding transcription factor activity, RNA polymerase II-specific	461	114368	716	168937	0.973065
GO:0005096	molecular_function	GTPase activator activity	458	114368	736	168937	0.999267
GO:0030170	molecular_function	pyridoxal phosphate binding	454	114368	737	168937	0.999799
GO:0004197	molecular_function	cysteine-type endopeptidase activity	452	114368	621	168937	0.00338925
GO:0051213	molecular_function	dioxygenase activity	441	114368	635	168937	0.183666
GO:0030247	molecular_function	polysaccharide binding	422	114368	602	168937	0.111035
GO:0036459	molecular_function	thiol-dependent ubiquitinyl hydrolase activity	415	114368	653	168937	0.989057
GO:0004386	molecular_function	helicase activity	415	114368	553	168937	9.48505e-05
GO:0001135	molecular_function	RNA polymerase II transcription regulator recruiting activity	409	114368	534	168937	3.84049e-06
GO:0005355	molecular_function	glucose transmembrane transporter activity	402	114368	470	168937	5.76144e-19
GO:0001228	molecular_function	DNA-binding transcription activator activity, RNA polymerase II-specific	401	114368	562	168937	0.0341328
GO:0003779	molecular_function	actin binding	397	114368	634	168937	0.997048
GO:0008422	molecular_function	beta-glucosidase activity	393	114368	649	168937	0.999948
GO:0051015	molecular_function	actin filament binding	366	114368	591	168937	0.998698
GO:0009055	molecular_function	electron transfer activity	352	114368	490	168937	0.0268112
GO:0035091	molecular_function	phosphatidylinositol binding	351	114368	456	168937	8.14477e-06
GO:0003743	molecular_function	translation initiation factor activity	350	114368	519	168937	0.571339
GO:0015079	molecular_function	potassium ion transmembrane transporter activity	349	114368	458	168937	4.00975e-05
GO:0031625	molecular_function	ubiquitin protein ligase binding	345	114368	624	168937	1
GO:0016874	molecular_function	ligase activity	343	114368	513	168937	0.676397
GO:0005388	molecular_function	ATPase-coupled calcium transmembrane transporter activity	342	114368	410	168937	4.05132e-13
GO:0003697	molecular_function	single-stranded DNA binding	340	114368	498	168937	0.412474
GO:0016747	molecular_function	transferase activity, transferring acyl groups other than amino-acyl groups	333	114368	467	168937	0.0515323
GO:0004857	molecular_function	enzyme inhibitor activity	332	114368	412	168937	3.46267e-09
GO:0016929	molecular_function	SUMO-specific protease activity	328	114368	533	168937	0.998862
GO:0046983	molecular_function	protein dimerization activity	327	114368	421	168937	4.00671e-06
GO:0008559	molecular_function	ATPase-coupled xenobiotic transmembrane transporter activity	324	114368	491	168937	0.805558
GO:0030276	molecular_function	clathrin binding	315	114368	450	168937	0.159893
GO:0004721	molecular_function	phosphoprotein phosphatase activity	314	114368	496	168937	0.983189
GO:0008568	molecular_function	microtubule-severing ATPase activity	313	114368	379	168937	4.46525e-11
GO:0043621	molecular_function	protein self-association	309	114368	494	168937	0.993284
GO:0004683	molecular_function	calmodulin-dependent protein kinase activity	306	114368	408	168937	0.000768406
GO:0009931	molecular_function	calcium-dependent protein serine/threonine kinase activity	306	114368	408	168937	0.000768406
GO:0004176	molecular_function	ATP-dependent peptidase activity	304	114368	392	168937	1.0768e-05
GO:0004364	molecular_function	glutathione transferase activity	303	114368	530	168937	1
GO:0051287	molecular_function	NAD binding	302	114368	433	168937	0.195124
GO:0043130	molecular_function	ubiquitin binding	297	114368	413	168937	0.0362658
GO:0008237	molecular_function	metallopeptidase activity	291	114368	351	168937	8.8673e-11
GO:0005198	molecular_function	structural molecule activity	284	114368	380	168937	0.00165543
GO:0015171	molecular_function	amino acid transmembrane transporter activity	282	114368	456	168937	0.996477
GO:0005506	molecular_function	iron ion binding	280	114368	432	168937	0.908329
GO:0008168	molecular_function	methyltransferase activity	279	114368	402	168937	0.249908
GO:0008536	molecular_function	Ran GTPase binding	265	114368	404	168937	0.831338
GO:0046914	molecular_function	transition metal ion binding	264	114368	399	168937	0.761875
GO:0008553	molecular_function	proton-exporting ATPase activity, phosphorylative mechanism	263	114368	305	168937	7.78757e-14
GO:0005385	molecular_function	zinc ion transmembrane transporter activity	262	114368	315	168937	3.8395e-10
GO:0004222	molecular_function	metalloendopeptidase activity	260	114368	350	168937	0.00433578
GO:0003843	molecular_function	1,3-beta-D-glucan synthase activity	253	114368	343	168937	0.00864419
GO:0008139	molecular_function	nuclear localization sequence binding	252	114368	345	168937	0.0181983
GO:0016308	molecular_function	1-phosphatidylinositol-4-phosphate 5-kinase activity	250	114368	321	168937	3.64509e-05
GO:0046982	molecular_function	protein heterodimerization activity	246	114368	355	168937	0.279975
GO:0003684	molecular_function	damaged DNA binding	245	114368	378	168937	0.894706
GO:0050661	molecular_function	NADP binding	244	114368	308	168937	4.78673e-06
GO:0051539	molecular_function	4 iron, 4 sulfur cluster binding	242	114368	324	168937	0.0036466
GO:0004518	molecular_function	nuclease activity	240	114368	344	168937	0.223394
GO:0016413	molecular_function	O-acetyltransferase activity	239	114368	300	168937	2.71937e-06
GO:0050662	molecular_function	coenzyme binding	238	114368	367	168937	0.888971
GO:0016791	molecular_function	phosphatase activity	237	114368	317	168937	0.00366856
GO:0042393	molecular_function	histone binding	234	114368	278	168937	3.25513e-10
GO:0016722	molecular_function	oxidoreductase activity, oxidizing metal ions	233	114368	297	168937	2.71881e-05
GO:0017137	molecular_function	Rab GTPase binding	231	114368	357	168937	0.896785
GO:0005200	molecular_function	structural constituent of cytoskeleton	224	114368	576	168937	1
GO:0001046	molecular_function	core promoter sequence-specific DNA binding	223	114368	321	168937	0.269175
GO:0016903	molecular_function	oxidoreductase activity, acting on the aldehyde or oxo group of donors	223	114368	247	168937	4.58881e-17
GO:0004854	molecular_function	xanthine dehydrogenase activity	223	114368	247	168937	4.58881e-17
GO:0015112	molecular_function	nitrate transmembrane transporter activity	222	114368	295	168937	0.00280033
GO:0018024	molecular_function	histone-lysine N-methyltransferase activity	221	114368	312	168937	0.129943
GO:0016168	molecular_function	chlorophyll binding	219	114368	404	168937	1
GO:0003755	molecular_function	peptidyl-prolyl cis-trans isomerase activity	218	114368	374	168937	0.999946
GO:0003690	molecular_function	double-stranded DNA binding	218	114368	338	168937	0.905502
GO:0005544	molecular_function	calcium-dependent phospholipid binding	218	114368	270	168937	1.1735e-06
GO:0004806	molecular_function	triglyceride lipase activity	213	114368	291	168937	0.0245616
GO:0016829	molecular_function	lyase activity	209	114368	282	168937	0.0114067
GO:0015250	molecular_function	water channel activity	207	114368	320	168937	0.886817
GO:0015254	molecular_function	glycerol channel activity	206	114368	319	168937	0.8943
GO:0045548	molecular_function	phenylalanine ammonia-lyase activity	205	114368	231	168937	6.90656e-14
GO:0003993	molecular_function	acid phosphatase activity	198	114368	259	168937	0.00126521
GO:0004402	molecular_function	histone acetyltransferase activity	197	114368	300	168937	0.79317
GO:0003746	molecular_function	translation elongation factor activity	195	114368	353	168937	1
GO:0016298	molecular_function	lipase activity	193	114368	335	168937	0.999957
GO:0016798	molecular_function	hydrolase activity, acting on glycosyl bonds	189	114368	347	168937	1
GO:0001056	molecular_function	RNA polymerase III activity	188	114368	269	168937	0.242141
GO:0035197	molecular_function	siRNA binding	188	114368	242	168937	0.000399929
GO:0051753	molecular_function	mannan synthase activity	187	114368	215	168937	5.64038e-11
GO:0017056	molecular_function	structural constituent of nuclear pore	186	114368	260	168937	0.103162
GO:0050306	molecular_function	sucrose 1F-fructosyltransferase activity	186	114368	212	168937	1.11796e-11
GO:0005249	molecular_function	voltage-gated potassium channel activity	185	114368	265	168937	0.25273
GO:0051537	molecular_function	2 iron, 2 sulfur cluster binding	185	114368	240	168937	0.000890204
GO:0016758	molecular_function	transferase activity, transferring hexosyl groups	184	114368	285	168937	0.883762
GO:0004521	molecular_function	endoribonuclease activity	182	114368	245	168937	0.0149552
GO:0016871	molecular_function	cycloartenol synthase activity	182	114368	229	168937	5.142e-05
GO:0004565	molecular_function	beta-galactosidase activity	179	114368	266	168937	0.584895
GO:0003713	molecular_function	transcription coactivator activity	178	114368	309	168937	0.999921
GO:0004713	molecular_function	protein tyrosine kinase activity	178	114368	245	168937	0.0542471
GO:0042937	molecular_function	tripeptide transmembrane transporter activity	177	114368	236	168937	0.00881587
GO:0008171	molecular_function	O-methyltransferase activity	175	114368	273	168937	0.908399
GO:0016746	molecular_function	transferase activity, transferring acyl groups	175	114368	254	168937	0.368924
GO:0008233	molecular_function	peptidase activity	173	114368	347	168937	1
GO:0015035	molecular_function	protein disulfide oxidoreductase activity	172	114368	269	168937	0.9159
GO:0003774	molecular_function	motor activity	171	114368	246	168937	0.296441
GO:0016705	molecular_function	oxidoreductase activity, acting on paired donors, with incorporation or reduction of molecular oxygen	170	114368	234	168937	0.0589449
GO:0031409	molecular_function	pigment binding	166	114368	322	168937	1
GO:0043140	molecular_function	ATP-dependent 3'-5' DNA helicase activity	165	114368	272	168937	0.994009
GO:0004693	molecular_function	cyclin-dependent protein serine/threonine kinase activity	165	114368	251	168937	0.769194
GO:0019825	molecular_function	oxygen binding	165	114368	219	168937	0.00834032
GO:0004620	molecular_function	phospholipase activity	164	114368	227	168937	0.080138
GO:0003727	molecular_function	single-stranded RNA binding	164	114368	198	168937	1.1771e-06
GO:0008574	molecular_function	ATP-dependent microtubule motor activity, plus-end-directed	164	114368	191	168937	7.04273e-09
GO:0008094	molecular_function	DNA-dependent ATPase activity	159	114368	245	168937	0.842907
GO:0005217	molecular_function	intracellular ligand-gated ion channel activity	159	114368	188	168937	1.0962e-07
GO:0004970	molecular_function	ionotropic glutamate receptor activity	159	114368	188	168937	1.0962e-07
GO:0003887	molecular_function	DNA-directed DNA polymerase activity	155	114368	209	168937	0.02542
GO:0003712	molecular_function	transcription coregulator activity	152	114368	204	168937	0.020789
GO:0008420	molecular_function	RNA polymerase II CTD heptapeptide repeat phosphatase activity	152	114368	185	168937	7.21971e-06
GO:0009378	molecular_function	four-way junction helicase activity	150	114368	250	168937	0.995746
GO:0005543	molecular_function	phospholipid binding	150	114368	229	168937	0.783811
GO:0008194	molecular_function	UDP-glycosyltransferase activity	150	114368	197	168937	0.00596744
GO:0004439	molecular_function	phosphatidylinositol-4,5-bisphosphate 5-phosphatase activity	149	114368	282	168937	1
GO:0004650	molecular_function	polygalacturonase activity	148	114368	195	168937	0.00769389
GO:0004427	molecular_function	inorganic diphosphatase activity	147	114368	214	168937	0.409261
GO:0003691	molecular_function	double-stranded telomeric DNA binding	146	114368	226	168937	0.856886
GO:0043424	molecular_function	protein histidine kinase binding	145	114368	254	168937	0.999845
GO:0004568	molecular_function	chitinase activity	145	114368	194	168937	0.0199398
GO:0004012	molecular_function	ATPase-coupled phospholipid transporter activity	144	114368	264	168937	0.999997
GO:0015297	molecular_function	antiporter activity	144	114368	226	168937	0.910828
GO:0008026	molecular_function	ATP-dependent helicase activity	144	114368	191	168937	0.0125745
GO:0000149	molecular_function	SNARE binding	143	114368	250	168937	0.999802
GO:0019888	molecular_function	protein phosphatase regulator activity	143	114368	173	168937	6.96927e-06
GO:0008266	molecular_function	poly(U) RNA binding	141	114368	170	168937	5.55561e-06
GO:0005484	molecular_function	SNAP receptor activity	136	114368	233	168937	0.998888
GO:0004003	molecular_function	ATP-dependent DNA helicase activity	136	114368	200	168937	0.49736
GO:0016762	molecular_function	xyloglucan:xyloglucosyl transferase activity	136	114368	189	168937	0.119212
GO:0030234	molecular_function	enzyme regulator activity	136	114368	185	168937	0.0514932
GO:0070290	molecular_function	N-acylphosphatidylethanolamine-specific phospholipase D activity	135	114368	176	168937	0.00562237
GO:0004630	molecular_function	phospholipase D activity	135	114368	176	168937	0.00562237
GO:0004022	molecular_function	alcohol dehydrogenase (NAD) activity	135	114368	148	168937	1.04586e-11
GO:0004526	molecular_function	ribonuclease P activity	133	114368	225	168937	0.997273
GO:0031490	molecular_function	chromatin DNA binding	133	114368	189	168937	0.240918
GO:0015386	molecular_function	potassium:proton antiporter activity	133	114368	184	168937	0.104291
GO:0050897	molecular_function	cobalt ion binding	132	114368	203	168937	0.813839
GO:0000976	molecular_function	transcription regulatory region sequence-specific DNA binding	132	114368	145	168937	2.56934e-11
GO:0004144	molecular_function	diacylglycerol O-acyltransferase activity	131	114368	250	168937	1
GO:0031624	molecular_function	ubiquitin conjugating enzyme binding	131	114368	205	168937	0.891319
GO:0102756	molecular_function	very-long-chain 3-ketoacyl-CoA synthase activity	130	114368	152	168937	4.09634e-07
GO:0102337	molecular_function	3-oxo-cerotoyl-CoA synthase activity	130	114368	152	168937	4.09634e-07
GO:0102338	molecular_function	3-oxo-lignoceronyl-CoA synthase activity	130	114368	152	168937	4.09634e-07
GO:0102336	molecular_function	3-oxo-arachidoyl-CoA synthase activity	130	114368	152	168937	4.09634e-07
GO:0003951	molecular_function	NAD+ kinase activity	129	114368	179	168937	0.120101
GO:0008375	molecular_function	acetylglucosaminyltransferase activity	128	114368	210	168937	0.983747
GO:0000049	molecular_function	tRNA binding	128	114368	200	168937	0.883269
GO:0030599	molecular_function	pectinesterase activity	128	114368	170	168937	0.0190974
GO:0030515	molecular_function	snoRNA binding	127	114368	170	168937	0.0286513
GO:0046863	molecular_function	ribulose-1,5-bisphosphate carboxylase/oxygenase activator activity	126	114368	154	168937	6.25573e-05
GO:0008934	molecular_function	inositol monophosphate 1-phosphatase activity	125	114368	186	168937	0.591489
GO:0004177	molecular_function	aminopeptidase activity	125	114368	178	168937	0.26267
GO:0008061	molecular_function	chitin binding	124	114368	183	168937	0.528185
GO:0008408	molecular_function	3'-5' exonuclease activity	123	114368	282	168937	1
GO:0008134	molecular_function	transcription factor binding	123	114368	215	168937	0.999505
GO:0004029	molecular_function	aldehyde dehydrogenase (NAD) activity	123	114368	183	168937	0.590325
GO:0015116	molecular_function	sulfate transmembrane transporter activity	123	114368	162	168937	0.0139166
GO:0009678	molecular_function	hydrogen-translocating pyrophosphatase activity	123	114368	150	168937	6.24843e-05
GO:0015334	molecular_function	high-affinity oligopeptide transmembrane transporter activity	122	114368	175	168937	0.31484
GO:0004826	molecular_function	phenylalanine-tRNA ligase activity	121	114368	169	168937	0.158088
GO:0000285	molecular_function	1-phosphatidylinositol-3-phosphate 5-kinase activity	121	114368	150	168937	0.000282856
GO:0017025	molecular_function	TBP-class protein binding	120	114368	211	168937	0.999616
GO:0030628	molecular_function	pre-mRNA 3'-splice site binding	118	114368	148	168937	0.000801943
GO:0003756	molecular_function	protein disulfide isomerase activity	116	114368	172	168937	0.564714
GO:0019843	molecular_function	rRNA binding	115	114368	295	168937	1
GO:0046556	molecular_function	alpha-L-arabinofuranosidase activity	115	114368	216	168937	0.999996
GO:0008195	molecular_function	phosphatidate phosphatase activity	115	114368	189	168937	0.980624
GO:0019829	molecular_function	ATPase-coupled cation transmembrane transporter activity	115	114368	127	168937	1.14328e-09
GO:0004725	molecular_function	protein tyrosine phosphatase activity	113	114368	171	168937	0.705695
GO:0016831	molecular_function	carboxy-lyase activity	113	114368	152	168937	0.0458397
GO:0016621	molecular_function	cinnamoyl-CoA reductase activity	112	114368	200	168937	0.999794
GO:0004525	molecular_function	ribonuclease III activity	112	114368	167	168937	0.605155
GO:0005049	molecular_function	nuclear export signal receptor activity	111	114368	200	168937	0.999882
GO:0005262	molecular_function	calcium channel activity	111	114368	131	168937	7.36094e-06
GO:0004467	molecular_function	long-chain fatty acid-CoA ligase activity	109	114368	137	168937	0.00143488
GO:0016157	molecular_function	sucrose synthase activity	107	114368	153	168937	0.309456
GO:0004579	molecular_function	dolichyl-diphosphooligosaccharide-protein glycotransferase activity	107	114368	127	168937	1.82915e-05
GO:0008066	molecular_function	glutamate receptor activity	107	114368	119	168937	1.16818e-08
GO:0005234	molecular_function	extracellularly glutamate-gated ion channel activity	107	114368	119	168937	1.16818e-08
GO:0004527	molecular_function	exonuclease activity	106	114368	173	168937	0.969169
GO:0004143	molecular_function	diacylglycerol kinase activity	106	114368	156	168937	0.511535
GO:0010329	molecular_function	auxin efflux transmembrane transporter activity	105	114368	139	168937	0.0274607
GO:0004066	molecular_function	asparagine synthase (glutamine-hydrolyzing) activity	105	114368	126	168937	5.71804e-05
GO:0003714	molecular_function	transcription corepressor activity	104	114368	144	168937	0.141399
GO:0102391	molecular_function	decanoate-CoA ligase activity	104	114368	131	168937	0.00209053
GO:0004534	molecular_function	5'-3' exoribonuclease activity	104	114368	107	168937	1.68314e-14
GO:0004407	molecular_function	histone deacetylase activity	103	114368	191	168937	0.999973
GO:0015293	molecular_function	symporter activity	102	114368	120	168937	1.2837e-05
GO:0043022	molecular_function	ribosome binding	101	114368	174	168937	0.997039
GO:0004805	molecular_function	trehalose-phosphatase activity	100	114368	134	168937	0.0500745
GO:0008327	molecular_function	methyl-CpG binding	100	114368	118	168937	2.04237e-05
GO:0016165	molecular_function	linoleate 13S-lipoxygenase activity	100	114368	109	168937	2.25902e-09
GO:0019901	molecular_function	protein kinase binding	99	114368	158	168937	0.923804
GO:0016614	molecular_function	oxidoreductase activity, acting on CH-OH group of donors	99	114368	127	168937	0.00729559
GO:0016207	molecular_function	4-coumarate-CoA ligase activity	99	114368	114	168937	2.18528e-06
GO:0004040	molecular_function	amidase activity	98	114368	158	168937	0.944853
GO:0018812	molecular_function	3-hydroxyacyl-CoA dehydratase activity	98	114368	133	168937	0.0814299
GO:0051087	molecular_function	chaperone binding	97	114368	183	168937	0.999987
GO:0019905	molecular_function	syntaxin binding	97	114368	144	168937	0.57373
GO:0004300	molecular_function	enoyl-CoA hydratase activity	97	114368	128	168937	0.0290762
GO:0004373	molecular_function	glycogen (starch) synthase activity	96	114368	116	168937	0.0001992
GO:0003899	molecular_function	DNA-directed 5'-3' RNA polymerase activity	95	114368	148	168937	0.841698
GO:0003872	molecular_function	6-phosphofructokinase activity	95	114368	137	168937	0.378099
GO:0045551	molecular_function	cinnamyl-alcohol dehydrogenase activity	95	114368	111	168937	1.38172e-05
GO:0009982	molecular_function	pseudouridine synthase activity	94	114368	146	168937	0.828095
GO:0004596	molecular_function	peptide alpha-N-acetyltransferase activity	94	114368	129	168937	0.121726
GO:0002020	molecular_function	protease binding	94	114368	113	168937	0.000158039
GO:0042277	molecular_function	peptide binding	93	114368	272	168937	1
GO:0009044	molecular_function	xylan 1,4-beta-xylosidase activity	93	114368	193	168937	1
GO:0001055	molecular_function	RNA polymerase II activity	93	114368	188	168937	1
GO:0003825	molecular_function	alpha,alpha-trehalose-phosphate synthase (UDP-forming) activity	93	114368	112	168937	0.000195533
GO:0008810	molecular_function	cellulase activity	93	114368	105	168937	5.922e-07
GO:0019706	molecular_function	protein-cysteine S-palmitoyltransferase activity	92	114368	199	168937	1
GO:0015450	molecular_function	P-P-bond-hydrolysis-driven protein transmembrane transporter activity	92	114368	133	168937	0.397188
GO:0008234	molecular_function	cysteine-type peptidase activity	92	114368	122	168937	0.0398877
GO:0016208	molecular_function	AMP binding	91	114368	150	168937	0.971676
GO:0000062	molecular_function	fatty-acyl-CoA binding	91	114368	128	168937	0.235243
GO:0003730	molecular_function	mRNA 3'-UTR binding	91	114368	126	168937	0.160866
GO:0005086	molecular_function	ARF guanyl-nucleotide exchange factor activity	91	114368	120	168937	0.0328886
GO:0046910	molecular_function	pectinesterase inhibitor activity	90	114368	122	168937	0.0887829
GO:0005528	molecular_function	FK506 binding	89	114368	155	168937	0.997174
GO:0003954	molecular_function	NADH dehydrogenase activity	89	114368	120	168937	0.0761285
GO:0004540	molecular_function	ribonuclease activity	89	114368	102	168937	4.57396e-06
GO:0080019	molecular_function	fatty-acyl-CoA reductase (alcohol-forming) activity	88	114368	148	168937	0.986024
GO:0033612	molecular_function	receptor serine/threonine kinase binding	88	114368	115	168937	0.0248287
GO:0003871	molecular_function	5-methyltetrahydropteroyltriglutamate-homocysteine S-methyltransferase activity	88	114368	107	168937	0.000552858
GO:0008705	molecular_function	methionine synthase activity	88	114368	107	168937	0.000552858
GO:0008409	molecular_function	5'-3' exonuclease activity	87	114368	93	168937	1.81748e-09
GO:0016597	molecular_function	amino acid binding	86	114368	141	168937	0.961923
GO:0016671	molecular_function	oxidoreductase activity, acting on a sulfur group of donors, disulfide as acceptor	85	114368	158	168937	0.999901
GO:0046961	molecular_function	proton-transporting ATPase activity, rotational mechanism	85	114368	149	168937	0.997522
GO:0004365	molecular_function	glyceraldehyde-3-phosphate dehydrogenase (NAD+) (phosphorylating) activity	85	114368	99	168937	3.0136e-05
GO:0005345	molecular_function	purine nucleobase transmembrane transporter activity	85	114368	92	168937	1.52045e-08
GO:0051011	molecular_function	microtubule minus-end binding	84	114368	114	168937	0.101112
GO:0005381	molecular_function	iron ion transmembrane transporter activity	84	114368	112	168937	0.0580134
GO:0046524	molecular_function	sucrose-phosphate synthase activity	84	114368	111	168937	0.0424315
GO:0009011	molecular_function	starch synthase activity	84	114368	104	168937	0.00215385
GO:0051010	molecular_function	microtubule plus-end binding	83	114368	119	168937	0.355703
GO:0008187	molecular_function	poly-pyrimidine tract binding	83	114368	110	168937	0.0482379
GO:0004165	molecular_function	dodecenoyl-CoA delta-isomerase activity	83	114368	107	168937	0.0165305
GO:2001070	molecular_function	starch binding	83	114368	104	168937	0.00433803
GO:0008964	molecular_function	phosphoenolpyruvate carboxylase activity	83	114368	97	168937	4.89425e-05
GO:0042349	molecular_function	guiding stereospecific synthesis activity	82	114368	189	168937	1
GO:0051536	molecular_function	iron-sulfur cluster binding	82	114368	152	168937	0.99985
GO:0004867	molecular_function	serine-type endopeptidase inhibitor activity	82	114368	128	168937	0.835293
GO:0070006	molecular_function	metalloaminopeptidase activity	81	114368	259	168937	1
GO:0031072	molecular_function	heat shock protein binding	81	114368	97	168937	0.000344988
GO:0051119	molecular_function	sugar transmembrane transporter activity	80	114368	161	168937	0.999999
GO:0003678	molecular_function	DNA helicase activity	80	114368	157	168937	0.999995
GO:0003959	molecular_function	NADPH dehydrogenase activity	80	114368	116	168937	0.428144
GO:0008948	molecular_function	oxaloacetate decarboxylase activity	80	114368	108	168937	0.0926385
GO:0003689	molecular_function	DNA clamp loader activity	80	114368	106	168937	0.051429
GO:0008692	molecular_function	3-hydroxybutyryl-CoA epimerase activity	80	114368	103	168937	0.0174513
GO:0033201	molecular_function	alpha-1,4-glucan synthase activity	80	114368	100	168937	0.00448218
GO:0046564	molecular_function	oxalate decarboxylase activity	79	114368	217	168937	1
GO:0000400	molecular_function	four-way junction DNA binding	79	114368	125	168937	0.878605
GO:0030674	molecular_function	protein binding, bridging	78	114368	96	168937	0.00223097
GO:0016538	molecular_function	cyclin-dependent protein serine/threonine kinase regulator activity	77	114368	167	168937	1
GO:0008143	molecular_function	poly(A) binding	77	114368	125	168937	0.938292
GO:0003886	molecular_function	DNA (cytosine-5-)-methyltransferase activity	77	114368	120	168937	0.823045
GO:0003724	molecular_function	RNA helicase activity	76	114368	129	168937	0.985819
GO:0071949	molecular_function	FAD binding	76	114368	77	168937	3.37386e-12
GO:0004348	molecular_function	glucosylceramidase activity	75	114368	104	168937	0.196207
GO:0031593	molecular_function	polyubiquitin modification-dependent protein binding	75	114368	90	168937	0.000644287
GO:0010290	molecular_function	chlorophyll catabolite transmembrane transporter activity	75	114368	80	168937	1.9066e-08
GO:0015431	molecular_function	glutathione S-conjugate-exporting ATPase activity	75	114368	80	168937	1.9066e-08
GO:0008483	molecular_function	transaminase activity	74	114368	152	168937	1
GO:0008146	molecular_function	sulfotransferase activity	74	114368	111	168937	0.634771
GO:0042285	molecular_function	xylosyltransferase activity	74	114368	98	168937	0.0585278
GO:0004017	molecular_function	adenylate kinase activity	74	114368	94	168937	0.0126087
GO:0015276	molecular_function	ligand-gated ion channel activity	74	114368	79	168937	2.64601e-08
GO:0016853	molecular_function	isomerase activity	73	114368	107	168937	0.499733
GO:0004470	molecular_function	malic enzyme activity	73	114368	99	168937	0.118295
GO:0004471	molecular_function	malate dehydrogenase (decarboxylating) (NAD+) activity	73	114368	99	168937	0.118295
GO:0016652	molecular_function	oxidoreductase activity, acting on NAD(P)H, NAD(P) as acceptor	73	114368	99	168937	0.118295
GO:0005089	molecular_function	Rho guanyl-nucleotide exchange factor activity	73	114368	86	168937	0.00023922
GO:0004430	molecular_function	1-phosphatidylinositol 4-kinase activity	73	114368	78	168937	3.66925e-08
GO:0000175	molecular_function	3'-5'-exoribonuclease activity	72	114368	112	168937	0.809623
GO:0000014	molecular_function	single-stranded DNA endodeoxyribonuclease activity	72	114368	91	168937	0.0111471
GO:0015333	molecular_function	peptide:proton symporter activity	72	114368	85	168937	0.000302074
GO:0010181	molecular_function	FMN binding	71	114368	107	168937	0.659339
GO:0015179	molecular_function	L-amino acid transmembrane transporter activity	71	114368	85	168937	0.000779611
GO:0090447	molecular_function	glycerol-3-phosphate 2-O-acyltransferase activity	70	114368	79	168937	1.45655e-05
GO:0043682	molecular_function	copper-transporting ATPase activity	70	114368	75	168937	9.73613e-08
GO:0008236	molecular_function	serine-type peptidase activity	69	114368	123	168937	0.997331
GO:0015144	molecular_function	carbohydrate transmembrane transporter activity	69	114368	88	168937	0.0183717
GO:0030145	molecular_function	manganese ion binding	69	114368	84	168937	0.00228255
GO:0047196	molecular_function	long-chain-alcohol O-fatty-acyltransferase activity	68	114368	133	168937	0.999975
GO:0004849	molecular_function	uridine kinase activity	68	114368	118	168937	0.991641
GO:0001085	molecular_function	RNA polymerase II transcription factor binding	68	114368	100	168937	0.521966
GO:0016779	molecular_function	nucleotidyltransferase activity	67	114368	116	168937	0.990492
GO:0048040	molecular_function	UDP-glucuronate decarboxylase activity	67	114368	83	168937	0.00602799
GO:0004033	molecular_function	aldo-keto reductase (NADP) activity	66	114368	95	168937	0.402079
GO:0004822	molecular_function	isoleucine-tRNA ligase activity	66	114368	78	168937	0.000571935
GO:0047172	molecular_function	shikimate O-hydroxycinnamoyltransferase activity	66	114368	75	168937	4.31722e-05
GO:0047205	molecular_function	quinate O-hydroxycinnamoyltransferase activity	66	114368	75	168937	4.31722e-05
GO:0004707	molecular_function	MAP kinase activity	65	114368	179	168937	1
GO:0032041	molecular_function	NAD-dependent histone deacetylase activity (H3-K14 specific)	65	114368	120	168937	0.999277
GO:0047259	molecular_function	glucomannan 4-beta-mannosyltransferase activity	65	114368	87	168937	0.0976327
GO:0004714	molecular_function	transmembrane receptor protein tyrosine kinase activity	65	114368	79	168937	0.00280092
GO:0008970	molecular_function	phospholipase A1 activity	64	114368	98	168937	0.733133
GO:0005085	molecular_function	guanyl-nucleotide exchange factor activity	64	114368	79	168937	0.00616273
GO:0016620	molecular_function	oxidoreductase activity, acting on the aldehyde or oxo group of donors, NAD or NADP as acceptor	64	114368	78	168937	0.00343924
GO:0005315	molecular_function	inorganic phosphate transmembrane transporter activity	64	114368	78	168937	0.00343924
GO:0003968	molecular_function	RNA-directed 5'-3' RNA polymerase activity	64	114368	70	168937	2.61707e-06
GO:0035064	molecular_function	methylated histone binding	63	114368	140	168937	1
GO:0019887	molecular_function	protein kinase regulator activity	63	114368	116	168937	0.999044
GO:0004813	molecular_function	alanine-tRNA ligase activity	63	114368	116	168937	0.999044
GO:0005546	molecular_function	phosphatidylinositol-4,5-bisphosphate binding	63	114368	109	168937	0.988438
GO:0070628	molecular_function	proteasome binding	63	114368	103	168937	0.934463
GO:0008865	molecular_function	fructokinase activity	63	114368	99	168937	0.834714
GO:0070403	molecular_function	NAD+ binding	63	114368	94	168937	0.603644
GO:0015020	molecular_function	glucuronosyltransferase activity	63	114368	85	168937	0.124016
GO:0009927	molecular_function	histidine phosphotransfer kinase activity	62	114368	110	168937	0.995184
GO:0015385	molecular_function	sodium:proton antiporter activity	62	114368	102	168937	0.943318
GO:0047372	molecular_function	acylglycerol lipase activity	62	114368	97	168937	0.817935
GO:0008239	molecular_function	dipeptidyl-peptidase activity	62	114368	86	168937	0.22657
GO:0042054	molecular_function	histone methyltransferase activity	62	114368	84	168937	0.139143
GO:0003885	molecular_function	D-arabinono-1,4-lactone oxidase activity	62	114368	77	168937	0.00901347
GO:0005247	molecular_function	voltage-gated chloride channel activity	61	114368	108	168937	0.99449
GO:0052890	molecular_function	oxidoreductase activity, acting on the CH-CH group of donors, with a flavin as acceptor	61	114368	92	168937	0.658493
GO:0008417	molecular_function	fucosyltransferase activity	61	114368	84	168937	0.199376
GO:0000156	molecular_function	phosphorelay response regulator activity	61	114368	82	168937	0.118114
GO:0019239	molecular_function	deaminase activity	61	114368	82	168937	0.118114
GO:0016174	molecular_function	NAD(P)H oxidase activity	60	114368	96	168937	0.88376
GO:0000993	molecular_function	RNA polymerase II complex binding	60	114368	73	168937	0.00423087
GO:0003994	molecular_function	aconitate hydratase activity	60	114368	73	168937	0.00423087
GO:0015095	molecular_function	magnesium ion transmembrane transporter activity	59	114368	126	168937	1
GO:0034485	molecular_function	phosphatidylinositol-3,4,5-trisphosphate 5-phosphatase activity	59	114368	82	168937	0.242537
GO:0043047	molecular_function	single-stranded telomeric DNA binding	59	114368	80	168937	0.149256
GO:0004559	molecular_function	alpha-mannosidase activity	59	114368	66	168937	3.75388e-05
GO:0000155	molecular_function	phosphorelay sensor kinase activity	58	114368	83	168937	0.38413
GO:0016688	molecular_function	L-ascorbate peroxidase activity	58	114368	82	168937	0.323474
GO:0004673	molecular_function	protein histidine kinase activity	58	114368	81	168937	0.266226
GO:0009922	molecular_function	fatty acid elongase activity	58	114368	68	168937	0.000806311
GO:0030976	molecular_function	thiamine pyrophosphate binding	58	114368	67	168937	0.000349748
GO:0047634	molecular_function	agmatine N4-coumaroyltransferase activity	58	114368	62	168937	1.04533e-06
GO:0008381	molecular_function	mechanosensitive ion channel activity	58	114368	60	168937	2.94513e-08
GO:0008235	molecular_function	metalloexopeptidase activity	57	114368	88	168937	0.760432
GO:0008131	molecular_function	primary amine oxidase activity	57	114368	81	168937	0.350791
GO:0042623	molecular_function	ATPase activity, coupled	57	114368	61	168937	1.44844e-06
GO:0004594	molecular_function	pantothenate kinase activity	57	114368	58	168937	4.25885e-09
GO:0001054	molecular_function	RNA polymerase I activity	56	114368	115	168937	0.999992
GO:0047262	molecular_function	polygalacturonate 4-alpha-galacturonosyltransferase activity	56	114368	102	168937	0.99746
GO:0047617	molecular_function	acyl-CoA hydrolase activity	56	114368	82	168937	0.506799
GO:0032454	molecular_function	histone demethylase activity (H3-K9 specific)	56	114368	72	168937	0.0410538
GO:0008142	molecular_function	oxysterol binding	56	114368	67	168937	0.00269232
GO:0061665	molecular_function	SUMO ligase activity	55	114368	102	168937	0.998665
GO:0046873	molecular_function	metal ion transmembrane transporter activity	55	114368	95	168937	0.982828
GO:0008460	molecular_function	dTDP-glucose 4,6-dehydratase activity	55	114368	84	168937	0.712807
GO:0004445	molecular_function	inositol-polyphosphate 5-phosphatase activity	55	114368	71	168937	0.0480338
GO:0004709	molecular_function	MAP kinase kinase kinase activity	55	114368	68	168937	0.0114858
GO:0050105	molecular_function	L-gulonolactone oxidase activity	55	114368	66	168937	0.00335774
GO:0080116	molecular_function	glucuronoxylan glucuronosyltransferase activity	55	114368	60	168937	1.12123e-05
GO:0004520	molecular_function	endodeoxyribonuclease activity	54	114368	115	168937	0.999999
GO:0004034	molecular_function	aldose 1-epimerase activity	54	114368	91	168937	0.963478
GO:0003918	molecular_function	DNA topoisomerase type II (ATP-hydrolyzing) activity	54	114368	72	168937	0.113723
GO:0008477	molecular_function	purine nucleosidase activity	54	114368	69	168937	0.0369478
GO:0016629	molecular_function	12-oxophytodienoate reductase activity	54	114368	65	168937	0.00417691
GO:0047100	molecular_function	glyceraldehyde-3-phosphate dehydrogenase (NADP+) (phosphorylating) activity	54	114368	63	168937	0.000949837
GO:0016851	molecular_function	magnesium chelatase activity	54	114368	56	168937	1.22693e-07
GO:0009882	molecular_function	blue light photoreceptor activity	54	114368	55	168937	1.30469e-08
GO:0031369	molecular_function	translation initiation factor binding	53	114368	88	168937	0.944675
GO:0030619	molecular_function	U1 snRNA binding	53	114368	85	168937	0.878201
GO:0003995	molecular_function	acyl-CoA dehydrogenase activity	53	114368	82	168937	0.763709
GO:0031418	molecular_function	L-ascorbic acid binding	53	114368	79	168937	0.598513
GO:0032051	molecular_function	clathrin light chain binding	53	114368	77	168937	0.469618
GO:0008080	molecular_function	N-acetyltransferase activity	53	114368	71	168937	0.129151
GO:0004575	molecular_function	sucrose alpha-glucosidase activity	53	114368	63	168937	0.00260529
GO:0047714	molecular_function	galactolipase activity	53	114368	62	168937	0.00121261
GO:0036402	molecular_function	proteasome-activating ATPase activity	52	114368	96	168937	0.997957
GO:1990055	molecular_function	phenylacetaldehyde synthase activity	52	114368	84	168937	0.893616
GO:0004837	molecular_function	tyrosine decarboxylase activity	52	114368	84	168937	0.893616
GO:0008469	molecular_function	histone-arginine N-methyltransferase activity	52	114368	69	168937	0.107042
GO:1902417	molecular_function	(+)-abscisic acid D-glucopyranosyl ester transmembrane transporter activity	52	114368	66	168937	0.0329316
GO:0050664	molecular_function	oxidoreductase activity, acting on NAD(P)H, oxygen as acceptor	52	114368	64	168937	0.0117415
GO:0045549	molecular_function	9-cis-epoxycarotenoid dioxygenase activity	52	114368	54	168937	2.4954e-07
GO:0008308	molecular_function	voltage-gated anion channel activity	51	114368	84	168937	0.929495
GO:0005384	molecular_function	manganese ion transmembrane transporter activity	51	114368	77	168937	0.658583
GO:0015081	molecular_function	sodium ion transmembrane transporter activity	51	114368	62	168937	0.00791168
GO:0015086	molecular_function	cadmium ion transmembrane transporter activity	51	114368	59	168937	0.000862895
GO:0008889	molecular_function	glycerophosphodiester phosphodiesterase activity	50	114368	117	168937	1
GO:0043015	molecular_function	gamma-tubulin binding	50	114368	78	168937	0.789703
GO:0018454	molecular_function	acetoacetyl-CoA reductase activity	50	114368	61	168937	0.0097339
GO:0045703	molecular_function	ketoreductase activity	50	114368	61	168937	0.0097339
GO:0015379	molecular_function	potassium:chloride symporter activity	50	114368	57	168937	0.000449572
GO:0003725	molecular_function	double-stranded RNA binding	49	114368	106	168937	0.999998
GO:0008378	molecular_function	galactosyltransferase activity	49	114368	87	168937	0.990235
GO:0033729	molecular_function	anthocyanidin reductase activity	49	114368	81	168937	0.932026
GO:0017110	molecular_function	nucleoside-diphosphatase activity	49	114368	71	168937	0.462111
GO:0019172	molecular_function	glyoxalase III activity	49	114368	67	168937	0.207351
GO:0004332	molecular_function	fructose-bisphosphate aldolase activity	49	114368	64	168937	0.0806586
GO:0004888	molecular_function	transmembrane signaling receptor activity	49	114368	53	168937	1.89005e-05
GO:0010242	molecular_function	oxygen evolving activity	49	114368	49	168937	4.97697e-09
GO:0004298	molecular_function	threonine-type endopeptidase activity	48	114368	112	168937	1
GO:0003844	molecular_function	1,4-alpha-glucan branching enzyme activity	48	114368	104	168937	0.999998
GO:0004791	molecular_function	thioredoxin-disulfide reductase activity	48	114368	76	168937	0.834095
GO:0008198	molecular_function	ferrous iron binding	48	114368	73	168937	0.688508
GO:0004340	molecular_function	glucokinase activity	48	114368	70	168937	0.49475
GO:0051117	molecular_function	ATPase binding	48	114368	66	168937	0.231268
GO:0004473	molecular_function	malate dehydrogenase (decarboxylating) (NADP+) activity	48	114368	66	168937	0.231268
GO:0004617	molecular_function	phosphoglycerate dehydrogenase activity	48	114368	65	168937	0.177423
GO:0008509	molecular_function	anion transmembrane transporter activity	48	114368	64	168937	0.131264
GO:0019139	molecular_function	cytokinin dehydrogenase activity	48	114368	57	168937	0.00396376
GO:0004737	molecular_function	pyruvate decarboxylase activity	48	114368	55	168937	0.000763807
GO:0016279	molecular_function	protein-lysine N-methyltransferase activity	47	114368	102	168937	0.999998
GO:0004556	molecular_function	alpha-amylase activity	47	114368	90	168937	0.999216
GO:0000150	molecular_function	recombinase activity	47	114368	85	168937	0.993865
GO:0008891	molecular_function	glycolate oxidase activity	47	114368	84	168937	0.991057
GO:0009899	molecular_function	ent-kaurene synthase activity	47	114368	82	168937	0.981694
GO:0035673	molecular_function	oligopeptide transmembrane transporter activity	47	114368	69	168937	0.527809
GO:0004812	molecular_function	aminoacyl-tRNA ligase activity	47	114368	61	168937	0.0741355
GO:0004742	molecular_function	dihydrolipoyllysine-residue acetyltransferase activity	47	114368	53	168937	0.000376866
GO:0031176	molecular_function	endo-1,4-beta-xylanase activity	47	114368	47	168937	1.08623e-08
GO:0004089	molecular_function	carbonate dehydratase activity	46	114368	119	168937	1
GO:0048038	molecular_function	quinone binding	46	114368	85	168937	0.996785
GO:0000822	molecular_function	inositol hexakisphosphate binding	46	114368	73	168937	0.836988
GO:1990714	molecular_function	hydroxyproline O-galactosyltransferase activity	46	114368	72	168937	0.794538
GO:0030955	molecular_function	potassium ion binding	46	114368	67	168937	0.491411
GO:0004743	molecular_function	pyruvate kinase activity	46	114368	65	168937	0.350846
GO:0004748	molecular_function	ribonucleoside-diphosphate reductase activity, thioredoxin disulfide as acceptor	46	114368	61	168937	0.123494
GO:0008173	molecular_function	RNA methyltransferase activity	46	114368	57	168937	0.0216307
GO:0016906	molecular_function	sterol 3-beta-glucosyltransferase activity	46	114368	57	168937	0.0216307
GO:0010209	molecular_function	vacuolar sorting signal binding	46	114368	53	168937	0.00128591
GO:0009940	molecular_function	amino-terminal vacuolar sorting propeptide binding	46	114368	53	168937	0.00128591
GO:0004535	molecular_function	poly(A)-specific ribonuclease activity	45	114368	73	168937	0.889788
GO:0004315	molecular_function	3-oxoacyl-[acyl-carrier-protein] synthase activity	45	114368	73	168937	0.889788
GO:0003950	molecular_function	NAD+ ADP-ribosyltransferase activity	45	114368	71	168937	0.818052
GO:0004312	molecular_function	fatty acid synthase activity	45	114368	65	168937	0.45388
GO:0102339	molecular_function	3-oxo-arachidoyl-CoA reductase activity	45	114368	56	168937	0.0261959
GO:0102340	molecular_function	3-oxo-behenoyl-CoA reductase activity	45	114368	56	168937	0.0261959
GO:0102341	molecular_function	3-oxo-lignoceroyl-CoA reductase activity	45	114368	56	168937	0.0261959
GO:0102342	molecular_function	3-oxo-cerotoyl-CoA reductase activity	45	114368	56	168937	0.0261959
GO:0003860	molecular_function	3-hydroxyisobutyryl-CoA hydrolase activity	45	114368	50	168937	0.000225321
GO:0030410	molecular_function	nicotianamine synthase activity	45	114368	49	168937	6.61628e-05
GO:0046820	molecular_function	4-amino-4-deoxychorismate synthase activity	45	114368	45	168937	2.37069e-08
GO:0008474	molecular_function	palmitoyl-(protein) hydrolase activity	44	114368	74	168937	0.947392
GO:0019158	molecular_function	mannokinase activity	44	114368	63	168937	0.415476
GO:0016615	molecular_function	malate dehydrogenase activity	44	114368	59	168937	0.160933
GO:0035250	molecular_function	UDP-galactosyltransferase activity	44	114368	58	168937	0.115505
GO:0003680	molecular_function	AT DNA binding	44	114368	57	168937	0.0791366
GO:0004435	molecular_function	phosphatidylinositol phospholipase C activity	44	114368	46	168937	4.1524e-06
GO:0015491	molecular_function	cation:cation antiporter activity	43	114368	80	168937	0.996713
GO:0042800	molecular_function	histone methyltransferase activity (H3-K4 specific)	43	114368	68	168937	0.821069
GO:0003883	molecular_function	CTP synthase activity	43	114368	66	168937	0.720465
GO:0004488	molecular_function	methylenetetrahydrofolate dehydrogenase (NADP+) activity	43	114368	65	168937	0.659757
GO:0004477	molecular_function	methenyltetrahydrofolate cyclohydrolase activity	43	114368	65	168937	0.659757
GO:0004124	molecular_function	cysteine synthase activity	43	114368	58	168937	0.182611
GO:0016866	molecular_function	intramolecular transferase activity	43	114368	56	168937	0.0923318
GO:0031491	molecular_function	nucleosome binding	43	114368	55	168937	0.0609675
GO:1990269	molecular_function	RNA polymerase II C-terminal domain phosphoserine binding	43	114368	55	168937	0.0609675
GO:0030732	molecular_function	methionine S-methyltransferase activity	43	114368	53	168937	0.0222335
GO:0003987	molecular_function	acetate-CoA ligase activity	43	114368	53	168937	0.0222335
GO:0047274	molecular_function	galactinol-sucrose galactosyltransferase activity	43	114368	51	168937	0.00605498
GO:0001653	molecular_function	peptide receptor activity	43	114368	51	168937	0.00605498
GO:0045735	molecular_function	nutrient reservoir activity	43	114368	49	168937	0.0011242
GO:0061776	molecular_function	topological DNA entrapment activity	43	114368	46	168937	3.06418e-05
GO:0061775	molecular_function	cohesin ATPase activity	43	114368	46	168937	3.06418e-05
GO:0051020	molecular_function	GTPase binding	43	114368	45	168937	5.87997e-06
GO:0015098	molecular_function	molybdate ion transmembrane transporter activity	43	114368	45	168937	5.87997e-06
GO:0016210	molecular_function	naringenin-chalcone synthase activity	43	114368	44	168937	7.70562e-07
GO:0008353	molecular_function	RNA polymerase II CTD heptapeptide repeat kinase activity	42	114368	87	168937	0.999942
GO:0003955	molecular_function	NAD(P)H dehydrogenase (quinone) activity	42	114368	63	168937	0.627021
GO:0016799	molecular_function	hydrolase activity, hydrolyzing N-glycosyl compounds	42	114368	52	168937	0.0270732
GO:0004351	molecular_function	glutamate decarboxylase activity	42	114368	51	168937	0.0149729
GO:0016717	molecular_function	oxidoreductase activity, acting on paired donors, with oxidation of a pair of donors resulting in the reduction of molecular oxygen to two molecules of water	42	114368	51	168937	0.0149729
GO:0019912	molecular_function	cyclin-dependent protein kinase activating kinase activity	42	114368	48	168937	0.00146886
GO:0052692	molecular_function	raffinose alpha-galactosidase activity	42	114368	45	168937	4.24602e-05
GO:0003910	molecular_function	DNA ligase (ATP) activity	41	114368	73	168937	0.985653
GO:0070009	molecular_function	serine-type aminopeptidase activity	41	114368	59	168937	0.444765
GO:0008398	molecular_function	sterol 14-demethylase activity	41	114368	58	168937	0.370119
GO:0016805	molecular_function	dipeptidase activity	41	114368	55	168937	0.173626
GO:0008517	molecular_function	folic acid transmembrane transporter activity	41	114368	55	168937	0.173626
GO:0019199	molecular_function	transmembrane receptor protein kinase activity	41	114368	48	168937	0.00452368
GO:0004321	molecular_function	fatty-acyl-CoA synthase activity	41	114368	47	168937	0.00191435
GO:0043765	molecular_function	T/G mismatch-specific endonuclease activity	41	114368	46	168937	0.000711436
GO:0070696	molecular_function	transmembrane receptor protein serine/threonine kinase binding	41	114368	42	168937	1.60872e-06
GO:0010427	molecular_function	abscisic acid binding	40	114368	100	168937	1
GO:0008429	molecular_function	phosphatidylethanolamine binding	40	114368	63	168937	0.803233
GO:1990137	molecular_function	plant seed peroxidase activity	40	114368	52	168937	0.0988782
GO:0008732	molecular_function	L-allo-threonine aldolase activity	40	114368	51	168937	0.0646418
GO:0016161	molecular_function	beta-amylase activity	40	114368	44	168937	0.000305496
GO:0003977	molecular_function	UDP-N-acetylglucosamine diphosphorylase activity	40	114368	44	168937	0.000305496
GO:0004075	molecular_function	biotin carboxylase activity	40	114368	43	168937	8.11863e-05
GO:0060090	molecular_function	molecular adaptor activity	40	114368	42	168937	1.66014e-05
GO:0005545	molecular_function	1-phosphatidylinositol binding	39	114368	111	168937	1
GO:0046933	molecular_function	proton-transporting ATP synthase activity, rotational mechanism	39	114368	83	168937	0.999969
GO:0004028	molecular_function	3-chloroallyl aldehyde dehydrogenase activity	39	114368	63	168937	0.867632
GO:0052793	molecular_function	pectin acetylesterase activity	39	114368	57	168937	0.516665
GO:0008312	molecular_function	7S RNA binding	39	114368	49	168937	0.0478092
GO:0102486	molecular_function	dCTP phosphohydrolase activity	39	114368	47	168937	0.0149668
GO:0102485	molecular_function	dATP phosphohydrolase activity	39	114368	47	168937	0.0149668
GO:0102490	molecular_function	8-oxo-dGTP phosphohydrolase activity	39	114368	47	168937	0.0149668
GO:0102489	molecular_function	GTP phosphohydrolase activity	39	114368	47	168937	0.0149668
GO:0102488	molecular_function	dTTP phosphohydrolase activity	39	114368	47	168937	0.0149668
GO:0102491	molecular_function	dGTP phosphohydrolase activity	39	114368	47	168937	0.0149668
GO:0102487	molecular_function	dUTP phosphohydrolase activity	39	114368	47	168937	0.0149668
GO:0004930	molecular_function	G protein-coupled receptor activity	39	114368	44	168937	0.00124758
GO:0005052	molecular_function	peroxisome matrix targeting signal-1 binding	39	114368	42	168937	0.000112011
GO:0003917	molecular_function	DNA topoisomerase type I activity	39	114368	41	168937	2.34163e-05
GO:0031386	molecular_function	protein tag	38	114368	70	168937	0.993201
GO:0015140	molecular_function	malate transmembrane transporter activity	38	114368	61	168937	0.85056
GO:0035242	molecular_function	protein-arginine omega-N asymmetric methyltransferase activity	38	114368	53	168937	0.322185
GO:0001664	molecular_function	G protein-coupled receptor binding	38	114368	51	168937	0.187616
GO:0045330	molecular_function	aspartyl esterase activity	38	114368	48	168937	0.0573373
GO:0004331	molecular_function	fructose-2,6-bisphosphate 2-phosphatase activity	38	114368	46	168937	0.018609
GO:0003873	molecular_function	6-phosphofructo-2-kinase activity	38	114368	46	168937	0.018609
GO:0004839	molecular_function	ubiquitin activating enzyme activity	38	114368	46	168937	0.018609
GO:0005451	molecular_function	monovalent cation:proton antiporter activity	38	114368	38	168937	3.64056e-07
GO:0016706	molecular_function	2-oxoglutarate-dependent dioxygenase activity	37	114368	70	168937	0.996638
GO:0031267	molecular_function	small GTPase binding	37	114368	68	168937	0.992131
GO:0052658	molecular_function	inositol-1,4,5-trisphosphate 5-phosphatase activity	37	114368	51	168937	0.281387
GO:0052659	molecular_function	inositol-1,3,4,5-tetrakisphosphate 5-phosphatase activity	37	114368	51	168937	0.281387
GO:0050278	molecular_function	sedoheptulose-bisphosphatase activity	37	114368	40	168937	0.000212187
GO:0034511	molecular_function	U3 snoRNA binding	36	114368	81	168937	0.999995
GO:0008253	molecular_function	5'-nucleotidase activity	36	114368	63	168937	0.970826
GO:0008138	molecular_function	protein tyrosine/serine/threonine phosphatase activity	36	114368	61	168937	0.941509
GO:0033855	molecular_function	nicotianamine aminotransferase activity	36	114368	57	168937	0.810238
GO:0046527	molecular_function	glucosyltransferase activity	36	114368	51	168937	0.391757
GO:0008374	molecular_function	O-acyltransferase activity	36	114368	50	168937	0.313849
GO:0010277	molecular_function	chlorophyllide a oxygenase [overall] activity	36	114368	46	168937	0.0814375
GO:0045300	molecular_function	acyl-[acyl-carrier-protein] desaturase activity	36	114368	43	168937	0.0147796
GO:0102786	molecular_function	stearoyl-[acp] desaturase activity	36	114368	43	168937	0.0147796
GO:0051731	molecular_function	polynucleotide 5'-hydroxyl-kinase activity	36	114368	41	168937	0.00284338
GO:0102229	molecular_function	amylopectin maltohydrolase activity	36	114368	40	168937	0.00100327
GO:0004864	molecular_function	protein phosphatase inhibitor activity	35	114368	97	168937	1
GO:0004652	molecular_function	polynucleotide adenylyltransferase activity	35	114368	85	168937	1
GO:0103073	molecular_function	anandamide amidohydrolase activity	35	114368	55	168937	0.786618
GO:0102077	molecular_function	oleamide hydrolase activity	35	114368	55	168937	0.786618
GO:0047412	molecular_function	N-(long-chain-acyl)ethanolamine deacylase activity	35	114368	55	168937	0.786618
GO:0005047	molecular_function	signal recognition particle binding	35	114368	53	168937	0.662582
GO:0004072	molecular_function	aspartate kinase activity	35	114368	53	168937	0.662582
GO:0000339	molecular_function	RNA cap binding	35	114368	49	168937	0.348373
GO:0017112	molecular_function	Rab guanyl-nucleotide exchange factor activity	35	114368	47	168937	0.203101
GO:0051879	molecular_function	Hsp90 protein binding	35	114368	47	168937	0.203101
GO:0004615	molecular_function	phosphomannomutase activity	35	114368	45	168937	0.0964172
GO:0004853	molecular_function	uroporphyrinogen decarboxylase activity	35	114368	40	168937	0.00372155
GO:0035198	molecular_function	miRNA binding	35	114368	37	168937	9.16283e-05
GO:0047545	molecular_function	2-hydroxyglutarate dehydrogenase activity	35	114368	35	168937	1.17371e-06
GO:0010333	molecular_function	terpene synthase activity	34	114368	70	168937	0.999703
GO:0004659	molecular_function	prenyltransferase activity	34	114368	66	168937	0.997882
GO:0008106	molecular_function	alcohol dehydrogenase (NADP+) activity	34	114368	64	168937	0.994764
GO:0009672	molecular_function	auxin:proton symporter activity	34	114368	61	168937	0.981747
GO:0005324	molecular_function	long-chain fatty acid transporter activity	34	114368	39	168937	0.00485665
GO:0003989	molecular_function	acetyl-CoA carboxylase activity	34	114368	35	168937	2.07802e-05
GO:0005338	molecular_function	nucleotide-sugar transmembrane transporter activity	33	114368	93	168937	1
GO:0016773	molecular_function	phosphotransferase activity, alcohol group as acceptor	33	114368	78	168937	0.999999
GO:0004739	molecular_function	pyruvate dehydrogenase (acetyl-transferring) activity	33	114368	72	168937	0.999961
GO:0008081	molecular_function	phosphoric diester hydrolase activity	33	114368	71	168937	0.999931
GO:0004458	molecular_function	D-lactate dehydrogenase (cytochrome) activity	33	114368	68	168937	0.999658
GO:0042500	molecular_function	aspartic endopeptidase activity, intramembrane cleaving	33	114368	65	168937	0.998471
GO:0004591	molecular_function	oxoglutarate dehydrogenase (succinyl-transferring) activity	33	114368	44	168937	0.192208
GO:0046592	molecular_function	polyamine oxidase activity	33	114368	43	168937	0.133273
GO:0030570	molecular_function	pectate lyase activity	33	114368	40	168937	0.0288294
GO:0009881	molecular_function	photoreceptor activity	33	114368	40	168937	0.0288294
GO:0004561	molecular_function	alpha-N-acetylglucosaminidase activity	33	114368	40	168937	0.0288294
GO:0015210	molecular_function	uracil transmembrane transporter activity	33	114368	39	168937	0.0143585
GO:0050242	molecular_function	pyruvate, phosphate dikinase activity	33	114368	38	168937	0.00631846
GO:0004607	molecular_function	phosphatidylcholine-sterol O-acyltransferase activity	32	114368	59	168937	0.989156
GO:0004824	molecular_function	lysine-tRNA ligase activity	32	114368	50	168937	0.763935
GO:0030414	molecular_function	peptidase inhibitor activity	32	114368	49	168937	0.699767
GO:0043273	molecular_function	CTPase activity	32	114368	47	168937	0.546773
GO:0080048	molecular_function	GDP-D-glucose phosphorylase activity	32	114368	46	168937	0.462444
GO:0008506	molecular_function	sucrose:proton symporter activity	32	114368	39	168937	0.035735
GO:0001729	molecular_function	ceramide kinase activity	32	114368	32	168937	3.78393e-06
GO:0019955	molecular_function	cytokine binding	32	114368	32	168937	3.78393e-06
GO:0003876	molecular_function	AMP deaminase activity	32	114368	32	168937	3.78393e-06
GO:0003906	molecular_function	DNA-(apurinic or apyrimidinic site) endonuclease activity	31	114368	73	168937	0.999997
GO:0004335	molecular_function	galactokinase activity	31	114368	66	168937	0.999844
GO:0034256	molecular_function	chlorophyll(ide) b reductase activity	31	114368	48	168937	0.734585
GO:0004345	molecular_function	glucose-6-phosphate dehydrogenase activity	31	114368	44	168937	0.416435
GO:0016149	molecular_function	translation release factor activity, codon specific	31	114368	42	168937	0.251244
GO:0015299	molecular_function	solute:proton antiporter activity	31	114368	39	168937	0.0765388
GO:0010997	molecular_function	anaphase-promoting complex binding	31	114368	38	168937	0.044105
GO:0051377	molecular_function	mannose-ethanolamine phosphotransferase activity	31	114368	37	168937	0.0229681
GO:0004566	molecular_function	beta-glucuronidase activity	31	114368	36	168937	0.0105896
GO:0010013	molecular_function	N-1-naphthylphthalamic acid binding	31	114368	35	168937	0.00420337
GO:0052747	molecular_function	sinapyl alcohol dehydrogenase activity	31	114368	34	168937	0.00137936
GO:0046523	molecular_function	S-methyl-5-thioribose-1-phosphate isomerase activity	31	114368	33	168937	0.000350962
GO:0019776	molecular_function	Atg8 ligase activity	31	114368	33	168937	0.000350962
GO:0004359	molecular_function	glutaminase activity	31	114368	32	168937	6.15739e-05
GO:0047517	molecular_function	1,4-beta-D-xylan synthase activity	31	114368	31	168937	5.58987e-06
GO:0010283	molecular_function	pinoresinol reductase activity	30	114368	66	168937	0.999942
GO:0019104	molecular_function	DNA N-glycosylase activity	30	114368	59	168937	0.997621
GO:0004715	molecular_function	non-membrane spanning protein tyrosine kinase activity	30	114368	53	168937	0.967186
GO:0004013	molecular_function	adenosylhomocysteinase activity	30	114368	51	168937	0.931572
GO:0004130	molecular_function	cytochrome-c peroxidase activity	30	114368	47	168937	0.767801
GO:0000386	molecular_function	second spliceosomal transesterification activity	30	114368	47	168937	0.767801
GO:0030620	molecular_function	U2 snRNA binding	30	114368	46	168937	0.702162
GO:0004819	molecular_function	glutamine-tRNA ligase activity	30	114368	44	168937	0.544396
GO:0030060	molecular_function	L-malate dehydrogenase activity	30	114368	44	168937	0.544396
GO:0010385	molecular_function	double-stranded methylated DNA binding	30	114368	40	168937	0.208602
GO:0003937	molecular_function	IMP cyclohydrolase activity	30	114368	39	168937	0.143606
GO:0004643	molecular_function	phosphoribosylaminoimidazolecarboxamide formyltransferase activity	30	114368	39	168937	0.143606
GO:0070300	molecular_function	phosphatidic acid binding	30	114368	39	168937	0.143606
GO:0003855	molecular_function	3-dehydroquinate dehydratase activity	30	114368	37	168937	0.0541915
GO:0004764	molecular_function	shikimate 3-dehydrogenase (NADP+) activity	30	114368	37	168937	0.0541915
GO:0052894	molecular_function	norspermine:oxygen oxidoreductase activity	30	114368	36	168937	0.0288753
GO:0052895	molecular_function	N1-acetylspermine:oxygen oxidoreductase (N1-acetylspermidine-forming) activity	30	114368	36	168937	0.0288753
GO:0052901	molecular_function	spermine:oxygen oxidoreductase (spermidine-forming) activity	30	114368	36	168937	0.0288753
GO:0004353	molecular_function	glutamate dehydrogenase [NAD(P)+] activity	30	114368	34	168937	0.00555106
GO:0004814	molecular_function	arginine-tRNA ligase activity	30	114368	33	168937	0.00187015
GO:0004367	molecular_function	glycerol-3-phosphate dehydrogenase [NAD+] activity	30	114368	32	168937	0.00048907
GO:0032137	molecular_function	guanine/thymine mispair binding	30	114368	31	168937	8.82924e-05
GO:0032138	molecular_function	single base insertion or deletion binding	30	114368	31	168937	8.82924e-05
GO:0043295	molecular_function	glutathione binding	30	114368	30	168937	8.25769e-06
GO:0003854	molecular_function	3-beta-hydroxy-delta5-steroid dehydrogenase activity	29	114368	69	168937	0.999997
GO:0015369	molecular_function	calcium:proton antiporter activity	29	114368	67	168937	0.999989
GO:0015368	molecular_function	calcium:cation antiporter activity	29	114368	67	168937	0.999989
GO:0030983	molecular_function	mismatched DNA binding	29	114368	48	168937	0.889886
GO:0008453	molecular_function	alanine-glyoxylate transaminase activity	29	114368	45	168937	0.737994
GO:0016987	molecular_function	sigma factor activity	29	114368	41	168937	0.409418
GO:0000978	molecular_function	RNA polymerase II proximal promoter sequence-specific DNA binding	29	114368	40	168937	0.321379
GO:0097027	molecular_function	ubiquitin-protein transferase activator activity	29	114368	36	168937	0.0662723
GO:0001102	molecular_function	RNA polymerase II activating transcription factor binding	29	114368	35	168937	0.0361469
GO:0016702	molecular_function	oxidoreductase activity, acting on single donors with incorporation of molecular oxygen, incorporation of two atoms of oxygen	29	114368	32	168937	0.00252924
GO:0004557	molecular_function	alpha-galactosidase activity	29	114368	29	168937	1.21987e-05
GO:0017070	molecular_function	U6 snRNA binding	28	114368	80	168937	1
GO:0047012	molecular_function	sterol-4-alpha-carboxylate 3-dehydrogenase (decarboxylating) activity	28	114368	62	168937	0.999924
GO:0015189	molecular_function	L-lysine transmembrane transporter activity	28	114368	46	168937	0.873644
GO:0005313	molecular_function	L-glutamate transmembrane transporter activity	28	114368	46	168937	0.873644
GO:0008649	molecular_function	rRNA methyltransferase activity	28	114368	45	168937	0.82828
GO:0016656	molecular_function	monodehydroascorbate reductase (NADH) activity	28	114368	45	168937	0.82828
GO:0004067	molecular_function	asparaginase activity	28	114368	43	168937	0.704904
GO:0004828	molecular_function	serine-tRNA ligase activity	28	114368	43	168937	0.704904
GO:0008798	molecular_function	beta-aspartyl-peptidase activity	28	114368	43	168937	0.704904
GO:0016407	molecular_function	acetyltransferase activity	28	114368	40	168937	0.451426
GO:0031405	molecular_function	lipoic acid binding	28	114368	33	168937	0.022358
GO:0043024	molecular_function	ribosomal small subunit binding	28	114368	33	168937	0.022358
GO:0051787	molecular_function	misfolded protein binding	28	114368	31	168937	0.00341159
GO:0001181	molecular_function	RNA polymerase I general transcription initiation factor activity	28	114368	31	168937	0.00341159
GO:0033987	molecular_function	2-hydroxyisoflavanone dehydratase activity	28	114368	30	168937	0.000944651
GO:0045485	molecular_function	omega-6 fatty acid desaturase activity	28	114368	28	168937	1.80206e-05
GO:0019784	molecular_function	NEDD8-specific protease activity	27	114368	84	168937	1
GO:0008170	molecular_function	N-methyltransferase activity	27	114368	60	168937	0.999914
GO:0009008	molecular_function	DNA-methyltransferase activity	27	114368	60	168937	0.999914
GO:0004084	molecular_function	branched-chain-amino-acid transaminase activity	27	114368	51	168937	0.990441
GO:0003896	molecular_function	DNA primase activity	27	114368	47	168937	0.94889
GO:0004326	molecular_function	tetrahydrofolylpolyglutamate synthase activity	27	114368	34	168937	0.0976361
GO:0008841	molecular_function	dihydrofolate synthase activity	27	114368	34	168937	0.0976361
GO:0019900	molecular_function	kinase binding	27	114368	31	168937	0.0125355
GO:0047134	molecular_function	protein-disulfide reductase activity	27	114368	31	168937	0.0125355
GO:0004362	molecular_function	glutathione-disulfide reductase activity	27	114368	30	168937	0.00458887
GO:0032442	molecular_function	phenylcoumaran benzylic ether reductase activity	27	114368	29	168937	0.00130907
GO:0046974	molecular_function	histone methyltransferase activity (H3-K9 specific)	27	114368	29	168937	0.00130907
GO:0050736	molecular_function	O-malonyltransferase activity	27	114368	28	168937	0.000258829
GO:0010297	molecular_function	heteropolysaccharide binding	27	114368	27	168937	2.66209e-05
GO:0051990	molecular_function	(R)-2-hydroxyglutarate dehydrogenase activity	27	114368	27	168937	2.66209e-05
GO:0042578	molecular_function	phosphoric ester hydrolase activity	26	114368	131	168937	1
GO:0051747	molecular_function	cytosine C-5 DNA demethylase activity	26	114368	60	168937	0.999971
GO:0003985	molecular_function	acetyl-CoA C-acetyltransferase activity	26	114368	57	168937	0.999825
GO:0005534	molecular_function	galactose binding	26	114368	57	168937	0.999825
GO:0070181	molecular_function	small ribosomal subunit rRNA binding	26	114368	56	168937	0.999692
GO:0016811	molecular_function	hydrolase activity, acting on carbon-nitrogen (but not peptide) bonds, in linear amides	26	114368	52	168937	0.997378
GO:0000384	molecular_function	first spliceosomal transesterification activity	26	114368	37	168937	0.445193
GO:0008175	molecular_function	tRNA methyltransferase activity	26	114368	36	168937	0.350726
GO:0103067	molecular_function	4alpha-carboxy-5alpha-cholesta-8-en-3beta-ol:NAD(P)+ 3-dehydrogenase (decarboxylating) activity	26	114368	35	168937	0.261367
GO:0000994	molecular_function	RNA polymerase III core binding	26	114368	35	168937	0.261367
GO:0103066	molecular_function	4alpha-carboxy-4beta-methyl-5alpha-cholesta-8-en-3beta-ol:NAD(P)+ 3-oxidoreductase (decarboxylating) activity	26	114368	35	168937	0.261367
GO:0004181	molecular_function	metallocarboxypeptidase activity	26	114368	33	168937	0.117564
GO:0016595	molecular_function	glutamate binding	26	114368	31	168937	0.0360471
GO:0004694	molecular_function	eukaryotic translation initiation factor 2alpha kinase activity	26	114368	30	168937	0.0163277
GO:0016846	molecular_function	carbon-sulfur lyase activity	26	114368	30	168937	0.0163277
GO:0000179	molecular_function	rRNA (adenine-N6,N6-)-dimethyltransferase activity	26	114368	29	168937	0.00615405
GO:0047558	molecular_function	3-cyanoalanine hydratase activity	26	114368	28	168937	0.00181028
GO:0050362	molecular_function	L-tryptophan:2-oxoglutarate aminotransferase activity	26	114368	28	168937	0.00181028
GO:0047427	molecular_function	cyanoalanine nitrilase activity	26	114368	28	168937	0.00181028
GO:0046577	molecular_function	long-chain-alcohol oxidase activity	26	114368	26	168937	3.93255e-05
GO:0008893	molecular_function	guanosine-3',5'-bis(diphosphate) 3'-diphosphatase activity	25	114368	74	168937	1
GO:0008728	molecular_function	GTP diphosphokinase activity	25	114368	71	168937	1
GO:0005253	molecular_function	anion channel activity	25	114368	63	168937	0.999999
GO:0017050	molecular_function	D-erythro-sphingosine kinase activity	25	114368	62	168937	0.999997
GO:0047334	molecular_function	diphosphate-fructose-6-phosphate 1-phosphotransferase activity	25	114368	55	168937	0.999801
GO:0048027	molecular_function	mRNA 5'-UTR binding	25	114368	50	168937	0.99696
GO:0042162	molecular_function	telomeric DNA binding	25	114368	47	168937	0.987038
GO:0015194	molecular_function	L-serine transmembrane transporter activity	25	114368	46	168937	0.979722
GO:0004069	molecular_function	L-aspartate:2-oxoglutarate aminotransferase activity	25	114368	43	168937	0.931209
GO:0050567	molecular_function	glutaminyl-tRNA synthase (glutamine-hydrolyzing) activity	25	114368	38	168937	0.670503
GO:0046975	molecular_function	histone methyltransferase activity (H3-K36 specific)	25	114368	36	168937	0.490267
GO:0004412	molecular_function	homoserine dehydrogenase activity	25	114368	36	168937	0.490267
GO:0016175	molecular_function	superoxide-generating NADPH oxidase activity	25	114368	35	168937	0.393363
GO:0008519	molecular_function	ammonium transmembrane transporter activity	25	114368	32	168937	0.140757
GO:0052866	molecular_function	phosphatidylinositol phosphate phosphatase activity	25	114368	32	168937	0.140757
GO:0046537	molecular_function	2,3-bisphosphoglycerate-independent phosphoglycerate mutase activity	25	114368	30	168937	0.0454572
GO:0004096	molecular_function	catalase activity	25	114368	30	168937	0.0454572
GO:0050521	molecular_function	alpha-glucan, water dikinase activity	25	114368	30	168937	0.0454572
GO:0046912	molecular_function	transferase activity, transferring acyl groups, acyl groups converted into alkyl on transfer	25	114368	29	168937	0.0211826
GO:0010011	molecular_function	auxin binding	25	114368	28	168937	0.00822695
GO:0003988	molecular_function	acetyl-CoA C-acyltransferase activity	25	114368	27	168937	0.00249778
GO:0017022	molecular_function	myosin binding	25	114368	25	168937	5.80933e-05
GO:0008158	molecular_function	hedgehog receptor activity	25	114368	25	168937	5.80933e-05
GO:0000293	molecular_function	ferric-chelate reductase activity	25	114368	25	168937	5.80933e-05
GO:0031492	molecular_function	nucleosomal DNA binding	24	114368	246	168937	1
GO:0001002	molecular_function	RNA polymerase III type 1 promoter sequence-specific DNA binding	24	114368	58	168937	0.999989
GO:0000828	molecular_function	inositol hexakisphosphate kinase activity	24	114368	48	168937	0.996473
GO:0033857	molecular_function	diphosphoinositol-pentakisphosphate kinase activity	24	114368	48	168937	0.996473
GO:0000829	molecular_function	inositol heptakisphosphate kinase activity	24	114368	48	168937	0.996473
GO:0004834	molecular_function	tryptophan synthase activity	24	114368	43	168937	0.963746
GO:0120013	molecular_function	intermembrane lipid transfer activity	24	114368	41	168937	0.92015
GO:0004618	molecular_function	phosphoglycerate kinase activity	24	114368	38	168937	0.782306
GO:0019899	molecular_function	enzyme binding	24	114368	35	168937	0.536504
GO:0008526	molecular_function	phosphatidylinositol transporter activity	24	114368	33	168937	0.340042
GO:0004032	molecular_function	alditol:NADP+ 1-oxidoreductase activity	24	114368	32	168937	0.247819
GO:0016229	molecular_function	steroid dehydrogenase activity	24	114368	32	168937	0.247819
GO:0070401	molecular_function	NADP+ binding	24	114368	32	168937	0.247819
GO:0008725	molecular_function	DNA-3-methyladenine glycosylase activity	24	114368	28	168937	0.027365
GO:0031683	molecular_function	G-protein beta/gamma-subunit complex binding	24	114368	28	168937	0.027365
GO:0005274	molecular_function	allantoin:proton symporter activity	24	114368	28	168937	0.027365
GO:0003980	molecular_function	UDP-glucose:glycoprotein glucosyltransferase activity	24	114368	25	168937	0.000751197
GO:0072555	molecular_function	17-beta-ketosteroid reductase activity	24	114368	24	168937	8.58174e-05
GO:0072582	molecular_function	17-beta-hydroxysteroid dehydrogenase (NADP+) activity	24	114368	24	168937	8.58174e-05
GO:0070524	molecular_function	11-beta-hydroxysteroid dehydrogenase (NADP+) activity	24	114368	24	168937	8.58174e-05
GO:0008137	molecular_function	NADH dehydrogenase (ubiquinone) activity	23	114368	142	168937	1
GO:0097157	molecular_function	pre-mRNA intronic binding	23	114368	52	168937	0.999858
GO:0010284	molecular_function	lariciresinol reductase activity	23	114368	43	168937	0.982372
GO:0072587	molecular_function	DNA topoisomerase (ATP-hydrolyzing) activator activity	23	114368	41	168937	0.95772
GO:0044547	molecular_function	DNA topoisomerase binding	23	114368	41	168937	0.95772
GO:0030151	molecular_function	molybdenum ion binding	23	114368	37	168937	0.815996
GO:0005216	molecular_function	ion channel activity	23	114368	35	168937	0.673099
GO:0008479	molecular_function	queuine tRNA-ribosyltransferase activity	23	114368	35	168937	0.673099
GO:0051880	molecular_function	G-quadruplex DNA binding	23	114368	35	168937	0.673099
GO:0019789	molecular_function	SUMO transferase activity	23	114368	32	168937	0.384047
GO:0070678	molecular_function	preprotein binding	23	114368	28	168937	0.0712016
GO:0048531	molecular_function	beta-1,3-galactosyltransferase activity	23	114368	28	168937	0.0712016
GO:0004000	molecular_function	adenosine deaminase activity	23	114368	27	168937	0.035193
GO:0043141	molecular_function	ATP-dependent 5'-3' DNA helicase activity	23	114368	26	168937	0.0145509
GO:0005048	molecular_function	signal sequence binding	23	114368	25	168937	0.00472037
GO:0004629	molecular_function	phospholipase C activity	23	114368	25	168937	0.00472037
GO:0032452	molecular_function	histone demethylase activity	23	114368	23	168937	0.000126772
GO:0004832	molecular_function	valine-tRNA ligase activity	22	114368	111	168937	1
GO:0000030	molecular_function	mannosyltransferase activity	22	114368	67	168937	1
GO:0004784	molecular_function	superoxide dismutase activity	22	114368	49	168937	0.999707
GO:0003964	molecular_function	RNA-directed DNA polymerase activity	22	114368	46	168937	0.998366
GO:0016262	molecular_function	protein N-acetylglucosaminyltransferase activity	22	114368	43	168937	0.992105
GO:0042132	molecular_function	fructose 1,6-bisphosphate 1-phosphatase activity	22	114368	36	168937	0.84693
GO:0016810	molecular_function	hydrolase activity, acting on carbon-nitrogen (but not peptide) bonds	22	114368	35	168937	0.788403
GO:0008176	molecular_function	tRNA (guanine-N7-)-methyltransferase activity	22	114368	33	168937	0.630133
GO:0004749	molecular_function	ribose phosphate diphosphokinase activity	22	114368	31	168937	0.430766
GO:0033897	molecular_function	ribonuclease T2 activity	22	114368	30	168937	0.328123
GO:0004328	molecular_function	formamidase activity	22	114368	27	168937	0.0883844
GO:0052725	molecular_function	inositol-1,3,4-trisphosphate 6-kinase activity	22	114368	26	168937	0.0450433
GO:0016710	molecular_function	trans-cinnamate 4-monooxygenase activity	22	114368	26	168937	0.0450433
GO:0033843	molecular_function	xyloglucan 6-xylosyltransferase activity	22	114368	25	168937	0.019242
GO:0043812	molecular_function	phosphatidylinositol-4-phosphate phosphatase activity	22	114368	24	168937	0.00646297
GO:0008281	molecular_function	sulfonylurea receptor activity	22	114368	23	168937	0.00151825
GO:0008821	molecular_function	crossover junction endodeoxyribonuclease activity	22	114368	23	168937	0.00151825
GO:0071568	molecular_function	UFM1 transferase activity	22	114368	22	168937	0.000187271
GO:0004655	molecular_function	porphobilinogen synthase activity	22	114368	22	168937	0.000187271
GO:0008097	molecular_function	5S rRNA binding	21	114368	67	168937	1
GO:0047513	molecular_function	1,2-alpha-L-fucosidase activity	21	114368	63	168937	1
GO:0003688	molecular_function	DNA replication origin binding	21	114368	43	168937	0.996747
GO:0015181	molecular_function	arginine transmembrane transporter activity	21	114368	39	168937	0.975943
GO:0015185	molecular_function	gamma-aminobutyric acid transmembrane transporter activity	21	114368	39	168937	0.975943
GO:0015180	molecular_function	L-alanine transmembrane transporter activity	21	114368	39	168937	0.975943
GO:0030623	molecular_function	U5 snRNA binding	21	114368	36	168937	0.913945
GO:0015203	molecular_function	polyamine transmembrane transporter activity	21	114368	28	168937	0.271641
GO:0035035	molecular_function	histone acetyltransferase binding	21	114368	27	168937	0.181451
GO:0080131	molecular_function	hydroxyjasmonate sulfotransferase activity	21	114368	27	168937	0.181451
GO:0004350	molecular_function	glutamate-5-semialdehyde dehydrogenase activity	21	114368	26	168937	0.109066
GO:0030544	molecular_function	Hsp70 protein binding	21	114368	25	168937	0.0573553
GO:0051980	molecular_function	iron-nicotianamine transmembrane transporter activity	21	114368	24	168937	0.0253402
GO:0004758	molecular_function	serine C-palmitoyltransferase activity	21	114368	23	168937	0.00882262
GO:0004823	molecular_function	leucine-tRNA ligase activity	21	114368	21	168937	0.000276641
GO:0016847	molecular_function	1-aminocyclopropane-1-carboxylate synthase activity	21	114368	21	168937	0.000276641
GO:0071558	molecular_function	histone demethylase activity (H3-K27 specific)	21	114368	21	168937	0.000276641
GO:0004478	molecular_function	methionine adenosyltransferase activity	20	114368	52	168937	0.999996
GO:0004462	molecular_function	lactoylglutathione lyase activity	20	114368	42	168937	0.997829
GO:0052856	molecular_function	NADHX epimerase activity	20	114368	33	168937	0.854531
GO:0052857	molecular_function	NADPHX epimerase activity	20	114368	33	168937	0.854531
GO:0004088	molecular_function	carbamoyl-phosphate synthase (glutamine-hydrolyzing) activity	20	114368	32	168937	0.795336
GO:0004654	molecular_function	polyribonucleotide nucleotidyltransferase activity	20	114368	32	168937	0.795336
GO:0080054	molecular_function	low-affinity nitrate transmembrane transporter activity	20	114368	27	168937	0.314676
GO:0019904	molecular_function	protein domain specific binding	20	114368	26	168937	0.215991
GO:0047325	molecular_function	inositol tetrakisphosphate 1-kinase activity	20	114368	24	168937	0.0726324
GO:0052726	molecular_function	inositol-1,3,4-trisphosphate 5-kinase activity	20	114368	24	168937	0.0726324
GO:0043813	molecular_function	phosphatidylinositol-3,5-bisphosphate 5-phosphatase activity	20	114368	24	168937	0.0726324
GO:0010178	molecular_function	IAA-amino acid conjugate hydrolase activity	20	114368	22	168937	0.0120052
GO:0016616	molecular_function	oxidoreductase activity, acting on the CH-OH group of donors, NAD or NADP as acceptor	20	114368	22	168937	0.0120052
GO:0004157	molecular_function	dihydropyrimidinase activity	20	114368	21	168937	0.00304903
GO:0019779	molecular_function	Atg8 activating enzyme activity	20	114368	21	168937	0.00304903
GO:0070039	molecular_function	rRNA (guanosine-2'-O-)-methyltransferase activity	20	114368	21	168937	0.00304903
GO:0019778	molecular_function	Atg12 activating enzyme activity	20	114368	21	168937	0.00304903
GO:0010428	molecular_function	methyl-CpNpG binding	20	114368	20	168937	0.00040866
GO:0010429	molecular_function	methyl-CpNpN binding	20	114368	20	168937	0.00040866
GO:0090409	molecular_function	malonyl-CoA synthetase activity	20	114368	20	168937	0.00040866
GO:0061503	molecular_function	tRNA threonylcarbamoyladenosine dehydratase	20	114368	20	168937	0.00040866
GO:0000036	molecular_function	acyl carrier activity	19	114368	47	168937	0.999967
GO:0047461	molecular_function	(+)-delta-cadinene synthase activity	19	114368	47	168937	0.999967
GO:0009702	molecular_function	L-arabinokinase activity	19	114368	47	168937	0.999967
GO:0035312	molecular_function	5'-3' exodeoxyribonuclease activity	19	114368	39	168937	0.995639
GO:0052654	molecular_function	L-leucine transaminase activity	19	114368	33	168937	0.921101
GO:0052655	molecular_function	L-valine transaminase activity	19	114368	33	168937	0.921101
GO:0052656	molecular_function	L-isoleucine transaminase activity	19	114368	33	168937	0.921101
GO:0004818	molecular_function	glutamate-tRNA ligase activity	19	114368	32	168937	0.882773
GO:0016651	molecular_function	oxidoreductase activity, acting on NAD(P)H	19	114368	31	168937	0.830857
GO:0004664	molecular_function	prephenate dehydratase activity	19	114368	29	168937	0.679987
GO:0052634	molecular_function	C-19 gibberellin 2-beta-dioxygenase activity	19	114368	29	168937	0.679987
GO:0047769	molecular_function	arogenate dehydratase activity	19	114368	29	168937	0.679987
GO:0004642	molecular_function	phosphoribosylformylglycinamidine synthase activity	19	114368	26	168937	0.361764
GO:0017095	molecular_function	heparan sulfate 6-O-sulfotransferase activity	19	114368	25	168937	0.255237
GO:0070569	molecular_function	uridylyltransferase activity	19	114368	25	168937	0.255237
GO:0046976	molecular_function	histone methyltransferase activity (H3-K27 specific)	19	114368	25	168937	0.255237
GO:1990380	molecular_function	Lys48-specific deubiquitinase activity	19	114368	24	168937	0.1629
GO:0103025	molecular_function	alpha-amylase activity (releasing maltohexaose)	19	114368	23	168937	0.0914381
GO:0008886	molecular_function	glyceraldehyde-3-phosphate dehydrogenase (NADP+) (non-phosphorylating) activity	19	114368	23	168937	0.0914381
GO:0019237	molecular_function	centromeric DNA binding	19	114368	22	168937	0.0433467
GO:0004148	molecular_function	dihydrolipoyl dehydrogenase activity	19	114368	21	168937	0.016279
GO:0045309	molecular_function	protein phosphorylated amino acid binding	19	114368	20	168937	0.00430903
GO:0033613	molecular_function	activating transcription factor binding	19	114368	20	168937	0.00430903
GO:0004383	molecular_function	guanylate cyclase activity	19	114368	20	168937	0.00430903
GO:0003983	molecular_function	UTP:glucose-1-phosphate uridylyltransferase activity	19	114368	20	168937	0.00430903
GO:0043399	molecular_function	tRNA A64-2'-O-ribosylphosphate transferase activity	19	114368	19	168937	0.000603678
GO:0016763	molecular_function	transferase activity, transferring pentosyl groups	19	114368	19	168937	0.000603678
GO:0051903	molecular_function	S-(hydroxymethyl)glutathione dehydrogenase activity	19	114368	19	168937	0.000603678
GO:0004087	molecular_function	carbamoyl-phosphate synthase (ammonia) activity	19	114368	19	168937	0.000603678
GO:0008909	molecular_function	isochorismate synthase activity	19	114368	19	168937	0.000603678
GO:0102985	molecular_function	Delta12-fatty-acid desaturase activity	19	114368	19	168937	0.000603678
GO:0016720	molecular_function	delta12-fatty acid dehydrogenase activity	19	114368	19	168937	0.000603678
GO:0008794	molecular_function	arsenate reductase (glutaredoxin) activity	18	114368	40	168937	0.99911
GO:0043023	molecular_function	ribosomal large subunit binding	18	114368	38	168937	0.997118
GO:0070402	molecular_function	NADPH binding	18	114368	34	168937	0.975948
GO:0046429	molecular_function	4-hydroxy-3-methylbut-2-en-1-yl diphosphate synthase activity	18	114368	33	168937	0.96133
GO:0004807	molecular_function	triose-phosphate isomerase activity	18	114368	33	168937	0.96133
GO:0016985	molecular_function	mannan endo-1,4-beta-mannosidase activity	18	114368	31	168937	0.907541
GO:0004586	molecular_function	ornithine decarboxylase activity	18	114368	30	168937	0.863015
GO:0016756	molecular_function	glutathione gamma-glutamylcysteinyltransferase activity	18	114368	29	168937	0.803279
GO:0022890	molecular_function	inorganic cation transmembrane transporter activity	18	114368	27	168937	0.633678
GO:0004830	molecular_function	tryptophan-tRNA ligase activity	18	114368	26	168937	0.526958
GO:0003923	molecular_function	GPI-anchor transamidase activity	18	114368	26	168937	0.526958
GO:0004573	molecular_function	mannosyl-oligosaccharide glucosidase activity	18	114368	25	168937	0.412593
GO:0005245	molecular_function	voltage-gated calcium channel activity	18	114368	25	168937	0.412593
GO:0005364	molecular_function	maltose:proton symporter activity	18	114368	25	168937	0.412593
GO:0042950	molecular_function	salicin transmembrane transporter activity	18	114368	25	168937	0.412593
GO:0015245	molecular_function	fatty acid transmembrane transporter activity	18	114368	23	168937	0.196999
GO:0046964	molecular_function	3'-phosphoadenosine 5'-phosphosulfate transmembrane transporter activity	18	114368	23	168937	0.196999
GO:0003785	molecular_function	actin monomer binding	18	114368	23	168937	0.196999
GO:0004420	molecular_function	hydroxymethylglutaryl-CoA reductase (NADPH) activity	18	114368	22	168937	0.114386
GO:0003999	molecular_function	adenine phosphoribosyltransferase activity	18	114368	22	168937	0.114386
GO:0019200	molecular_function	carbohydrate kinase activity	18	114368	22	168937	0.114386
GO:0004609	molecular_function	phosphatidylserine decarboxylase activity	18	114368	21	168937	0.056263
GO:0004838	molecular_function	L-tyrosine:2-oxoglutarate aminotransferase activity	18	114368	21	168937	0.056263
GO:0080130	molecular_function	L-phenylalanine:2-oxoglutarate aminotransferase activity	18	114368	20	168937	0.021991
GO:0042736	molecular_function	NADH kinase activity	18	114368	20	168937	0.021991
GO:0048257	molecular_function	3'-flap endonuclease activity	18	114368	19	168937	0.00607723
GO:0000404	molecular_function	heteroduplex DNA loop binding	18	114368	18	168937	0.00089176
GO:0000406	molecular_function	double-strand/single-strand DNA junction binding	18	114368	18	168937	0.00089176
GO:0046404	molecular_function	ATP-dependent polydeoxyribonucleotide 5'-hydroxyl-kinase activity	18	114368	18	168937	0.00089176
GO:0046403	molecular_function	polynucleotide 3'-phosphatase activity	18	114368	18	168937	0.00089176
GO:0000403	molecular_function	Y-form DNA binding	18	114368	18	168937	0.00089176
GO:0008792	molecular_function	arginine decarboxylase activity	18	114368	18	168937	0.00089176
GO:0009041	molecular_function	uridylate kinase activity	17	114368	53	168937	1
GO:0010334	molecular_function	sesquiterpene synthase activity	17	114368	52	168937	1
GO:0004356	molecular_function	glutamate-ammonia ligase activity	17	114368	41	168937	0.99985
GO:0000254	molecular_function	C-4 methylsterol oxidase activity	17	114368	35	168937	0.994149
GO:0008047	molecular_function	enzyme activator activity	17	114368	32	168937	0.971798
GO:0010211	molecular_function	IAA-Leu conjugate hydrolase activity	17	114368	30	168937	0.928785
GO:0010210	molecular_function	IAA-Phe conjugate hydrolase activity	17	114368	30	168937	0.928785
GO:0004523	molecular_function	RNA-DNA hybrid ribonuclease activity	17	114368	29	168937	0.891515
GO:0004372	molecular_function	glycine hydroxymethyltransferase activity	17	114368	27	168937	0.771161
GO:0030941	molecular_function	chloroplast targeting sequence binding	17	114368	27	168937	0.771161
GO:0010488	molecular_function	UDP-galactose:N-glycan beta-1,3-galactosyltransferase activity	17	114368	27	168937	0.771161
GO:0008514	molecular_function	organic anion transmembrane transporter activity	17	114368	26	168937	0.684598
GO:0004142	molecular_function	diacylglycerol cholinephosphotransferase activity	17	114368	25	168937	0.581525
GO:0004382	molecular_function	guanosine-diphosphatase activity	17	114368	24	168937	0.466651
GO:0045134	molecular_function	uridine-diphosphatase activity	17	114368	24	168937	0.466651
GO:0005432	molecular_function	calcium:sodium antiporter activity	17	114368	24	168937	0.466651
GO:0050307	molecular_function	sucrose-phosphate phosphatase activity	17	114368	22	168937	0.236419
GO:0004809	molecular_function	tRNA (guanine-N2-)-methyltransferase activity	17	114368	22	168937	0.236419
GO:0004612	molecular_function	phosphoenolpyruvate carboxykinase (ATP) activity	17	114368	21	168937	0.142121
GO:0008656	molecular_function	cysteine-type endopeptidase activator activity involved in apoptotic process	17	114368	20	168937	0.0726169
GO:0033919	molecular_function	glucan 1,3-alpha-glucosidase activity	17	114368	19	168937	0.0295849
GO:0015926	molecular_function	glucosidase activity	17	114368	19	168937	0.0295849
GO:0010175	molecular_function	sphingosine transmembrane transporter activity	17	114368	18	168937	0.00855172
GO:0000213	molecular_function	tRNA-intron endonuclease activity	17	114368	18	168937	0.00855172
GO:0001103	molecular_function	RNA polymerase II repressing transcription factor binding	17	114368	17	168937	0.00131731
GO:0003952	molecular_function	NAD+ synthase (glutamine-hydrolyzing) activity	17	114368	17	168937	0.00131731
GO:0003878	molecular_function	ATP citrate synthase activity	16	114368	83	168937	1
GO:0004045	molecular_function	aminoacyl-tRNA hydrolase activity	16	114368	49	168937	1
GO:0003747	molecular_function	translation release factor activity	16	114368	48	168937	1
GO:0004484	molecular_function	mRNA guanylyltransferase activity	16	114368	44	168937	0.999995
GO:0016818	molecular_function	hydrolase activity, acting on acid anhydrides, in phosphorus-containing anhydrides	16	114368	43	168937	0.99999
GO:0004869	molecular_function	cysteine-type endopeptidase inhibitor activity	16	114368	34	168937	0.996179
GO:0008534	molecular_function	oxidized purine nucleobase lesion DNA N-glycosylase activity	16	114368	29	168937	0.946565
GO:0004482	molecular_function	mRNA (guanine-N7-)-methyltransferase activity	16	114368	28	168937	0.916193
GO:0048037	molecular_function	cofactor binding	16	114368	27	168937	0.872534
GO:0000987	molecular_function	proximal promoter sequence-specific DNA binding	16	114368	27	168937	0.872534
GO:0008839	molecular_function	4-hydroxy-tetrahydrodipicolinate reductase	16	114368	25	168937	0.733776
GO:0043021	molecular_function	ribonucleoprotein complex binding	16	114368	23	168937	0.523213
GO:0046481	molecular_function	digalactosyldiacylglycerol synthase activity	16	114368	22	168937	0.401401
GO:0043014	molecular_function	alpha-tubulin binding	16	114368	22	168937	0.401401
GO:0004768	molecular_function	stearoyl-CoA 9-desaturase activity	16	114368	21	168937	0.281414
GO:0003863	molecular_function	3-methyl-2-oxobutanoate dehydrogenase (2-methylpropanoyl-transferring) activity	16	114368	21	168937	0.281414
GO:0070034	molecular_function	telomerase RNA binding	16	114368	20	168937	0.175286
GO:0035671	molecular_function	enone reductase activity	16	114368	19	168937	0.0931507
GO:0015099	molecular_function	nickel cation transmembrane transporter activity	16	114368	19	168937	0.0931507
GO:0004134	molecular_function	4-alpha-glucanotransferase activity	16	114368	19	168937	0.0931507
GO:0102500	molecular_function	beta-maltose 4-alpha-glucanotransferase activity	16	114368	19	168937	0.0931507
GO:0080097	molecular_function	L-tryptophan:pyruvate aminotransferase activity	16	114368	18	168937	0.0396216
GO:0015220	molecular_function	choline transmembrane transporter activity	16	114368	18	168937	0.0396216
GO:0090448	molecular_function	glucosinolate:proton symporter activity	16	114368	17	168937	0.0120039
GO:0018478	molecular_function	malonate-semialdehyde dehydrogenase (acetylating) activity	16	114368	16	168937	0.00194594
GO:0036374	molecular_function	glutathione hydrolase activity	16	114368	16	168937	0.00194594
GO:0004491	molecular_function	methylmalonate-semialdehyde dehydrogenase (acylating) activity	16	114368	16	168937	0.00194594
GO:0004113	molecular_function	2',3'-cyclic-nucleotide 3'-phosphodiesterase activity	16	114368	16	168937	0.00194594
GO:0003972	molecular_function	RNA ligase (ATP) activity	16	114368	16	168937	0.00194594
GO:0102953	molecular_function	hypoglycin A gamma-glutamyl transpeptidase activity	16	114368	16	168937	0.00194594
GO:0017091	molecular_function	AU-rich element binding	15	114368	43	168937	0.999998
GO:0004020	molecular_function	adenylylsulfate kinase activity	15	114368	42	168937	0.999995
GO:0003979	molecular_function	UDP-glucose 6-dehydrogenase activity	15	114368	38	168937	0.999908
GO:0016832	molecular_function	aldehyde-lyase activity	15	114368	33	168937	0.997589
GO:0050291	molecular_function	sphingosine N-acyltransferase activity	15	114368	30	168937	0.986275
GO:0000340	molecular_function	RNA 7-methylguanosine cap binding	15	114368	29	168937	0.976581
GO:0019156	molecular_function	isoamylase activity	15	114368	28	168937	0.961056
GO:0004827	molecular_function	proline-tRNA ligase activity	15	114368	28	168937	0.961056
GO:0005504	molecular_function	fatty acid binding	15	114368	27	168937	0.937022
GO:0005457	molecular_function	GDP-fucose transmembrane transporter activity	15	114368	26	168937	0.901196
GO:0004306	molecular_function	ethanolamine-phosphate cytidylyltransferase activity	15	114368	26	168937	0.901196
GO:0004307	molecular_function	ethanolaminephosphotransferase activity	15	114368	23	168937	0.69031
GO:0004311	molecular_function	farnesyltranstransferase activity	15	114368	23	168937	0.69031
GO:0016780	molecular_function	phosphotransferase activity, for other substituted phosphate groups	15	114368	23	168937	0.69031
GO:0031957	molecular_function	very long-chain fatty acid-CoA ligase activity	15	114368	23	168937	0.69031
GO:0030572	molecular_function	phosphatidyltransferase activity	15	114368	23	168937	0.69031
GO:0003963	molecular_function	RNA-3'-phosphate cyclase activity	15	114368	22	168937	0.581333
GO:0047037	molecular_function	salutaridine reductase (NADPH) activity	15	114368	22	168937	0.581333
GO:0004014	molecular_function	adenosylmethionine decarboxylase activity	15	114368	21	168937	0.458652
GO:0005034	molecular_function	osmosensor activity	15	114368	21	168937	0.458652
GO:0004638	molecular_function	phosphoribosylaminoimidazole carboxylase activity	15	114368	20	168937	0.332054
GO:0004639	molecular_function	phosphoribosylaminoimidazolesuccinocarboxamide synthase activity	15	114368	20	168937	0.332054
GO:0102522	molecular_function	tRNA 4-demethylwyosine alpha-amino-alpha-carboxypropyltransferase activity	15	114368	19	168937	0.214478
GO:0052691	molecular_function	UDP-arabinopyranose mutase activity	15	114368	19	168937	0.214478
GO:0004042	molecular_function	acetyl-CoA:L-glutamate N-acetyltransferase activity	15	114368	18	168937	0.118693
GO:0004149	molecular_function	dihydrolipoyllysine-residue succinyltransferase activity	15	114368	18	168937	0.118693
GO:0004788	molecular_function	thiamine diphosphokinase activity	15	114368	18	168937	0.118693
GO:0004829	molecular_function	threonine-tRNA ligase activity	15	114368	17	168937	0.0528002
GO:0005267	molecular_function	potassium channel activity	15	114368	17	168937	0.0528002
GO:0015930	molecular_function	glutamate synthase activity	15	114368	17	168937	0.0528002
GO:0004375	molecular_function	glycine dehydrogenase (decarboxylating) activity	15	114368	17	168937	0.0528002
GO:0016624	molecular_function	oxidoreductase activity, acting on the aldehyde or oxo group of donors, disulfide as acceptor	15	114368	17	168937	0.0528002
GO:0016247	molecular_function	channel regulator activity	15	114368	16	168937	0.0168035
GO:0003916	molecular_function	DNA topoisomerase activity	15	114368	16	168937	0.0168035
GO:0005095	molecular_function	GTPase inhibitor activity	15	114368	16	168937	0.0168035
GO:0030295	molecular_function	protein kinase activator activity	14	114368	46	168937	1
GO:0030795	molecular_function	jasmonate O-methyltransferase activity	14	114368	44	168937	1
GO:0102078	molecular_function	methyl jasmonate methylesterase activity	14	114368	44	168937	1
GO:0004766	molecular_function	spermidine synthase activity	14	114368	32	168937	0.998537
GO:0004338	molecular_function	glucan exo-1,3-beta-glucosidase activity	14	114368	31	168937	0.997254
GO:0030332	molecular_function	cyclin binding	14	114368	29	168937	0.9909
GO:0016297	molecular_function	acyl-[acyl-carrier-protein] hydrolase activity	14	114368	29	168937	0.9909
GO:0004765	molecular_function	shikimate kinase activity	14	114368	29	168937	0.9909
GO:0008650	molecular_function	rRNA (uridine-2'-O-)-methyltransferase activity	14	114368	28	168937	0.983987
GO:0050265	molecular_function	RNA uridylyltransferase activity	14	114368	28	168937	0.983987
GO:0052624	molecular_function	2-phytyl-1,4-naphthoquinone methyltransferase activity	14	114368	26	168937	0.954114
GO:0080150	molecular_function	S-adenosyl-L-methionine:benzoic acid carboxyl methyl transferase activity	14	114368	26	168937	0.954114
GO:0048487	molecular_function	beta-tubulin binding	14	114368	26	168937	0.954114
GO:0016872	molecular_function	intramolecular lyase activity	14	114368	24	168937	0.883274
GO:0008686	molecular_function	3,4-dihydroxy-2-butanone-4-phosphate synthase activity	14	114368	22	168937	0.742305
GO:0003935	molecular_function	GTP cyclohydrolase II activity	14	114368	22	168937	0.742305
GO:0017005	molecular_function	3'-tyrosyl-DNA phosphodiesterase activity	14	114368	21	168937	0.639868
GO:0004198	molecular_function	calcium-dependent cysteine-type endopeptidase activity	14	114368	21	168937	0.639868
GO:1990135	molecular_function	flavonoid sulfotransferase activity	14	114368	19	168937	0.388155
GO:0004103	molecular_function	choline kinase activity	14	114368	18	168937	0.260182
GO:0047787	molecular_function	delta4-3-oxosteroid 5beta-reductase activity	14	114368	17	168937	0.150135
GO:0001164	molecular_function	RNA polymerase I CORE element sequence-specific DNA binding	14	114368	17	168937	0.150135
GO:0004324	molecular_function	ferredoxin-NADP+ reductase activity	14	114368	17	168937	0.150135
GO:0004801	molecular_function	sedoheptulose-7-phosphate:D-glyceraldehyde-3-phosphate glyceronetransferase activity	14	114368	17	168937	0.150135
GO:0070182	molecular_function	DNA polymerase binding	14	114368	17	168937	0.150135
GO:0004485	molecular_function	methylcrotonoyl-CoA carboxylase activity	14	114368	16	168937	0.069977
GO:0004660	molecular_function	protein farnesyltransferase activity	14	114368	15	168937	0.0234502
GO:0050270	molecular_function	S-adenosylhomocysteine deaminase activity	14	114368	15	168937	0.0234502
GO:0015505	molecular_function	uracil:cation symporter activity	14	114368	15	168937	0.0234502
GO:0046608	molecular_function	carotenoid isomerase activity	14	114368	15	168937	0.0234502
GO:0016639	molecular_function	oxidoreductase activity, acting on the CH-NH2 group of donors, NAD or NADP as acceptor	14	114368	15	168937	0.0234502
GO:0008515	molecular_function	sucrose transmembrane transporter activity	14	114368	14	168937	0.00424624
GO:0030586	molecular_function	[methionine synthase] reductase activity	14	114368	14	168937	0.00424624
GO:0004662	molecular_function	CAAX-protein geranylgeranyltransferase activity	14	114368	14	168937	0.00424624
GO:0004820	molecular_function	glycine-tRNA ligase activity	14	114368	14	168937	0.00424624
GO:0004512	molecular_function	inositol-3-phosphate synthase activity	14	114368	14	168937	0.00424624
GO:0047036	molecular_function	codeinone reductase (NADPH) activity	14	114368	14	168937	0.00424624
GO:0008251	molecular_function	tRNA-specific adenosine deaminase activity	14	114368	14	168937	0.00424624
GO:0017046	molecular_function	peptide hormone binding	14	114368	14	168937	0.00424624
GO:0005519	molecular_function	cytoskeletal regulatory protein binding	14	114368	14	168937	0.00424624
GO:0004605	molecular_function	phosphatidate cytidylyltransferase activity	13	114368	48	168937	1
GO:0070180	molecular_function	large ribosomal subunit rRNA binding	13	114368	42	168937	1
GO:0033946	molecular_function	xyloglucan-specific endo-beta-1,4-glucanase activity	13	114368	34	168937	0.999893
GO:0003827	molecular_function	alpha-1,3-mannosylglycoprotein 2-beta-N-acetylglucosaminyltransferase activity	13	114368	34	168937	0.999893
GO:0030627	molecular_function	pre-mRNA 5'-splice site binding	13	114368	33	168937	0.999784
GO:0030267	molecular_function	glyoxylate reductase (NADP) activity	13	114368	31	168937	0.999149
GO:0004061	molecular_function	arylformamidase activity	13	114368	31	168937	0.999149
GO:0140080	molecular_function	class III/IV DNA-(apurinic or apyrimidinic site) endonuclease activity	13	114368	30	168937	0.998354
GO:0004322	molecular_function	ferroxidase activity	13	114368	30	168937	0.998354
GO:0140078	molecular_function	class I DNA-(apurinic or apyrimidinic site) endonuclease activity	13	114368	30	168937	0.998354
GO:0008199	molecular_function	ferric iron binding	13	114368	30	168937	0.998354
GO:0043138	molecular_function	3'-5' DNA helicase activity	13	114368	27	168937	0.989457
GO:0005199	molecular_function	structural constituent of cell wall	13	114368	26	168937	0.981303
GO:0017049	molecular_function	GTP-Rho binding	13	114368	24	168937	0.945822
GO:1990259	molecular_function	histone-glutamine methyltransferase activity	13	114368	24	168937	0.945822
GO:0016655	molecular_function	oxidoreductase activity, acting on NAD(P)H, quinone or similar compound as acceptor	13	114368	24	168937	0.945822
GO:0046030	molecular_function	inositol trisphosphate phosphatase activity	13	114368	23	168937	0.911942
GO:0004049	molecular_function	anthranilate synthase activity	13	114368	23	168937	0.911942
GO:0046538	molecular_function	2,3-bisphosphoglycerate-dependent phosphoglycerate mutase activity	13	114368	22	168937	0.861776
GO:0052636	molecular_function	arabinosyltransferase activity	13	114368	21	168937	0.791179
GO:0090440	molecular_function	abscisic acid transmembrane transporter activity	13	114368	20	168937	0.697511
GO:0003841	molecular_function	1-acylglycerol-3-phosphate O-acyltransferase activity	13	114368	20	168937	0.697511
GO:0102344	molecular_function	3-hydroxy-behenoyl-CoA dehydratase activity	13	114368	19	168937	0.581516
GO:0102345	molecular_function	3-hydroxy-lignoceroyl-CoA dehydratase activity	13	114368	19	168937	0.581516
GO:0102343	molecular_function	3-hydroxy-arachidoyl-CoA dehydratase activity	13	114368	19	168937	0.581516
GO:0051721	molecular_function	protein phosphatase 2A binding	13	114368	19	168937	0.581516
GO:0004740	molecular_function	pyruvate dehydrogenase (acetyl-transferring) kinase activity	13	114368	18	168937	0.449216
GO:0045547	molecular_function	dehydrodolichyl diphosphate synthase activity	13	114368	18	168937	0.449216
GO:0050152	molecular_function	omega-amidase activity	13	114368	17	168937	0.312692
GO:0080118	molecular_function	brassinosteroid sulfotransferase activity	13	114368	17	168937	0.312692
GO:0035252	molecular_function	UDP-xylosyltransferase activity	13	114368	16	168937	0.188384
GO:0015292	molecular_function	uniporter activity	13	114368	16	168937	0.188384
GO:0047760	molecular_function	butyrate-CoA ligase activity	13	114368	15	168937	0.0921783
GO:0008115	molecular_function	sarcosine oxidase activity	13	114368	14	168937	0.0326139
GO:0008901	molecular_function	ferredoxin hydrogenase activity	13	114368	14	168937	0.0326139
GO:0009884	molecular_function	cytokinin receptor activity	13	114368	14	168937	0.0326139
GO:0045544	molecular_function	gibberellin 20-oxidase activity	13	114368	14	168937	0.0326139
GO:0015114	molecular_function	phosphate ion transmembrane transporter activity	13	114368	13	168937	0.00627251
GO:0008923	molecular_function	lysine decarboxylase activity	13	114368	13	168937	0.00627251
GO:0016594	molecular_function	glycine binding	13	114368	13	168937	0.00627251
GO:0003962	molecular_function	cystathionine gamma-synthase activity	12	114368	50	168937	1
GO:0080025	molecular_function	phosphatidylinositol-3,5-bisphosphate binding	12	114368	31	168937	0.999767
GO:0004656	molecular_function	procollagen-proline 4-dioxygenase activity	12	114368	29	168937	0.999058
GO:0016992	molecular_function	lipoate synthase activity	12	114368	27	168937	0.99646
GO:0015131	molecular_function	oxaloacetate transmembrane transporter activity	12	114368	27	168937	0.99646
GO:0032266	molecular_function	phosphatidylinositol-3-phosphate binding	12	114368	27	168937	0.99646
GO:0004450	molecular_function	isocitrate dehydrogenase (NADP+) activity	12	114368	27	168937	0.99646
GO:0000035	molecular_function	acyl binding	12	114368	25	168937	0.987789
GO:0004416	molecular_function	hydroxyacylglutathione hydrolase activity	12	114368	23	168937	0.961986
GO:0010313	molecular_function	phytochrome binding	12	114368	21	168937	0.895458
GO:0047364	molecular_function	desulfoglucosinolate sulfotransferase activity	12	114368	20	168937	0.83587
GO:0004163	molecular_function	diphosphomevalonate decarboxylase activity	12	114368	19	168937	0.752854
GO:0047652	molecular_function	allantoate deiminase activity	12	114368	19	168937	0.752854
GO:0003904	molecular_function	deoxyribodipyrimidine photo-lyase activity	12	114368	19	168937	0.752854
GO:0015103	molecular_function	inorganic anion transmembrane transporter activity	12	114368	18	168937	0.644641
GO:0004449	molecular_function	isocitrate dehydrogenase (NAD+) activity	12	114368	18	168937	0.644641
GO:0008878	molecular_function	glucose-1-phosphate adenylyltransferase activity	12	114368	18	168937	0.644641
GO:0008883	molecular_function	glutamyl-tRNA reductase activity	12	114368	17	168937	0.514358
GO:0016630	molecular_function	protochlorophyllide reductase activity	12	114368	16	168937	0.372005
GO:0008898	molecular_function	S-adenosylmethionine-homocysteine S-methyltransferase activity	12	114368	15	168937	0.234289
GO:0016303	molecular_function	1-phosphatidylinositol-3-kinase activity	12	114368	15	168937	0.234289
GO:0001156	molecular_function	TFIIIC-class transcription factor complex binding	12	114368	15	168937	0.234289
GO:0043546	molecular_function	molybdopterin cofactor binding	12	114368	15	168937	0.234289
GO:0008940	molecular_function	nitrate reductase activity	12	114368	14	168937	0.1206
GO:0045156	molecular_function	electron transporter, transferring electrons within the cyclic electron transport pathway of photosynthesis activity	12	114368	14	168937	0.1206
GO:0005458	molecular_function	GDP-mannose transmembrane transporter activity	12	114368	14	168937	0.1206
GO:1990841	molecular_function	promoter-specific chromatin binding	12	114368	14	168937	0.1206
GO:0005090	molecular_function	Sar guanyl-nucleotide exchange factor activity	12	114368	14	168937	0.1206
GO:0002039	molecular_function	p53 binding	12	114368	14	168937	0.1206
GO:0008310	molecular_function	single-stranded DNA 3'-5' exodeoxyribonuclease activity	12	114368	14	168937	0.1206
GO:0009703	molecular_function	nitrate reductase (NADH) activity	12	114368	14	168937	0.1206
GO:0003861	molecular_function	3-isopropylmalate dehydratase activity	12	114368	14	168937	0.1206
GO:0050464	molecular_function	nitrate reductase (NADPH) activity	12	114368	14	168937	0.1206
GO:0070742	molecular_function	C2H2 zinc finger domain binding	12	114368	14	168937	0.1206
GO:0047216	molecular_function	inositol 3-alpha-galactosyltransferase activity	12	114368	13	168937	0.0451834
GO:0016150	molecular_function	translation release factor activity, codon nonspecific	12	114368	13	168937	0.0451834
GO:0004817	molecular_function	cysteine-tRNA ligase activity	12	114368	13	168937	0.0451834
GO:0050486	molecular_function	intramolecular transferase activity, transferring hydroxy groups	12	114368	13	168937	0.0451834
GO:0046539	molecular_function	histamine N-methyltransferase activity	12	114368	12	168937	0.00926565
GO:0047911	molecular_function	galacturan 1,4-alpha-galacturonidase activity	12	114368	12	168937	0.00926565
GO:0050266	molecular_function	rosmarinate synthase activity	12	114368	12	168937	0.00926565
GO:0071164	molecular_function	RNA trimethylguanosine synthase activity	12	114368	12	168937	0.00926565
GO:0019863	molecular_function	IgE binding	12	114368	12	168937	0.00926565
GO:0009975	molecular_function	cyclase activity	12	114368	12	168937	0.00926565
GO:0017176	molecular_function	phosphatidylinositol N-acetylglucosaminyltransferase activity	11	114368	44	168937	1
GO:0004021	molecular_function	L-alanine:2-oxoglutarate aminotransferase activity	11	114368	36	168937	0.999999
GO:0004161	molecular_function	dimethylallyltranstransferase activity	11	114368	34	168937	0.999995
GO:0047938	molecular_function	glucose-6-phosphate 1-epimerase activity	11	114368	32	168937	0.999974
GO:0035614	molecular_function	snRNA stem-loop binding	11	114368	29	168937	0.999752
GO:0019948	molecular_function	SUMO activating enzyme activity	11	114368	28	168937	0.999489
GO:0016435	molecular_function	rRNA (guanine) methyltransferase activity	11	114368	27	168937	0.998965
GO:0019781	molecular_function	NEDD8 activating enzyme activity	11	114368	26	168937	0.997944
GO:0033907	molecular_function	beta-D-fucosidase activity	11	114368	26	168937	0.997944
GO:0004777	molecular_function	succinate-semialdehyde dehydrogenase (NAD+) activity	11	114368	23	168937	0.985862
GO:0009013	molecular_function	succinate-semialdehyde dehydrogenase [NAD(P)+] activity	11	114368	23	168937	0.985862
GO:0016627	molecular_function	oxidoreductase activity, acting on the CH-CH group of donors	11	114368	20	168937	0.923887
GO:0003865	molecular_function	3-oxo-5-alpha-steroid 4-dehydrogenase activity	11	114368	20	168937	0.923887
GO:0004337	molecular_function	geranyltranstransferase activity	11	114368	19	168937	0.875478
GO:0016618	molecular_function	hydroxypyruvate reductase activity	11	114368	18	168937	0.804485
GO:0004169	molecular_function	dolichyl-phosphate-mannose-protein mannosyltransferase activity	11	114368	17	168937	0.706803
GO:0008746	molecular_function	NAD(P)+ transhydrogenase activity	11	114368	16	168937	0.582279
GO:1990931	molecular_function	RNA N6-methyladenosine dioxygenase activity	11	114368	16	168937	0.582279
GO:0032451	molecular_function	demethylase activity	11	114368	16	168937	0.582279
GO:0046480	molecular_function	galactolipid galactosyltransferase activity	11	114368	15	168937	0.437716
GO:0030337	molecular_function	DNA polymerase processivity factor activity	11	114368	15	168937	0.437716
GO:0009974	molecular_function	zeinoxanthin epsilon hydroxylase activity	11	114368	14	168937	0.288536
GO:0102293	molecular_function	pheophytinase b activity	11	114368	14	168937	0.288536
GO:0047746	molecular_function	chlorophyllase activity	11	114368	14	168937	0.288536
GO:0004802	molecular_function	transketolase activity	11	114368	14	168937	0.288536
GO:0080041	molecular_function	ADP-ribose pyrophosphohydrolase activity	11	114368	14	168937	0.288536
GO:0016307	molecular_function	phosphatidylinositol phosphate kinase activity	11	114368	13	168937	0.156587
GO:0102721	molecular_function	ubiquinol:oxygen oxidoreductase activity	11	114368	13	168937	0.156587
GO:2001069	molecular_function	glycogen binding	11	114368	13	168937	0.156587
GO:0004503	molecular_function	monophenol monooxygenase activity	11	114368	13	168937	0.156587
GO:0009916	molecular_function	alternative oxidase activity	11	114368	13	168937	0.156587
GO:0036263	molecular_function	L-DOPA monooxygenase activity	11	114368	13	168937	0.156587
GO:0008265	molecular_function	Mo-molybdopterin cofactor sulfurase activity	11	114368	12	168937	0.0623224
GO:0042973	molecular_function	glucan endo-1,3-beta-D-glucosidase activity	11	114368	12	168937	0.0623224
GO:0005261	molecular_function	cation channel activity	11	114368	12	168937	0.0623224
GO:0000215	molecular_function	tRNA 2'-phosphotransferase activity	11	114368	11	168937	0.013687
GO:0008444	molecular_function	CDP-diacylglycerol-glycerol-3-phosphate 3-phosphatidyltransferase activity	11	114368	11	168937	0.013687
GO:0042299	molecular_function	lupeol synthase activity	11	114368	11	168937	0.013687
GO:0018685	molecular_function	alkane 1-monooxygenase activity	11	114368	11	168937	0.013687
GO:0010314	molecular_function	phosphatidylinositol-5-phosphate binding	11	114368	11	168937	0.013687
GO:0042834	molecular_function	peptidoglycan binding	11	114368	11	168937	0.013687
GO:0005094	molecular_function	Rho GDP-dissociation inhibitor activity	11	114368	11	168937	0.013687
GO:0004571	molecular_function	mannosyl-oligosaccharide 1,2-alpha-mannosidase activity	10	114368	51	168937	1
GO:0005464	molecular_function	UDP-xylose transmembrane transporter activity	10	114368	48	168937	1
GO:0004623	molecular_function	phospholipase A2 activity	10	114368	40	168937	1
GO:0005102	molecular_function	signaling receptor binding	10	114368	37	168937	1
GO:0008373	molecular_function	sialyltransferase activity	10	114368	26	168937	0.999452
GO:0080083	molecular_function	beta-gentiobiose beta-glucosidase activity	10	114368	25	168937	0.998872
GO:0047701	molecular_function	beta-L-arabinosidase activity	10	114368	25	168937	0.998872
GO:0042284	molecular_function	sphingolipid delta-4 desaturase activity	10	114368	22	168937	0.991309
GO:0004723	molecular_function	calcium-dependent protein serine/threonine phosphatase activity	10	114368	21	168937	0.983643
GO:0000170	molecular_function	sphingosine hydroxylase activity	10	114368	20	168937	0.970079
GO:0070577	molecular_function	lysine-acetylated histone binding	10	114368	19	168937	0.946983
GO:0004325	molecular_function	ferrochelatase activity	10	114368	19	168937	0.946983
GO:0008276	molecular_function	protein methyltransferase activity	10	114368	18	168937	0.909349
GO:0047995	molecular_function	hydroxyphenylpyruvate reductase activity	10	114368	17	168937	0.851091
GO:0035174	molecular_function	histone serine kinase activity	10	114368	16	168937	0.766216
GO:0017128	molecular_function	phospholipid scramblase activity	10	114368	15	168937	0.651256
GO:0000146	molecular_function	microfilament motor activity	10	114368	15	168937	0.651256
GO:0008670	molecular_function	2,4-dienoyl-CoA reductase (NADPH) activity	10	114368	14	168937	0.508896
GO:0004419	molecular_function	hydroxymethylglutaryl-CoA lyase activity	10	114368	14	168937	0.508896
GO:0004310	molecular_function	farnesyl-diphosphate farnesyltransferase activity	10	114368	13	168937	0.351496
GO:0004349	molecular_function	glutamate 5-kinase activity	10	114368	13	168937	0.351496
GO:0047150	molecular_function	betaine-homocysteine S-methyltransferase activity	10	114368	13	168937	0.351496
GO:0051996	molecular_function	squalene synthase activity	10	114368	13	168937	0.351496
GO:0070204	molecular_function	2-succinyl-5-enolpyruvyl-6-hydroxy-3-cyclohexene-1-carboxylic-acid synthase activity	10	114368	12	168937	0.201566
GO:0017108	molecular_function	5'-flap endonuclease activity	10	114368	12	168937	0.201566
GO:0019136	molecular_function	deoxynucleoside kinase activity	10	114368	12	168937	0.201566
GO:0036002	molecular_function	pre-mRNA binding	10	114368	12	168937	0.201566
GO:0009000	molecular_function	selenocysteine lyase activity	10	114368	12	168937	0.201566
GO:0102158	molecular_function	very-long-chain 3-hydroxyacyl-CoA dehydratase activity	10	114368	12	168937	0.201566
GO:1903425	molecular_function	fluoride transmembrane transporter activity	10	114368	12	168937	0.201566
GO:0070205	molecular_function	2-succinyl-6-hydroxy-2,4-cyclohexadiene-1-carboxylate synthase activity	10	114368	12	168937	0.201566
GO:0070412	molecular_function	R-SMAD binding	10	114368	11	168937	0.0855296
GO:0003849	molecular_function	3-deoxy-7-phosphoheptulonate synthase activity	10	114368	11	168937	0.0855296
GO:0051538	molecular_function	3 iron, 4 sulfur cluster binding	10	114368	11	168937	0.0855296
GO:0003922	molecular_function	GMP synthase (glutamine-hydrolyzing) activity	10	114368	11	168937	0.0855296
GO:0003921	molecular_function	GMP synthase activity	10	114368	11	168937	0.0855296
GO:0003866	molecular_function	3-phosphoshikimate 1-carboxyvinyltransferase activity	10	114368	11	168937	0.0855296
GO:0005244	molecular_function	voltage-gated ion channel activity	10	114368	11	168937	0.0855296
GO:0016830	molecular_function	carbon-carbon lyase activity	10	114368	11	168937	0.0855296
GO:0004588	molecular_function	orotate phosphoribosyltransferase activity	10	114368	11	168937	0.0855296
GO:0004590	molecular_function	orotidine-5'-phosphate decarboxylase activity	10	114368	11	168937	0.0855296
GO:0051745	molecular_function	4-hydroxy-3-methylbut-2-en-1-yl diphosphate reductase activity	10	114368	11	168937	0.0855296
GO:0045431	molecular_function	flavonol synthase activity	10	114368	11	168937	0.0855296
GO:0008494	molecular_function	translation activator activity	10	114368	11	168937	0.0855296
GO:0010326	molecular_function	methionine-oxo-acid transaminase activity	10	114368	10	168937	0.0202182
GO:0034602	molecular_function	oxoglutarate dehydrogenase (NAD+) activity	10	114368	10	168937	0.0202182
GO:0005471	molecular_function	ATP:ADP antiporter activity	10	114368	10	168937	0.0202182
GO:0008863	molecular_function	formate dehydrogenase (NAD+) activity	10	114368	10	168937	0.0202182
GO:0004810	molecular_function	tRNA adenylyltransferase activity	10	114368	10	168937	0.0202182
GO:0015616	molecular_function	DNA translocase activity	10	114368	10	168937	0.0202182
GO:0003919	molecular_function	FMN adenylyltransferase activity	10	114368	10	168937	0.0202182
GO:0004357	molecular_function	glutamate-cysteine ligase activity	10	114368	10	168937	0.0202182
GO:0047918	molecular_function	GDP-mannose 3,5-epimerase activity	10	114368	10	168937	0.0202182
GO:0008777	molecular_function	acetylornithine deacetylase activity	10	114368	10	168937	0.0202182
GO:0015211	molecular_function	purine nucleoside transmembrane transporter activity	10	114368	10	168937	0.0202182
GO:0004368	molecular_function	glycerol-3-phosphate dehydrogenase (quinone) activity	10	114368	10	168937	0.0202182
GO:0015087	molecular_function	cobalt ion transmembrane transporter activity	10	114368	10	168937	0.0202182
GO:0070573	molecular_function	metallodipeptidase activity	10	114368	10	168937	0.0202182
GO:0052591	molecular_function	sn-glycerol-3-phosphate:ubiquinone-8 oxidoreductase activity	10	114368	10	168937	0.0202182
GO:0034338	molecular_function	short-chain carboxylesterase activity	10	114368	10	168937	0.0202182
GO:0070087	molecular_function	chromo shadow domain binding	10	114368	10	168937	0.0202182
GO:0004792	molecular_function	thiosulfate sulfurtransferase activity	9	114368	42	168937	1
GO:0004634	molecular_function	phosphopyruvate hydratase activity	9	114368	37	168937	1
GO:0005093	molecular_function	Rab GDP-dissociation inhibitor activity	9	114368	36	168937	1
GO:0008311	molecular_function	double-stranded DNA 3'-5' exodeoxyribonuclease activity	9	114368	30	168937	0.999995
GO:0000171	molecular_function	ribonuclease MRP activity	9	114368	28	168937	0.999975
GO:0050200	molecular_function	plasmalogen synthase activity	9	114368	20	168937	0.990114
GO:0071618	molecular_function	lysophosphatidylethanolamine acyltransferase activity	9	114368	20	168937	0.990114
GO:0005342	molecular_function	organic acid transmembrane transporter activity	9	114368	20	168937	0.990114
GO:0008320	molecular_function	protein transmembrane transporter activity	9	114368	20	168937	0.990114
GO:0001530	molecular_function	lipopolysaccharide binding	9	114368	18	168937	0.964938
GO:0004582	molecular_function	dolichyl-phosphate beta-D-mannosyltransferase activity	9	114368	17	168937	0.937144
GO:0004663	molecular_function	Rab geranylgeranyltransferase activity	9	114368	17	168937	0.937144
GO:0046510	molecular_function	UDP-sulfoquinovose:DAG sulfoquinovosyltransferase activity	9	114368	16	168937	0.891587
GO:0015173	molecular_function	aromatic amino acid transmembrane transporter activity	9	114368	15	168937	0.821065
GO:0005275	molecular_function	amine transmembrane transporter activity	9	114368	15	168937	0.821065
GO:0046509	molecular_function	1,2-diacylglycerol 3-beta-galactosyltransferase activity	9	114368	14	168937	0.719179
GO:0004347	molecular_function	glucose-6-phosphate isomerase activity	9	114368	14	168937	0.719179
GO:0009671	molecular_function	nitrate:proton symporter activity	9	114368	14	168937	0.719179
GO:0016295	molecular_function	myristoyl-[acyl-carrier-protein] hydrolase activity	9	114368	12	168937	0.423035
GO:0004632	molecular_function	phosphopantothenate--cysteine ligase activity	9	114368	12	168937	0.423035
GO:0016701	molecular_function	oxidoreductase activity, acting on single donors with incorporation of molecular oxygen	9	114368	12	168937	0.423035
GO:0016296	molecular_function	palmitoyl-[acyl-carrier-protein] hydrolase activity	9	114368	12	168937	0.423035
GO:0004567	molecular_function	beta-mannosidase activity	9	114368	12	168937	0.423035
GO:0004152	molecular_function	dihydroorotate dehydrogenase activity	9	114368	12	168937	0.423035
GO:0050734	molecular_function	hydroxycinnamoyltransferase activity	9	114368	12	168937	0.423035
GO:0050378	molecular_function	UDP-glucuronate 4-epimerase activity	9	114368	12	168937	0.423035
GO:0005337	molecular_function	nucleoside transmembrane transporter activity	9	114368	12	168937	0.423035
GO:0004729	molecular_function	oxygen-dependent protoporphyrinogen oxidase activity	9	114368	12	168937	0.423035
GO:0015207	molecular_function	adenine transmembrane transporter activity	9	114368	11	168937	0.256933
GO:0015208	molecular_function	guanine transmembrane transporter activity	9	114368	11	168937	0.256933
GO:0003721	molecular_function	telomerase RNA reverse transcriptase activity	9	114368	11	168937	0.256933
GO:0015294	molecular_function	solute:cation symporter activity	9	114368	11	168937	0.256933
GO:0102389	molecular_function	polyprenol reductase activity	9	114368	11	168937	0.256933
GO:0050311	molecular_function	sulfite reductase (ferredoxin) activity	9	114368	10	168937	0.116694
GO:0000980	molecular_function	RNA polymerase II distal enhancer sequence-specific DNA binding	9	114368	10	168937	0.116694
GO:0004751	molecular_function	ribose-5-phosphate isomerase activity	9	114368	10	168937	0.116694
GO:0004564	molecular_function	beta-fructofuranosidase activity	9	114368	10	168937	0.116694
GO:0004835	molecular_function	tubulin-tyrosine ligase activity	9	114368	10	168937	0.116694
GO:0004392	molecular_function	heme oxygenase (decyclizing) activity	9	114368	10	168937	0.116694
GO:0016657	molecular_function	oxidoreductase activity, acting on NAD(P)H, nitrogenous group as acceptor	9	114368	9	168937	0.0298658
GO:0004424	molecular_function	imidazoleglycerol-phosphate dehydratase activity	9	114368	9	168937	0.0298658
GO:0005254	molecular_function	chloride channel activity	9	114368	9	168937	0.0298658
GO:0033810	molecular_function	anthocyanin 5-O-glucoside 6'''-O-malonyltransferase activity	9	114368	9	168937	0.0298658
GO:0052887	molecular_function	7,9,9'-tricis-neurosporene:quinone oxidoreductase activity	9	114368	9	168937	0.0298658
GO:0010179	molecular_function	IAA-Ala conjugate hydrolase activity	9	114368	9	168937	0.0298658
GO:0008661	molecular_function	1-deoxy-D-xylulose-5-phosphate synthase activity	9	114368	9	168937	0.0298658
GO:0046422	molecular_function	violaxanthin de-epoxidase activity	9	114368	9	168937	0.0298658
GO:0004452	molecular_function	isopentenyl-diphosphate delta-isomerase activity	9	114368	9	168937	0.0298658
GO:0016719	molecular_function	carotene 7,8-desaturase activity	9	114368	9	168937	0.0298658
GO:0008296	molecular_function	3'-5'-exodeoxyribonuclease activity	9	114368	9	168937	0.0298658
GO:0070037	molecular_function	rRNA (pseudouridine) methyltransferase activity	9	114368	9	168937	0.0298658
GO:0004555	molecular_function	alpha,alpha-trehalase activity	9	114368	9	168937	0.0298658
GO:0033328	molecular_function	peroxisome membrane targeting sequence binding	9	114368	9	168937	0.0298658
GO:0052886	molecular_function	9,9'-dicis-carotene:quinone oxidoreductase activity	9	114368	9	168937	0.0298658
GO:0016420	molecular_function	malonyltransferase activity	9	114368	9	168937	0.0298658
GO:0050515	molecular_function	4-(cytidine 5'-diphospho)-2-C-methyl-D-erythritol kinase activity	9	114368	9	168937	0.0298658
GO:0004550	molecular_function	nucleoside diphosphate kinase activity	8	114368	27	168937	0.99999
GO:0004815	molecular_function	aspartate-tRNA ligase activity	8	114368	23	168937	0.999724
GO:0051920	molecular_function	peroxiredoxin activity	8	114368	21	168937	0.998707
GO:0004640	molecular_function	phosphoribosylanthranilate isomerase activity	8	114368	20	168937	0.997282
GO:0003958	molecular_function	NADPH-hemoprotein reductase activity	8	114368	18	168937	0.988808
GO:0008696	molecular_function	4-amino-4-deoxychorismate lyase activity	8	114368	17	168937	0.978199
GO:0016765	molecular_function	transferase activity, transferring alkyl or aryl (other than methyl) groups	8	114368	17	168937	0.978199
GO:0047810	molecular_function	D-alanine:2-oxoglutarate aminotransferase activity	8	114368	17	168937	0.978199
GO:0008495	molecular_function	protoheme IX farnesyltransferase activity	8	114368	16	168937	0.958879
GO:0052873	molecular_function	FMN reductase (NADPH) activity	8	114368	15	168937	0.925233
GO:0048529	molecular_function	magnesium-protoporphyrin IX monomethyl ester (oxidative) cyclase activity	8	114368	15	168937	0.925233
GO:0008752	molecular_function	FMN reductase activity	8	114368	15	168937	0.925233
GO:0002094	molecular_function	polyprenyltransferase activity	8	114368	14	168937	0.869677
GO:0010176	molecular_function	homogentisate phytyltransferase activity	8	114368	14	168937	0.869677
GO:0052381	molecular_function	tRNA dimethylallyltransferase activity	8	114368	13	168937	0.783678
GO:0018708	molecular_function	thiol S-methyltransferase activity	8	114368	12	168937	0.660798
GO:0046408	molecular_function	chlorophyll synthetase activity	8	114368	12	168937	0.660798
GO:0001671	molecular_function	ATPase activator activity	8	114368	12	168937	0.660798
GO:0102406	molecular_function	omega-hydroxypalmitate O-sinapoyl transferase activity	8	114368	11	168937	0.502289
GO:0004001	molecular_function	adenosine kinase activity	8	114368	11	168937	0.502289
GO:0032050	molecular_function	clathrin heavy chain binding	8	114368	11	168937	0.502289
GO:0009001	molecular_function	serine O-acetyltransferase activity	8	114368	11	168937	0.502289
GO:0004610	molecular_function	phosphoacetylglucosamine mutase activity	8	114368	10	168937	0.323848
GO:0010484	molecular_function	H3 histone acetyltransferase activity	8	114368	10	168937	0.323848
GO:0008836	molecular_function	diaminopimelate decarboxylase activity	8	114368	10	168937	0.323848
GO:0008470	molecular_function	isovaleryl-CoA dehydrogenase activity	8	114368	10	168937	0.323848
GO:0018858	molecular_function	benzoate-CoA ligase activity	8	114368	9	168937	0.158125
GO:1901612	molecular_function	cardiolipin binding	8	114368	9	168937	0.158125
GO:0046316	molecular_function	gluconokinase activity	8	114368	9	168937	0.158125
GO:0003868	molecular_function	4-hydroxyphenylpyruvate dioxygenase activity	8	114368	9	168937	0.158125
GO:0046570	molecular_function	methylthioribulose 1-phosphate dehydratase activity	8	114368	9	168937	0.158125
GO:0004018	molecular_function	N6-(1,2-dicarboxyethyl)AMP AMP-lyase (fumarate-forming) activity	8	114368	9	168937	0.158125
GO:0016002	molecular_function	sulfite reductase activity	8	114368	9	168937	0.158125
GO:0070626	molecular_function	(S)-2-(5-amino-1-(5-phospho-D-ribosyl)imidazole-4-carboxamido)succinate AMP-lyase (fumarate-forming) activity	8	114368	9	168937	0.158125
GO:0043874	molecular_function	acireductone synthase activity	8	114368	9	168937	0.158125
GO:0050268	molecular_function	coniferyl-alcohol dehydrogenase activity	8	114368	9	168937	0.158125
GO:0004657	molecular_function	proline dehydrogenase activity	8	114368	8	168937	0.0441168
GO:0004856	molecular_function	xylulokinase activity	8	114368	8	168937	0.0441168
GO:0102867	molecular_function	molybdenum cofactor sulfurtransferase activity	8	114368	8	168937	0.0441168
GO:0045550	molecular_function	geranylgeranyl reductase activity	8	114368	8	168937	0.0441168
GO:0061599	molecular_function	molybdopterin molybdotransferase activity	8	114368	8	168937	0.0441168
GO:0042951	molecular_function	arbutin transmembrane transporter activity	8	114368	8	168937	0.0441168
GO:0016422	molecular_function	mRNA (2'-O-methyladenosine-N6-)-methyltransferase activity	8	114368	8	168937	0.0441168
GO:0061598	molecular_function	molybdopterin adenylyltransferase activity	8	114368	8	168937	0.0441168
GO:0016708	molecular_function	oxidoreductase activity, acting on paired donors, with incorporation or reduction of molecular oxygen, NAD(P)H as one donor, and incorporation of two atoms of oxygen into one donor	8	114368	8	168937	0.0441168
GO:0009039	molecular_function	urease activity	8	114368	8	168937	0.0441168
GO:0102217	molecular_function	6-phosphoglucan, water dikinase activity	8	114368	8	168937	0.0441168
GO:0000217	molecular_function	DNA secondary structure binding	8	114368	8	168937	0.0441168
GO:0009973	molecular_function	adenylyl-sulfate reductase activity	8	114368	8	168937	0.0441168
GO:0019133	molecular_function	choline monooxygenase activity	8	114368	8	168937	0.0441168
GO:0015136	molecular_function	sialic acid transmembrane transporter activity	8	114368	8	168937	0.0441168
GO:0070191	molecular_function	methionine-R-sulfoxide reductase activity	8	114368	8	168937	0.0441168
GO:0008782	molecular_function	adenosylhomocysteine nucleosidase activity	8	114368	8	168937	0.0441168
GO:0033741	molecular_function	adenylyl-sulfate reductase (glutathione) activity	8	114368	8	168937	0.0441168
GO:0004073	molecular_function	aspartate-semialdehyde dehydrogenase activity	8	114368	8	168937	0.0441168
GO:0004604	molecular_function	phosphoadenylyl-sulfate reductase (thioredoxin) activity	8	114368	8	168937	0.0441168
GO:0052906	molecular_function	tRNA (guanine(37)-N(1))-methyltransferase activity	8	114368	8	168937	0.0441168
GO:0003973	molecular_function	(S)-2-hydroxy-acid oxidase activity	8	114368	8	168937	0.0441168
GO:0034595	molecular_function	phosphatidylinositol phosphate 5-phosphatase activity	8	114368	8	168937	0.0441168
GO:0008930	molecular_function	methylthioadenosine nucleosidase activity	8	114368	8	168937	0.0441168
GO:0000906	molecular_function	6,7-dimethyl-8-ribityllumazine synthase activity	8	114368	8	168937	0.0441168
GO:0017178	molecular_function	diphthine-ammonia ligase activity	8	114368	8	168937	0.0441168
GO:0070064	molecular_function	proline-rich region binding	8	114368	8	168937	0.0441168
GO:0051752	molecular_function	phosphoglucan, water dikinase activity	8	114368	8	168937	0.0441168
GO:0000249	molecular_function	C-22 sterol desaturase activity	8	114368	8	168937	0.0441168
GO:0061798	molecular_function	GTP 3',8'-cyclase activity	8	114368	8	168937	0.0441168
GO:0005456	molecular_function	CMP-N-acetylneuraminate transmembrane transporter activity	8	114368	8	168937	0.0441168
GO:0005363	molecular_function	maltose transmembrane transporter activity	8	114368	8	168937	0.0441168
GO:0004421	molecular_function	hydroxymethylglutaryl-CoA synthase activity	7	114368	34	168937	1
GO:1990585	molecular_function	hydroxyproline O-arabinosyltransferase activity	7	114368	28	168937	0.999999
GO:0097602	molecular_function	cullin family protein binding	7	114368	28	168937	0.999999
GO:0017150	molecular_function	tRNA dihydrouridine synthase activity	7	114368	28	168937	0.999999
GO:0016209	molecular_function	antioxidant activity	7	114368	23	168937	0.999948
GO:0102131	molecular_function	3-oxo-glutaryl-[acp] methyl ester reductase activity	7	114368	22	168937	0.99988
GO:0102132	molecular_function	3-oxo-pimeloyl-[acp] methyl ester reductase activity	7	114368	22	168937	0.99988
GO:0004316	molecular_function	3-oxoacyl-[acyl-carrier-protein] reductase (NADPH) activity	7	114368	22	168937	0.99988
GO:0015350	molecular_function	methotrexate transmembrane transporter activity	7	114368	21	168937	0.999726
GO:0015231	molecular_function	5-formyltetrahydrofolate transmembrane transporter activity	7	114368	21	168937	0.999726
GO:0016790	molecular_function	thiolester hydrolase activity	7	114368	18	168937	0.997089
GO:0047631	molecular_function	ADP-ribose diphosphatase activity	7	114368	18	168937	0.997089
GO:0004750	molecular_function	ribulose-phosphate 3-epimerase activity	7	114368	17	168937	0.993869
GO:0071567	molecular_function	UFM1 hydrolase activity	7	114368	16	168937	0.987416
GO:0051738	molecular_function	xanthophyll binding	7	114368	15	168937	0.974931
GO:0008184	molecular_function	glycogen phosphorylase activity	7	114368	15	168937	0.974931
GO:1990482	molecular_function	sphingolipid alpha-glucuronosyltransferase activity	7	114368	14	168937	0.951739
GO:0016854	molecular_function	racemase and epimerase activity	7	114368	14	168937	0.951739
GO:0004514	molecular_function	nicotinate-nucleotide diphosphorylase (carboxylating) activity	7	114368	13	168937	0.910708
GO:0047538	molecular_function	2-carboxy-D-arabinitol-1-phosphatase activity	7	114368	13	168937	0.910708
GO:0030551	molecular_function	cyclic nucleotide binding	7	114368	13	168937	0.910708
GO:0004619	molecular_function	phosphoglycerate mutase activity	7	114368	13	168937	0.910708
GO:0004106	molecular_function	chorismate mutase activity	7	114368	12	168937	0.842307
GO:0004104	molecular_function	cholinesterase activity	7	114368	12	168937	0.842307
GO:0050285	molecular_function	sinapine esterase activity	7	114368	12	168937	0.842307
GO:0004516	molecular_function	nicotinate phosphoribosyltransferase activity	7	114368	11	168937	0.736427
GO:0016633	molecular_function	galactonolactone dehydrogenase activity	7	114368	11	168937	0.736427
GO:0004108	molecular_function	citrate (Si)-synthase activity	7	114368	11	168937	0.736427
GO:0047203	molecular_function	13-hydroxylupinine O-tigloyltransferase activity	7	114368	11	168937	0.736427
GO:0005227	molecular_function	calcium activated cation channel activity	7	114368	11	168937	0.736427
GO:0050308	molecular_function	sugar-phosphatase activity	7	114368	11	168937	0.736427
GO:0080049	molecular_function	L-gulono-1,4-lactone dehydrogenase activity	7	114368	11	168937	0.736427
GO:0004679	molecular_function	AMP-activated protein kinase activity	7	114368	10	168937	0.58743
GO:0008428	molecular_function	ribonuclease inhibitor activity	7	114368	10	168937	0.58743
GO:0016707	molecular_function	gibberellin 3-beta-dioxygenase activity	7	114368	10	168937	0.58743
GO:0030604	molecular_function	1-deoxy-D-xylulose-5-phosphate reductoisomerase activity	7	114368	10	168937	0.58743
GO:0004015	molecular_function	adenosylmethionine-8-amino-7-oxononanoate transaminase activity	7	114368	9	168937	0.402923
GO:0030306	molecular_function	ADP-ribosylation factor binding	7	114368	9	168937	0.402923
GO:0004490	molecular_function	methylglutaconyl-CoA hydratase activity	7	114368	9	168937	0.402923
GO:0032440	molecular_function	2-alkenal reductase [NAD(P)] activity	7	114368	9	168937	0.402923
GO:0004141	molecular_function	dethiobiotin synthase activity	7	114368	9	168937	0.402923
GO:0015205	molecular_function	nucleobase transmembrane transporter activity	7	114368	9	168937	0.402923
GO:0047443	molecular_function	4-hydroxy-4-methyl-2-oxoglutarate aldolase activity	7	114368	9	168937	0.402923
GO:0061578	molecular_function	Lys63-specific deubiquitinase activity	7	114368	9	168937	0.402923
GO:0005092	molecular_function	GDP-dissociation inhibitor activity	7	114368	9	168937	0.402923
GO:0010327	molecular_function	acetyl CoA:(Z)-3-hexen-1-ol acetyltransferase activity	7	114368	8	168937	0.212524
GO:0046028	molecular_function	electron transporter, transferring electrons from cytochrome b6/f complex of photosystem II activity	7	114368	8	168937	0.212524
GO:0010291	molecular_function	carotene beta-ring hydroxylase activity	7	114368	8	168937	0.212524
GO:0008126	molecular_function	acetylesterase activity	7	114368	8	168937	0.212524
GO:0003913	molecular_function	DNA photolyase activity	7	114368	8	168937	0.212524
GO:0102165	molecular_function	(Z)-3-hexen-1-ol acetyltransferase activity	7	114368	8	168937	0.212524
GO:0003992	molecular_function	N2-acetyl-L-ornithine:2-oxoglutarate 5-aminotransferase activity	7	114368	7	168937	0.0651677
GO:0008419	molecular_function	RNA lariat debranching enzyme activity	7	114368	7	168937	0.0651677
GO:0004370	molecular_function	glycerol kinase activity	7	114368	7	168937	0.0651677
GO:0051669	molecular_function	fructan beta-fructosidase activity	7	114368	7	168937	0.0651677
GO:0015066	molecular_function	alpha-amylase inhibitor activity	7	114368	7	168937	0.0651677
GO:0052694	molecular_function	jasmonoyl-isoleucine-12-hydroxylase activity	7	114368	7	168937	0.0651677
GO:0004479	molecular_function	methionyl-tRNA formyltransferase activity	7	114368	7	168937	0.0651677
GO:0045153	molecular_function	electron transporter, transferring electrons within CoQH2-cytochrome c reductase complex activity	7	114368	7	168937	0.0651677
GO:0035598	molecular_function	N6-threonylcarbomyladenosine methylthiotransferase activity	7	114368	7	168937	0.0651677
GO:0003984	molecular_function	acetolactate synthase activity	7	114368	7	168937	0.0651677
GO:0061133	molecular_function	endopeptidase activator activity	7	114368	7	168937	0.0651677
GO:0015932	molecular_function	nucleobase-containing compound transmembrane transporter activity	7	114368	7	168937	0.0651677
GO:0016417	molecular_function	S-acyltransferase activity	7	114368	7	168937	0.0651677
GO:0016504	molecular_function	peptidase activator activity	7	114368	7	168937	0.0651677
GO:0008531	molecular_function	riboflavin kinase activity	7	114368	7	168937	0.0651677
GO:0004585	molecular_function	ornithine carbamoyltransferase activity	7	114368	7	168937	0.0651677
GO:0003975	molecular_function	UDP-N-acetylglucosamine-dolichyl-phosphate N-acetylglucosaminephosphotransferase activity	7	114368	7	168937	0.0651677
GO:0103095	molecular_function	wax ester synthase activity	7	114368	7	168937	0.0651677
GO:0031219	molecular_function	levanase activity	7	114368	7	168937	0.0651677
GO:0008793	molecular_function	aromatic-amino-acid:2-oxoglutarate aminotransferase activity	7	114368	7	168937	0.0651677
GO:0102966	molecular_function	arachidoyl-CoA:1-dodecanol O-acyltransferase activity	7	114368	7	168937	0.0651677
GO:0004637	molecular_function	phosphoribosylamine-glycine ligase activity	7	114368	7	168937	0.0651677
GO:0004057	molecular_function	arginyltransferase activity	7	114368	7	168937	0.0651677
GO:0003978	molecular_function	UDP-glucose 4-epimerase activity	6	114368	42	168937	1
GO:0019154	molecular_function	glycolate dehydrogenase activity	6	114368	41	168937	1
GO:0008720	molecular_function	D-lactate dehydrogenase activity	6	114368	41	168937	1
GO:0008441	molecular_function	3'(2'),5'-bisphosphate nucleotidase activity	6	114368	37	168937	1
GO:0030621	molecular_function	U4 snRNA binding	6	114368	36	168937	1
GO:0008426	molecular_function	protein kinase C inhibitor activity	6	114368	34	168937	1
GO:0004127	molecular_function	cytidylate kinase activity	6	114368	28	168937	1
GO:0015288	molecular_function	porin activity	6	114368	27	168937	1
GO:0047627	molecular_function	adenylylsulfatase activity	6	114368	26	168937	0.999999
GO:0032453	molecular_function	histone demethylase activity (H3-K4 specific)	6	114368	23	168937	0.999992
GO:0102148	molecular_function	N-acetyl-beta-D-galactosaminidase activity	6	114368	22	168937	0.999981
GO:0015929	molecular_function	hexosaminidase activity	6	114368	22	168937	0.999981
GO:0004563	molecular_function	beta-N-acetylhexosaminidase activity	6	114368	22	168937	0.999981
GO:0005483	molecular_function	soluble NSF attachment protein activity	6	114368	21	168937	0.999953
GO:0080095	molecular_function	phosphatidylethanolamine-sterol O-acyltransferase activity	6	114368	20	168937	0.999888
GO:0080096	molecular_function	phosphatidate-sterol O-acyltransferase activity	6	114368	20	168937	0.999888
GO:0031177	molecular_function	phosphopantetheine binding	6	114368	19	168937	0.999738
GO:0015446	molecular_function	ATPase-coupled arsenite transmembrane transporter activity	6	114368	17	168937	0.998626
GO:0004146	molecular_function	dihydrofolate reductase activity	6	114368	16	168937	0.996947
GO:0009020	molecular_function	tRNA (guanosine-2'-O-)-methyltransferase activity	6	114368	16	168937	0.996947
GO:0004848	molecular_function	ureidoglycolate hydrolase activity	6	114368	16	168937	0.996947
GO:0048256	molecular_function	flap endonuclease activity	6	114368	16	168937	0.996947
GO:0004425	molecular_function	indole-3-glycerol-phosphate synthase activity	6	114368	16	168937	0.996947
GO:0036132	molecular_function	13-prostaglandin reductase activity	6	114368	15	168937	0.993373
GO:0047522	molecular_function	15-oxoprostaglandin 13-oxidase activity	6	114368	15	168937	0.993373
GO:0003852	molecular_function	2-isopropylmalate synthase activity	6	114368	14	168937	0.985996
GO:0016462	molecular_function	pyrophosphatase activity	6	114368	13	168937	0.971314
GO:0042826	molecular_function	histone deacetylase binding	6	114368	13	168937	0.971314
GO:0010296	molecular_function	prenylcysteine methylesterase activity	6	114368	13	168937	0.971314
GO:0004506	molecular_function	squalene monooxygenase activity	6	114368	12	168937	0.943342
GO:0000703	molecular_function	oxidized pyrimidine nucleobase lesion DNA N-glycosylase activity	6	114368	12	168937	0.943342
GO:0005319	molecular_function	lipid transporter activity	6	114368	12	168937	0.943342
GO:0004476	molecular_function	mannose-6-phosphate isomerase activity	6	114368	12	168937	0.943342
GO:0010349	molecular_function	L-galactose dehydrogenase activity	6	114368	11	168937	0.892825
GO:0047974	molecular_function	guanosine deaminase activity	6	114368	11	168937	0.892825
GO:0052739	molecular_function	phosphatidylserine 1-acylhydrolase activity	6	114368	11	168937	0.892825
GO:0003862	molecular_function	3-isopropylmalate dehydrogenase activity	6	114368	10	168937	0.807517
GO:0004866	molecular_function	endopeptidase inhibitor activity	6	114368	10	168937	0.807517
GO:0003839	molecular_function	gamma-glutamylcyclotransferase activity	6	114368	9	168937	0.675465
GO:0004129	molecular_function	cytochrome-c oxidase activity	6	114368	9	168937	0.675465
GO:0004795	molecular_function	threonine synthase activity	6	114368	9	168937	0.675465
GO:0004633	molecular_function	phosphopantothenoylcysteine decarboxylase activity	6	114368	9	168937	0.675465
GO:0000257	molecular_function	nitrilase activity	6	114368	9	168937	0.675465
GO:0043495	molecular_function	protein membrane anchor	6	114368	9	168937	0.675465
GO:0004038	molecular_function	allantoinase activity	6	114368	9	168937	0.675465
GO:0051267	molecular_function	CP2 mannose-ethanolamine phosphotransferase activity	6	114368	8	168937	0.49377
GO:0016742	molecular_function	hydroxymethyl-, formyl- and related transferase activity	6	114368	8	168937	0.49377
[truncated: 450 more rows]
