# Supplementary material for: Transgenerational Effects of Water-Deficit and Heat Stress on Germination and Seedling Vigour—New Insights from Durum Wheat microRNAs
Source: Plants (Basel). 2020 Feb 4;9(2):189. doi: 10.3390/plants9020189 (PMC7076468; doi:10.3390/plants9020189)
Supplement: Supplementary file 1 [file plants-09-00189-s001.zip › Supplementary files Revision 2/Supplementary Table S9.xlsx]

## Sheet: Table S9
Table S9. KEGG pathway enrichment analysis of predicted target genes.
S gene number: number of significant targets that match to the current KEGG pathway. TS gene number: total number of significant targets that match to KEGG pathways. B gene number: number of targets that match to the current KEGG pathway. TB gene number: total number of significant targets that match to KEGG pathways.
Pathway ID	Pathway description	S gene number	TS gene number	B gene number	TB gene number	Pvalue of Fisher's Exact Test
ko04141	Protein processing in endoplasmic reticulum	1649	33449	2406	50492	0.00767685
ko00500	Starch and sucrose metabolism	1639	33449	2248	50492	2.09944e-12
ko04010	MAPK signaling pathway	1587	33449	2171	50492	1.24383e-12
ko03040	Spliceosome	1398	33449	1911	50492	1.98463e-11
ko02010	ABC transporters	1143	33449	1530	50492	2.17322e-13
ko04144	Endocytosis	1108	33449	1720	50492	0.950775
ko03013	RNA transport	1089	33449	1670	50492	0.825782
ko00010	Glycolysis / Gluconeogenesis	1069	33449	1502	50492	1.89744e-05
ko04120	Ubiquitin mediated proteolysis	1060	33449	1787	50492	1
ko00230	Purine metabolism	983	33449	1483	50492	0.499582
ko04142	Lysosome	922	33449	1238	50492	1.41091e-10
ko04620	Toll-like receptor signaling pathway	916	33449	1298	50492	0.000417008
ko00270	Cysteine and methionine metabolism	898	33449	1355	50492	0.504331
ko03018	RNA degradation	879	33449	1274	50492	0.018644
ko00052	Galactose metabolism	875	33449	1153	50492	3.87426e-13
ko04146	Peroxisome	869	33449	1272	50492	0.0597397
ko04070	Phosphatidylinositol signaling system	863	33449	1224	50492	0.000707605
ko03015	mRNA surveillance pathway	808	33449	1365	50492	1
ko00071	Fatty acid degradation	795	33449	987	50492	7.1891e-24
ko05145	Toxoplasmosis	786	33449	1046	50492	1.82363e-10
ko04621	NOD-like receptor signaling pathway	778	33449	1111	50492	0.0036289
ko04976	Bile secretion	764	33449	981	50492	5.29892e-16
ko00380	Tryptophan metabolism	755	33449	978	50492	2.81106e-14
ko00240	Pyrimidine metabolism	725	33449	1168	50492	0.998888
ko05169	Epstein-Barr virus infection	723	33449	1303	50492	1
ko00562	Inositol phosphate metabolism	699	33449	989	50492	0.00147825
ko00190	Oxidative phosphorylation	693	33449	1465	50492	1
ko00480	Glutathione metabolism	670	33449	1039	50492	0.893309
ko04145	Phagosome	653	33449	1102	50492	1
ko04068	FoxO signaling pathway	642	33449	1047	50492	0.999672
ko04140	Autophagy - animal	641	33449	958	50492	0.344088
ko03008	Ribosome biogenesis in eukaryotes	639	33449	871	50492	2.9777e-06
ko00620	Pyruvate metabolism	639	33449	925	50492	0.0348366
ko00564	Glycerophospholipid metabolism	638	33449	903	50492	0.00241375
ko05152	Tuberculosis	623	33449	932	50492	0.362273
ko00520	Amino sugar and nucleotide sugar metabolism	604	33449	1080	50492	1
ko05203	Viral carcinogenesis	598	33449	1077	50492	1
ko05162	Measles	591	33449	937	50492	0.981968
ko05164	Influenza A	584	33449	884	50492	0.561778
ko00053	Ascorbate and aldarate metabolism	566	33449	760	50492	4.75385e-07
ko04910	Insulin signaling pathway	566	33449	900	50492	0.985062
ko05168	Herpes simplex infection	549	33449	1015	50492	1
ko00970	Aminoacyl-tRNA biosynthesis	545	33449	865	50492	0.980185
ko04213	Longevity regulating pathway - multiple species	538	33449	685	50492	7.89876e-13
ko00360	Phenylalanine metabolism	538	33449	715	50492	9.32707e-08
ko04152	AMPK signaling pathway	520	33449	766	50492	0.176811
ko03010	Ribosome	519	33449	1178	50492	1
ko04151	PI3K-Akt signaling pathway	506	33449	833	50492	0.999646
ko04530	Tight junction	505	33449	824	50492	0.99883
ko04310	Wnt signaling pathway	498	33449	986	50492	1
ko00982	Drug metabolism - cytochrome P450	485	33449	636	50492	2.08017e-08
ko04218	Cellular senescence	472	33449	696	50492	0.20035
ko00980	Metabolism of xenobiotics by cytochrome P450	471	33449	627	50492	7.92351e-07
ko00073	Cutin, suberin and wax biosynthesis	469	33449	589	50492	4.22276e-13
ko00100	Steroid biosynthesis	456	33449	647	50492	0.0116169
ko00310	Lysine degradation	455	33449	666	50492	0.136072
ko04150	mTOR signaling pathway	455	33449	758	50492	0.999865
ko00983	Drug metabolism - other enzymes	453	33449	695	50492	0.739387
ko00561	Glycerolipid metabolism	445	33449	646	50492	0.0822266
ko04722	Neurotrophin signaling pathway	444	33449	767	50492	0.999999
ko05226	Gastric cancer	438	33449	599	50492	0.000160301
ko05206	MicroRNAs in cancer	433	33449	505	50492	1.32736e-23
ko05134	Legionellosis	432	33449	572	50492	8.10483e-07
ko00280	Valine, leucine and isoleucine degradation	430	33449	570	50492	1.06407e-06
ko05142	Chagas disease	425	33449	625	50492	0.186858
ko00350	Tyrosine metabolism	421	33449	588	50492	0.00297669
ko05418	Fluid shear stress and atherosclerosis	418	33449	555	50492	2.00727e-06
ko00630	Glyoxylate and dicarboxylate metabolism	417	33449	588	50492	0.00842907
ko04624	Toll and Imd signaling pathway	414	33449	633	50492	0.690456
ko01524	Platinum drug resistance	412	33449	570	50492	0.00109454
ko04714	Thermogenesis	411	33449	632	50492	0.756273
ko04612	Antigen processing and presentation	403	33449	510	50492	1.26991e-10
ko00600	Sphingolipid metabolism	403	33449	571	50492	0.0147806
ko00040	Pentose and glucuronate interconversions	397	33449	524	50492	1.25905e-06
ko04922	Glucagon signaling pathway	392	33449	572	50492	0.131513
ko03420	Nucleotide excision repair	389	33449	528	50492	0.000130766
ko05231	Choline metabolism in cancer	387	33449	514	50492	4.95205e-06
ko04810	Regulation of actin cytoskeleton	386	33449	500	50492	5.09804e-08
ko00260	Glycine, serine and threonine metabolism	386	33449	566	50492	0.173023
ko04921	Oxytocin signaling pathway	381	33449	603	50492	0.949058
ko00051	Fructose and mannose metabolism	376	33449	569	50492	0.552927
ko00592	alpha-Linolenic acid metabolism	368	33449	466	50492	9.10608e-10
ko04114	Oocyte meiosis	367	33449	685	50492	1
ko04072	Phospholipase D signaling pathway	359	33449	534	50492	0.332655
ko04920	Adipocytokine signaling pathway	355	33449	489	50492	0.00143574
ko01523	Antifolate resistance	353	33449	513	50492	0.117015
ko04064	NF-kappa B signaling pathway	352	33449	532	50492	0.536059
ko04110	Cell cycle	352	33449	693	50492	1
ko04931	Insulin resistance	349	33449	572	50492	0.996312
ko03460	Fanconi anemia pathway	345	33449	433	50492	4.3245e-10
ko05133	Pertussis	345	33449	498	50492	0.0815153
ko04915	Estrogen signaling pathway	344	33449	400	50492	1.64883e-19
ko04932	Non-alcoholic fatty liver disease	343	33449	601	50492	0.999999
ko00020	Citrate cycle	342	33449	581	50492	0.99992
ko05200	Pathways in cancer	332	33449	572	50492	0.999983
ko04071	Sphingolipid signaling pathway	331	33449	441	50492	3.57444e-05
ko04024	cAMP signaling pathway	327	33449	437	50492	6.01215e-05
ko05165	Human papillomavirus infection	326	33449	628	50492	1
ko04666	Fc gamma R-mediated phagocytosis	325	33449	419	50492	2.44943e-07
ko04371	Apelin signaling pathway	323	33449	462	50492	0.0510667
ko00250	Alanine, aspartate and glutamate metabolism	318	33449	542	50492	0.999908
ko05140	Leishmaniasis	316	33449	470	50492	0.343982
ko00061	Fatty acid biosynthesis	306	33449	407	50492	5.51362e-05
ko00511	Other glycan degradation	302	33449	416	50492	0.00308803
ko00030	Pentose phosphate pathway	302	33449	432	50492	0.0577781
ko00410	beta-Alanine metabolism	301	33449	405	50492	0.000261681
ko03020	RNA polymerase	298	33449	469	50492	0.901681
ko03430	Mismatch repair	290	33449	384	50492	4.81725e-05
ko04211	Longevity regulating pathway - mammal	280	33449	360	50492	1.05427e-06
ko00330	Arginine and proline metabolism	279	33449	435	50492	0.837689
ko00591	Linoleic acid metabolism	269	33449	286	50492	6.38317e-30
ko04217	Necroptosis	269	33449	411	50492	0.655304
ko04261	Adrenergic signaling in cardiomyocytes	267	33449	384	50492	0.0939298
ko03050	Proteasome	263	33449	423	50492	0.965474
ko04710	Circadian rhythm	261	33449	437	50492	0.998193
ko00830	Retinol metabolism	260	33449	319	50492	9.35534e-10
ko04340	Hedgehog signaling pathway	259	33449	602	50492	1
ko01040	Biosynthesis of unsaturated fatty acids	258	33449	321	50492	1.44094e-08
ko03030	DNA replication	257	33449	373	50492	0.15062
ko03060	Protein export	256	33449	389	50492	0.595572
ko00531	Glycosaminoglycan degradation	253	33449	349	50492	0.00707449
ko05034	Alcoholism	252	33449	633	50492	1
ko04210	Apoptosis	250	33449	489	50492	1
ko05166	HTLV-I infection	247	33449	456	50492	1
ko04912	GnRH signaling pathway	246	33449	298	50492	2.27632e-10
ko00640	Propanoate metabolism	243	33449	340	50492	0.0223782
ko00565	Ether lipid metabolism	241	33449	309	50492	3.93881e-06
ko03440	Homologous recombination	241	33449	368	50492	0.643788
ko04728	Dopaminergic synapse	237	33449	428	50492	0.999999
ko04014	Ras signaling pathway	236	33449	288	50492	2.07542e-09
ko03022	Basal transcription factors	236	33449	375	50492	0.920897
ko00062	Fatty acid elongation	235	33449	301	50492	4.50417e-06
ko00510	N-Glycan biosynthesis	235	33449	410	50492	0.999935
ko04721	Synaptic vesicle cycle	232	33449	409	50492	0.999976
ko03320	PPAR signaling pathway	228	33449	401	50492	0.999965
ko05410	Hypertrophic cardiomyopathy	226	33449	297	50492	0.00014026
ko04390	Hippo signaling pathway	219	33449	496	50492	1
ko04115	p53 signaling pathway	217	33449	346	50492	0.925633
ko04137	Mitophagy - animal	212	33449	333	50492	0.854833
ko04510	Focal adhesion	210	33449	366	50492	0.999839
ko00130	Ubiquinone and other terpenoid-quinone biosynthesis	208	33449	283	50492	0.00513251
ko05230	Central carbon metabolism in cancer	207	33449	308	50492	0.385305
ko00590	Arachidonic acid metabolism	205	33449	291	50492	0.0713449
ko05016	Huntington disease	205	33449	409	50492	1
ko00860	Porphyrin and chlorophyll metabolism	203	33449	259	50492	1.22978e-05
ko04020	Calcium signaling pathway	199	33449	291	50492	0.239402
ko04350	TGF-beta signaling pathway	199	33449	338	50492	0.998093
ko04724	Glutamatergic synapse	196	33449	299	50492	0.626199
ko00450	Selenocompound metabolism	194	33449	287	50492	0.338451
ko00790	Folate biosynthesis	176	33449	250	50492	0.0915341
ko00514	Other types of O-glycan biosynthesis	172	33449	232	50492	0.00580105
ko05010	Alzheimer disease	170	33449	391	50492	1
ko04933	AGE-RAGE signaling pathway in diabetic complications	168	33449	249	50492	0.368544
ko04216	Ferroptosis	166	33449	240	50492	0.186967
ko05205	Proteoglycans in cancer	164	33449	243	50492	0.368293
ko00400	Phenylalanine, tyrosine and tryptophan biosynthesis	161	33449	239	50492	0.385544
ko04022	cGMP - PKG signaling pathway	159	33449	270	50492	0.995247
ko04928	Parathyroid hormone synthesis, secretion and action	158	33449	226	50492	0.13585
ko04136	Autophagy - other eukaryotes	158	33449	252	50492	0.895613
ko00604	Glycosphingolipid biosynthesis - ganglio series	154	33449	230	50492	0.439956
ko00900	Terpenoid backbone biosynthesis	152	33449	265	50492	0.998973
ko04540	Gap junction	150	33449	362	50492	1
ko05163	Human cytomegalovirus infection	149	33449	312	50492	1
ko00563	Glycosylphosphatidylinositol	147	33449	258	50492	0.999234
ko04940	Type I diabetes mellitus	146	33449	172	50492	2.75203e-08
ko05167	Kaposi sarcoma-associated herpesvirus infection	143	33449	292	50492	1
ko05031	Amphetamine addiction	142	33449	230	50492	0.934468
ko04720	Long-term potentiation	139	33449	227	50492	0.951451
ko00910	Nitrogen metabolism	136	33449	253	50492	0.999986
ko04270	Vascular smooth muscle contraction	135	33449	196	50492	0.241759
ko00340	Histidine metabolism	134	33449	188	50492	0.0818599
ko04130	SNARE interactions in vesicular transport	132	33449	212	50492	0.902618
ko00770	Pantothenate and CoA biosynthesis	131	33449	208	50492	0.857793
ko04918	Thyroid hormone synthesis	129	33449	155	50492	1.73581e-06
ko00140	Steroid hormone biosynthesis	128	33449	172	50492	0.012899
ko04914	Progesterone-mediated oocyte maturation	128	33449	186	50492	0.254504
ko00650	Butanoate metabolism	127	33449	235	50492	0.999961
ko05204	Chemical carcinogenesis	126	33449	160	50492	0.00036018
ko03410	Base excision repair	125	33449	222	50492	0.999192
ko05100	Bacterial invasion of epithelial cells	124	33449	186	50492	0.485858
ko05202	Transcriptional misregulation in cancers	123	33449	351	50492	1
ko04919	Thyroid hormone signaling pathway	122	33449	235	50492	0.999998
ko04330	Notch signaling pathway	120	33449	164	50492	0.0344716
ko05012	Parkinson disease	120	33449	244	50492	1
ko05160	Hepatitis C	117	33449	261	50492	1
ko00220	Arginine biosynthesis	115	33449	233	50492	1
ko04657	IL-17 signaling pathway	114	33449	234	50492	1
ko04750	Inflammatory mediator regulation of TRP channels	113	33449	173	50492	0.635586
ko05014	Amyotrophic lateral sclerosis	112	33449	189	50492	0.98159
ko04973	Carbohydrate digestion and absorption	108	33449	150	50492	0.0783237
ko04066	HIF-1 signaling pathway	107	33449	209	50492	0.999998
ko04961	Endocrine and other factor-regulated calcium reabsorption	103	33449	196	50492	0.999973
ko04520	Adherens junction	100	33449	136	50492	0.0418225
ko04916	Melanogenesis	100	33449	204	50492	1
ko05215	Prostate cancer	100	33449	214	50492	1
ko00920	Sulfur metabolism	100	33449	220	50492	1
ko04723	Retrograde endocannabinoid signaling	99	33449	138	50492	0.0996863
ko05322	Systemic lupus erythematosus	99	33449	413	50492	1
ko04080	Neuroactive ligand-receptor interaction	97	33449	111	50492	3.15646e-07
ko00534	Glycosaminoglycan biosynthesis - heparan sulfate / heparin	96	33449	132	50492	0.0670031
ko04625	C-type lectin receptor signaling pathway	96	33449	156	50492	0.90725
ko05210	Colorectal cancer	94	33449	195	50492	1
ko04925	Aldosterone synthesis and secretion	92	33449	106	50492	1.2727e-06
ko00760	Nicotinate and nicotinamide metabolism	92	33449	126	50492	0.0630012
ko04924	Renin secretion	91	33449	140	50492	0.658959
ko04930	Type II diabetes mellitus	90	33449	128	50492	0.189914
ko04380	Osteoclast differentiation	89	33449	175	50492	0.999991
ko00730	Thiamine metabolism	87	33449	111	50492	0.00359572
ko00670	One carbon pool by folate	86	33449	140	50492	0.901632
ko04662	B cell receptor signaling pathway	85	33449	217	50492	1
ko04360	Axon guidance	83	33449	216	50492	1
ko04215	Apoptosis - multiple species	80	33449	118	50492	0.401644
ko04214	Apoptosis - fly	79	33449	106	50492	0.0420232
ko00603	Glycosphingolipid biosynthesis - globo and isoglobo series	79	33449	126	50492	0.826086
ko04015	Rap1 signaling pathway	78	33449	97	50492	0.00154218
ko04013	MAPK signaling pathway - fly	77	33449	110	50492	0.233538
ko04370	VEGF signaling pathway	77	33449	132	50492	0.976809
ko05323	Rheumatoid arthritis	77	33449	172	50492	1
ko00430	Taurine and hypotaurine metabolism	75	33449	105	50492	0.153493
ko04611	Platelet activation	73	33449	142	50492	0.999908
ko04650	Natural killer cell mediated cytotoxicity	71	33449	118	50492	0.931087
ko05225	Hepatocellular carcinoma	71	33449	184	50492	1
ko04966	Collecting duct acid secretion	70	33449	146	50492	0.999998
ko04623	Cytosolic DNA-sensing pathway	69	33449	107	50492	0.690024
ko05146	Amoebiasis	68	33449	134	50492	0.999925
ko00515	Mannose type O-glycan biosyntheis	67	33449	78	50492	7.46552e-05
ko05416	Viral myocarditis	67	33449	83	50492	0.00269904
ko04659	Th17 cell differentiation	66	33449	109	50492	0.911866
ko00601	Glycosphingolipid biosynthesis - lacto and neolacto series	63	33449	84	50492	0.054196
ko04727	GABAergic synapse	63	33449	105	50492	0.926134
ko00232	Caffeine metabolism	62	33449	75	50492	0.00123027
ko03450	Non-homologous end-joining	62	33449	108	50492	0.978203
ko04972	Pancreatic secretion	62	33449	120	50492	0.999656
ko05161	Hepatitis B	61	33449	88	50492	0.312947
ko00780	Biotin metabolism	61	33449	92	50492	0.543904
ko00290	Valine, leucine and isoleucine biosynthesis	59	33449	111	50492	0.998438
ko04622	RIG-I-like receptor signaling pathway	58	33449	83	50492	0.282415
ko00300	Lysine biosynthesis	55	33449	89	50492	0.841503
ko05020	Prion diseases	54	33449	80	50492	0.457702
ko04392	Hippo signaling pathway - multiple species	54	33449	132	50492	1
ko05214	Glioma	53	33449	62	50492	0.000552022
ko04744	Phototransduction	53	33449	66	50492	0.00894685
ko05132	Salmonella infection	53	33449	90	50492	0.942219
ko04062	Chemokine signaling pathway	53	33449	149	50492	1
ko04730	Long-term depression	51	33449	73	50492	0.301552
ko00072	Synthesis and degradation of ketone bodies	51	33449	94	50492	0.994128
ko05212	Pancreatic cancer	50	33449	61	50492	0.0051083
ko04745	Phototransduction - fly	49	33449	57	50492	0.0006792
ko04512	ECM-receptor interaction	48	33449	77	50492	0.802344
ko04660	T cell receptor signaling pathway	48	33449	171	50492	1
ko00261	Monobactam biosynthesis	44	33449	60	50492	0.152412
ko00524	Neomycin, kanamycin and gentamicin biosynthesis	44	33449	63	50492	0.323245
ko04670	Leucyte transendothelial migration	44	33449	64	50492	0.390499
ko04260	Cardiac muscle contraction	44	33449	88	50492	0.999429
ko05211	Renal cell carcinoma	43	33449	57	50492	0.0896864
ko05220	Chronic myeloid leukemia	43	33449	57	50492	0.0896864
ko00750	Vitamin B6 metabolism	42	33449	71	50492	0.916157
ko04970	Salivary secretion	40	33449	50	50492	0.0246471
ko04664	Fc epsilon RI signaling pathway	40	33449	51	50492	0.0416198
ko04971	Gastric acid secretion	40	33449	51	50492	0.0416198
ko04962	Vasopressin-regulated water reabsorption	39	33449	68	50492	0.951542
ko04713	Circadian entrainment	38	33449	46	50492	0.0111684
ko04740	Olfactory transduction	37	33449	43	50492	0.00305081
ko00471	D-Glutamine and D-glutamate metabolism	35	33449	40	50492	0.0021198
ko04391	Hippo signaling pathway -fly	35	33449	49	50492	0.272457
ko05222	Small cell lung cancer	35	33449	60	50492	0.922341
ko04658	Th1 and Th2 cell differentiation	35	33449	74	50492	0.999741
ko00254	Aflatoxin biosynthesis	34	33449	35	50492	1.03123e-05
ko00440	Phosphonate and phosphinate metabolism	34	33449	61	50492	0.967392
ko04923	Regulation of lipolysis in adipocyte	33	33449	48	50492	0.421528
ko00512	Mucin type O-glycan biosynthesis	32	33449	43	50492	0.165617
ko04012	ErbB signaling pathway	32	33449	122	50492	1
ko04964	Proximal tubule bicarbonate reclamation	31	33449	39	50492	0.052974
ko05224	Breast cancer	31	33449	121	50492	1
ko00405	Phenazine biosynthesis	30	33449	31	50492	4.78068e-05
ko05213	Endometrial cancer	29	33449	117	50492	1
ko04341	Hedgehog signaling pathway - fly	28	33449	76	50492	1
ko04934	Cushing syndrome	28	33449	142	50492	1
ko04742	Taste transduction	27	33449	28	50492	0.000149592
ko00740	Riboflavin metabolism	27	33449	47	50492	0.921751
ko04122	Sulfur relay system	27	33449	62	50492	0.999926
ko00660	C5-Branched dibasic acid metabolism	26	33449	35	50492	0.205959
ko01521	EGFR tyrosine kinase inhibitor resistance	26	33449	127	50492	1
ko00532	Glycosaminoglycan biosynthesis - chondroitin sulfate / dermatan sulfate	25	33449	39	50492	0.679573
ko05217	Basal cell carcinoma	24	33449	110	50492	1
ko05216	Thyroid cancer	23	33449	24	50492	0.000673645
ko00120	Primary bile acid biosynthesis	23	33449	43	50492	0.971048
ko00785	Lipoic acid metabolism	18	33449	37	50492	0.991279
ko04917	Prolactin signaling pathway	18	33449	113	50492	1
ko05340	Primary immunodeficiency	16	33449	18	50492	0.0301032
ko04320	Dorso-ventral axis formation	16	33449	18	50492	0.0301032
ko05218	Melanoma	16	33449	19	50492	0.0732617
ko00333	Prodigiosin biosyntheses	15	33449	19	50492	0.177743
ko04974	Protein digestion and absorption	15	33449	40	50492	0.999947
ko04550	Signaling pathways regulating pluripotency of stem cells	15	33449	101	50492	1
ko04979	Cholesterol metabolism	14	33449	40	50492	0.999987
ko05223	Non-small cell lung cancer	13	33449	14	50492	0.0254838
ko04668	TNF signaling pathway	13	33449	24	50492	0.926263
ko00981	Insect hormone biosynthesis	12	33449	28	50492	0.99686
ko04913	Ovarian Steroidogenesis	10	33449	13	50492	0.310919
ko05414	Dilated cardiomyopathy	9	33449	9	50492	0.0245633
ko05412	Arrhythmogenic right ventricular cardiomyopathy	9	33449	9	50492	0.0245633
ko00533	Glycosaminoglycan biosynthesis - keratan sulfate	9	33449	19	50492	0.973552
ko01522	Endocrine resistance	8	33449	10	50492	0.289366
ko04726	Serotonergic synapse	8	33449	12	50492	0.61946
ko04978	Mineral absorption	7	33449	13	50492	0.890291
ko05030	Cocaine addiction	6	33449	8	50492	0.457909
ko01051	Biosynthesis of ansamycins	6	33449	9	50492	0.639946
ko04927	Cortisol synthesis and secretion	5	33449	7	50492	0.560954
ko04975	Fat digestion and absorption	5	33449	21	50492	0.999988
ko04610	Complement and coagulation cascades	4	33449	4	50492	0.192582
ko04911	Insulin secretion	4	33449	14	50492	0.999221
ko00525	Acarbose and validamycin biosynthesis	3	33449	3	50492	0.290716
ko01055	Biosynthesis of vancomycin group antibiotics	3	33449	3	50492	0.290716
ko00523	Polyketide sugar unit biosynthesis	3	33449	3	50492	0.290716
ko05221	Acute myeloid leukemia	2	33449	2	50492	0.438851
ko04725	Cholinergic synapse	2	33449	3	50492	0.73512
ko04977	Vitamin digestion and absorption	2	33449	12	50492	0.999946
ko04926	Relaxin signaling pathway	2	33449	26	50492	1
ko04630	Jak-STAT signaling pathway	1	33449	1	50492	0.662461
ko05219	Bladder cancer	1	33449	1	50492	0.662461
ko05321	Inflammatiory bowel disease	1	33449	1	50492	0.662461
ko05033	Nicotine addiction	1	33449	2	50492	0.886072
ko04614	Renin-angiotensin system	1	33449	2	50492	0.886072
ko04212	Longevity regulating pathway - worm	1	33449	5	50492	0.99562
